# Supplementary material for: The conserved sex regulator DMRT1 recruits SOX9 in sexual cell fate reprogramming
Source: Nucleic Acids Res. 2021 Jun 7;49(11):6144–64. doi: 10.1093/nar/gkab448 (PMC8216462; doi:10.1093/nar/gkab448)
Supplement: gkab448_Supplemental_Files [file gkab448_supplemental_files.zip]

Archive with 5 entries (5 files):
- Lindeman 2021 Supplemental Figures and Legends.pdf
- Supplementary_Table_1.xlsx
- Supplementary_Table_2.xlsx
- Supplementary_Table_3.xlsx
- Supplementary_Table_4.xlsx
