# Supplementary material for: The conserved sex regulator DMRT1 recruits SOX9 in sexual cell fate reprogramming
Source: Nucleic Acids Res. 2021 Jun 7;49(11):6144–64. doi: 10.1093/nar/gkab448 (PMC8216462; doi:10.1093/nar/gkab448)
Supplement: gkab448_Supplemental_Files [file gkab448_supplemental_files.zip › Supplementary_Table_1.xlsx]

## Sheet: Table of Contents
Supplementary Table 1	Table of Contents
	List of RNA-seq Datasets
	List of ChIP-seq Datasets
	List of ATAC-seq Datasets
	List of Hi-C Datasets
Supplementary Table 2	Granulosa DARs (P23)
	Sertoli DARs (P7)
	Sertoli DMRT1 ChIP Peaks (P7)
	Sertoli SOX9 ChIP Peaks (P7)
	Ovary ESR2 ChIP Peaks (Ad)
	Ovary FOXL2 ChIP Peaks (Ad)
	Granulosa Called 3D Contacts (P23)
	Sertoli Called 3D Contacts (P7)
	Cag-DMRT1 XX Gonad DMRT1 ChIP Peaks (8w)
	Cag-DMRT1 XX Gonad SOX9 ChIP Peaks (8w)
	Cag-SOX9 Granulosa Cells SOX9 ChIP Peaks (6 DPTx)
	Cag-DMRT1 Granulosa Cells SOX9 ChIP Peaks (6 DPTx)
	Cag-DMRT1 Granulosa Cells DMRT1 ChIP Peaks (6 DPTx)
Supplementary Table 3	RNA-seq Gene Counts (all samples)
	FPKM Gene Expression values for Granulosa and Sertoli Cells
	FPKM Gene Expression values for Whole Gonads
Supplementary Table 4	Freshly Isolated Granuloda Cells vs Sertoli Cells (Fig 1-4) (cross reference to DMRT1,SOX9 & ATAC data from Sertoli Cells)
	Gene Expression Changes in CAG-Dmrt1 in Sox8/9 WT XX Gonad
	Gene Expression Changes in CAG-Dmrt1 in Sox8/9 Null XX Gonad
	Gene Expression Changes in CAG-Dmrt1 Cultured Granulosa Cells
	Gene Expression Changes in CAG-Sox9 Cultured Granulosa Cells

## Sheet: RNA-Seq
Sample Name	Source	Genotype	Age at Collection	Days in Culture	Tx timepoint	GEO Accession Number
Granulosa P23 RNA-seq Rep1	Granulosa Cells	wild type	23-29 days	NA	NA	GSM5184143
Granulosa P23 RNA-seq Rep2	Granulosa Cells	wild type	23-29 days	NA	NA	GSM5184144
Sertoli P7 RNA-Seq Rep1	Sertoli Cells	CAG-Stopflox-tdTomato; Dhh-Cre	7 days	NA	NA	GSM5184145
Sertoli P7 RNA-Seq Rep2	Sertoli Cells	CAG-Stopflox-tdTomato; Dhh-Cre	7days	NA	NA	GSM5184146
Wild Type Ovary Rep1	Ovary	wild type	Adult	NA	NA	GSM5184147
Wild Type Ovary Rep2	Ovary	wild type	Adult	NA	NA	GSM5184148
CAG-Dmrt1 Ovary Rep1	Ovary	CAG-Stopflox-Dmrt1-eGfp;Sf1-Cre	Adult	NA	NA	GSM5184149
CAG-Dmrt1 Ovary Rep2	Ovary	CAG-Stopflox-Dmrt1-eGfp;Sf1-Cre	Adult	NA	NA	GSM5184150
Sox8-/-;Sox9+/-;CAG-Dmrt1 Ovary rep1	Ovary	Sox8 -/-;Sox9 flox/+;CAG-Stopflox-Dmrt1-eGfp;Sf1-Cre	Adult	NA	NA	GSM5184151
Sox8-/-;Sox9-/-;CAG-Dmrt1 Ovary rep1	Ovary	Sox8-/-;Sox9flox/flox;CAG-Stopflox-Dmrt1-eGfp;Sf1-Cre	Adult	NA	NA	GSM5184152
Sox8-/-;Sox9-/-;CAG-Dmrt1 Ovary rep2	Ovary	Sox8-/-;Sox9flox/flox;CAG-Stopflox-Dmrt1-eGfp;Sf1-Cre	Adult	NA	NA	GSM5184153
Sox8-/-;Sox9-/-;CAG-Dmrt1 Ovary rep3	Ovary	Sox8-/-;Sox9flox/flox;CAG-Stopflox-Dmrt1-eGfp;Sf1-Cre	Adult	NA	NA	GSM5184154
Sox8+/-;Sox9-/-;CAG-Dmrt1 Ovary rep1	Ovary	Sox8+/-;Sox9flox/flox;CAG-Stopflox-Dmrt1-eGfp;Sf1-Cre	Adult	NA	NA	GSM5184155
Sox8+/+;Sox9-/-;CAG-Dmrt1 Ovary rep1	Ovary	Sox8+/+;Sox9flox/flox;CAG-Stopflox-Dmrt1-eGfp;Sf1-Cre	Adult	NA	NA	GSM5184156
Sox8-/-;Sox9-/- Ovary rep1	Ovary	Sox8-/-;Sox9flox/flox;Sf1-Cre	Adult	NA	NA	GSM5184157
Sox8-/-;Sox9+/-;CAG-Dmrt1 Ovary rep2	Ovary	Sox8-/-;Sox9+/flox;CAG-Stopflox-Dmrt1-eGfp;Sf1-Cre	Adult	NA	NA	GSM5184158
Sox8+/-;Sox9+/-;CAG-Dmrt1 Ovary rep1	Ovary	Sox8+/-;Sox9+/flox;CAG-Stopflox-Dmrt1-eGfp;Sf1-Cre	Adult	NA	NA	GSM5184159
Sox8-/-;Sox9+/-;CAG-Dmrt1 Ovary rep3	Ovary	Sox8-/-;Sox9+/flox;CAG-Stopflox-Dmrt1-eGfp;Sf1-Cre	Adult	NA	NA	GSM5184161
Sox8+/-;Sox9+/-;CAG-Dmrt1 Ovary rep2	Ovary	Sox8+/-;Sox9+/flox;CAG-Stopflox-Dmrt1-eGfp;Sf1-Cre	Adult	NA	NA	GSM5184162
Sox8+/-;Sox9-/-;CAG-Dmrt1 Ovary rep2	Ovary	Sox8+/-;Sox9flox/flox;CAG-Stopflox-Dmrt1-eGfp;Sf1-Cre	Adult	NA	NA	GSM5184163
Sox8-/-;Sox9-/-;CAG-Dmrt1 Ovary rep4	Ovary	Sox8-/-;Sox9flox/flox;CAG-Stopflox-Dmrt1-eGfp;Sf1-Cre	Adult	NA	NA	GSM5184164
Sox8-/-;Sox9-/-;CAG-Dmrt1 Ovary rep5	Ovary	Sox8-/-;Sox9flox/flox;CAG-Stopflox-Dmrt1-eGfp;Sf1-Cre	Adult	NA	NA	GSM5184166
Sox8-/-;Sox9-/-;CAG-Dmrt1 Ovary rep6	Ovary	Sox8-/-;Sox9flox/flox;CAG-Stopflox-Dmrt1-eGfp;Sf1-Cre	Ç	NA	NA	GSM5184167
Sox8-/-;Sox9-/- Ovary rep2	Ovary	Sox8-/-;Sox9flox/flox;Sf1-Cre	Adult	NA	NA	GSM5184168
Control 0 DPTx rep1	Cultured Granulosa Cells	CAG-Stopflox-Dmrt1-eGfp	23-29 days	1	0 DPTx	GSM5184169
CAG-Dmrt1 0 DPTx rep1	Cultured Granulosa Cells	CAG-Stopflox-Dmrt1-eGfp; UBC-CreERT2	23-29 days	1	0 DPTx	GSM5184171
Control 1 DPTx rep1	Cultured Granulosa Cells	CAG-Stopflox-Dmrt1-eGfp	23-29 days	2	1 DPTx	GSM5184172
CAG-Dmrt1 1 DPTx rep1	Cultured Granulosa Cells	CAG-Stopflox-Dmrt1-eGfp; UBC-CreERT2	23-29 days	2	1 DPTx	GSM5184173
Control 2 DPTx rep1	Cultured Granulosa Cells	CAG-Stopflox-Dmrt1-eGfp	23-29 days	3	2 DPTx	GSM5184175
CAG-Dmrt1 2 DPTx rep1	Cultured Granulosa Cells	CAG-Stopflox-Dmrt1-eGfp; UBC-CreERT2	23-29 days	3	2 DPTx	GSM5184176
Control 6 DPTx rep1	Cultured Granulosa Cells	CAG-Stopflox-Dmrt1-eGfp	23-29 days	7	6 DPTx	GSM5184177
CAG-Dmrt1 6 DPTx rep1	Cultured Granulosa Cells	CAG-Stopflox-Dmrt1-eGfp; UBC-CreERT2	23-29 days	7	6 DPTx	GSM5184179
Control 0 DPTx rep2	Cultured Granulosa Cells	CAG-Stopflox-Dmrt1-eGfp	23-29 days	1	0 DPTx	GSM5184180
CAG-Sox9 0 DPTx rep1	Cultured Granulosa Cells	CAG-mRFP1 floxed-Sox9-eGFP; UBC-CreERT2	23-29 days	1	0 DPTx	GSM5184181
Control 6 DPTx rep2	Cultured Granulosa Cells	CAG-Stopflox-Dmrt1-eGfp	23-29 days	7	6 DPTx	GSM5184183
CAG-Sox9 6 DPTx rep1	Cultured Granulosa Cells	CAG-mRFP1 floxed-Sox9-eGFP; UBC-CreERT2	23-29 days	7	6 DPTx	GSM5184184
Control 0 DPTx rep3	Cultured Granulosa Cells	CAG-Stopflox-Dmrt1-eGfp	23-29 days	1	0 DPTx	GSM5184185
CAG-Dmrt1 0 DPTx rep2	Cultured Granulosa Cells	CAG-Stopflox-Dmrt1-eGfp; UBC-CreERT2	23-29 days	1	0 DPTx	GSM5184187
Control 2 DPTx rep2	Cultured Granulosa Cells	CAG-Stopflox-Dmrt1-eGfp	23-29 days	3	2 DPTx	GSM5184188
CAG-Dmrt1 2 DPTx rep2	Cultured Granulosa Cells	CAG-Stopflox-Dmrt1-eGfp; UBC-CreERT2	23-29 days	3	2 DPTx	GSM5184189
Control 6 DPTx rep3	Cultured Granulosa Cells	CAG-Stopflox-Dmrt1-eGfp	23-29 days	7	6 DPTx	GSM5184190
CAG-Dmrt1 6 DPTx rep2	Cultured Granulosa Cells	CAG-Stopflox-Dmrt1-eGfp; UBC-CreERT2	23-29 days	7	6 DPTx	GSM5184191
Control 1 DPTx rep2	Cultured Granulosa Cells	CAG-mRFP1 floxed-Sox9-eGFP	23-29 days	2	1 DPTx	GSM5184192
CAG-Sox9 2 DPTx rep1	Cultured Granulosa Cells	CAG-mRFP1 floxed-Sox9-eGFP; UBC-CreERT2	23-29 days	3	2 DPTx	GSM5184193
CAG-Sox9 2 DPTx rep2	Cultured Granulosa Cells	CAG-mRFP1 floxed-Sox9-eGFP; UBC-CreERT2	23-29 days	3	2 DPTx	GSM5184194
Control 2 DPTx rep3	Cultured Granulosa Cells	CAG-mRFP1 floxed-Sox9-eGFP	23-29 days	3	2 DPTx	GSM5184195
Control 2 DPTx rep4	Cultured Granulosa Cells	CAG-mRFP1 floxed-Sox9-eGFP	23-29 days	3	2 DPTx	GSM5184196
Control 1 DPTx rep3	Cultured Granulosa Cells	CAG-Stopflox-Dmrt1-eGfp	23-29 days	2	1 DPTx	GSM5184197
CAG-Dmrt1 1 DPTx rep2	Cultured Granulosa Cells	CAG-Stopflox-Dmrt1-eGfp; UBC-CreERT2	23-29 days	2	1 DPTx	GSM5184198
Control 6 DPTx rep4	Cultured Granulosa Cells	CAG-Stopflox-Dmrt1-eGfp	23-29 days	7	6 DPTx	GSM5184199
CAG-Dmrt1 6 DPTx rep3	Cultured Granulosa Cells	CAG-Stopflox-Dmrt1-eGfp; UBC-CreERT2	23-29 days	7	6 DPTx	GSM5184200
CAG-Sox9 6 DPTx rep2	Cultured Granulosa Cells	CAG-mRFP1 floxed-Sox9-eGFP; UBC-CreERT2	23-29 days	7	6 DPTx	GSM5184201
CAG-Sox9 6 DPTx rep3	Cultured Granulosa Cells	CAG-mRFP1 floxed-Sox9-eGFP; UBC-CreERT2	23-29 days	7	6 DPTx	GSM5184202
Control 0 DPTx rep4	Cultured Granulosa Cells	CAG-mRFP1 floxed-Sox9-eGFP	23-29 days	1	0 DPTx	GSM5184203
CAG-Sox9 0 DPTx rep2	Cultured Granulosa Cells	CAG-mRFP1 floxed-Sox9-eGFP; UBC-CreERT2	23-29 days	1	0 DPTx	GSM5184204
Control 6 DPTx rep5	Cultured Granulosa Cells	CAG-mRFP1 floxed-Sox9-eGFP	23-29 days	7	6 DPTx	GSM5184205
CAG-Sox9 6 DPTx rep4	Cultured Granulosa Cells	CAG-mRFP1 floxed-Sox9-eGFP; UBC-CreERT2	23-29 days	7	6 DPTx	GSM5184206
CAG-Sox9 1 DPTx rep1	Cultured Granulosa Cells	CAG-mRFP1 floxed-Sox9-eGFP; UBC-CreERT2	23-29 days	2	1 DPTx	GSM5184207
CAG-Sox9 1 DPTx rep2	Cultured Granulosa Cells	CAG-mRFP1 floxed-Sox9-eGFP; UBC-CreERT2	23-29 days	2	1 DPTx	GSM5184208
Control 1 DPTx rep4	Cultured Granulosa Cells	CAG-mRFP1 floxed-Sox9-eGFP	23-29 days	2	1 DPTx	GSM5184209
CAG-Sox9 0 DPTx rep3	Cultured Granulosa Cells	CAG-mRFP1 floxed-Sox9-eGFP; UBC-CreERT2	23-29 days	1	0 DPTx	GSM5184210
CAG-Dmrt1 0 DPTx rep3	Cultured Granulosa Cells	CAG-Stopflox-Dmrt1-eGfp; UBC-CreERT2	23-29 days	1	0 DPTx	GSM5184211
CAG-Dmrt1 2 DPTx rep3	Cultured Granulosa Cells	CAG-Stopflox-Dmrt1-eGfp; UBC-CreERT2	23-29 days	3	2 DPTx	GSM5184212
Control 1 DPTx rep5	Cultured Granulosa Cells	CAG-Stopflox-Dmrt1-eGfp	23-29 days	2	1 DPTx	GSM5184213
Control 6 DPTx rep6	Cultured Granulosa Cells	CAG-Stopflox-Dmrt1-eGfp	23-29 days	7	6 DPTx	GSM5184214
CAG-Dmrt1 1 DPTx rep3	Cultured Granulosa Cells	CAG-Stopflox-Dmrt1-eGfp; UBC-CreERT2	23-29 days	2	1 DPTx	GSM5184215
CAG-Dmrt1 6 DPTx rep4	Cultured Granulosa Cells	CAG-Stopflox-Dmrt1-eGfp; UBC-CreERT2	23-29 days	7	6 DPTx	GSM5184216
Control 0 DPTx rep5	Cultured Granulosa Cells	CAG-Stopflox-Dmrt1-eGfp	23-29 days	1	0 DPTx	GSM5184217
Control 2 DPTx rep5	Cultured Granulosa Cells	CAG-Stopflox-Dmrt1-eGfp	23-29 days	3	2 DPTx	GSM5184218
Control 0 DPTx rep6	Cultured Granulosa Cells	CAG-mRFP1 floxed-Sox9-eGFP	23-29 days	1	0 DPTx	GSM5184219
CAG-Dmrt1 2 DPTx rep4	Cultured Granulosa Cells	CAG-Stopflox-Dmrt1-eGfp; UBC-CreERT2	23-29 days	3	2 DPTx	GSM5184220
CAG-Sox9 1 DPTx rep3	Cultured Granulosa Cells	CAG-mRFP1 floxed-Sox9-eGFP; UBC-CreERT2	23-29 days	2	1 DPTx	GSM5184221
CAG-Dmrt1 1 DPTx rep4	Cultured Granulosa Cells	CAG-Stopflox-Dmrt1-eGfp; UBC-CreERT2	23-29 days	2	1 DPTx	GSM5184222
CAG-Sox9 2 DPTx rep3	Cultured Granulosa Cells	CAG-mRFP1 floxed-Sox9-eGFP; UBC-CreERT2	23-29 days	3	2 DPTx	GSM5184223
Sox8-/-;Sox9+/-;CAG-Dmrt1 6 DPTx rep1	Cultured Granulosa Cells	Sox8-/-;Sox9flox/+;CAG-Stopflox-Dmrt1-eGfp; UBC-CreERT2	23-29 days	7	6 DPTx	GSM5184224
Sox8-/-;Sox9+/-;CAG-Dmrt1 6 DPTx rep2	Cultured Granulosa Cells	Sox8-/-;Sox9flox/+;CAG-Stopflox-Dmrt1-eGfp; UBC-CreERT2	23-29 days	7	6 DPTx	GSM5184225
Sox8-/-;Sox9-/-;CAG-Dmrt1 6 DPTx rep1	Cultured Granulosa Cells	Sox8-/-;Sox9flox/flox;CAG-Stopflox-Dmrt1-eGfp; UBC-CreERT2	23-29 days	7	6 DPTx	GSM5184226
Sox8-/-;Sox9-/-;CAG-Dmrt1 6 DPTx rep2	Cultured Granulosa Cells	Sox8-/-;Sox9flox/flox;CAG-Stopflox-Dmrt1-eGfp; UBC-CreERT2	23-29 days	7	6 DPTx	GSM5184227

## Sheet: ChIP-Seq
Sample name	Source	Genotype	Age at Collection	Days in Culture	Tx Timepoint	Antibody	# Called Peaks	# Processed Peaks	#reads	# processed Reads	FRIP (fraction of reads in peaks)	GEO Accession Peak	Processed Data File
Sertoli Input rep 1 (P7)	Sertoli Cells	CAG-Stopflox-tdTomato; Dhh-Cre	7 days	NA	NA	NA	NA	NA	46998343	31984126	NA	GSM5184228	GSM5184228_Sertoli_Input_rep_1_P7.bigWig
Sertoli Input rep 2 (P7)	Sertoli Cells	CAG-Stopflox-tdTomato; Dhh-Cre	7 days	NA	NA	NA	NA	NA	43104755	24960389	NA	GSM5184230	GSM5184230_Sertoli_Input_rep_2_P7.bigWig
Sertoli α-DMRT1 ChIP-seq rep 1 (P7)	Sertoli Cells	CAG-Stopflox-tdTomato; Dhh-Cre	7 days	NA	NA	PMID: 11040213	20355	11003	38129912	20037040	0.0330377	GSM5184229	GSE154484_Sertoli_DMRT1_ChIPseq_P7.bigWig
Sertoli α-DMRT1 ChIP-seq rep 2 (P7)	Sertoli Cells	CAG-Stopflox-tdTomato; Dhh-Cre	7 days	NA	NA	PMID: 11040213	19164		67385183	33717518	0.0318	GSM5184231
Sertoli α-SOX9 ChIP-seq rep 2a (P7)	Sertoli Cells	CAG-Stopflox-tdTomato; Dhh-Cre	7 days	NA	NA	PMID: 28472341	1906	1360	66773648	27985071	0.004	GSM5184232	GSE154484_Sertoli_SOX9_ChIPseq_P7.bigWig
Sertoli α-SOX9 ChIP-seq rep 2b (P7)	Sertoli Cells	CAG-Stopflox-tdTomato; Dhh-Cre	7 days	NA	NA	PMID: 28472341	1721		61058702	27490097	0.0037	GSM5184233
Ovary α-ESR2 ChIP-seq (Ad)	Ovary	wild type	Adult	NA	NA	AVIVA ARP37039	13024	12824	33352878	15468605	0.0254238	GSM5184234	GSM5184234_Ovary_ESR2_ChIPseq_Ad.bigWig
Ovary α-FOXL2 ChIP-seq (Ad)	Ovary	wild type	Adult	NA	NA	AVIVA ARP39574	1649	1559	36042456	15203259	0.00171845	GSM5184235	GSM5184235_Ovary_FOXL2_ChIPseq_Ad.bigWig
Testis Input Dmrt1 flox/flox (P9)	Testis	Dmrt1 flox/flox	9 days	NA	NA	NA	NA	NA	11961301	9145432	NA	GSM5184236	GSM5184236_Testis_Input_Dmrt1_floxflox_P9.bigWig
Testis α-H3K27ac ChIP-seq Dmrt1 flox/flox (P9)	Testis	Dmrt1 flox/flox	9 days	NA	NA	Abcam ab4729	ND	ND	13175453	10250886	ND	GSM5184237	GSM5184237_Testis_Dmrt1_floxflox_H3K27ac_ChIPseq_P9.bigWig
Testis Input Dmrt1 flox/flox; Dhh-Cre (P9)	Testis	Dmrt1 flox/flox; Dhh-Cre	9 days	NA	NA	NA	NA	NA	14349472	11169635	NA	GSM5184238	GSM5184238_Testis_Input_Dmrt1_floxflox_DhhCre_P9.bigWig
Testis α-H3K27ac ChIP-seq Dmrt1 flox/flox; Dhh-Cre (P9)	Testis	Dmrt1 flox/flox; Dhh-Cre	9 days	NA	NA	Abcam ab4729	ND	ND	12968544	10397373	ND	GSM5184239	GSM5184239_Testis_Dmrt1_floxflox_DhhCre_H3K27ac_ChIPseq_P9.bigWig
XX Gonad CAG-Dmrt1 α-DMRT1 ChIP-seq (8w)	XX Gonad	CAG-Stopflox-Dmrt1-eGfp;Sf1-Cre	8 weeks	NA	NA	PMID: 11040213	95232	95098	30252823	20338034	0.143157	GSM5184240	GSM5184240_XX_Gonad_CAGDmrt1_DMRT1_ChIPseq_8w.bigWig
XX Gonad CAG-Dmrt1 α-SOX9 ChIP-seq (8w)	XX Gonad	CAG-Stopflox-Dmrt1-eGfp;Sf1-Cre	8 weeks	NA	NA	PMID: 28472341	22571	22548	34232193	19073128	0.0272233	GSM5184241	GSM5184241_XX_Gonad_CAGDmrt1_SOX9_ChIPseq_8w.bigWig
CAG-Sox9 α-SOX9 ChIP-seq (6 DPTx)	Cultured Granulosa Cells	CAG-mRFP1 floxed-Sox9-eGFP; UBC-CreERT2	23-29 days	7	6 DPTx	PMID: 28472341	4031	4012	19220336	12286889	0.00692942	GSM5184242	GSM5184242_CAGSox9_SOX9_ChIPseq_6_DPTx.bigWig
CAG-Dmrt1 α-DMRT1 ChIP-seq (6 DPTx)	Cultured Granulosa Cells	CAG-Stopflox-Dmrt1-eGfp; UBC-CreERT2	23-29 days	7	6 DPTx	PMID: 11040213	168992	168821	27990051	18353103	0.259468	GSM5184243	GSM5184243_CAGDmrt1_DMRT1_ChIPseq_6_DPTx.bigWig
CAG-Dmrt1 α-SOX9 ChIP-seq (6 DPTx)	Cultured Granulosa Cells	CAG-mRFP1 floxed-Sox9-eGFP; UBC-CreERT2	23-29 days	7	6 DPTx	PMID: 28472341	35710	35687	27597937	11155052	0.0573234	GSM5184244	GSM5184244_CAGDmrt1_SOX9_ChIPseq_6_DPTx.bigWig
Control for CAG-Dmrt1 α-H3K27ac ChIP-seq rep 1 (6 DPTx)	Cultured Granulosa Cells	CAG-Stopflox-Dmrt1-eGfp	23-29 days	7	6 DPTx	Abcam ab4729	ND	ND	18201076	14008101	ND	GSM5184245	GSE154484_Control_for_CAGDmrt1_H3K27ac_ChIPseq_6_DPTx.bigWig
Control for CAG-Dmrt1 α-H3K27ac ChIP-seq rep 2 (6 DPTx)	Cultured Granulosa Cells	CAG-Stopflox-Dmrt1-eGfp	23-29 days	7	6 DPTx	Abcam ab4729	ND	ND	15915042	12185376	ND	GSM5184246
CAG-Dmrt1 α-H3K27ac ChIP-seq rep1 ( 6 DPTx)	Cultured Granulosa Cells	CAG-Stopflox-Dmrt1-eGfp; UBC-CreERT2	23-29 days	7	6 DPTx	Abcam ab4729	ND	ND	23124582	17610981	ND	GSM5184247	GSE154484_CAGDmrt1_H3K27ac_ChIPseq_6_DPTx.bigWig
CAG-Dmrt1 α-H3K27ac ChIP-seq rep2 (6 DPTx)	Cultured Granulosa Cells	CAG-Stopflox-Dmrt1-eGfp; UBC-CreERT2	23-29 days	7	6 DPTx	Abcam ab4729	ND	ND	18690161	14125187	ND	GSM5184248

## Sheet: ATAC-seq
Sample name	Source	Genotype	Age at Collection	Tx timepoint	Days in Culture	# Sequenced Reads	# Processed Reads	# Called Peaks	FRIP (fraction of reads in peaks)	TSSE Score (Gencode M23)	GEO Accession Number	Processed Data File
Granulosa ATAC-seq rep1 (P23)	Granulosa Cells	wild type	23 days	NA	NA	51267962	25928437	85488	0.419181	34.8725	GSM5184249	GSE154484_Granulosa_ATACseq_P23.bigWig
Granulosa ATAC-seq rep2 (P23)	Granulosa Cells	wild type	23 days	NA	NA	50814569	27846839	74830	0.342107	25.1279	GSM5184250
Sertoli ATAC-seq rep1 (P7)	Sertoli Cells	wild type	7 days	NA	NA	47638919	26858944	105440	0.421675	29.2879	GSM5184251	GSE154484_Sertoli_ATACseq_P7.bigWig
Sertoli ATAC-seq rep2 (P7)	Sertoli Cells	wild type	7days	NA	NA	59755353	25893072	106379	0.438477	52.9525	GSM5184252
Control for CAG-Sox9 ATAC-seq rep 1 (6 DPTx)	Cultured Granulosa Cells	CAG-mRFP1 floxed-Sox9-eGFP	23-29 days	6 DPTx	7	40000555	13927474	36976	0.1132	12.7502	GSM5184253	GSE154484_Control_for_CAGSox9_Granulosa_Cells_ATACseq_6_DPTx.bigWig
Control for CAG-Sox9 ATAC-seq rep 2 (6 DPTx)	Cultured Granulosa Cells	CAG-mRFP1 floxed-Sox9-eGFP	23-29 days	6 DPTx	7	43027982	16045518	41210	0.1142	12.8423	GSM5184254
Control for CAG-Sox9 ATAC-seq rep 3 (6 DPTx)	Cultured Granulosa Cells	CAG-mRFP1 floxed-Sox9-eGFP	23-29 days	6 DPTx	7	40892040	18367736	35261	0.0976	11.5694	GSM5184255
CAG-Sox9 ATAC-seq rep 1 (6 DPTx)	Cultured Granulosa Cells	CAG-mRFP1 floxed-Sox9-eGFP; UBC-CreERT2	23-29 days	6 DPTx	7	39589225	13763200	57556	0.2097	18.57	GSM5184256	GSE154484_CAGSox9_Granulosa_Cells_ATACseq_6_DPTx.bigWig
CAG-Sox9 ATAC-seq rep 2 (6 DPTx)	Cultured Granulosa Cells	CAG-mRFP1 floxed-Sox9-eGFP; UBC-CreERT2	23-29 days	6 DPTx	7	39525244	14212400	41057	0.157	18.4633	GSM5184257
CAG-Sox9 ATAC-seq rep 3 (6 DPTx)	Cultured Granulosa Cells	CAG-mRFP1 floxed-Sox9-eGFP; UBC-CreERT2	23-29 days	6 DPTx	7	40201047	15854748	44800	0.1568	14.0747	GSM5184258
Control for CAG-Dmrt1 ATAC-seq rep 1 (6 DPTx)	Cultured Granulosa Cells	CAG-Stopflox-Dmrt1-eGfp	23-29 days	6 DPTx	7	46192700	28969696	53841	0.1233	6.5779	GSM5184259	GSE154484_Control_for_CAGDmrt1_Granulosa_Cells_ATACseq_6_DPTx.bigWig
Control for CAG-Dmrt1 ATAC-seq rep 2 (6 DPTx)	Cultured Granulosa Cells	CAG-Stopflox-Dmrt1-eGfp	23-29 days	6 DPTx	7	43326729	26996742	73851	0.2086	7.9061	GSM5184260
Control for CAG-Dmrt1 ATAC-seq rep 3 (6 DPTx)	Cultured Granulosa Cells	CAG-Stopflox-Dmrt1-eGfp	23-29 days	6 DPTx	7	46949522	17974321	45137	0.1195	9.073	GSM5184261
CAG-Dmrt1 ATAC-seq rep 1 (6 DPTx)	Cultured Granulosa Cells	CAG-Stopflox-Dmrt1-eGfp; UBC-CreERT2	23-29 days	6 DPTx	7	42619531	24086315	63665	0.1403	7.6135	GSM5184262	GSE154484_CAGDmrt1_Granulosa_Cells_ATACseq_6_DPTx.bigWig
CAG-Dmrt1 ATAC-seq rep 2 (6 DPTx)	Cultured Granulosa Cells	CAG-Stopflox-Dmrt1-eGfp; UBC-CreERT2	23-29 days	6 DPTx	7	43641510	25366171	64175	0.1316	7.9041	GSM5184263
CAG-Dmrt1 ATAC-seq rep 3 (6 DPTx)	Cultured Granulosa Cells	CAG-Stopflox-Dmrt1-eGfp; UBC-CreERT2	23-29 days	6 DPTx	7	47559149	18364649	44338	0.0964	8.5431	GSM5184264

## Sheet: Hi-C
Sample name	Source	Genotype	Age at Collection	# Sequenced Reads	Processed Valid Pairs	# 3D Contacts	GEO Accession Number	Processed Data File
Granulosa Hi-C rep1 (P23)	Granulosa Cells	wild type	23 days	585021671	161859677	3346	GSM5184265	GSE154484_Granulosa_AB_Compartments_P23.bigWig
Granulosa Hi-C rep2 (P23)	Granulosa Cells	wild type	23 days	409809991			GSM5184266
Sertoli Hi-C rep1 (P7)	Sertoli Cells	CAG-Stopflox-tdTomato; Dhh-Cre	7 days	521404404	176230164	6657	GSM5184267	GSE154484_Sertoli_AB_Compartments_P7.bigWig
Sertoli Hi-C rep2 (P7)	Sertoli Cells	CAG-Stopflox-tdTomato; Dhh-Cre	7days	544780740			GSM5184268
