# Supplementary material for: The conserved sex regulator DMRT1 recruits SOX9 in sexual cell fate reprogramming
Source: Nucleic Acids Res. 2021 Jun 7;49(11):6144–64. doi: 10.1093/nar/gkab448 (PMC8216462; doi:10.1093/nar/gkab448)
Supplement: gkab448_Supplemental_Files [file gkab448_supplemental_files.zip › Supplementary_Table_2.xlsx]

## Sheet: Granulosa DARs (P23)
Differentially Accessible Region	seqnames	start	end	width	strand	score	logFC	padj	Log2 Mean Female FPKM	Log2 Mean Male FPKM
granDAR_00001	chr1	3131929	3132505	577	*	1.68362	-1.21	0.0207194	2.832	1.624
granDAR_00002	chr1	6233906	6234632	727	*	4.52517	-2.503	2.98419e-05	2.507	0.016
granDAR_00003	chr1	7520441	7520707	267	*	2.02519	-2.153	0.00943651	2.768	0.623
granDAR_00004	chr1	7543382	7543871	490	*	2.46889	-1.305	0.00339712	3.586	2.283
granDAR_00005	chr1	7629888	7630415	528	*	2.1916	-2.121	0.00643284	2.531	0.426
granDAR_00006	chr1	7649421	7650144	724	*	19.9208	-4.309	1.20003e-20	3.935	-0.353
granDAR_00007	chr1	7652203	7653076	874	*	2.79896	-1.479	0.00158871	3.029	1.556
granDAR_00008	chr1	8410540	8411226	687	*	4.79767	-2.52	1.59343e-05	2.61	0.103
granDAR_00009	chr1	8979108	8979566	459	*	6.38199	-3.722	4.14967e-07	2.889	-0.808
granDAR_00010	chr1	9447661	9449408	1748	*	13.0208	-2.621	9.53157e-14	3.187	0.578
granDAR_00011	chr1	9851423	9851785	363	*	1.62338	-1.133	0.0238024	3.674	2.545
granDAR_00012	chr1	10007043	10007575	533	*	2.99662	-1.313	0.00100782	4.527	3.212
granDAR_00013	chr1	10008643	10009558	916	*	4.93975	-1.106	1.14882e-05	5.313	4.208
granDAR_00014	chr1	10054284	10054604	321	*	1.40397	-1.601	0.0394488	2.616	1.022
granDAR_00015	chr1	10093684	10093988	305	*	2.42956	-2.503	0.00371912	2.576	0.081
granDAR_00016	chr1	11824868	11825344	477	*	1.59309	-1.261	0.0255215	3.213	1.958
granDAR_00017	chr1	11873545	11873973	429	*	2.51197	-1.664	0.00307634	3.209	1.551
granDAR_00018	chr1	11995138	11996924	1787	*	3.812	-1.393	0.000154172	2.527	1.139
granDAR_00019	chr1	12120918	12121856	939	*	2.48453	-1.139	0.00327696	3.751	2.615
granDAR_00020	chr1	12275495	12275820	326	*	2.87989	-2.141	0.00131858	3.126	0.993
granDAR_00021	chr1	12398102	12398969	868	*	3.88216	-1.381	0.000131172	3.623	2.242
granDAR_00022	chr1	12416320	12417883	1564	*	3.45624	-1.232	0.000349756	2.947	1.718
granDAR_00023	chr1	12526904	12527369	466	*	3.40474	-2.028	0.000393786	3.047	1.026
granDAR_00024	chr1	13249091	13249766	676	*	2.28109	-1.938	0.00523496	2.52	0.581
granDAR_00025	chr1	13301612	13303521	1910	*	3.5263	-1.225	0.000297646	2.673	1.45
granDAR_00026	chr1	13385996	13386466	471	*	7.39027	-3.419	4.07129e-08	3.21	-0.194
granDAR_00027	chr1	13442505	13442995	491	*	4.87558	-2.751	1.33173e-05	2.94	0.201
granDAR_00028	chr1	14243331	14243857	527	*	1.42534	-1.137	0.0375539	2.789	1.655
granDAR_00029	chr1	14386969	14387396	428	*	1.89182	-1.289	0.0128287	3.38	2.092
granDAR_00030	chr1	14639477	14640113	637	*	3.33814	-2.112	0.000459052	2.568	0.459
granDAR_00031	chr1	14660796	14661522	727	*	5.28055	-2.448	5.24149e-06	3.05	0.603
granDAR_00032	chr1	15585134	15586257	1124	*	5.90956	-2.313	1.23153e-06	2.678	0.369
granDAR_00033	chr1	15800084	15800737	654	*	2.94247	-1.321	0.00114164	3.964	2.641
granDAR_00034	chr1	15813972	15814417	446	*	3.22352	-2.569	0.000597692	2.638	0.071
granDAR_00035	chr1	16409960	16410446	487	*	3.9546	-2.825	0.000111018	2.582	-0.22
granDAR_00036	chr1	19794122	19794723	602	*	3.17097	-2.095	0.000674572	2.728	0.634
granDAR_00037	chr1	20757511	20758138	628	*	3.61376	-1.715	0.000243353	3.558	1.85
granDAR_00038	chr1	20834730	20835251	522	*	14.8742	-4.105	1.33613e-15	3.957	-0.134
granDAR_00039	chr1	20995367	20995880	514	*	3.98622	-2.08	0.000103225	3.204	1.133
granDAR_00040	chr1	21002534	21003145	612	*	2.03597	-1.353	0.00920512	2.806	1.455
granDAR_00041	chr1	21008526	21009667	1142	*	9.02992	-1.918	9.33425e-10	4.506	2.591
granDAR_00042	chr1	21014458	21015257	800	*	8.30393	-2.074	4.96672e-09	4.306	2.237
granDAR_00043	chr1	21048282	21048701	420	*	3.8675	-2.081	0.000135676	3.454	1.373
granDAR_00044	chr1	21052357	21054135	1779	*	2.82583	-1.033	0.00149336	2.958	1.928
granDAR_00045	chr1	21073049	21073478	430	*	5.34834	-1.898	4.4839e-06	4.189	2.293
granDAR_00046	chr1	21074292	21074626	335	*	17.2438	-3.689	5.70475e-18	5.08	1.397
granDAR_00047	chr1	21100698	21102867	2170	*	7.50192	-1.334	3.14833e-08	4.413	3.079
granDAR_00048	chr1	21146837	21147314	478	*	3.50611	-2.312	0.000311807	2.794	0.492
granDAR_00049	chr1	21208720	21209431	712	*	5.3709	-1.783	4.25698e-06	3.67	1.889
granDAR_00050	chr1	21419200	21419701	502	*	3.12915	-1.833	0.000742756	3.252	1.427
granDAR_00051	chr1	21451423	21451968	546	*	11.3019	-3.594	4.9896e-12	3.625	0.045
granDAR_00052	chr1	21456702	21457028	327	*	1.97983	-1.748	0.0104753	2.98	1.234
granDAR_00053	chr1	21826715	21827900	1186	*	8.08699	-3.227	8.18485e-09	2.502	-0.693
granDAR_00054	chr1	22620821	22621262	442	*	5.22879	-2.62	5.90486e-06	3.301	0.691
granDAR_00055	chr1	22626545	22628229	1685	*	25.3652	-3.49	4.31361e-26	3.858	0.374
granDAR_00056	chr1	22931029	22931597	569	*	3.9204	-2.33	0.000120115	2.687	0.364
granDAR_00057	chr1	23388660	23389090	431	*	3.48588	-2.24	0.000326676	3.051	0.823
granDAR_00058	chr1	23417608	23418023	416	*	3.12435	-2.512	0.000751021	2.562	0.064
granDAR_00059	chr1	23444061	23444444	384	*	2.3219	-1.956	0.00476542	2.897	0.952
granDAR_00060	chr1	23832696	23833060	365	*	1.63957	-1.415	0.0229313	3.198	1.79
granDAR_00061	chr1	23834450	23835333	884	*	6.88082	-2.192	1.31577e-07	3.233	1.045
granDAR_00062	chr1	23841637	23842401	765	*	3.63099	-2.019	0.000233889	2.711	0.704
granDAR_00063	chr1	23843524	23844557	1034	*	4.45177	-2.054	3.53372e-05	2.557	0.51
granDAR_00064	chr1	24367582	24368664	1083	*	2.59167	-1.302	0.0025605	2.662	1.365
granDAR_00065	chr1	24522167	24522620	454	*	8.92666	-2.511	1.18397e-09	4.693	2.181
granDAR_00066	chr1	25757709	25758519	811	*	3.27724	-1.564	0.00052815	3.28	1.722
granDAR_00067	chr1	32901892	32902868	977	*	3.22177	-1.234	0.000600111	3.646	2.416
granDAR_00068	chr1	33110637	33111098	462	*	5.35177	-2.652	4.44867e-06	3.303	0.653
granDAR_00069	chr1	33464257	33464843	587	*	4.68992	-2.727	2.04212e-05	2.595	-0.121
granDAR_00070	chr1	33484263	33485033	771	*	4.88728	-2.577	1.29635e-05	2.636	0.078
granDAR_00071	chr1	33499689	33500570	882	*	11.3651	-2.915	4.31465e-12	3.414	0.511
granDAR_00072	chr1	33529417	33530049	633	*	2.79911	-1.71	0.00158813	3.052	1.351
granDAR_00073	chr1	33541257	33542929	1673	*	3.94154	-1.326	0.000114408	2.936	1.612
granDAR_00074	chr1	33556290	33556928	639	*	3.92746	-2.14	0.00011818	2.733	0.599
granDAR_00075	chr1	34060367	34061550	1184	*	2.98162	-1.066	0.00104324	3.58	2.516
granDAR_00076	chr1	34106710	34107098	389	*	4.8195	-2.202	1.51529e-05	3.724	1.525
granDAR_00077	chr1	34236140	34237831	1692	*	6.08219	-1.228	8.27579e-07	4.407	3.18
granDAR_00078	chr1	34245926	34246920	995	*	11.1711	-2.627	6.74298e-12	3.573	0.956
granDAR_00079	chr1	34263531	34264609	1079	*	8.37902	-2.229	4.17812e-09	3.28	1.057
granDAR_00080	chr1	34312647	34313408	762	*	8.1725	-1.866	6.722e-09	4.449	2.585
granDAR_00081	chr1	34409690	34410280	591	*	3.47555	-1.629	0.000334544	3.353	1.727
granDAR_00082	chr1	34820827	34821352	526	*	4.23856	-2.399	5.77352e-05	2.982	0.585
granDAR_00083	chr1	34842475	34843561	1087	*	3.78713	-1.024	0.000163256	5.716	4.692
granDAR_00084	chr1	35753998	35754601	604	*	10.0003	-2.143	9.99284e-11	4.622	2.481
granDAR_00085	chr1	35763347	35763855	509	*	3.22037	-1.297	0.00060205	4.12	2.824
granDAR_00086	chr1	35773638	35774055	418	*	4.5626	-2.487	2.73779e-05	3.248	0.767
granDAR_00087	chr1	35846557	35846905	349	*	1.64727	-1.294	0.0225282	3.31	2.016
granDAR_00088	chr1	35869503	35870075	573	*	1.87208	-1.141	0.0134251	3.291	2.153
granDAR_00089	chr1	36139449	36139904	456	*	1.99618	-1.583	0.0100883	2.728	1.148
granDAR_00090	chr1	36277314	36277625	312	*	1.46087	-1.049	0.0346044	3.846	2.798
granDAR_00091	chr1	36501178	36501633	456	*	2.0492	-1.213	0.00892893	3.532	2.32
granDAR_00092	chr1	36524863	36525686	824	*	5.67282	-2.468	2.12411e-06	2.662	0.202
granDAR_00093	chr1	36562911	36563280	370	*	3.08417	-1.572	0.000823816	4.068	2.495
granDAR_00094	chr1	36568055	36570667	2613	*	4.30708	-1.298	4.93083e-05	2.682	1.386
granDAR_00095	chr1	36580022	36581302	1281	*	4.47692	-1.143	3.33485e-05	4.17	3.028
granDAR_00096	chr1	36595296	36596484	1189	*	3.97	-1.609	0.000107153	3.72	2.111
granDAR_00097	chr1	36634958	36635326	369	*	1.74386	-1.045	0.0180359	4.205	3.159
granDAR_00098	chr1	36874777	36875270	494	*	1.93656	-1.543	0.0115728	2.658	1.119
granDAR_00099	chr1	36894995	36895704	710	*	4.96141	-2.247	1.09292e-05	2.894	0.651
granDAR_00100	chr1	37333761	37334118	358	*	3.90894	-2.364	0.000123328	3.384	1.025
granDAR_00101	chr1	37341868	37342926	1059	*	3.36558	-1.509	0.000430943	2.666	1.161
granDAR_00102	chr1	38241464	38242875	1412	*	4.51597	-1.559	3.04812e-05	3.339	1.78
granDAR_00103	chr1	38321645	38322201	557	*	2.81225	-2.11	0.0015408	2.527	0.419
granDAR_00104	chr1	38384140	38384995	856	*	3.70409	-1.876	0.000197656	2.884	1.01
granDAR_00105	chr1	38398526	38399510	985	*	4.75089	-2.089	1.77465e-05	2.573	0.495
granDAR_00106	chr1	38532449	38532998	550	*	8.26742	-4.034	5.40233e-09	3.145	-0.884
granDAR_00107	chr1	38560561	38561183	623	*	9.22808	-2.615	5.91457e-10	3.802	1.194
granDAR_00108	chr1	38562651	38563175	525	*	2.85493	-1.933	0.00139658	2.682	0.757
granDAR_00109	chr1	38578471	38578898	428	*	2.53153	-2.185	0.00294084	2.555	0.373
granDAR_00110	chr1	38596825	38598885	2061	*	14.8722	-3.191	1.34212e-15	2.553	-0.621
granDAR_00111	chr1	38615565	38616630	1066	*	6.23185	-2.268	5.86342e-07	2.695	0.433
granDAR_00112	chr1	38626579	38628147	1569	*	6.46624	-1.299	3.41787e-07	4.74	3.443
granDAR_00113	chr1	38657529	38658367	839	*	5.97579	-2.89	1.05733e-06	2.832	-0.035
granDAR_00114	chr1	38847829	38848423	595	*	6.68279	-3.125	2.07589e-07	2.917	-0.192
granDAR_00115	chr1	39042231	39042583	353	*	1.58171	-1.365	0.0261993	3.077	1.713
granDAR_00116	chr1	39086071	39086955	885	*	5.04129	-2.388	9.09306e-06	2.549	0.17
granDAR_00117	chr1	39105236	39106490	1255	*	4.04794	-1.272	8.95486e-05	3.637	2.367
granDAR_00118	chr1	39274562	39274983	422	*	1.53799	-1.495	0.0289741	2.516	1.026
granDAR_00119	chr1	39281481	39281993	513	*	2.47173	-1.436	0.00337493	3.251	1.817
granDAR_00120	chr1	39284809	39285165	357	*	3.53069	-2.349	0.000294654	3.324	0.974
granDAR_00121	chr1	39430024	39430434	411	*	1.46302	-1.418	0.0344332	2.74	1.327
granDAR_00122	chr1	39527383	39527810	428	*	1.89193	-1.039	0.0128254	4.037	2.997
granDAR_00123	chr1	39755753	39756513	761	*	1.87393	-1.277	0.0133681	2.664	1.392
granDAR_00124	chr1	39812179	39813365	1187	*	6.02161	-1.586	9.5146e-07	3.623	2.04
granDAR_00125	chr1	40139525	40140525	1001	*	4.09125	-1.694	8.10493e-05	3.093	1.399
granDAR_00126	chr1	40183263	40183869	607	*	3.23188	-2.047	0.0005863	2.663	0.627
granDAR_00127	chr1	40275258	40275592	335	*	2.22099	-1.91	0.00601194	2.902	0.999
granDAR_00128	chr1	40282217	40282693	477	*	2.30697	-1.485	0.00493208	3.145	1.664
granDAR_00129	chr1	40283876	40285512	1637	*	14.3293	-3.097	4.68459e-15	3.102	0.022
granDAR_00130	chr1	40360504	40361531	1028	*	6.75936	-2.805	1.74038e-07	2.539	-0.254
granDAR_00131	chr1	40368388	40369574	1187	*	3.60766	-1.625	0.000246799	2.582	0.96
granDAR_00132	chr1	40659413	40659885	473	*	5.47508	-2.472	3.34903e-06	3.432	0.963
granDAR_00133	chr1	40708383	40708881	499	*	5.09733	-2.804	7.9923e-06	2.913	0.124
granDAR_00134	chr1	40758217	40759163	947	*	3.14164	-1.384	0.000721703	3.03	1.65
granDAR_00135	chr1	40818102	40819121	1020	*	8.39394	-2.471	4.03699e-09	3.213	0.745
granDAR_00136	chr1	40829235	40830185	951	*	2.56255	-1.246	0.00273812	3.766	2.523
granDAR_00137	chr1	41431166	41431622	457	*	1.30375	-1.065	0.049688	3.094	2.032
granDAR_00138	chr1	41446422	41446737	316	*	2.60659	-2.718	0.00247408	2.528	-0.184
granDAR_00139	chr1	41658630	41659237	608	*	4.28077	-1.632	5.23884e-05	3.724	2.094
granDAR_00140	chr1	41918478	41919354	877	*	2.2377	-1.22	0.00578493	2.919	1.699
granDAR_00141	chr1	42301794	42302184	391	*	2.13015	-1.62	0.00741056	3.069	1.451
granDAR_00142	chr1	42901684	42902868	1185	*	5.70093	-1.436	1.99099e-06	4.014	2.579
granDAR_00143	chr1	43367092	43367795	704	*	2.73886	-1.291	0.00182447	3.41	2.119
granDAR_00144	chr1	43489845	43490234	390	*	3.52481	-2.082	0.000298672	3.289	1.212
granDAR_00145	chr1	43766273	43766769	497	*	3.23463	-1.724	0.000582604	3.536	1.819
granDAR_00146	chr1	44069842	44070345	504	*	7.76853	-3.629	1.70401e-08	3.34	-0.258
granDAR_00147	chr1	45837583	45838584	1002	*	6.96905	-1.448	1.07388e-07	4.709	3.262
granDAR_00148	chr1	46535330	46535714	385	*	2.27616	-1.976	0.00529462	2.839	0.862
granDAR_00149	chr1	46769381	46769667	287	*	1.98354	-1.724	0.0103863	3.489	1.76
granDAR_00150	chr1	46782134	46783078	945	*	17.0781	-2.915	8.35411e-18	4.144	1.236
granDAR_00151	chr1	46968362	46970781	2420	*	2.99056	-1.028	0.00102196	2.618	1.592
granDAR_00152	chr1	50683016	50683372	357	*	2.60038	-2.38	0.00250967	2.568	0.196
granDAR_00153	chr1	50777812	50778529	718	*	4.85215	-2.135	1.40557e-05	3.051	0.921
granDAR_00154	chr1	51142796	51143537	742	*	12.543	-2.717	2.86438e-13	4.047	1.335
granDAR_00155	chr1	51191305	51192280	976	*	7.27104	-2.159	5.35751e-08	3.221	1.067
granDAR_00156	chr1	51795974	51797541	1568	*	9.58957	-2.245	2.57296e-10	3.036	0.799
granDAR_00157	chr1	51840668	51840948	281	*	11.1956	-4.431	6.37446e-12	4.304	-0.11
granDAR_00158	chr1	51845345	51846260	916	*	3.42701	-1.676	0.0003741	2.729	1.06
granDAR_00159	chr1	51863712	51863979	268	*	3.18737	-2.77	0.00064958	3.041	0.287
granDAR_00160	chr1	51882802	51883076	275	*	2.69041	-2.303	0.00203983	3.087	0.793
granDAR_00161	chr1	51891992	51892612	621	*	4.97042	-2.035	1.07049e-05	3.414	1.384
granDAR_00162	chr1	51896025	51896401	377	*	5.47273	-2.445	3.3672e-06	3.775	1.338
granDAR_00163	chr1	52100529	52100850	322	*	1.45119	-1.141	0.0353844	3.617	2.48
granDAR_00164	chr1	52111240	52111541	302	*	2.04275	-1.254	0.0090625	4.023	2.77
granDAR_00165	chr1	52124578	52125089	512	*	4.06899	-1.699	8.53113e-05	3.806	2.108
granDAR_00166	chr1	52141305	52142389	1085	*	3.63216	-1.041	0.000233259	4.572	3.533
granDAR_00167	chr1	52146578	52147065	488	*	2.58207	-1.042	0.00261778	4.649	3.608
granDAR_00168	chr1	52225582	52226003	422	*	2.55329	-1.97	0.00279712	2.794	0.826
granDAR_00169	chr1	52279927	52280729	803	*	23.985	-3.456	1.03508e-24	4.695	1.248
granDAR_00170	chr1	52366205	52366914	710	*	13.984	-2.212	1.03759e-14	5.032	2.821
granDAR_00171	chr1	52421902	52422735	834	*	5.02607	-2.236	9.41742e-06	2.805	0.574
granDAR_00172	chr1	52428005	52428597	593	*	2.63151	-1.775	0.00233607	2.631	0.861
granDAR_00173	chr1	53069675	53070897	1223	*	11.0278	-2.471	9.38033e-12	3.369	0.906
granDAR_00174	chr1	53637079	53637341	263	*	1.46942	-2.1	0.0339299	2.625	0.522
granDAR_00175	chr1	53823585	53824390	806	*	2.25784	-1.052	0.00552281	3.511	2.461
granDAR_00176	chr1	53887628	53888054	427	*	1.40619	-1.348	0.0392477	2.658	1.316
granDAR_00177	chr1	53971848	53972110	263	*	3.81997	-3.854	0.000151366	2.817	-1.019
granDAR_00178	chr1	54064699	54065046	348	*	2.90603	-2.722	0.00124158	2.512	-0.195
granDAR_00179	chr1	54102408	54102788	381	*	3.02881	-1.947	0.000935813	3.281	1.337
granDAR_00180	chr1	54108990	54109342	353	*	1.50947	-1.355	0.030941	3.16	1.805
granDAR_00181	chr1	54126876	54127835	960	*	4.12896	-2.077	7.43089e-05	2.514	0.45
granDAR_00182	chr1	54802697	54803096	400	*	4.32043	-2.073	4.78154e-05	3.766	1.698
granDAR_00183	chr1	55275101	55275463	363	*	2.8773	-2.519	0.00132647	2.614	0.109
granDAR_00184	chr1	55714448	55715000	553	*	1.84325	-1.339	0.0143467	2.757	1.421
granDAR_00185	chr1	56219611	56220212	602	*	5.39889	-2.188	3.99122e-06	3.357	1.174
granDAR_00186	chr1	57174377	57174701	325	*	1.70409	-1.743	0.0197654	2.685	0.95
granDAR_00187	chr1	57269680	57271019	1340	*	4.57697	-1.218	2.64866e-05	3.94	2.723
granDAR_00188	chr1	57436245	57437484	1240	*	7.61917	-1.917	2.40342e-08	3.349	1.435
granDAR_00189	chr1	57849925	57850292	368	*	7.98971	-3.412	1.02397e-08	3.702	0.301
granDAR_00190	chr1	58065541	58065904	364	*	3.32903	-3.078	0.00046878	2.674	-0.402
granDAR_00191	chr1	58069792	58071415	1624	*	5.89645	-1.848	1.26925e-06	2.582	0.74
granDAR_00192	chr1	58229962	58231141	1180	*	7.73849	-1.97	1.82603e-08	3.389	1.423
granDAR_00193	chr1	58260135	58261449	1315	*	2.43229	-1.503	0.00369579	2.533	1.03
granDAR_00194	chr1	58265559	58265931	373	*	5.53852	-3.452	2.89385e-06	3.129	-0.317
granDAR_00195	chr1	58306553	58308437	1885	*	10.2704	-2.387	5.36515e-11	2.695	0.316
granDAR_00196	chr1	58392041	58394038	1998	*	5.82286	-1.079	1.50361e-06	5.029	3.951
granDAR_00197	chr1	58457860	58458972	1113	*	14.5368	-3.419	2.9052e-15	3.275	-0.13
granDAR_00198	chr1	58897453	58897990	538	*	2.25168	-1.504	0.00560175	2.996	1.492
granDAR_00199	chr1	59202221	59203013	793	*	5.24127	-2.514	5.73761e-06	2.816	0.306
granDAR_00200	chr1	59367886	59368532	647	*	2.04695	-1.274	0.00897542	2.886	1.615
granDAR_00201	chr1	59738626	59740304	1679	*	9.24125	-2.021	5.73792e-10	3.249	1.232
granDAR_00202	chr1	59751807	59753106	1300	*	1.91713	-1.194	0.0121022	3.356	2.161
granDAR_00203	chr1	59804309	59804922	614	*	8.42828	-2.966	3.73009e-09	4.386	1.417
granDAR_00204	chr1	59882585	59883897	1313	*	2.71823	-1.452	0.00191326	2.515	1.063
granDAR_00205	chr1	60572217	60573195	979	*	6.63838	-2.011	2.29942e-07	4.235	2.223
granDAR_00206	chr1	60609100	60609651	552	*	5.77046	-3.204	1.69646e-06	2.687	-0.501
granDAR_00207	chr1	60661919	60662770	852	*	7.31454	-2.103	4.84686e-08	3.857	1.753
granDAR_00208	chr1	60920342	60920967	626	*	5.87221	-1.902	1.34213e-06	3.904	2.005
granDAR_00209	chr1	61157149	61157702	554	*	3.49813	-1.922	0.00031759	3.009	1.091
granDAR_00210	chr1	61276432	61277022	591	*	8.04714	-4.004	8.97134e-09	3.047	-0.911
granDAR_00211	chr1	61376285	61377448	1164	*	3.39908	-1.352	0.000398955	3.115	1.763
granDAR_00212	chr1	61552612	61553370	759	*	1.66641	-1.076	0.021557	2.82	1.749
granDAR_00213	chr1	61925013	61925988	976	*	1.43905	-1.006	0.0363872	2.504	1.5
granDAR_00214	chr1	61960153	61961711	1559	*	3.60427	-1.378	0.000248729	2.581	1.208
granDAR_00215	chr1	61997722	61998535	814	*	5.20737	-2.085	6.20346e-06	3.042	0.961
granDAR_00216	chr1	62004543	62004903	361	*	2.33554	-2.112	0.00461807	2.675	0.566
granDAR_00217	chr1	62119694	62120274	581	*	6.11538	-6.264	7.66688e-07	2.513	-3.529
granDAR_00218	chr1	62140564	62140984	421	*	1.87606	-1.414	0.0133028	3.03	1.619
granDAR_00219	chr1	62351093	62352469	1377	*	3.51332	-1.438	0.000306677	2.58	1.145
granDAR_00220	chr1	62371599	62372139	541	*	8.38092	-4.148	4.15985e-09	2.954	-1.159
granDAR_00221	chr1	62416871	62417984	1114	*	1.96282	-1.185	0.0108939	2.623	1.438
granDAR_00222	chr1	62724452	62725593	1142	*	2.52214	-1.163	0.00300508	3.119	1.956
granDAR_00223	chr1	62729401	62730133	733	*	10.5635	-2.656	2.73228e-11	3.824	1.173
granDAR_00224	chr1	62733800	62734414	615	*	4.99296	-2.605	1.01635e-05	3.411	0.805
granDAR_00225	chr1	62929448	62929850	403	*	1.95823	-1.28	0.0110096	3.566	2.287
granDAR_00226	chr1	62964288	62965018	731	*	2.65719	-1.15	0.00220196	3.74	2.589
granDAR_00227	chr1	63433993	63434554	562	*	5.63367	-2.507	2.3245e-06	3.153	0.655
granDAR_00228	chr1	63450121	63450454	334	*	1.92925	-1.447	0.0117692	3.465	2.023
granDAR_00229	chr1	63527681	63528074	394	*	2.39528	-2.098	0.00402459	2.593	0.5
granDAR_00230	chr1	63630384	63630800	417	*	2.48274	-2.094	0.0032905	2.711	0.618
granDAR_00231	chr1	63655876	63656091	216	*	2.00122	-2.148	0.00997206	3.072	0.933
granDAR_00232	chr1	63719471	63720003	533	*	2.48367	-1.549	0.00328344	3.018	1.471
granDAR_00233	chr1	63730128	63731542	1415	*	2.63349	-1.027	0.00232547	3.435	2.408
granDAR_00234	chr1	63788292	63789503	1212	*	13.8537	-3.928	1.40052e-14	2.697	-1.197
granDAR_00235	chr1	63974771	63975190	420	*	6.07897	-3.865	8.33741e-07	2.893	-0.951
granDAR_00236	chr1	64018334	64019482	1149	*	3.22026	-1.354	0.0006022	2.855	1.503
granDAR_00237	chr1	64485314	64485644	331	*	2.01249	-1.676	0.00971657	3.113	1.438
granDAR_00238	chr1	64607176	64607723	548	*	4.18902	-2.963	6.47117e-05	2.52	-0.438
granDAR_00239	chr1	65074111	65074802	692	*	1.38561	-1.097	0.0411522	2.542	1.446
granDAR_00240	chr1	66646507	66647298	792	*	3.84411	-1.301	0.000143182	3.906	2.605
granDAR_00241	chr1	66987555	66988279	725	*	9.12451	-2.454	7.5074e-10	3.812	1.36
granDAR_00242	chr1	67965073	67965385	313	*	2.90312	-2.52	0.00124991	2.82	0.309
granDAR_00243	chr1	68743305	68743780	476	*	1.49928	-1.094	0.0316755	3.209	2.119
granDAR_00244	chr1	68973463	68974194	732	*	8.11438	-2.905	7.68451e-09	3.06	0.166
granDAR_00245	chr1	69498867	69499388	522	*	2.65932	-1.919	0.00219117	2.564	0.653
granDAR_00246	chr1	69515949	69516474	526	*	5.31367	-2.597	4.85658e-06	3.118	0.535
granDAR_00247	chr1	69536836	69537272	437	*	2.12673	-1.797	0.00746917	2.625	0.836
granDAR_00248	chr1	69548100	69548839	740	*	6.37418	-2.743	4.2249e-07	2.854	0.128
granDAR_00249	chr1	69566452	69566918	467	*	2.08191	-1.727	0.00828115	2.566	0.843
granDAR_00250	chr1	71999663	72000035	373	*	2.84606	-2.048	0.00142542	3.018	0.975
granDAR_00251	chr1	72012527	72013190	664	*	9.65897	-3.352	2.19297e-10	3.298	-0.048
granDAR_00252	chr1	72081277	72082710	1434	*	22.5681	-3.651	2.70315e-23	3.497	-0.138
granDAR_00253	chr1	72144334	72145003	670	*	6.07944	-2.324	8.32842e-07	3.217	0.899
granDAR_00254	chr1	72464921	72465439	519	*	3.97771	-1.907	0.000105266	3.372	1.466
granDAR_00255	chr1	72574071	72574400	330	*	1.63601	-1.586	0.02312	2.89	1.305
granDAR_00256	chr1	72593322	72593939	618	*	2.78117	-1.431	0.00165511	3.706	2.281
granDAR_00257	chr1	72823724	72825622	1899	*	4.10594	-1.09	7.83536e-05	4.384	3.296
granDAR_00258	chr1	72832730	72833282	553	*	5.1293	-2.4	7.42506e-06	3.141	0.751
granDAR_00259	chr1	72854631	72855270	640	*	2.27929	-1.033	0.00525666	3.932	2.9
granDAR_00260	chr1	72865855	72866157	303	*	1.48345	-1.072	0.0328513	3.875	2.802
granDAR_00261	chr1	72870191	72872817	2627	*	4.1772	-1.024	6.64971e-05	3.81	2.787
granDAR_00262	chr1	72877886	72878244	359	*	1.75972	-1.037	0.0173894	4.066	3.03
granDAR_00263	chr1	72896735	72897138	404	*	2.39981	-2.119	0.00398281	2.585	0.472
granDAR_00264	chr1	72914777	72915170	394	*	6.72435	-4.608	1.88646e-07	3	-1.553
granDAR_00265	chr1	72955333	72956256	924	*	7.50067	-2.357	3.15742e-08	3.224	0.87
granDAR_00266	chr1	73175121	73175680	560	*	1.44292	-1.187	0.0360641	2.63	1.447
granDAR_00267	chr1	73484951	73485401	451	*	4.68058	-3.652	2.08651e-05	2.598	-1.01
granDAR_00268	chr1	73804989	73805420	432	*	3.56403	-2.278	0.000272882	2.995	0.727
granDAR_00269	chr1	73829006	73829312	307	*	2.58935	-1.979	0.00257424	3.231	1.258
granDAR_00270	chr1	73905239	73905888	650	*	1.50819	-1.163	0.0310322	2.611	1.448
granDAR_00271	chr1	73992355	73993046	692	*	2.74783	-1.741	0.0017872	3.259	1.517
granDAR_00272	chr1	74014542	74015613	1072	*	1.66518	-1.016	0.0216183	2.52	1.504
granDAR_00273	chr1	74036629	74037457	829	*	4.15185	-1.104	7.0493e-05	4.819	3.716
granDAR_00274	chr1	74077418	74077707	290	*	2.70132	-1.666	0.00198922	3.946	2.278
granDAR_00275	chr1	74367967	74368669	703	*	3.51318	-1.141	0.000306776	4.418	3.278
granDAR_00276	chr1	74452577	74453176	600	*	6.44438	-2.34	3.59436e-07	4.102	1.759
granDAR_00277	chr1	74948143	74952139	3997	*	7.78789	-1.341	1.62969e-08	3.684	2.346
granDAR_00278	chr1	74976636	74977600	965	*	24.5691	-4.512	2.69709e-25	3.92	-0.58
granDAR_00279	chr1	75511471	75512047	577	*	16.2899	-3.028	5.13019e-17	4.632	1.607
granDAR_00280	chr1	76270287	76270709	423	*	3.69072	-3.145	0.000203836	2.676	-0.436
granDAR_00281	chr1	76283286	76283728	443	*	2.0882	-1.352	0.00816207	3.288	1.938
granDAR_00282	chr1	76450657	76451534	878	*	3.92125	-1.352	0.000119882	3.71	2.36
granDAR_00283	chr1	76535181	76536648	1468	*	6.27159	-1.431	5.35072e-07	4.073	2.642
granDAR_00284	chr1	76550966	76551244	279	*	2.4501	-2.239	0.00354728	2.99	0.753
granDAR_00285	chr1	76849343	76849706	364	*	4.5677	-3.163	2.70582e-05	2.997	-0.144
granDAR_00286	chr1	77213278	77213981	704	*	3.11896	-1.44	0.000760394	3.252	1.815
granDAR_00287	chr1	77293456	77293838	383	*	4.00505	-2.891	9.88442e-05	2.816	-0.065
granDAR_00288	chr1	78150452	78150784	333	*	2.88809	-2.306	0.00129392	2.931	0.629
granDAR_00289	chr1	78339748	78340473	726	*	2.31148	-1.082	0.00488108	3.773	2.691
granDAR_00290	chr1	78634519	78634897	379	*	1.69793	-1.47	0.0200478	3.046	1.575
granDAR_00291	chr1	78733949	78735068	1120	*	13.9443	-2.427	1.13691e-14	4.058	1.635
granDAR_00292	chr1	78745017	78745831	815	*	2.35812	-1.43	0.00438408	2.652	1.229
granDAR_00293	chr1	78766253	78766556	304	*	4.36437	-3.834	4.32145e-05	2.821	-0.981
granDAR_00294	chr1	78811724	78812504	781	*	2.6514	-1.497	0.00223153	2.711	1.219
granDAR_00295	chr1	79206067	79206598	532	*	8.01821	-3.004	9.58948e-09	3.54	0.542
granDAR_00296	chr1	79262104	79262477	374	*	5.02798	-4.209	9.37609e-06	2.665	-1.515
granDAR_00297	chr1	80010752	80011082	331	*	1.4087	-1.344	0.0390209	3.167	1.83
granDAR_00298	chr1	80036513	80036798	286	*	1.8219	-1.683	0.0150694	3.074	1.394
granDAR_00299	chr1	80043069	80043558	490	*	2.84907	-2.176	0.00141556	2.514	0.343
granDAR_00300	chr1	80418271	80419065	795	*	2.64096	-1.334	0.00228581	3.103	1.77
granDAR_00301	chr1	80479392	80479772	381	*	1.77666	-1.766	0.0167239	2.583	0.828
granDAR_00302	chr1	80543439	80544081	643	*	8.93335	-2.997	1.16586e-09	3.377	0.39
granDAR_00303	chr1	80953180	80953998	819	*	25.0072	-4.61	9.83623e-26	4.113	-0.473
granDAR_00304	chr1	81481208	81481901	694	*	14.5528	-3.545	2.80054e-15	4.034	0.507
granDAR_00305	chr1	81577649	81578208	560	*	2.82851	-2.035	0.00148419	2.583	0.555
granDAR_00306	chr1	81723347	81723828	482	*	7.06093	-4.389	8.69107e-08	2.89	-1.476
granDAR_00307	chr1	81789755	81790105	351	*	4.89195	-2.977	1.28247e-05	3.273	0.312
granDAR_00308	chr1	81896965	81897795	831	*	15.276	-3.249	5.29619e-16	3.98	0.743
granDAR_00309	chr1	82088148	82089733	1586	*	13.5696	-3.172	2.69427e-14	2.751	-0.4
granDAR_00310	chr1	82180435	82180883	449	*	2.14333	-1.799	0.00718902	2.619	0.826
granDAR_00311	chr1	82182474	82182741	268	*	1.34745	-1.56	0.0449316	2.779	1.223
granDAR_00312	chr1	82220083	82221648	1566	*	5.40663	-1.65	3.92073e-06	2.85	1.202
granDAR_00313	chr1	82240973	82241454	482	*	1.96876	-1.698	0.0107459	2.748	1.057
granDAR_00314	chr1	82253637	82254076	440	*	6.4078	-3.722	3.9102e-07	2.946	-0.757
granDAR_00315	chr1	82273692	82274714	1023	*	9.85907	-2.646	1.38334e-10	3.16	0.522
granDAR_00316	chr1	82596212	82597524	1313	*	4.35163	-1.622	4.45014e-05	2.759	1.141
granDAR_00317	chr1	82641306	82642003	698	*	1.45963	-1.007	0.0347031	2.986	1.977
granDAR_00318	chr1	82739876	82740201	326	*	1.56807	-1.308	0.0270351	3.315	2.008
granDAR_00319	chr1	84309864	84310552	689	*	7.222	-2.294	5.99791e-08	3.552	1.262
granDAR_00320	chr1	85686861	85687172	312	*	3.45958	-2.808	0.000347076	3.135	0.349
granDAR_00321	chr1	85779023	85779415	393	*	2.65661	-2.123	0.0022049	2.732	0.614
granDAR_00322	chr1	86161097	86161486	390	*	1.85838	-1.518	0.0138555	3.171	1.66
granDAR_00323	chr1	86226463	86226743	281	*	2.324	-2.553	0.00474241	2.638	0.087
granDAR_00324	chr1	86236219	86236909	691	*	2.66256	-1.224	0.00217492	3.659	2.437
granDAR_00325	chr1	86339266	86339691	426	*	1.4321	-1.078	0.0369745	3.27	2.193
granDAR_00326	chr1	86420893	86421582	690	*	11.9802	-2.258	1.04676e-12	5.008	2.75
granDAR_00327	chr1	86479078	86479467	390	*	1.3738	-1.263	0.042286	2.862	1.603
granDAR_00328	chr1	86531401	86532868	1468	*	4.7435	-1.08	1.80509e-05	4.769	3.689
granDAR_00329	chr1	86557638	86558323	686	*	7.23597	-2.285	5.80802e-08	3.575	1.295
granDAR_00330	chr1	86717623	86718329	707	*	2.29414	-1.45	0.00508001	2.822	1.372
granDAR_00331	chr1	86719288	86720421	1134	*	2.41959	-1.15	0.00380548	3.128	1.979
granDAR_00332	chr1	86765095	86765438	344	*	3.91357	-2.923	0.00012202	2.914	-0.002
granDAR_00333	chr1	87032281	87032994	714	*	10.9853	-2.744	1.03435e-11	3.999	1.255
granDAR_00334	chr1	87040907	87042466	1560	*	3.74015	-1.257	0.000181907	3.117	1.861
granDAR_00335	chr1	87155798	87156271	474	*	3.01631	-1.599	0.000963132	3.598	1.999
granDAR_00336	chr1	87164383	87164895	513	*	3.51069	-2.015	0.000308539	3.024	1.017
granDAR_00337	chr1	87637374	87637893	520	*	2.88553	-1.884	0.00130158	2.911	1.037
granDAR_00338	chr1	87654940	87655493	554	*	1.32218	-1.116	0.0476234	2.922	1.803
granDAR_00339	chr1	87721197	87721800	604	*	1.94678	-1.213	0.0113038	3.207	1.994
granDAR_00340	chr1	87828152	87828820	669	*	7.10789	-3.229	7.80036e-08	2.847	-0.368
granDAR_00341	chr1	88239295	88240387	1093	*	2.46038	-1.05	0.00346431	3.486	2.438
granDAR_00342	chr1	88258505	88260255	1751	*	4.36146	-1.126	4.35047e-05	4.425	3.3
granDAR_00343	chr1	88262170	88262757	588	*	20.2587	-2.832	5.51134e-21	5.838	3.01
granDAR_00344	chr1	88264216	88265298	1083	*	7.44042	-1.387	3.62727e-08	5.428	4.041
granDAR_00345	chr1	88279278	88280490	1213	*	42.4553	-3.548	3.50528e-43	5.521	1.975
granDAR_00346	chr1	88575492	88576359	868	*	5.10945	-2.371	7.77222e-06	2.598	0.241
granDAR_00347	chr1	88784169	88784516	348	*	4.19246	-2.587	6.42015e-05	3.268	0.69
granDAR_00348	chr1	88807010	88807412	403	*	3.37613	-2.358	0.000420598	2.925	0.571
granDAR_00349	chr1	89011617	89013176	1560	*	6.02605	-1.838	9.41782e-07	2.827	0.992
granDAR_00350	chr1	89014871	89015768	898	*	3.16435	-1.643	0.000684937	2.565	0.929
granDAR_00351	chr1	89052724	89053406	683	*	9.89341	-4.224	1.27817e-10	3.031	-1.175
granDAR_00352	chr1	89133094	89133927	834	*	9.62303	-2.868	2.38217e-10	3.235	0.379
granDAR_00353	chr1	89166806	89168207	1402	*	15.2814	-3.467	5.23127e-16	2.892	-0.559
granDAR_00354	chr1	89235275	89235774	500	*	2.61382	-1.345	0.00243322	3.747	2.402
granDAR_00355	chr1	89318704	89319231	528	*	2.50016	-1.572	0.00316113	2.991	1.421
granDAR_00356	chr1	89467048	89468525	1478	*	9.54774	-2.028	2.83311e-10	3.944	1.916
granDAR_00357	chr1	89484600	89484892	293	*	3.29803	-2.586	0.000503471	3.128	0.544
granDAR_00358	chr1	89512609	89514187	1579	*	9.32659	-2.784	4.71425e-10	2.738	-0.039
granDAR_00359	chr1	89522028	89524731	2704	*	5.07217	-1.408	8.46888e-06	2.568	1.163
granDAR_00360	chr1	89528733	89529417	685	*	2.68451	-1.652	0.00206769	2.611	0.963
granDAR_00361	chr1	89533556	89533900	345	*	1.89616	-1.706	0.012701	2.901	1.196
granDAR_00362	chr1	89570476	89571009	534	*	3.76844	-1.62	0.000170435	3.671	2.054
granDAR_00363	chr1	89619869	89620404	536	*	7.93382	-2.169	1.1646e-08	4.412	2.243
granDAR_00364	chr1	89688946	89689343	398	*	1.81588	-1.628	0.0152798	2.663	1.039
granDAR_00365	chr1	89842602	89842848	247	*	2.78087	-2.733	0.00165627	3.137	0.425
granDAR_00366	chr1	90153128	90153768	641	*	9.05487	-1.829	8.81303e-10	4.935	3.109
granDAR_00367	chr1	90258229	90259091	863	*	21.6599	-3.441	2.18846e-22	4.283	0.851
granDAR_00368	chr1	90524587	90525204	618	*	2.3187	-1.651	0.00480064	2.743	1.094
granDAR_00369	chr1	90588199	90588714	516	*	2.69191	-1.333	0.00203278	3.637	2.305
granDAR_00370	chr1	90695660	90696319	660	*	2.23791	-1.553	0.00578216	2.601	1.051
granDAR_00371	chr1	90732870	90733192	323	*	2.62273	-2.431	0.00238378	2.687	0.264
granDAR_00372	chr1	90743776	90744447	672	*	8.5923	-2.603	2.55681e-09	3.562	0.965
granDAR_00373	chr1	90769312	90770385	1074	*	19.0817	-4.444	8.28462e-20	3.261	-1.149
granDAR_00374	chr1	90775345	90776142	798	*	2.48224	-1.349	0.0032943	3.023	1.679
granDAR_00375	chr1	90797264	90797861	598	*	2.91929	-1.649	0.00120424	3.145	1.502
granDAR_00376	chr1	90815941	90816333	393	*	3.42781	-2.577	0.000373418	2.783	0.223
granDAR_00377	chr1	90840227	90840569	343	*	2.48755	-2.006	0.00325424	3.277	1.272
granDAR_00378	chr1	90849745	90850198	454	*	1.41715	-1.094	0.0382694	3.174	2.08
granDAR_00379	chr1	90871351	90871693	343	*	5.24136	-3.851	5.73635e-06	3.011	-0.833
granDAR_00380	chr1	91436226	91436911	686	*	3.10353	-1.422	0.000787893	3.394	1.976
granDAR_00381	chr1	91661414	91661843	430	*	4.1693	-2.373	6.77171e-05	3.139	0.774
granDAR_00382	chr1	91714198	91714852	655	*	9.06803	-3.392	8.55017e-10	3.255	-0.132
granDAR_00383	chr1	91717955	91718385	431	*	5.75867	-3.264	1.74312e-06	3.172	-0.09
granDAR_00384	chr1	91742937	91743457	521	*	1.99619	-1.307	0.0100881	3.077	1.772
granDAR_00385	chr1	91800200	91802754	2555	*	4.68427	-1.431	2.06885e-05	2.761	1.334
granDAR_00386	chr1	91819136	91819624	489	*	1.9914	-1.44	0.0102001	2.961	1.526
granDAR_00387	chr1	91825361	91826855	1495	*	9.58161	-2.218	2.62051e-10	3.129	0.917
granDAR_00388	chr1	91861545	91861930	386	*	5.10568	-3.562	7.84008e-06	2.856	-0.681
granDAR_00389	chr1	92127183	92127964	782	*	4.25661	-1.824	5.53853e-05	3.027	1.206
granDAR_00390	chr1	92130242	92130984	743	*	6.695	-2.242	2.01836e-07	3.377	1.141
granDAR_00391	chr1	92147714	92148162	449	*	1.68537	-1.529	0.0206361	2.535	1.01
granDAR_00392	chr1	92212136	92212749	614	*	1.60967	-1.149	0.0245657	2.784	1.638
granDAR_00393	chr1	92437718	92438392	675	*	2.01669	-1.424	0.00962305	2.569	1.147
granDAR_00394	chr1	92441497	92441954	458	*	6.77964	-3.188	1.66096e-07	3.288	0.105
granDAR_00395	chr1	92453831	92454294	464	*	1.44745	-1.368	0.0356903	2.658	1.29
granDAR_00396	chr1	92902619	92903164	546	*	4.30073	-1.63	5.00349e-05	4.559	2.927
granDAR_00397	chr1	93051088	93051715	628	*	2.62895	-1.776	0.0023499	2.517	0.745
granDAR_00398	chr1	93114856	93115682	827	*	3.6577	-1.13	0.000219936	4.55	3.422
granDAR_00399	chr1	93124041	93125837	1797	*	7.00982	-1.749	9.77639e-08	2.985	1.241
granDAR_00400	chr1	93128756	93129186	431	*	2.7237	-1.659	0.00188927	3.345	1.686
granDAR_00401	chr1	93228362	93229958	1597	*	2.94697	-1.074	0.00112988	3.06	1.989
granDAR_00402	chr1	93300621	93300978	358	*	1.40177	-1.017	0.0396488	3.747	2.732
granDAR_00403	chr1	93692060	93694294	2235	*	8.79403	-1.926	1.60682e-09	2.871	0.949
granDAR_00404	chr1	93721097	93721839	743	*	2.33794	-1.34	0.00459259	3.407	2.066
granDAR_00405	chr1	93725641	93727520	1880	*	4.95874	-1.274	1.09967e-05	3.62	2.349
granDAR_00406	chr1	93795778	93796384	607	*	7.06525	-2.398	8.60493e-08	4.097	1.698
granDAR_00407	chr1	94028612	94029201	590	*	17.8969	-3.8	1.26783e-18	4.271	0.486
granDAR_00408	chr1	94074397	94075106	710	*	4.05769	-2.058	8.75606e-05	2.817	0.764
granDAR_00409	chr1	94701691	94702034	344	*	3.96563	-2.554	0.000108234	3.195	0.648
granDAR_00410	chr1	94717795	94718098	304	*	3.25153	-2.478	0.000560359	3.111	0.639
granDAR_00411	chr1	95871101	95871385	285	*	3.2383	-2.792	0.000577695	2.967	0.185
granDAR_00412	chr1	96133417	96134080	664	*	9.77454	-3.304	1.68059e-10	3.39	0.092
granDAR_00413	chr1	96238969	96239255	287	*	4.2009	-3.976	6.29656e-05	2.813	-1.142
granDAR_00414	chr1	96736263	96737847	1585	*	10.3437	-2.639	4.53234e-11	2.752	0.122
granDAR_00415	chr1	97650021	97650629	609	*	2.34925	-1.352	0.00447454	3.408	2.062
granDAR_00416	chr1	98066640	98066998	359	*	5.09933	-3.123	7.9556e-06	3.145	0.034
granDAR_00417	chr1	98070857	98072415	1559	*	4.05612	-1.48	8.78782e-05	2.725	1.247
granDAR_00418	chr1	98279451	98281114	1664	*	9.25318	-2.144	5.58244e-10	3.062	0.921
granDAR_00419	chr1	98352885	98353290	406	*	3.60526	-2.73	0.000248162	2.663	-0.051
granDAR_00420	chr1	99901875	99902167	293	*	3.77873	-3.497	0.000166445	2.89	-0.597
granDAR_00421	chr1	99914016	99914705	690	*	8.31411	-2.507	4.85169e-09	3.861	1.355
granDAR_00422	chr1	100034322	100034933	612	*	2.53925	-1.478	0.002889	3.274	1.795
granDAR_00423	chr1	101680547	101680997	451	*	2.13699	-1.67	0.00729475	2.842	1.18
granDAR_00424	chr1	101901777	101903104	1328	*	12.6576	-2.451	2.19985e-13	4.383	1.938
granDAR_00425	chr1	106013510	106014151	642	*	1.93832	-1.307	0.0115261	2.857	1.555
granDAR_00426	chr1	106277354	106277885	532	*	2.4869	-1.455	0.00325915	3.221	1.771
granDAR_00427	chr1	107375219	107375449	231	*	1.64362	-1.984	0.0227184	2.8	0.819
granDAR_00428	chr1	111322024	111322613	590	*	2.76032	-1.836	0.00173651	2.93	1.104
granDAR_00429	chr1	111857663	111858254	592	*	1.53882	-1.205	0.0289188	3.001	1.795
granDAR_00430	chr1	112636304	112636958	655	*	10.3194	-3.088	4.79342e-11	3.551	0.473
granDAR_00431	chr1	113800578	113801412	835	*	9.32718	-2.948	4.70782e-10	3.129	0.192
granDAR_00432	chr1	114164603	114166040	1438	*	6.54593	-2.007	2.84494e-07	3.374	1.374
granDAR_00433	chr1	114868868	114869553	686	*	4.0699	-2.414	8.5133e-05	2.516	0.118
granDAR_00434	chr1	115259051	115259540	490	*	2.09833	-1.547	0.00797392	3.116	1.578
granDAR_00435	chr1	115260754	115261384	631	*	1.55395	-1.128	0.0279284	2.783	1.656
granDAR_00436	chr1	115556390	115558985	2596	*	3.18069	-1.013	0.000659646	2.897	1.886
granDAR_00437	chr1	115839133	115839756	624	*	8.47358	-4.428	3.36064e-09	2.739	-1.64
granDAR_00438	chr1	118476738	118477235	498	*	1.98747	-1.06	0.0102928	3.841	2.783
granDAR_00439	chr1	118766413	118767112	700	*	2.46664	-1.723	0.00341474	2.716	1.003
granDAR_00440	chr1	118878256	118878757	502	*	5.086	-2.453	8.20353e-06	3.194	0.75
granDAR_00441	chr1	118901768	118902673	906	*	2.3991	-1.282	0.00398935	2.768	1.491
granDAR_00442	chr1	118927564	118928470	907	*	4.53148	-1.954	2.94116e-05	2.726	0.78
granDAR_00443	chr1	118955960	118956736	777	*	4.74382	-2.148	1.80375e-05	2.86	0.723
granDAR_00444	chr1	118976333	118977207	875	*	4.70486	-1.33	1.97307e-05	4.774	3.446
granDAR_00445	chr1	119032278	119034685	2408	*	4.60546	-1.269	2.48051e-05	2.845	1.578
granDAR_00446	chr1	119186875	119187303	429	*	2.236	-1.553	0.00580766	3.086	1.536
granDAR_00447	chr1	119313541	119314066	526	*	5.89005	-3.029	1.2881e-06	3.044	0.019
granDAR_00448	chr1	119456772	119458492	1721	*	8.69392	-1.591	2.02339e-09	4.27	2.68
granDAR_00449	chr1	119472249	119473234	986	*	4.93802	-1.897	1.15339e-05	3.456	1.558
granDAR_00450	chr1	119479387	119479892	506	*	4.74811	-2.491	1.78603e-05	3.19	0.711
granDAR_00451	chr1	119696938	119698224	1287	*	6.42759	-2.278	3.73602e-07	2.735	0.46
granDAR_00452	chr1	120231213	120231826	614	*	2.37345	-1.022	0.00423203	4.121	3.101
granDAR_00453	chr1	120245499	120246146	648	*	2.57256	-1.041	0.00267573	4.134	3.094
granDAR_00454	chr1	120248048	120248594	547	*	2.84002	-1.214	0.00144538	4.011	2.799
granDAR_00455	chr1	120256811	120257092	282	*	3.21439	-2.439	0.00061039	3.244	0.809
granDAR_00456	chr1	120734561	120735171	611	*	15.0943	-3.594	8.04879e-16	4.01	0.427
granDAR_00457	chr1	123797206	123797438	233	*	2.92538	-3.701	0.00118746	2.579	-1.098
granDAR_00458	chr1	124035517	124036405	889	*	14.6365	-3.121	2.3095e-15	3.751	0.64
granDAR_00459	chr1	124300873	124301510	638	*	3.08295	-1.94	0.000826135	2.571	0.637
granDAR_00460	chr1	124387988	124388452	465	*	5.77956	-3.21	1.66128e-06	2.947	-0.245
granDAR_00461	chr1	124429880	124431073	1194	*	24.9162	-3.547	1.21285e-25	3.996	0.459
granDAR_00462	chr1	124552870	124553938	1069	*	4.6187	-1.834	2.40602e-05	2.948	1.122
granDAR_00463	chr1	124646822	124647824	1003	*	4.18354	-1.694	6.55332e-05	3.01	1.317
granDAR_00464	chr1	126534080	126534738	659	*	4.4768	-1.909	3.3358e-05	3.495	1.586
granDAR_00465	chr1	127335207	127335644	438	*	1.99913	-1.432	0.01002	3.086	1.658
granDAR_00466	chr1	127409330	127410690	1361	*	3.23724	-1.137	0.000579103	3.269	2.134
granDAR_00467	chr1	127478191	127478645	455	*	2.66198	-1.62	0.00217779	3.212	1.595
granDAR_00468	chr1	127854809	127855361	553	*	6.30344	-2.827	4.97232e-07	3.093	0.277
granDAR_00469	chr1	127937301	127937674	374	*	5.8101	-2.942	1.54846e-06	3.561	0.619
granDAR_00470	chr1	127945779	127946708	930	*	17.592	-4.062	2.55866e-18	3.525	-0.524
granDAR_00471	chr1	127989822	127990821	1000	*	5.65568	-1.761	2.20962e-06	3.377	1.618
granDAR_00472	chr1	128029065	128029462	398	*	1.98476	-1.265	0.0103571	3.657	2.392
granDAR_00473	chr1	128036368	128036654	287	*	1.45843	-1.616	0.0347996	2.936	1.33
granDAR_00474	chr1	128064349	128065385	1037	*	5.58269	-2.168	2.61401e-06	3.22	1.063
granDAR_00475	chr1	128082810	128083248	439	*	1.64121	-1.486	0.0228449	2.593	1.112
granDAR_00476	chr1	128614535	128615674	1140	*	9.2326	-2.574	5.85333e-10	3.015	0.451
granDAR_00477	chr1	128680490	128681817	1328	*	3.75651	-1.346	0.000175182	3.079	1.737
granDAR_00478	chr1	128957560	128958473	914	*	3.7954	-2.076	0.000160178	2.564	0.501
granDAR_00479	chr1	129352727	129353788	1062	*	14.8148	-3.16	1.53175e-15	3.466	0.319
granDAR_00480	chr1	130373220	130374522	1303	*	3.7096	-1.383	0.000195162	3.072	1.692
granDAR_00481	chr1	130763800	130764717	918	*	14.4825	-2.881	3.29216e-15	4.453	1.58
granDAR_00482	chr1	130783933	130784445	513	*	2.64046	-1.403	0.00228847	3.61	2.206
granDAR_00483	chr1	131086886	131087247	362	*	4.23805	-2.119	5.78027e-05	3.75	1.637
granDAR_00484	chr1	131278620	131279732	1113	*	4.23878	-1.53	5.77065e-05	3.104	1.579
granDAR_00485	chr1	131565961	131566511	551	*	4.5291	-1.658	2.95733e-05	3.97	2.314
granDAR_00486	chr1	131838522	131839413	892	*	7.78679	-2.042	1.63385e-08	3.674	1.635
granDAR_00487	chr1	132113663	132114256	594	*	1.52365	-1.106	0.0299466	3.298	2.19
granDAR_00488	chr1	132155794	132156147	354	*	1.97566	-1.163	0.0105764	4.216	3.05
granDAR_00489	chr1	132157215	132158097	883	*	2.53587	-1.062	0.00291157	3.64	2.579
granDAR_00490	chr1	132237600	132238086	487	*	1.31655	-1.207	0.0482446	2.718	1.511
granDAR_00491	chr1	132406765	132407254	490	*	1.83921	-1.502	0.0144806	2.784	1.281
granDAR_00492	chr1	132476648	132477837	1190	*	3.47322	-1.128	0.000336339	3.709	2.582
granDAR_00493	chr1	132541122	132541726	605	*	3.16335	-1.451	0.000686517	3.467	2.018
granDAR_00494	chr1	132542671	132543216	546	*	2.05252	-1.198	0.00886093	3.337	2.141
granDAR_00495	chr1	132564959	132566223	1265	*	3.4844	-1.419	0.000327792	2.932	1.514
granDAR_00496	chr1	132641284	132641899	616	*	5.79083	-2.566	1.61871e-06	3.045	0.489
granDAR_00497	chr1	132799311	132799667	357	*	1.49504	-1.353	0.0319862	3.004	1.657
granDAR_00498	chr1	132865246	132865963	718	*	14.5659	-3.767	2.71737e-15	3.609	-0.145
granDAR_00499	chr1	133306848	133307702	855	*	1.71655	-1.117	0.0192065	2.554	1.44
granDAR_00500	chr1	133321329	133321643	315	*	3.07553	-1.94	0.000840377	3.58	1.641
granDAR_00501	chr1	133323164	133323726	563	*	6.35146	-2.58	4.45186e-07	3.289	0.715
granDAR_00502	chr1	133380477	133380937	461	*	1.74505	-1.167	0.0179865	3.35	2.184
granDAR_00503	chr1	133385545	133386009	465	*	2.02161	-1.164	0.00951467	3.796	2.632
granDAR_00504	chr1	133434166	133435246	1081	*	2.38864	-1.225	0.0040866	2.984	1.758
granDAR_00505	chr1	133583462	133584094	633	*	2.6497	-1.721	0.00224025	2.733	1.013
granDAR_00506	chr1	133660682	133661763	1082	*	3.46093	-1.078	0.000345995	4.39	3.312
granDAR_00507	chr1	133762947	133763225	279	*	4.91134	-4.176	1.22649e-05	3.068	-1.067
granDAR_00508	chr1	133917669	133918206	538	*	3.56266	-1.722	0.000273741	3.391	1.67
granDAR_00509	chr1	134045943	134046733	791	*	2.2251	-1.165	0.0059553	3.096	1.932
granDAR_00510	chr1	134048773	134049096	324	*	1.30644	-1.028	0.0493814	3.827	2.796
granDAR_00511	chr1	134053256	134053563	308	*	1.90104	-1.422	0.0125592	3.881	2.457
granDAR_00512	chr1	134055647	134056017	371	*	1.63636	-1.199	0.0231015	3.426	2.229
granDAR_00513	chr1	134073361	134075305	1945	*	4.40844	-1.078	3.90444e-05	4.498	3.42
granDAR_00514	chr1	134202038	134202412	375	*	1.81596	-1.316	0.0152772	3.539	2.226
granDAR_00515	chr1	134560053	134561465	1413	*	3.93877	-1.012	0.000115142	4.331	3.32
granDAR_00516	chr1	134759705	134760095	391	*	6.41301	-2.759	3.86356e-07	3.706	0.957
granDAR_00517	chr1	134763280	134765390	2111	*	3.29294	-1.313	0.000509397	2.745	1.433
granDAR_00518	chr1	134814841	134815385	545	*	2.40996	-1.412	0.00389083	3.186	1.775
granDAR_00519	chr1	135003377	135003711	335	*	6.10293	-3.453	7.88985e-07	3.402	-0.032
granDAR_00520	chr1	135005540	135006114	575	*	3.94382	-1.714	0.000113811	3.62	1.91
granDAR_00521	chr1	135010132	135010530	399	*	3.08674	-1.955	0.000818962	3.476	1.519
granDAR_00522	chr1	135062030	135062356	327	*	3.82669	-2.867	0.000149043	3.167	0.299
granDAR_00523	chr1	135072798	135073331	534	*	4.61533	-3.163	2.42475e-05	2.513	-0.642
granDAR_00524	chr1	135095228	135096565	1338	*	5.38382	-1.898	4.13221e-06	2.607	0.714
granDAR_00525	chr1	135112528	135113238	711	*	3.32582	-1.495	0.000472255	3.521	2.025
granDAR_00526	chr1	135204245	135205370	1126	*	4.29548	-1.929	5.06435e-05	2.71	0.782
granDAR_00527	chr1	135237245	135237748	504	*	3.90051	-2.326	0.000125746	2.854	0.534
granDAR_00528	chr1	135470477	135471076	600	*	3.02851	-2.358	0.000936468	2.53	0.174
granDAR_00529	chr1	135510091	135511078	988	*	4.92771	-1.451	1.18111e-05	3.81	2.36
granDAR_00530	chr1	135530908	135531536	629	*	4.41596	-1.983	3.83744e-05	3.426	1.451
granDAR_00531	chr1	135535321	135535566	246	*	2.44205	-1.909	0.00361371	3.523	1.62
granDAR_00532	chr1	135669748	135670961	1214	*	3.9923	-1.091	0.000101788	4.151	3.061
granDAR_00533	chr1	136786279	136786718	440	*	8.94776	-3.856	1.12782e-09	3.573	-0.281
granDAR_00534	chr1	136832490	136833192	703	*	1.50584	-1.188	0.0312002	2.536	1.349
granDAR_00535	chr1	136839032	136841929	2898	*	12.9471	-2.325	1.12945e-13	3.028	0.71
granDAR_00536	chr1	136852341	136853093	753	*	5.81423	-2.878	1.53382e-06	2.508	-0.35
granDAR_00537	chr1	136884376	136884811	436	*	6.5554	-3.675	2.78359e-07	3.31	-0.367
granDAR_00538	chr1	136886767	136887601	835	*	4.31588	-1.928	4.83188e-05	3.17	1.242
granDAR_00539	chr1	136910174	136910641	468	*	9.01943	-3.908	9.5625e-10	3.449	-0.454
granDAR_00540	chr1	136926025	136927380	1356	*	8.75184	-2.612	1.77075e-09	2.67	0.067
granDAR_00541	chr1	136934092	136934428	337	*	3.59252	-1.757	0.000255555	3.991	2.237
granDAR_00542	chr1	136937352	136937790	439	*	4.34631	-2.83	4.50493e-05	3.55	0.739
granDAR_00543	chr1	136952032	136953283	1252	*	3.30417	-1.042	0.000496392	4.026	2.986
granDAR_00544	chr1	137010237	137011081	845	*	4.85317	-1.787	1.40228e-05	3.328	1.542
granDAR_00545	chr1	137031159	137032422	1264	*	25.9746	-3.518	1.06021e-26	4.2	0.686
granDAR_00546	chr1	137069063	137069853	791	*	8.5446	-3.311	2.85366e-09	2.856	-0.443
granDAR_00547	chr1	137074747	137075207	461	*	1.90501	-1.251	0.0124447	3.304	2.056
granDAR_00548	chr1	137128852	137130547	1696	*	4.0108	-1.472	9.75434e-05	3.13	1.659
granDAR_00549	chr1	137142019	137143578	1560	*	6.97624	-1.802	1.05625e-07	3.083	1.284
granDAR_00550	chr1	137176334	137179417	3084	*	9.28317	-1.957	5.20997e-10	2.671	0.719
granDAR_00551	chr1	137212731	137213267	537	*	2.54797	-1.618	0.00283162	3.348	1.728
granDAR_00552	chr1	137225451	137225865	415	*	2.83879	-1.23	0.00144947	4.427	3.197
granDAR_00553	chr1	137942062	137942517	456	*	4.28128	-2.644	5.23265e-05	2.882	0.249
granDAR_00554	chr1	138136132	138136809	678	*	2.5266	-1.102	0.0029744	3.84	2.739
granDAR_00555	chr1	138275638	138276292	655	*	5.09876	-1.667	7.96592e-06	3.903	2.237
granDAR_00556	chr1	138288746	138289181	436	*	6.14985	-2.818	7.08192e-07	3.482	0.678
granDAR_00557	chr1	138448763	138449466	704	*	2.07127	-1.365	0.00848644	2.747	1.385
granDAR_00558	chr1	138510615	138511499	885	*	4.98184	-2.261	1.04271e-05	2.631	0.382
granDAR_00559	chr1	138535815	138536484	670	*	9.56957	-2.985	2.69419e-10	3.535	0.552
granDAR_00560	chr1	138541293	138542139	847	*	4.9241	-1.727	1.19097e-05	3.402	1.68
granDAR_00561	chr1	138942929	138943273	345	*	3.11824	-2.695	0.000761652	2.691	0.007
granDAR_00562	chr1	138982284	138984065	1782	*	6.44944	-1.569	3.55275e-07	3.222	1.657
granDAR_00563	chr1	139029111	139030127	1017	*	7.23732	-1.772	5.78996e-08	4.2	2.428
granDAR_00564	chr1	139161662	139162025	364	*	1.64694	-1.224	0.0225457	3.426	2.206
granDAR_00565	chr1	139226196	139226749	554	*	7.61052	-2.544	2.45176e-08	3.777	1.235
granDAR_00566	chr1	139232782	139233122	341	*	1.36266	-1.372	0.0433852	2.803	1.433
granDAR_00567	chr1	139236873	139237211	339	*	5.11745	-3.348	7.6304e-06	3.173	-0.158
granDAR_00568	chr1	139241401	139241978	578	*	3.24043	-1.61	0.000574868	3.42	1.809
granDAR_00569	chr1	140173214	140173765	552	*	6.04564	-3.01	9.00245e-07	2.916	-0.076
granDAR_00570	chr1	140183185	140183822	638	*	9.53271	-2.432	2.93286e-10	4.012	1.584
granDAR_00571	chr1	140270074	140270450	377	*	4.1735	-2.504	6.70662e-05	3.383	0.893
granDAR_00572	chr1	140273332	140273638	307	*	3.26226	-2	0.000546692	3.647	1.647
granDAR_00573	chr1	140275112	140276153	1042	*	5.76062	-2.244	1.73532e-06	2.601	0.367
granDAR_00574	chr1	140378791	140379871	1081	*	15.2626	-3.076	5.46321e-16	3.551	0.487
granDAR_00575	chr1	140381150	140381709	560	*	6.96728	-3.009	1.07826e-07	3.2	0.196
granDAR_00576	chr1	140438201	140438442	242	*	3.1453	-3.309	0.000715645	2.815	-0.475
granDAR_00577	chr1	142902300	142902893	594	*	2.30125	-1.756	0.00499752	2.507	0.753
granDAR_00578	chr1	143097121	143097679	559	*	4.46152	-2.887	3.45522e-05	2.79	-0.072
granDAR_00579	chr1	143355721	143356437	717	*	7.81721	-3.057	1.52332e-08	3.073	0.024
granDAR_00580	chr1	143622350	143622680	331	*	1.64933	-1.732	0.0224217	2.594	0.868
granDAR_00581	chr1	143624746	143625209	464	*	2.39045	-1.746	0.00406957	2.874	1.137
granDAR_00582	chr1	143631424	143631796	373	*	2.4411	-1.771	0.0036216	3.239	1.475
granDAR_00583	chr1	143640347	143641251	905	*	3.32336	-1.333	0.000474946	3.265	1.934
granDAR_00584	chr1	143710059	143711084	1026	*	20.636	-3.307	2.31211e-21	4.01	0.711
granDAR_00585	chr1	143801544	143802039	496	*	8.36477	-4.163	4.31751e-09	3.203	-0.954
granDAR_00586	chr1	143901080	143901878	799	*	9.75762	-2.789	1.74736e-10	3.381	0.602
granDAR_00587	chr1	143946776	143947233	458	*	3.08837	-2.363	0.000815893	2.533	0.182
granDAR_00588	chr1	143988654	143989289	636	*	9.16802	-2.79	6.79172e-10	3.596	0.811
granDAR_00589	chr1	143999485	143999900	416	*	10.6443	-2.756	2.26823e-11	4.547	1.796
granDAR_00590	chr1	144076054	144076361	308	*	2.03657	-1.884	0.00919243	2.953	1.078
granDAR_00591	chr1	144101406	144101776	371	*	2.06546	-1.645	0.0086008	3.05	1.406
granDAR_00592	chr1	144243311	144243872	562	*	3.67803	-1.787	0.000209878	3.347	1.567
granDAR_00593	chr1	144299340	144299871	532	*	2.12537	-1.441	0.00749262	2.976	1.539
granDAR_00594	chr1	144306154	144306768	615	*	21.6502	-3.018	2.23789e-22	5.403	2.39
granDAR_00595	chr1	145394539	145395400	862	*	12.9549	-4.225	1.10934e-13	2.989	-1.198
granDAR_00596	chr1	146632884	146633232	349	*	1.85875	-1.694	0.0138438	2.798	1.108
granDAR_00597	chr1	147217983	147218323	341	*	2.06523	-1.828	0.0086054	2.994	1.165
granDAR_00598	chr1	147318406	147319031	626	*	2.07021	-1.35	0.00850733	3.069	1.719
granDAR_00599	chr1	149671051	149671308	258	*	1.61524	-1.924	0.0242528	2.718	0.795
granDAR_00600	chr1	149738900	149739370	471	*	5.46276	-2.052	3.44541e-06	3.95	1.899
granDAR_00601	chr1	149744801	149745971	1171	*	3.44708	-1.555	0.000357211	2.725	1.178
granDAR_00602	chr1	149749470	149749856	387	*	3.73389	-2.94	0.000184549	2.67	-0.259
granDAR_00603	chr1	149862705	149863195	491	*	1.92043	-1.582	0.0120106	2.663	1.089
granDAR_00604	chr1	149870257	149870639	383	*	3.67999	-3.068	0.000208934	2.601	-0.458
granDAR_00605	chr1	149977845	149978167	323	*	4.96534	-3.105	1.08309e-05	3.282	0.191
granDAR_00606	chr1	150218829	150219284	456	*	1.83161	-1.683	0.0147363	2.575	0.902
granDAR_00607	chr1	150260339	150260726	388	*	4.38044	-3.043	4.16445e-05	2.867	-0.16
granDAR_00608	chr1	150580628	150581022	395	*	4.56845	-3.022	2.70114e-05	3	0
granDAR_00609	chr1	151064473	151065580	1108	*	2.33822	-1.107	0.00458964	2.835	1.73
granDAR_00610	chr1	151095767	151096519	753	*	2.61165	-1.296	0.00244541	3.125	1.831
granDAR_00611	chr1	151254320	151254861	542	*	9.5941	-2.808	2.54623e-10	4.025	1.218
granDAR_00612	chr1	151258079	151259376	1298	*	2.9075	-1.086	0.00123736	3.267	2.182
granDAR_00613	chr1	151304644	151305322	679	*	5.86771	-2.346	1.35609e-06	3.225	0.886
granDAR_00614	chr1	151315218	151315719	502	*	6.72907	-2.906	1.86609e-07	3.828	0.919
granDAR_00615	chr1	151319045	151319820	776	*	12.8023	-3.618	1.57641e-13	3.488	-0.115
granDAR_00616	chr1	151380575	151380828	254	*	1.56974	-1.645	0.0269318	3.09	1.453
granDAR_00617	chr1	151564404	151564772	369	*	2.45485	-1.196	0.00350873	4.579	3.383
granDAR_00618	chr1	151643931	151644295	365	*	2.6414	-2.332	0.00228352	2.629	0.303
granDAR_00619	chr1	151646316	151646629	314	*	2.41591	-2.623	0.00383784	2.727	0.101
granDAR_00620	chr1	151947535	151948343	809	*	7.84213	-2.545	1.43837e-08	3.188	0.651
granDAR_00621	chr1	152030531	152030990	460	*	3.61853	-1.947	0.000240696	3.338	1.399
granDAR_00622	chr1	152051580	152053011	1432	*	8.24243	-2.002	5.72234e-09	3.197	1.198
granDAR_00623	chr1	152084532	152085225	694	*	3.00724	-1.147	0.000983475	4.053	2.907
granDAR_00624	chr1	152176415	152177736	1322	*	4.30072	-1.34	5.00362e-05	3.305	1.968
granDAR_00625	chr1	152290582	152291312	731	*	2.89596	-1.252	0.00127069	3.602	2.353
granDAR_00626	chr1	152395068	152395480	413	*	4.17279	-2.522	6.71757e-05	3.481	0.957
granDAR_00627	chr1	152417594	152418048	455	*	3.50249	-2.087	0.000314417	3.069	0.986
granDAR_00628	chr1	152454457	152455557	1101	*	7.0586	-2.361	8.73779e-08	2.746	0.394
granDAR_00629	chr1	152510912	152511628	717	*	2.14725	-1.076	0.00712444	3.4	2.327
granDAR_00630	chr1	152520854	152521150	297	*	1.83127	-1.327	0.014748	3.72	2.394
granDAR_00631	chr1	152578135	152578619	485	*	3.67325	-2.583	0.000212203	2.6	0.023
granDAR_00632	chr1	152598515	152598923	409	*	3.02635	-2.464	0.000941129	2.614	0.166
granDAR_00633	chr1	152786651	152787220	570	*	1.60741	-1.033	0.0246942	3.197	2.165
granDAR_00634	chr1	152980364	152981038	675	*	11.2478	-3.56	5.65189e-12	3.341	-0.202
granDAR_00635	chr1	153024543	153024810	268	*	3.01231	-2.77	0.000972057	3.021	0.251
granDAR_00636	chr1	153025808	153026824	1017	*	2.80018	-1.397	0.00158423	2.853	1.457
granDAR_00637	chr1	153380955	153381247	293	*	1.37489	-1.659	0.0421801	2.535	0.883
granDAR_00638	chr1	153598745	153599898	1154	*	4.87044	-1.618	1.34759e-05	3.15	1.533
granDAR_00639	chr1	153841919	153842604	686	*	2.90873	-1.674	0.00123386	2.697	1.028
granDAR_00640	chr1	153882694	153883249	556	*	5.0462	-2.784	8.99089e-06	2.883	0.102
granDAR_00641	chr1	153935885	153936313	429	*	2.98354	-2.258	0.00103864	2.687	0.434
granDAR_00642	chr1	153957784	153958393	610	*	1.89467	-1.24	0.0127448	2.901	1.664
granDAR_00643	chr1	153964020	153964398	379	*	1.75427	-1.617	0.017609	2.727	1.118
granDAR_00644	chr1	154027312	154027620	309	*	1.88008	-1.836	0.0131802	2.798	0.967
granDAR_00645	chr1	154054945	154055260	316	*	3.80495	-2.837	0.000156693	3.05	0.229
granDAR_00646	chr1	154085952	154086502	551	*	1.45367	-1.139	0.0351831	2.838	1.704
granDAR_00647	chr1	154102794	154103514	721	*	3.69239	-1.874	0.000203052	2.781	0.912
granDAR_00648	chr1	154177554	154178903	1350	*	8.57654	-2.207	2.6513e-09	3.12	0.921
granDAR_00649	chr1	154500465	154501343	879	*	9.87032	-2.78	1.34798e-10	3.384	0.614
granDAR_00650	chr1	154915535	154915937	403	*	3.32349	-2.291	0.000474796	2.974	0.695
granDAR_00651	chr1	155048973	155049440	468	*	2.39808	-1.094	0.00399874	4.352	3.258
granDAR_00652	chr1	155218232	155218524	293	*	1.70774	-1.313	0.0196001	3.602	2.289
granDAR_00653	chr1	155521256	155521815	560	*	3.84064	-1.698	0.00014433	3.545	1.851
granDAR_00654	chr1	155594190	155594486	297	*	2.48735	-2.24	0.00325576	3.046	0.82
granDAR_00655	chr1	155613424	155614149	726	*	17.1351	-3.9	7.32678e-18	3.857	-0.036
granDAR_00656	chr1	155692214	155692889	676	*	1.5462	-1.147	0.0284314	2.632	1.49
granDAR_00657	chr1	155721593	155723101	1509	*	2.97068	-1.126	0.00106985	2.989	1.866
granDAR_00658	chr1	155728829	155729637	809	*	1.78226	-1.198	0.0165095	2.507	1.314
granDAR_00659	chr1	155830836	155831416	581	*	5.34327	-3.005	4.53654e-06	3.031	0.028
granDAR_00660	chr1	156184101	156184606	506	*	2.38089	-1.639	0.00416016	2.837	1.204
granDAR_00661	chr1	156222141	156223073	933	*	3.44049	-1.52	0.000362665	3.174	1.654
granDAR_00662	chr1	156270327	156271977	1651	*	6.43062	-1.854	3.71008e-07	3.077	1.225
granDAR_00663	chr1	156430410	156432051	1642	*	17.118	-3.474	7.62009e-18	3.039	-0.423
granDAR_00664	chr1	156442002	156443193	1192	*	4.51791	-1.623	3.03451e-05	3.132	1.51
granDAR_00665	chr1	156732911	156734175	1265	*	4.81367	-1.463	1.53577e-05	3.377	1.915
granDAR_00666	chr1	156781081	156782315	1235	*	11.34	-2.151	4.57083e-12	4.051	1.901
granDAR_00667	chr1	156967528	156968486	959	*	17.7964	-3.642	1.59818e-18	3.586	-0.042
granDAR_00668	chr1	157134548	157135130	583	*	4.24069	-2.308	5.74527e-05	3.145	0.851
granDAR_00669	chr1	157177394	157177945	552	*	3.78135	-2.001	0.000165442	3.142	1.142
granDAR_00670	chr1	157732078	157732561	484	*	3.18383	-2.096	0.000654887	2.816	0.73
granDAR_00671	chr1	158362234	158363351	1118	*	2.48376	-1.28	0.0032828	2.93	1.656
granDAR_00672	chr1	158543752	158544703	952	*	8.97797	-2.973	1.05203e-09	2.829	-0.128
granDAR_00673	chr1	159163104	159164117	1014	*	10.6518	-2.985	2.22971e-11	3.071	0.101
granDAR_00674	chr1	159261952	159262495	544	*	2.97189	-2.153	0.00106686	2.523	0.374
granDAR_00675	chr1	159393985	159394277	293	*	1.94826	-1.443	0.0112652	3.583	2.142
granDAR_00676	chr1	159419173	159420069	897	*	7.46769	-1.958	3.40649e-08	3.77	1.816
granDAR_00677	chr1	159889201	159890339	1139	*	2.34329	-1.084	0.00453642	3.582	2.501
granDAR_00678	chr1	160368946	160369448	503	*	10.4572	-4.366	3.48946e-11	3.407	-0.921
granDAR_00679	chr1	160468924	160469367	444	*	2.64979	-1.885	0.00223982	3.053	1.168
granDAR_00680	chr1	160472395	160473209	815	*	1.33767	-1.138	0.0459551	2.798	1.666
granDAR_00681	chr1	160812253	160813007	755	*	8.35606	-2.213	4.40494e-09	3.801	1.591
granDAR_00682	chr1	160935618	160936798	1181	*	3.54881	-1.494	0.00028261	2.948	1.455
granDAR_00683	chr1	161039899	161040881	983	*	2.10244	-1.002	0.00789877	3.179	2.179
granDAR_00684	chr1	161907670	161908509	840	*	14.0592	-2.867	8.7259e-15	3.934	1.075
granDAR_00685	chr1	162008631	162009180	550	*	2.34189	-1.694	0.00455099	2.784	1.09
granDAR_00686	chr1	162022841	162023343	503	*	4.96288	-3.359	1.08924e-05	2.516	-0.813
granDAR_00687	chr1	162093950	162095088	1139	*	9.31955	-2.189	4.79131e-10	3.621	1.434
granDAR_00688	chr1	162121673	162122256	584	*	7.85917	-4.182	1.38304e-08	2.734	-1.416
granDAR_00689	chr1	162202774	162203342	569	*	1.98275	-1.522	0.0104053	2.711	1.19
granDAR_00690	chr1	162207268	162207745	478	*	2.0777	-1.369	0.00836186	3.159	1.793
granDAR_00691	chr1	162236012	162237604	1593	*	11.9359	-2.476	1.15896e-12	3.106	0.638
granDAR_00692	chr1	162274872	162276552	1681	*	2.96257	-1.196	0.00109002	2.524	1.331
granDAR_00693	chr1	162286967	162287378	412	*	1.49753	-1.261	0.0318028	3.004	1.748
granDAR_00694	chr1	162425969	162426385	417	*	1.80105	-1.333	0.0158107	3.12	1.789
granDAR_00695	chr1	162589421	162589827	407	*	3.04814	-2.05	0.000895083	3.1	1.059
granDAR_00696	chr1	162831871	162832841	971	*	2.36168	-1.044	0.00434835	3.265	2.223
granDAR_00697	chr1	162898364	162898874	511	*	3.60383	-2.272	0.000248984	2.931	0.661
granDAR_00698	chr1	163285179	163285532	354	*	2.05458	-1.722	0.00881909	2.926	1.207
granDAR_00699	chr1	163702770	163703473	704	*	3.23332	-1.915	0.00058436	2.584	0.676
granDAR_00700	chr1	164184204	164185620	1417	*	3.3434	-1.263	0.000453524	2.831	1.571
granDAR_00701	chr1	164319566	164320984	1419	*	6.17908	-1.644	6.62097e-07	3.248	1.608
granDAR_00702	chr1	164405307	164405969	663	*	5.5272	-2.396	2.97028e-06	3.069	0.684
granDAR_00703	chr1	164468504	164468914	411	*	1.4497	-1.462	0.0355056	2.535	1.08
granDAR_00704	chr1	164474655	164475522	868	*	3.84441	-1.243	0.000143083	4.178	2.934
granDAR_00705	chr1	164599338	164600584	1247	*	4.40696	-1.789	3.91775e-05	2.977	1.195
granDAR_00706	chr1	164631686	164632381	696	*	8.10716	-2.081	7.81346e-09	4.121	2.041
granDAR_00707	chr1	164704675	164705012	338	*	2.52076	-2.462	0.00301468	2.672	0.229
granDAR_00708	chr1	165120390	165120926	537	*	2.60271	-1.12	0.00249628	4.237	3.116
granDAR_00709	chr1	165147506	165148071	566	*	5.64234	-2.409	2.27857e-06	3.306	0.907
granDAR_00710	chr1	165246701	165247480	780	*	2.80434	-1.504	0.00156913	2.806	1.304
granDAR_00711	chr1	165371690	165372107	418	*	3.85551	-2.37	0.000139473	3.091	0.732
granDAR_00712	chr1	165575330	165576176	847	*	4.30527	-2.068	4.95142e-05	2.959	0.891
granDAR_00713	chr1	165587923	165588253	331	*	4.17296	-2.39	6.71489e-05	3.64	1.249
granDAR_00714	chr1	165589227	165589738	512	*	1.73105	-1.205	0.0185758	3.068	1.864
granDAR_00715	chr1	165590757	165591167	411	*	7.32237	-3.907	4.76024e-08	3.474	-0.395
granDAR_00716	chr1	165610960	165612234	1275	*	6.00682	-2.106	9.84429e-07	2.535	0.437
granDAR_00717	chr1	165686494	165687318	825	*	2.02358	-1.194	0.0094715	2.72	1.528
granDAR_00718	chr1	165693411	165694532	1122	*	1.86044	-1.158	0.01379	2.547	1.388
granDAR_00719	chr1	165775649	165775855	207	*	1.61557	-1.148	0.0242342	4.366	3.219
granDAR_00720	chr1	165849638	165850417	780	*	6.90346	-2.19	1.24894e-07	3.642	1.46
granDAR_00721	chr1	165864758	165865511	754	*	3.29883	-1.727	0.000502534	2.719	0.997
granDAR_00722	chr1	166014493	166014841	349	*	2.66158	-2.37	0.00217984	2.791	0.422
granDAR_00723	chr1	166043699	166044163	465	*	2.67488	-1.404	0.00211405	3.627	2.226
granDAR_00724	chr1	166056180	166056836	657	*	5.50262	-1.941	3.14322e-06	3.56	1.622
granDAR_00725	chr1	166151419	166151905	487	*	5.38109	-2.311	4.15822e-06	3.527	1.219
granDAR_00726	chr1	166403590	166404165	576	*	1.57895	-1.198	0.0263664	2.818	1.625
granDAR_00727	chr1	167059421	167060393	973	*	11.5776	-2.578	2.64494e-12	3.675	1.103
granDAR_00728	chr1	167066724	167068103	1380	*	5.12939	-1.878	7.42355e-06	2.74	0.87
granDAR_00729	chr1	167267123	167268222	1100	*	2.79162	-1.204	0.00161576	3.02	1.819
granDAR_00730	chr1	167327158	167327638	481	*	2.89999	-1.992	0.00125895	2.753	0.767
granDAR_00731	chr1	167381468	167382228	761	*	4.43129	-1.996	3.70429e-05	2.91	0.92
granDAR_00732	chr1	168234312	168234850	539	*	1.57613	-1.061	0.0265382	3.977	2.92
granDAR_00733	chr1	168243713	168244117	405	*	7.32587	-2.521	4.722e-08	4.27	1.756
granDAR_00734	chr1	168265549	168266076	528	*	3.0594	-1.597	0.000872166	3.505	1.909
granDAR_00735	chr1	168287851	168288661	811	*	5.23615	-1.485	5.8057e-06	4.307	2.825
granDAR_00736	chr1	168506368	168506735	368	*	4.55873	-2.819	2.76231e-05	3.17	0.356
granDAR_00737	chr1	169386849	169387591	743	*	5.03061	-2.337	9.31945e-06	2.844	0.519
granDAR_00738	chr1	169395662	169396563	902	*	10.1441	-3.054	7.17628e-11	3.222	0.182
granDAR_00739	chr1	169933736	169934712	977	*	3.57561	-1.446	0.000265697	3.415	1.974
granDAR_00740	chr1	169973863	169974151	289	*	10.1139	-4.278	7.69298e-11	4.215	-0.065
granDAR_00741	chr1	170025651	170026209	559	*	2.07645	-1.503	0.00838598	2.656	1.158
granDAR_00742	chr1	170398881	170399302	422	*	1.96041	-1.831	0.0109545	2.685	0.853
granDAR_00743	chr1	170457658	170458977	1320	*	5.42835	-1.818	3.72946e-06	2.768	0.954
granDAR_00744	chr1	170484627	170485725	1099	*	3.43932	-1.028	0.000363644	4.149	3.122
granDAR_00745	chr1	170549092	170549401	310	*	3.40348	-2.67	0.000394927	3.059	0.392
granDAR_00746	chr1	170550689	170551276	588	*	2.90234	-1.725	0.00125216	2.86	1.141
granDAR_00747	chr1	170567007	170567524	518	*	2.29373	-1.827	0.00508471	2.51	0.686
granDAR_00748	chr1	170604644	170605145	502	*	3.88408	-2.106	0.000130592	3.582	1.474
granDAR_00749	chr1	170775158	170775563	406	*	5.23829	-2.949	5.7771e-06	3.335	0.385
granDAR_00750	chr1	170907357	170908783	1427	*	4.0873	-1.178	8.17891e-05	3.817	2.641
granDAR_00751	chr1	170924369	170924863	495	*	9.80241	-3.571	1.57612e-10	3.628	0.071
granDAR_00752	chr1	170926859	170927293	435	*	8.89595	-2.9	1.27071e-09	4.133	1.232
granDAR_00753	chr1	171122958	171123448	491	*	12.4008	-2.793	3.97354e-13	4.556	1.765
granDAR_00754	chr1	171164326	171164729	404	*	4.63994	-2.24	2.29117e-05	3.556	1.32
granDAR_00755	chr1	171552577	171554024	1448	*	3.03664	-1.074	0.000919085	3.238	2.164
granDAR_00756	chr1	172112804	172113108	305	*	1.65759	-1.869	0.0219994	2.614	0.746
granDAR_00757	chr1	172221413	172222127	715	*	5.37318	-1.761	4.2347e-06	3.976	2.219
granDAR_00758	chr1	172512863	172514455	1593	*	5.69626	-1.437	2.0125e-06	4.035	2.602
granDAR_00759	chr1	173753159	173753549	391	*	2.20391	-1.948	0.00625301	2.776	0.841
granDAR_00760	chr1	174598128	174598999	872	*	8.07844	-2.344	8.34763e-09	3.461	1.125
granDAR_00761	chr1	174654077	174655072	996	*	12.9897	-2.781	1.02392e-13	3.658	0.886
granDAR_00762	chr1	174656084	174656377	294	*	6.92667	-3.655	1.18393e-07	3.689	0.053
granDAR_00763	chr1	174719803	174720080	278	*	2.3779	-2.735	0.00418892	2.51	-0.205
granDAR_00764	chr1	174732725	174733188	464	*	3.00235	-2.111	0.000994611	2.817	0.717
granDAR_00765	chr1	174766153	174766907	755	*	1.91032	-1.13	0.0122937	3.035	1.908
granDAR_00766	chr1	174771135	174772485	1351	*	7.41244	-1.961	3.86867e-08	3.572	1.612
granDAR_00767	chr1	174811861	174812381	521	*	7.86183	-2.855	1.37459e-08	3.575	0.729
granDAR_00768	chr1	174842265	174842896	632	*	1.38561	-1.08	0.0411522	2.625	1.546
granDAR_00769	chr1	175026043	175026393	351	*	1.78193	-1.805	0.0165224	2.586	0.788
granDAR_00770	chr1	175823239	175824293	1055	*	9.96041	-3.084	1.09544e-10	2.85	-0.223
granDAR_00771	chr1	175995214	175995835	622	*	2.18772	-1.574	0.00649056	2.531	0.963
granDAR_00772	chr1	176223214	176224095	882	*	6.62503	-1.539	2.37122e-07	4.403	2.865
granDAR_00773	chr1	176754468	176755853	1386	*	3.23575	-1.323	0.000581095	2.643	1.324
granDAR_00774	chr1	176923740	176924372	633	*	6.79178	-2.799	1.61519e-07	3.047	0.26
granDAR_00775	chr1	176958354	176958700	347	*	2.69525	-1.842	0.0020172	3.313	1.473
granDAR_00776	chr1	177014842	177015502	661	*	1.47319	-1.052	0.0336367	2.795	1.745
granDAR_00777	chr1	177405092	177405510	419	*	2.85079	-2.093	0.00140998	2.859	0.777
granDAR_00778	chr1	178608767	178609048	282	*	2.01527	-2.219	0.00965459	2.735	0.516
granDAR_00779	chr1	178632553	178633146	594	*	12.9646	-3.836	1.08502e-13	3.631	-0.189
granDAR_00780	chr1	178663903	178664382	480	*	1.62779	-1.535	0.0235617	2.685	1.158
granDAR_00781	chr1	178705659	178706103	445	*	7.22996	-3.179	5.88891e-08	3.39	0.223
granDAR_00782	chr1	178708028	178708469	442	*	2.69001	-1.437	0.00204167	3.843	2.406
granDAR_00783	chr1	178856040	178856944	905	*	5.78312	-2.036	1.64771e-06	3.062	1.03
granDAR_00784	chr1	178908522	178909115	594	*	1.96742	-1.44	0.0107791	2.681	1.248
granDAR_00785	chr1	178959893	178960617	725	*	2.53959	-1.342	0.00288675	3.116	1.777
granDAR_00786	chr1	179082026	179083150	1125	*	7.97752	-2.669	1.05312e-08	2.631	-0.026
granDAR_00787	chr1	179086951	179087376	426	*	3.28047	-1.771	0.000524242	3.544	1.774
granDAR_00788	chr1	179146797	179147206	410	*	5.22028	-2.828	6.02165e-06	3.28	0.467
granDAR_00789	chr1	179314710	179315527	818	*	6.55816	-2.662	2.7659e-07	2.879	0.234
granDAR_00790	chr1	179482576	179483611	1036	*	3.69728	-1.394	0.000200778	3.248	1.857
granDAR_00791	chr1	179573735	179574487	753	*	2.09005	-1.334	0.00812743	2.606	1.274
granDAR_00792	chr1	179581841	179582508	668	*	20.2154	-3.658	6.09016e-21	4.471	0.815
granDAR_00793	chr1	180109030	180109469	440	*	4.60511	-3.093	2.48248e-05	2.744	-0.326
granDAR_00794	chr1	180175712	180176278	567	*	4.77953	-2.196	1.66139e-05	3.283	1.096
granDAR_00795	chr1	180187659	180187938	280	*	2.27949	-2.191	0.00525427	3.052	0.86
granDAR_00796	chr1	180245617	180246310	694	*	11.1799	-3.268	6.60919e-12	3.636	0.373
granDAR_00797	chr1	180352303	180353204	902	*	6.73409	-1.848	1.84464e-07	3.744	1.897
granDAR_00798	chr1	180363451	180363858	408	*	11.804	-3.558	1.57054e-12	4.211	0.66
granDAR_00799	chr1	180390598	180391132	535	*	1.89064	-1.087	0.0128635	3.817	2.729
granDAR_00800	chr1	180415007	180415573	567	*	3.22891	-1.352	0.000590318	4.3	2.948
granDAR_00801	chr1	180454938	180455352	415	*	6.4054	-3.177	3.93187e-07	3.365	0.203
granDAR_00802	chr1	180720178	180720711	534	*	1.75351	-1.046	0.0176398	3.443	2.399
granDAR_00803	chr1	180812599	180814693	2095	*	5.42555	-1.03	3.75362e-06	5.155	4.125
granDAR_00804	chr1	180839257	180839908	652	*	4.16414	-2.183	6.85272e-05	2.805	0.626
granDAR_00805	chr1	180850409	180851393	985	*	5.89241	-1.093	1.28112e-06	6.043	4.95
granDAR_00806	chr1	180863321	180863983	663	*	2.48674	-1.651	0.00326034	2.894	1.241
granDAR_00807	chr1	180889872	180890310	439	*	1.82652	-1.028	0.0149101	4.352	3.323
granDAR_00808	chr1	180987642	180988588	947	*	3.9886	-1.336	0.000102659	3.605	2.271
granDAR_00809	chr1	181000317	181001292	976	*	3.07469	-1.629	0.000841994	2.538	0.912
granDAR_00810	chr1	181131910	181132342	433	*	3.00431	-2.13	0.000990133	2.938	0.82
granDAR_00811	chr1	181232461	181232961	501	*	1.83862	-1.184	0.0145004	3.293	2.109
granDAR_00812	chr1	181424873	181426493	1621	*	4.3661	-1.555	4.30427e-05	2.692	1.139
granDAR_00813	chr1	181434946	181435976	1031	*	22.7513	-3.31	1.77308e-23	4.635	1.327
granDAR_00814	chr1	181545250	181545772	523	*	2.26762	-1.152	0.00539979	4.018	2.866
granDAR_00815	chr1	181935392	181935801	410	*	5.23669	-3.103	5.79848e-06	3.085	-0.013
granDAR_00816	chr1	182018849	182021400	2552	*	5.11985	-1.088	7.58847e-06	4.294	3.207
granDAR_00817	chr1	182096765	182097126	362	*	4.79332	-2.499	1.60947e-05	3.507	1.012
granDAR_00818	chr1	182098775	182099514	740	*	10.5991	-2.735	2.51711e-11	3.67	0.941
granDAR_00819	chr1	182137187	182137743	557	*	3.64618	-1.705	0.000225848	3.446	1.742
granDAR_00820	chr1	182373473	182374132	660	*	7.19305	-2.274	6.41132e-08	3.75	1.477
granDAR_00821	chr1	182503312	182504152	841	*	8.33779	-2.217	4.59419e-09	3.724	1.513
granDAR_00822	chr1	182539027	182539734	708	*	2.34162	-1.145	0.00455382	3.527	2.382
granDAR_00823	chr1	182645276	182645659	384	*	4.30953	-2.901	4.90312e-05	2.983	0.092
granDAR_00824	chr1	182663286	182664178	893	*	4.75037	-1.707	1.77678e-05	3.418	1.712
granDAR_00825	chr1	182668739	182669261	523	*	5.9666	-2.586	1.07994e-06	3.343	0.768
granDAR_00826	chr1	182670285	182671396	1112	*	5.49372	-2.177	3.20832e-06	2.582	0.411
granDAR_00827	chr1	182754666	182754946	281	*	3.52936	-3.609	0.000295559	2.697	-0.9
granDAR_00828	chr1	182784608	182785186	579	*	4.92396	-2.688	1.19134e-05	2.736	0.056
granDAR_00829	chr1	182792262	182792899	638	*	4.63637	-1.825	2.3101e-05	3.553	1.729
granDAR_00830	chr1	182852197	182852551	355	*	2.63464	-2.121	0.0023193	2.876	0.76
granDAR_00831	chr1	183409820	183411077	1258	*	5.93469	-1.941	1.16228e-06	2.807	0.87
granDAR_00832	chr1	183658776	183659408	633	*	3.29827	-1.684	0.000503186	3.048	1.367
granDAR_00833	chr1	183807658	183808566	909	*	6.55788	-2.612	2.76772e-07	2.947	0.338
granDAR_00834	chr1	183819654	183820978	1325	*	3.07036	-1.401	0.000850436	2.564	1.166
granDAR_00835	chr1	183895904	183896416	513	*	4.70744	-3.065	1.96138e-05	2.659	-0.384
granDAR_00836	chr1	184446949	184448266	1318	*	2.05906	-1.01	0.0087286	2.616	1.608
granDAR_00837	chr1	184826941	184827580	640	*	5.0426	-1.577	9.06568e-06	4.128	2.553
granDAR_00838	chr1	184867498	184868917	1420	*	11.9798	-2.671	1.04763e-12	3.675	1.006
granDAR_00839	chr1	184892050	184892523	474	*	4.48768	-2.416	3.25324e-05	3.116	0.705
granDAR_00840	chr1	184965505	184966707	1203	*	6.74237	-1.634	1.80981e-07	3.735	2.103
granDAR_00841	chr1	184986426	184987458	1033	*	11.0328	-2.888	9.27281e-12	3.199	0.319
granDAR_00842	chr1	184999049	185000570	1522	*	3.67775	-1.089	0.000210014	3.664	2.577
granDAR_00843	chr1	185046441	185048117	1677	*	4.51306	-1.796	3.06863e-05	2.516	0.723
granDAR_00844	chr1	185067425	185068302	878	*	12.9609	-2.399	1.09413e-13	4.233	1.837
granDAR_00845	chr1	185074088	185074636	549	*	2.19684	-1.479	0.00635566	2.941	1.468
granDAR_00846	chr1	185125471	185126289	819	*	5.06354	-1.518	8.63902e-06	4.095	2.577
granDAR_00847	chr1	185148599	185148804	206	*	1.97484	-2.402	0.0105965	3.026	0.621
granDAR_00848	chr1	185183844	185184326	483	*	7.02126	-2.875	9.52223e-08	3.682	0.822
granDAR_00849	chr1	185187235	185187908	674	*	2.13524	-1.047	0.00732425	3.574	2.528
granDAR_00850	chr1	185337409	185337837	429	*	4.31349	-2.642	4.85859e-05	3.012	0.374
granDAR_00851	chr1	185650914	185651384	471	*	4.51488	-2.076	3.05577e-05	3.556	1.488
granDAR_00852	chr1	186855489	186856504	1016	*	4.62852	-1.496	2.35226e-05	3.443	1.949
granDAR_00853	chr1	186893970	186894344	375	*	2.53369	-2.318	0.00292624	2.636	0.319
granDAR_00854	chr1	187236228	187237056	829	*	12.1159	-3.134	7.6572e-13	3.416	0.291
granDAR_00855	chr1	188149741	188150325	585	*	3.35818	-2.175	0.000438344	2.787	0.612
granDAR_00856	chr1	188157576	188157993	418	*	12.8014	-3.079	1.57976e-13	4.644	1.566
granDAR_00857	chr1	188215172	188215666	495	*	3.8035	-2.165	0.000157217	3.073	0.917
granDAR_00858	chr1	188222184	188222931	748	*	25.2829	-5.061	5.21314e-26	4.252	-0.798
granDAR_00859	chr1	188352533	188352859	327	*	2.7621	-2.402	0.00172942	2.789	0.393
granDAR_00860	chr1	188384797	188386181	1385	*	2.1245	-1.068	0.00750751	2.67	1.607
granDAR_00861	chr1	188633764	188634080	317	*	1.58762	-1.329	0.0258452	3.537	2.206
granDAR_00862	chr1	188728526	188729056	531	*	2.81768	-1.592	0.00152165	3.177	1.59
granDAR_00863	chr1	188885100	188886654	1555	*	4.82007	-1.453	1.51332e-05	3.252	1.804
granDAR_00864	chr1	189155938	189156633	696	*	2.41082	-1.449	0.00388313	2.812	1.368
granDAR_00865	chr1	189305490	189305959	470	*	1.80894	-1.441	0.015526	2.803	1.368
granDAR_00866	chr1	189315876	189316270	395	*	1.91174	-1.713	0.0122535	2.954	1.239
granDAR_00867	chr1	189429927	189430942	1016	*	27.4865	-3.873	3.26208e-28	4.26	0.397
granDAR_00868	chr1	189435719	189436143	425	*	2.67375	-1.899	0.00211956	3.038	1.141
granDAR_00869	chr1	189495694	189496207	514	*	2.52615	-1.76	0.00297746	2.831	1.079
granDAR_00870	chr1	189698419	189698787	369	*	1.41476	-1.186	0.0384806	3.195	2.014
granDAR_00871	chr1	189701029	189701383	355	*	1.6541	-1.102	0.0221766	3.772	2.672
granDAR_00872	chr1	189768242	189768979	738	*	4.07939	-1.872	8.3294e-05	3.091	1.223
granDAR_00873	chr1	190079568	190080546	979	*	4.54028	-1.738	2.88218e-05	3.114	1.376
granDAR_00874	chr1	190365081	190366433	1353	*	3.31329	-1.294	0.000486087	2.79	1.499
granDAR_00875	chr1	190388241	190388948	708	*	1.81797	-1.138	0.0152064	2.871	1.735
granDAR_00876	chr1	190438554	190439239	686	*	5.59628	-1.949	2.53348e-06	3.958	2.008
granDAR_00877	chr1	190583432	190584018	587	*	1.89103	-1.419	0.0128519	2.552	1.136
granDAR_00878	chr1	190681739	190682316	578	*	4.09717	-2.497	7.99526e-05	2.61	0.125
granDAR_00879	chr1	190694544	190695931	1388	*	5.11651	-1.515	7.647e-06	3.332	1.82
granDAR_00880	chr1	190761835	190762431	597	*	2.94121	-1.576	0.00114497	3.354	1.781
granDAR_00881	chr1	190767574	190768631	1058	*	12.0593	-3.236	8.72447e-13	3.327	0.094
granDAR_00882	chr1	190816081	190816735	655	*	1.78395	-1.019	0.0164455	3.512	2.493
granDAR_00883	chr1	190944018	190944719	702	*	2.44357	-1.066	0.00360103	3.726	2.661
granDAR_00884	chr1	190978261	190979685	1425	*	4.40263	-1.051	3.95706e-05	4.623	3.572
granDAR_00885	chr1	191025301	191026917	1617	*	5.66615	-1.033	2.15698e-06	5.935	4.902
granDAR_00886	chr1	191150885	191151297	413	*	3.29722	-2.521	0.000504401	2.824	0.303
granDAR_00887	chr1	191349295	191349786	492	*	2.17048	-1.705	0.00675341	2.578	0.879
granDAR_00888	chr1	191391233	191391700	468	*	1.66857	-1.014	0.0214499	3.701	2.687
granDAR_00889	chr1	191645362	191646467	1106	*	6.30603	-2.168	4.9428e-07	3.233	1.066
granDAR_00890	chr1	191660964	191662565	1602	*	4.52974	-1.417	2.95295e-05	3.661	2.244
granDAR_00891	chr1	191777579	191777883	305	*	4.59208	-3.214	2.55812e-05	3.184	-0.023
granDAR_00892	chr1	191792733	191793815	1083	*	9.09704	-1.97	7.99759e-10	3.852	1.886
granDAR_00893	chr1	191808749	191809398	650	*	1.84012	-1.04	0.0144505	3.42	2.381
granDAR_00894	chr1	191875569	191876038	470	*	2.55995	-1.555	0.00275457	3.246	1.693
granDAR_00895	chr1	191896807	191897832	1026	*	7.42115	-1.69	3.79186e-08	4.112	2.424
granDAR_00896	chr1	191977238	191977531	294	*	1.91209	-1.497	0.0122438	3.453	1.961
granDAR_00897	chr1	192457391	192458121	731	*	1.98998	-1.067	0.0102334	3.33	2.265
granDAR_00898	chr1	192676982	192677908	927	*	6.63789	-2.288	2.30204e-07	2.965	0.685
granDAR_00899	chr1	192696202	192697283	1082	*	7.07528	-1.87	8.40856e-08	3.529	1.663
granDAR_00900	chr1	193003644	193004283	640	*	2.52834	-1.256	0.00296249	3.835	2.579
granDAR_00901	chr1	193086981	193087608	628	*	4.69271	-1.481	2.02904e-05	4.185	2.706
granDAR_00902	chr1	193090083	193090887	805	*	4.99781	-1.905	1.00506e-05	3.15	1.248
granDAR_00903	chr1	193167452	193167930	479	*	2.91347	-2.14	0.00122048	2.696	0.559
granDAR_00904	chr1	193169949	193170222	274	*	4.17485	-2.242	6.68575e-05	4.367	2.134
granDAR_00905	chr1	193407436	193408036	601	*	6.19026	-2.548	6.45262e-07	3.201	0.661
granDAR_00906	chr1	193451607	193452063	457	*	2.5861	-1.616	0.00259358	3.156	1.543
granDAR_00907	chr1	193541846	193542509	664	*	3.66614	-1.744	0.000215705	3.209	1.466
granDAR_00908	chr1	193543586	193544169	584	*	2.90729	-1.884	0.00123797	2.697	0.816
granDAR_00909	chr1	193870756	193871179	424	*	8.0205	-3.469	9.53901e-09	3.56	0.109
granDAR_00910	chr1	194001997	194002594	598	*	9.68223	-3.187	2.07859e-10	3.605	0.436
granDAR_00911	chr1	194158970	194159546	577	*	5.09763	-2.935	7.98676e-06	2.906	-0.005
granDAR_00912	chr1	194336549	194337103	555	*	1.88932	-1.665	0.0129026	2.516	0.862
granDAR_00913	chr1	194345354	194345778	425	*	3.29193	-2.497	0.000510593	2.654	0.169
granDAR_00914	chr1	194425860	194427477	1618	*	8.62094	-2.489	2.39364e-09	2.619	0.143
granDAR_00915	chr1	194482225	194482858	634	*	8.5456	-2.028	2.84708e-09	4.432	2.406
granDAR_00916	chr1	194555151	194555719	569	*	3.01235	-1.995	0.000971958	2.594	0.608
granDAR_00917	chr1	194603867	194604620	754	*	5.53221	-2.654	2.93621e-06	2.607	-0.036
granDAR_00918	chr1	194607288	194608142	855	*	2.68408	-1.51	0.00206974	2.518	1.013
granDAR_00919	chr1	194722391	194722693	303	*	1.3889	-1.065	0.0408417	3.706	2.642
granDAR_00920	chr1	194935388	194935651	264	*	4.17979	-2.641	6.61018e-05	3.605	0.971
granDAR_00921	chr1	195003426	195004072	647	*	5.15896	-2.234	6.93497e-06	3.211	0.988
granDAR_00922	chr1	195312365	195313090	726	*	15.965	-3.86	1.08393e-16	3.787	-0.052
granDAR_00923	chr1	195314139	195314481	343	*	3.71202	-3.103	0.000194081	2.691	-0.395
granDAR_00924	chr2	4492430	4493059	630	*	1.83505	-1.128	0.01462	3.087	1.962
granDAR_00925	chr2	4541852	4543042	1191	*	3.09241	-1.431	0.000808326	2.574	1.149
granDAR_00926	chr2	4577056	4577475	420	*	1.60776	-1.367	0.0246742	3.126	1.759
granDAR_00927	chr2	4636467	4637635	1169	*	3.00431	-1.304	0.000990124	3.034	1.73
granDAR_00928	chr2	4881068	4882810	1743	*	5.06279	-1.02	8.6539e-06	5.172	4.152
granDAR_00929	chr2	5023921	5024508	588	*	7.91272	-2.643	1.22259e-08	3.715	1.074
granDAR_00930	chr2	5058201	5058828	628	*	3.55944	-1.694	0.000275776	3.589	1.893
granDAR_00931	chr2	5137447	5138415	969	*	5.48973	-1.461	3.23798e-06	4.885	3.426
granDAR_00932	chr2	5147597	5148674	1078	*	3.15681	-1.553	0.000696931	2.963	1.411
granDAR_00933	chr2	5162727	5163409	683	*	2.59784	-1.062	0.00252442	4.245	3.182
granDAR_00934	chr2	5165880	5167019	1140	*	4.61124	-1.659	2.4477e-05	3.053	1.395
granDAR_00935	chr2	5172701	5173121	421	*	4.27962	-2.643	5.25267e-05	3.454	0.808
granDAR_00936	chr2	5249966	5250470	505	*	6.42122	-2.252	3.79123e-07	4.024	1.771
granDAR_00937	chr2	5306904	5307549	646	*	8.0786	-4.884	8.34445e-09	2.563	-2.239
granDAR_00938	chr2	5315597	5316914	1318	*	8.04279	-2.221	9.06164e-09	3.203	0.984
granDAR_00939	chr2	5407346	5407810	465	*	1.83663	-1.524	0.0145672	2.86	1.335
granDAR_00940	chr2	5576632	5577664	1033	*	5.40544	-2.17	3.93149e-06	2.661	0.496
granDAR_00941	chr2	5595517	5597067	1551	*	19.8363	-3.238	1.4579e-20	3.423	0.199
granDAR_00942	chr2	5673266	5674094	829	*	4.23892	-2.139	5.76874e-05	2.687	0.551
granDAR_00943	chr2	5677550	5677765	216	*	1.86996	-1.853	0.0134907	3.275	1.427
granDAR_00944	chr2	5927333	5927987	655	*	3.62305	-2.211	0.000238204	2.6	0.396
granDAR_00945	chr2	5995365	5995850	486	*	2.1376	-1.641	0.00728459	2.695	1.057
granDAR_00946	chr2	6055993	6056432	440	*	1.68898	-1.308	0.0204654	3.011	1.704
granDAR_00947	chr2	6064695	6065355	661	*	12.4069	-3.321	3.91839e-13	3.662	0.35
granDAR_00948	chr2	6071779	6073000	1222	*	3.26773	-1.036	0.00053985	4.515	3.479
granDAR_00949	chr2	6086042	6087766	1725	*	4.26049	-1.476	5.48919e-05	2.701	1.23
granDAR_00950	chr2	6112564	6112986	423	*	3.20298	-2.317	0.000626638	2.766	0.454
granDAR_00951	chr2	6123017	6123382	366	*	2.37837	-1.401	0.00418441	3.969	2.566
granDAR_00952	chr2	6164532	6165225	694	*	6.30131	-2.67	4.99677e-07	3.103	0.438
granDAR_00953	chr2	6167488	6168165	678	*	4.90701	-1.725	1.23876e-05	3.65	1.927
granDAR_00954	chr2	6172918	6173741	824	*	4.61137	-2.117	2.44699e-05	2.66	0.55
granDAR_00955	chr2	6193008	6193817	810	*	2.28169	-1.176	0.00522768	3.101	1.93
granDAR_00956	chr2	6220137	6220708	572	*	3.86121	-1.441	0.000137653	4.005	2.565
granDAR_00957	chr2	6232936	6233804	869	*	2.37947	-1.367	0.00417383	2.567	1.203
granDAR_00958	chr2	6241441	6241779	339	*	6.03669	-3.516	9.18983e-07	3.349	-0.143
granDAR_00959	chr2	6403409	6404341	933	*	2.81411	-1.253	0.00153424	3.309	2.057
granDAR_00960	chr2	6415898	6417390	1493	*	2.69065	-1.156	0.0020387	2.585	1.432
granDAR_00961	chr2	6435779	6436675	897	*	1.98723	-1.062	0.0102985	2.966	1.907
granDAR_00962	chr2	6441554	6441985	432	*	4.8952	-2.906	1.27292e-05	2.972	0.082
granDAR_00963	chr2	6484998	6485627	630	*	7.80057	-2.111	1.58281e-08	4.161	2.052
granDAR_00964	chr2	6547091	6547543	453	*	2.45944	-1.557	0.00347185	3.179	1.625
granDAR_00965	chr2	6572139	6573355	1217	*	14.5553	-3.276	2.78388e-15	3.124	-0.136
granDAR_00966	chr2	6597787	6598149	363	*	3.78972	-2.093	0.000162286	3.755	1.663
granDAR_00967	chr2	6721007	6722331	1325	*	4.64399	-1.255	2.2699e-05	3.8	2.547
granDAR_00968	chr2	7223734	7224972	1239	*	2.63277	-1.168	0.00232931	2.83	1.663
granDAR_00969	chr2	7242153	7242753	601	*	3.97646	-2.463	0.00010557	2.769	0.307
granDAR_00970	chr2	7346779	7347403	625	*	2.89732	-1.356	0.00126673	3.591	2.238
granDAR_00971	chr2	8639299	8639632	334	*	1.67502	-1.33	0.0211339	3.41	2.083
granDAR_00972	chr2	8897815	8898338	524	*	2.92367	-1.84	0.00119215	2.948	1.109
granDAR_00973	chr2	8991836	8992407	572	*	6.59406	-3.668	2.54647e-07	2.635	-1.003
granDAR_00974	chr2	9075745	9076117	373	*	1.59781	-1.523	0.0252456	2.688	1.168
granDAR_00975	chr2	9266157	9266829	673	*	24.5691	-3.915	2.69709e-25	4.638	0.726
granDAR_00976	chr2	9464872	9465249	378	*	2.09437	-1.579	0.00804698	3.165	1.589
granDAR_00977	chr2	9484946	9485634	689	*	8.69886	-3.362	2.00049e-09	3.202	-0.155
granDAR_00978	chr2	9644521	9645075	555	*	2.36641	-1.742	0.00430117	2.928	1.195
granDAR_00979	chr2	9749833	9750696	864	*	2.3782	-1.194	0.004186	3.157	1.964
granDAR_00980	chr2	10010334	10010769	436	*	1.55259	-1.025	0.028016	3.57	2.545
granDAR_00981	chr2	10100814	10101554	741	*	2.20145	-1.156	0.00628847	3.193	2.039
granDAR_00982	chr2	10145350	10145885	536	*	16.6326	-3.472	2.33017e-17	4.468	0.998
granDAR_00983	chr2	10186651	10187744	1094	*	5.21249	-1.913	6.13066e-06	3.088	1.176
granDAR_00984	chr2	10242124	10243486	1363	*	2.74908	-1.221	0.00178205	2.71	1.491
granDAR_00985	chr2	10276010	10276785	776	*	21.5986	-3.168	2.51992e-22	5.182	2.021
granDAR_00986	chr2	10288446	10288866	421	*	1.65688	-1.051	0.0220355	3.662	2.612
granDAR_00987	chr2	10363421	10363942	522	*	3.11622	-1.755	0.00076521	3.103	1.352
granDAR_00988	chr2	10425600	10427663	2064	*	12.1057	-2.188	7.83927e-13	3.326	1.145
granDAR_00989	chr2	10560213	10560703	491	*	3.96221	-2.067	0.000109091	3.193	1.13
granDAR_00990	chr2	10701158	10702183	1026	*	3.90774	-1.685	0.000123669	2.976	1.297
granDAR_00991	chr2	10985816	10986691	876	*	7.0164	-2.844	9.62934e-08	2.626	-0.201
granDAR_00992	chr2	11320302	11320821	520	*	1.80183	-1.09	0.0157821	3.412	2.323
granDAR_00993	chr2	11329571	11330019	449	*	3.32976	-1.87	0.000467993	3.398	1.534
granDAR_00994	chr2	11568428	11568958	531	*	7.46354	-2.958	3.43919e-08	3.425	0.481
granDAR_00995	chr2	11582228	11582763	536	*	1.51727	-1.276	0.0303898	2.586	1.312
granDAR_00996	chr2	11647872	11648465	594	*	5.12237	-2.567	7.54446e-06	2.898	0.336
granDAR_00997	chr2	13384779	13386282	1504	*	2.95463	-1.154	0.00111011	2.959	1.809
granDAR_00998	chr2	13407248	13407857	610	*	3.93621	-1.725	0.000115821	3.399	1.677
granDAR_00999	chr2	13537763	13538136	374	*	1.41932	-1.275	0.0380789	3.073	1.796
granDAR_01000	chr2	14495921	14496690	770	*	1.82948	-1.08	0.0148089	2.996	1.916
granDAR_01001	chr2	14774567	14775318	752	*	12.717	-5.009	1.91852e-13	3.047	-1.912
granDAR_01002	chr2	14820971	14821357	387	*	1.77936	-1.566	0.0166202	2.827	1.268
granDAR_01003	chr2	15077074	15077399	326	*	2.36537	-2.238	0.00431155	2.714	0.49
granDAR_01004	chr2	15148039	15148851	813	*	2.53573	-1.434	0.00291252	2.782	1.348
granDAR_01005	chr2	15744948	15745582	635	*	25.1348	-4.203	7.33182e-26	4.971	0.786
granDAR_01006	chr2	16367994	16368423	430	*	1.45678	-1.152	0.0349321	3.073	1.923
granDAR_01007	chr2	16398741	16399258	518	*	3.34274	-1.878	0.000454216	3.098	1.226
granDAR_01008	chr2	16404374	16405595	1222	*	9.50555	-2.835	3.12215e-10	2.673	-0.15
granDAR_01009	chr2	16743316	16745102	1787	*	38.329	-4.693	4.68768e-39	3.774	-0.889
granDAR_01010	chr2	17065166	17066065	900	*	25.3411	-4.005	4.55922e-26	4.169	0.176
granDAR_01011	chr2	17187834	17188160	327	*	1.61239	-1.362	0.0244122	3.24	1.882
granDAR_01012	chr2	17316625	17317517	893	*	3.86723	-1.835	0.000135759	2.629	0.802
granDAR_01013	chr2	17837677	17838480	804	*	6.65498	-2.609	2.21317e-07	2.841	0.242
granDAR_01014	chr2	18187828	18189244	1417	*	11.4693	-2.87	3.39386e-12	2.776	-0.083
granDAR_01015	chr2	18441959	18442999	1041	*	4.69057	-1.836	2.03904e-05	2.773	0.942
granDAR_01016	chr2	20456450	20456802	353	*	2.66716	-2.33	0.00215201	2.857	0.528
granDAR_01017	chr2	20715706	20716127	422	*	3.0136	-1.647	0.000969163	3.611	1.964
granDAR_01018	chr2	20740388	20740864	477	*	1.94493	-1.217	0.0113518	3.514	2.296
granDAR_01019	chr2	20903731	20904275	545	*	7.71027	-3.327	1.94865e-08	3.185	-0.125
granDAR_01020	chr2	21085525	21085933	409	*	2.46888	-2.03	0.0033972	3.076	1.044
granDAR_01021	chr2	21100501	21100759	259	*	4.65713	-7.697	2.20229e-05	2.663	-6.644
granDAR_01022	chr2	24381946	24382944	999	*	2.68886	-1.596	0.00204712	2.514	0.926
granDAR_01023	chr2	25402414	25403781	1368	*	4.31698	-1.227	4.81971e-05	3.867	2.643
granDAR_01024	chr2	25479997	25480527	531	*	4.17842	-2.267	6.63101e-05	3.454	1.184
granDAR_01025	chr2	25607714	25608839	1126	*	3.68879	-1.002	0.000204745	4.691	3.69
granDAR_01026	chr2	25660243	25661595	1353	*	4.70443	-1.805	1.975e-05	3.043	1.245
granDAR_01027	chr2	25923426	25923872	447	*	1.98443	-1.674	0.0103651	2.802	1.128
granDAR_01028	chr2	25934425	25934927	503	*	8.22387	-3.711	5.97215e-09	3.161	-0.53
granDAR_01029	chr2	26202071	26203177	1107	*	2.63987	-1.293	0.00229156	2.843	1.556
granDAR_01030	chr2	26273628	26274115	488	*	1.80978	-1.312	0.0154961	3.011	1.702
granDAR_01031	chr2	26410800	26411356	557	*	2.51524	-1.48	0.00305327	3.919	2.438
granDAR_01032	chr2	27017829	27018124	296	*	1.31598	-1.187	0.0483079	3.595	2.407
granDAR_01033	chr2	27038646	27039564	919	*	1.75537	-1.101	0.0175643	2.662	1.562
granDAR_01034	chr2	27058353	27059125	773	*	3.07689	-1.517	0.000837737	3.216	1.699
granDAR_01035	chr2	27084875	27085249	375	*	1.91682	-1.54	0.0121111	3.065	1.53
granDAR_01036	chr2	27210363	27211039	677	*	2.72802	-1.378	0.00187061	3.192	1.816
granDAR_01037	chr2	27215524	27215837	314	*	4.59102	-2.343	2.56438e-05	3.791	1.451
granDAR_01038	chr2	27221707	27222027	321	*	6.98813	-5.33	1.02771e-07	3.414	-1.903
granDAR_01039	chr2	27222909	27223633	725	*	8.57797	-3.363	2.64262e-09	2.975	-0.38
granDAR_01040	chr2	27235742	27236044	303	*	2.10299	-1.552	0.0078888	3.519	1.972
granDAR_01041	chr2	27676126	27677998	1873	*	4.29082	-1.019	5.1189e-05	4.272	3.254
granDAR_01042	chr2	27926785	27927258	474	*	2.23556	-1.457	0.00581349	3.23	1.773
granDAR_01043	chr2	28278143	28278474	332	*	1.67541	-1.394	0.0211147	3.259	1.869
granDAR_01044	chr2	28369756	28370712	957	*	5.41205	-1.522	3.87212e-06	3.943	2.422
granDAR_01045	chr2	28407691	28408221	531	*	5.76448	-2.494	1.71996e-06	3.382	0.891
granDAR_01046	chr2	28417937	28418421	485	*	2.48084	-1.174	0.00330488	3.987	2.813
granDAR_01047	chr2	28465925	28466665	741	*	3.84951	-1.054	0.000141414	4.967	3.914
granDAR_01048	chr2	28525215	28526026	812	*	1.72787	-1.007	0.0187124	2.999	1.994
granDAR_01049	chr2	28585209	28585511	303	*	1.74779	-1.221	0.0178734	3.79	2.569
granDAR_01050	chr2	28648435	28648729	295	*	1.57561	-1.998	0.0265702	2.588	0.587
granDAR_01051	chr2	29100700	29101161	462	*	3.83169	-2.6	0.000147337	2.747	0.152
granDAR_01052	chr2	29391062	29391359	298	*	2.31582	-2.375	0.00483259	2.658	0.288
granDAR_01053	chr2	29488565	29488908	344	*	3.31237	-2.462	0.000487114	2.983	0.528
granDAR_01054	chr2	30056729	30057483	755	*	2.12028	-1.331	0.00758094	2.698	1.368
granDAR_01055	chr2	30343575	30344156	582	*	2.27342	-1.686	0.00532816	2.67	0.985
granDAR_01056	chr2	30613519	30613984	466	*	2.0751	-1.231	0.00841193	3.488	2.259
granDAR_01057	chr2	30646902	30647554	653	*	6.40484	-2.162	3.93694e-07	3.732	1.57
granDAR_01058	chr2	30657730	30659515	1786	*	5.01732	-1.04	9.60894e-06	4.763	3.724
granDAR_01059	chr2	30687227	30687657	431	*	2.97457	-1.642	0.0010603	3.464	1.825
granDAR_01060	chr2	30692223	30693996	1774	*	3.94936	-1.037	0.000112366	4.155	3.119
granDAR_01061	chr2	30699605	30700362	758	*	2.63481	-1.345	0.00231841	3.148	1.804
granDAR_01062	chr2	30753168	30753706	539	*	1.93828	-1.21	0.0115271	3.293	2.083
granDAR_01063	chr2	30796311	30796852	542	*	5.1236	-1.745	7.52314e-06	4.227	2.481
granDAR_01064	chr2	31245416	31246583	1168	*	3.42083	-1.009	0.000379468	4.267	3.259
granDAR_01065	chr2	31256607	31256935	329	*	2.01824	-1.308	0.0095887	3.79	2.483
granDAR_01066	chr2	31297701	31299640	1940	*	3.55161	-1.169	0.000280794	2.852	1.686
granDAR_01067	chr2	31414848	31415308	461	*	2.90003	-2.286	0.00125883	2.62	0.343
granDAR_01068	chr2	31749283	31749725	443	*	1.72753	-1.18	0.018727	3.365	2.186
granDAR_01069	chr2	31752209	31753057	849	*	2.71335	-1.506	0.00193488	2.655	1.151
granDAR_01070	chr2	31802809	31803325	517	*	1.55596	-1.244	0.0277999	2.72	1.48
granDAR_01071	chr2	31904629	31904915	287	*	1.33669	-1.331	0.0460582	3.144	1.814
granDAR_01072	chr2	31915024	31915459	436	*	1.32953	-1.208	0.0468238	2.875	1.673
granDAR_01073	chr2	32033268	32033822	555	*	5.56392	-3.079	2.72946e-06	2.843	-0.221
granDAR_01074	chr2	32045298	32046265	968	*	8.38779	-2.597	4.09461e-09	2.983	0.396
granDAR_01075	chr2	32073529	32075277	1749	*	6.04039	-1.649	9.11185e-07	2.902	1.258
granDAR_01076	chr2	32246633	32247947	1315	*	27.3995	-3.923	3.98584e-28	3.869	-0.039
granDAR_01077	chr2	32428315	32428572	258	*	3.01231	-1.746	0.000972053	4.067	2.324
granDAR_01078	chr2	33154733	33155127	395	*	1.65368	-1.06	0.0221983	3.715	2.655
granDAR_01079	chr2	33199153	33199507	355	*	1.73434	-1.604	0.0184358	2.889	1.29
granDAR_01080	chr2	33200314	33201255	942	*	1.67744	-1.026	0.0210165	2.696	1.67
granDAR_01081	chr2	33271538	33272431	894	*	7.08079	-2.075	8.30246e-08	3.5	1.428
granDAR_01082	chr2	33639275	33639946	672	*	2.5825	-1.227	0.00261518	3.621	2.398
granDAR_01083	chr2	33753631	33754656	1026	*	5.09622	-1.702	8.01279e-06	3.177	1.478
granDAR_01084	chr2	33760385	33761331	947	*	3.03353	-1.214	0.000925706	3.34	2.128
granDAR_01085	chr2	34262961	34263271	311	*	5.42499	-8.087	3.75842e-06	2.788	-6.644
granDAR_01086	chr2	34302719	34303056	338	*	2.46989	-2.202	0.00338926	2.749	0.554
granDAR_01087	chr2	34519523	34519889	367	*	1.30878	-1.165	0.049116	3.265	2.101
granDAR_01088	chr2	34526525	34527744	1220	*	2.24831	-1.042	0.0056453	2.914	1.874
granDAR_01089	chr2	34533389	34533903	515	*	5.7419	-2.619	1.81175e-06	3.46	0.846
granDAR_01090	chr2	34628698	34630490	1793	*	13.0211	-2.301	9.52614e-14	3.616	1.321
granDAR_01091	chr2	34689105	34689440	336	*	3.51982	-3.058	0.000302123	2.807	-0.223
granDAR_01092	chr2	34843308	34843858	551	*	2.70608	-1.929	0.00196754	2.612	0.691
granDAR_01093	chr2	35270539	35270973	435	*	1.75768	-1.046	0.0174709	3.778	2.732
granDAR_01094	chr2	35297789	35298418	630	*	2.40212	-1.168	0.00396172	3.591	2.423
granDAR_01095	chr2	35349048	35349759	712	*	2.19531	-1.127	0.00637808	3.381	2.255
granDAR_01096	chr2	35696571	35697524	954	*	4.66765	-1.532	2.14954e-05	3.545	2.015
granDAR_01097	chr2	36579754	36580699	946	*	6.73678	-2.541	1.83325e-07	2.758	0.232
granDAR_01098	chr2	37495579	37496117	539	*	5.61222	-3.035	2.44217e-06	2.776	-0.244
granDAR_01099	chr2	37731241	37731707	467	*	2.48341	-1.565	0.00328543	3.169	1.609
granDAR_01100	chr2	37734766	37736431	1666	*	3.27315	-1.038	0.000533147	3.337	2.3
granDAR_01101	chr2	37780188	37780879	692	*	2.75863	-1.135	0.00174331	4.559	3.426
granDAR_01102	chr2	37970108	37970697	590	*	2.81668	-1.83	0.00152517	2.819	0.989
granDAR_01103	chr2	38144329	38144909	581	*	6.14231	-2.39	7.20595e-07	3.418	1.036
granDAR_01104	chr2	38498055	38499001	947	*	6.5702	-2.442	2.69029e-07	2.733	0.301
granDAR_01105	chr2	38529530	38531354	1825	*	3.68117	-1.271	0.00020837	2.862	1.595
granDAR_01106	chr2	38556423	38557913	1491	*	12.4995	-2.67	3.16571e-13	3.257	0.591
granDAR_01107	chr2	38621678	38622018	341	*	1.88731	-1.675	0.0129624	2.894	1.224
granDAR_01108	chr2	38704321	38705236	916	*	13.2679	-2.588	5.39669e-14	3.966	1.383
granDAR_01109	chr2	38738783	38739968	1186	*	2.38041	-1.229	0.00416476	2.706	1.478
granDAR_01110	chr2	38869269	38869874	606	*	1.47537	-1.036	0.0334682	2.99	1.958
granDAR_01111	chr2	40342036	40342538	503	*	10.3711	-4.721	4.25523e-11	3.345	-1.327
granDAR_01112	chr2	40354214	40354644	431	*	1.38129	-1.488	0.0415632	2.86	1.382
granDAR_01113	chr2	40465866	40466419	554	*	7.61449	-3.527	2.42946e-08	3.002	-0.512
granDAR_01114	chr2	40861843	40862594	752	*	10.2481	-3.659	5.64853e-11	2.983	-0.659
granDAR_01115	chr2	41027941	41029061	1121	*	5.64029	-1.628	2.28933e-06	3.831	2.207
granDAR_01116	chr2	41060785	41061081	297	*	1.72071	-1.439	0.0190235	3.317	1.88
granDAR_01117	chr2	41382636	41383101	466	*	6.62513	-2.633	2.37067e-07	3.583	0.957
granDAR_01118	chr2	43403252	43403648	397	*	3.30085	-2.411	0.000500203	2.851	0.451
granDAR_01119	chr2	43768981	43770570	1590	*	10.0517	-2.623	8.87811e-11	2.708	0.093
granDAR_01120	chr2	43790096	43790566	471	*	2.91648	-1.824	0.00121205	3.072	1.255
granDAR_01121	chr2	44029827	44030415	589	*	2.22251	-5.409	0.00599083	3.259	-2.079
granDAR_01122	chr2	44148099	44149030	932	*	3.62183	-1.715	0.000238874	2.665	0.954
granDAR_01123	chr2	44271184	44271876	693	*	3.23375	-2.134	0.000583778	2.632	0.514
granDAR_01124	chr2	44322079	44322586	508	*	4.05418	-2.272	8.8272e-05	3.087	0.817
granDAR_01125	chr2	44350496	44351159	664	*	8.24065	-3.253	5.74585e-09	3.119	-0.113
granDAR_01126	chr2	44380580	44380944	365	*	3.81855	-2.18	0.000151862	3.594	1.424
granDAR_01127	chr2	44508998	44509832	835	*	2.0657	-1.094	0.00859612	3.023	1.932
granDAR_01128	chr2	44512286	44512796	511	*	3.39746	-1.716	0.000400445	3.523	1.807
granDAR_01129	chr2	44973637	44974728	1092	*	13.9728	-2.155	1.0646e-14	4.523	2.37
granDAR_01130	chr2	44985082	44985779	698	*	2.04035	-1.2	0.00911281	2.975	1.778
granDAR_01131	chr2	45044728	45046056	1329	*	2.59218	-1.164	0.00255752	2.639	1.478
granDAR_01132	chr2	45069594	45069860	267	*	2.65893	-2.167	0.00219315	3.276	1.11
granDAR_01133	chr2	45239112	45241404	2293	*	3.14928	-1.098	0.000709119	2.741	1.646
granDAR_01134	chr2	45376116	45376737	622	*	4.51282	-1.9	3.07027e-05	3.329	1.433
granDAR_01135	chr2	45420282	45420962	681	*	1.59442	-1.387	0.0254435	2.508	1.13
granDAR_01136	chr2	45509672	45510068	397	*	2.38406	-2.312	0.00412993	2.678	0.369
granDAR_01137	chr2	46209773	46210350	578	*	3.02029	-2.053	0.000954347	2.556	0.515
granDAR_01138	chr2	46340885	46341217	333	*	2.28533	-1.972	0.00518412	2.874	0.908
granDAR_01139	chr2	46442494	46444262	1769	*	9.23864	-1.62	5.77243e-10	4.146	2.528
granDAR_01140	chr2	46581843	46582361	519	*	1.41218	-1.206	0.0387101	2.833	1.634
granDAR_01141	chr2	47053737	47054101	365	*	3.41533	-2.165	0.000384296	3.782	1.615
granDAR_01142	chr2	47392891	47393374	484	*	2.79003	-1.72	0.0016217	3.105	1.386
granDAR_01143	chr2	48005727	48006139	413	*	5.64086	-3.048	2.28635e-06	3.175	0.142
granDAR_01144	chr2	48332597	48333296	700	*	1.58084	-1.002	0.0262521	3.056	2.058
granDAR_01145	chr2	48621046	48621653	608	*	4.04151	-1.37	9.08855e-05	4.262	2.891
granDAR_01146	chr2	49245878	49246284	407	*	1.67124	-1.533	0.0213186	2.642	1.112
granDAR_01147	chr2	49257174	49258147	974	*	4.21174	-1.561	6.14127e-05	3.476	1.92
granDAR_01148	chr2	49372429	49372958	530	*	2.81549	-2.093	0.00152937	2.66	0.568
granDAR_01149	chr2	49552889	49554739	1851	*	5.37923	-1.696	4.17608e-06	2.74	1.047
granDAR_01150	chr2	49592347	49592713	367	*	1.58449	-1.456	0.0260323	2.817	1.364
granDAR_01151	chr2	49730891	49731203	313	*	2.80206	-1.35	0.0015774	4.529	3.181
granDAR_01152	chr2	49733505	49734757	1253	*	3.53237	-1.204	0.000293516	3.752	2.548
granDAR_01153	chr2	49739134	49739640	507	*	5.33215	-2.122	4.65424e-06	3.736	1.62
granDAR_01154	chr2	49957328	49957922	595	*	8.85396	-3.187	1.39971e-09	3.549	0.364
granDAR_01155	chr2	50168538	50168833	296	*	2.75329	-2.505	0.00176486	2.901	0.413
granDAR_01156	chr2	50175330	50176188	859	*	7.04065	-2.386	9.1064e-08	3.104	0.725
granDAR_01157	chr2	50456670	50457624	955	*	5.29284	-2.263	5.09524e-06	2.715	0.457
granDAR_01158	chr2	50498233	50499119	887	*	5.55198	-2.339	2.80558e-06	2.699	0.371
granDAR_01159	chr2	51272821	51274690	1870	*	5.55932	-1.691	2.75854e-06	2.982	1.293
granDAR_01160	chr2	51985354	51985666	313	*	3.46575	-2.977	0.000342174	2.818	-0.138
granDAR_01161	chr2	52226338	52227936	1599	*	8.73835	-2.089	1.82662e-09	3.336	1.249
granDAR_01162	chr2	52385893	52386484	592	*	6.19563	-2.239	6.37337e-07	3.539	1.304
granDAR_01163	chr2	52436216	52436588	373	*	2.17872	-1.613	0.0066264	3.136	1.525
granDAR_01164	chr2	52533188	52534371	1184	*	3.38321	-1.505	0.000413804	2.819	1.316
granDAR_01165	chr2	52784935	52785622	688	*	5.20439	-2.158	6.24616e-06	3.155	1.001
granDAR_01166	chr2	52951803	52953513	1711	*	4.12706	-1.36	7.46349e-05	2.961	1.602
granDAR_01167	chr2	52976812	52977864	1053	*	1.33299	-1.047	0.046453	2.559	1.512
granDAR_01168	chr2	52987405	52988298	894	*	3.02436	-1.147	0.000945446	3.657	2.511
granDAR_01169	chr2	53085553	53085962	410	*	2.1264	-1.477	0.00747476	3.196	1.721
granDAR_01170	chr2	53200059	53200621	563	*	3.02335	-1.523	0.000947665	3.694	2.175
granDAR_01171	chr2	57453949	57454677	729	*	8.04292	-2.789	9.05895e-09	3.266	0.491
granDAR_01172	chr2	58364316	58365109	794	*	9.11924	-2.554	7.59907e-10	3.514	0.965
granDAR_01173	chr2	58509376	58510528	1153	*	3.33685	-1.088	0.000460416	4.042	2.954
granDAR_01174	chr2	58583237	58583769	533	*	2.52319	-1.17	0.00299784	3.897	2.728
granDAR_01175	chr2	58633686	58634226	541	*	2.63819	-1.979	0.00230043	2.63	0.653
granDAR_01176	chr2	58654582	58654949	368	*	1.68252	-4.544	0.0207722	3.208	-1.311
granDAR_01177	chr2	58660268	58661523	1256	*	8.4711	-2.271	3.37988e-09	3.147	0.88
granDAR_01178	chr2	58667026	58668468	1443	*	2.39321	-1.007	0.00404379	3.101	2.096
granDAR_01179	chr2	58699826	58700577	752	*	5.49966	-1.351	3.16472e-06	4.769	3.419
granDAR_01180	chr2	59193344	59193893	550	*	2.1957	-1.224	0.00637242	3.377	2.154
granDAR_01181	chr2	59401702	59402616	915	*	4.65206	-1.825	2.22812e-05	2.948	1.126
granDAR_01182	chr2	59420547	59420862	316	*	8.086	-2.924	8.20359e-09	4.25	1.331
granDAR_01183	chr2	59422246	59422704	459	*	3.90137	-1.686	0.000125495	3.896	2.211
granDAR_01184	chr2	59503316	59503894	579	*	5.34313	-2.495	4.53803e-06	3.027	0.54
granDAR_01185	chr2	59660862	59661548	687	*	11.0821	-2.505	8.27811e-12	4.147	1.646
granDAR_01186	chr2	59675390	59677010	1621	*	4.9958	-1.365	1.00971e-05	3.393	2.032
granDAR_01187	chr2	59707696	59709443	1748	*	6.18298	-1.576	6.56181e-07	3.589	2.013
granDAR_01188	chr2	59712224	59713889	1666	*	11.9768	-3.136	1.05491e-12	3.029	-0.101
granDAR_01189	chr2	59731272	59731816	545	*	6.59909	-3.202	2.51716e-07	2.988	-0.205
granDAR_01190	chr2	59756088	59756681	594	*	1.69756	-1.173	0.0200652	2.988	1.815
granDAR_01191	chr2	59758702	59759026	325	*	4.93482	-2.693	1.16194e-05	3.883	1.185
granDAR_01192	chr2	59764091	59764353	263	*	2.87344	-2.561	0.00133833	3.029	0.473
granDAR_01193	chr2	59798680	59799592	913	*	3.59492	-2.031	0.000254145	2.521	0.503
granDAR_01194	chr2	59818651	59819109	459	*	1.54282	-1.522	0.0286535	2.817	1.3
granDAR_01195	chr2	60012463	60012950	488	*	1.76529	-1.546	0.0171675	2.664	1.124
granDAR_01196	chr2	60046002	60046491	490	*	5.20868	-2.565	6.18465e-06	3.29	0.729
granDAR_01197	chr2	60113972	60114629	658	*	2.10348	-1.442	0.00787993	3.03	1.586
granDAR_01198	chr2	60149119	60149423	305	*	1.59124	-1.761	0.0256308	2.822	1.059
granDAR_01199	chr2	60423866	60424250	385	*	2.70711	-2.125	0.00196286	2.878	0.764
granDAR_01200	chr2	60515795	60516959	1165	*	2.90868	-1.336	0.00123402	2.667	1.333
granDAR_01201	chr2	60799672	60800072	401	*	3.54444	-2.174	0.000285468	3.35	1.182
granDAR_01202	chr2	60801224	60802617	1394	*	2.41235	-1.034	0.00386943	2.868	1.835
granDAR_01203	chr2	60825672	60827660	1989	*	4.45177	-1.286	3.53372e-05	3.224	1.939
granDAR_01204	chr2	60833851	60834502	652	*	3.52805	-2.104	0.00029645	2.541	0.447
granDAR_01205	chr2	60940077	60941032	956	*	2.04209	-1.003	0.00907631	3.867	2.863
granDAR_01206	chr2	61283994	61284476	483	*	2.9974	-1.857	0.001006	2.98	1.128
granDAR_01207	chr2	61384339	61385942	1604	*	5.09419	-1.525	8.05033e-06	2.922	1.401
granDAR_01208	chr2	61577058	61577957	900	*	2.27469	-1.662	0.00531268	2.57	0.908
granDAR_01209	chr2	61738739	61740328	1590	*	6.64286	-1.569	2.27584e-07	3.5	1.932
granDAR_01210	chr2	61782206	61782817	612	*	4.56846	-2.451	2.7011e-05	2.796	0.359
granDAR_01211	chr2	63663860	63664411	552	*	7.86932	-3.138	1.35108e-08	3.257	0.128
granDAR_01212	chr2	64918329	64919026	698	*	2.31543	-1.432	0.00483693	2.993	1.567
granDAR_01213	chr2	65180967	65181828	862	*	4.19969	-1.474	6.31415e-05	3.51	2.038
granDAR_01214	chr2	65195247	65196351	1105	*	22.0281	-2.964	9.37305e-23	4.439	1.481
granDAR_01215	chr2	65396125	65397828	1704	*	3.4972	-1.319	0.000318274	2.557	1.242
granDAR_01216	chr2	65471087	65472043	957	*	3.47073	-1.13	0.000338277	4.048	2.918
granDAR_01217	chr2	65847829	65849161	1333	*	9.63679	-2.648	2.30787e-10	2.948	0.305
granDAR_01218	chr2	65853476	65854285	810	*	4.11743	-1.179	7.63072e-05	4.445	3.267
granDAR_01219	chr2	65883252	65884324	1073	*	4.98122	-1.641	1.0442e-05	3.311	1.672
granDAR_01220	chr2	65896424	65897447	1024	*	3.60393	-1.198	0.000248926	3.737	2.54
granDAR_01221	chr2	65927029	65927591	563	*	3.21308	-1.954	0.000612237	2.767	0.821
granDAR_01222	chr2	65929967	65930335	369	*	4.1761	-1.964	6.66656e-05	3.939	1.974
granDAR_01223	chr2	66000240	66000887	648	*	3.67029	-2.058	0.000213654	2.776	0.721
granDAR_01224	chr2	66018691	66019481	791	*	4.59621	-1.669	2.53392e-05	3.652	1.988
granDAR_01225	chr2	66034679	66035535	857	*	34.9381	-4.481	1.15321e-35	4.75	0.286
granDAR_01226	chr2	68345224	68346939	1716	*	15.1101	-2.556	7.76043e-16	3.553	1.005
granDAR_01227	chr2	68949723	68950291	569	*	2.51032	-1.438	0.00308799	3.211	1.773
granDAR_01228	chr2	69000357	69000748	392	*	3.36014	-2.61	0.000436378	2.732	0.128
granDAR_01229	chr2	69349337	69350064	728	*	13.3636	-4.084	4.32921e-14	3.317	-0.749
granDAR_01230	chr2	69356355	69356704	350	*	1.65856	-1.866	0.0219501	2.624	0.757
granDAR_01231	chr2	69816567	69817959	1393	*	3.77168	-1.522	0.000169169	2.521	1.002
granDAR_01232	chr2	70114057	70114680	624	*	4.55124	-2.771	2.81036e-05	2.541	-0.225
granDAR_01233	chr2	70857078	70857894	817	*	3.09563	-1.72	0.000802361	2.517	0.804
granDAR_01234	chr2	70962664	70963283	620	*	1.45419	-1.196	0.0351405	2.916	1.725
granDAR_01235	chr2	70989179	70989677	499	*	4.25087	-2.271	5.61216e-05	3.235	0.975
granDAR_01236	chr2	71140624	71141179	556	*	1.32391	-1.145	0.0474345	2.593	1.45
granDAR_01237	chr2	71348101	71348485	385	*	4.10004	-2.535	7.94255e-05	3.122	0.593
granDAR_01238	chr2	71349542	71350224	683	*	3.86927	-2.08	0.000135122	2.736	0.663
granDAR_01239	chr2	71489169	71489996	828	*	7.74546	-2.87	1.79697e-08	2.851	-0.005
granDAR_01240	chr2	71674765	71675296	532	*	3.97049	-2.273	0.000107032	2.893	0.628
granDAR_01241	chr2	71690371	71691442	1072	*	4.06537	-1.121	8.6026e-05	4.272	3.152
granDAR_01242	chr2	72015909	72016376	468	*	2.90174	-2.193	0.0012539	2.732	0.543
granDAR_01243	chr2	72096228	72096694	467	*	1.66596	-1.305	0.0215795	3.219	1.912
granDAR_01244	chr2	72125882	72127202	1321	*	6.51796	-1.789	3.03419e-07	3.174	1.389
granDAR_01245	chr2	72144684	72146348	1665	*	6.91368	-1.82	1.2199e-07	3.419	1.6
granDAR_01246	chr2	72202093	72202544	452	*	1.64505	-1.5	0.0226438	3.226	1.723
granDAR_01247	chr2	72324010	72324676	667	*	3.92916	-2.317	0.000117718	2.595	0.282
granDAR_01248	chr2	73003841	73004831	991	*	6.23176	-1.801	5.86466e-07	3.789	1.992
granDAR_01249	chr2	73047119	73047607	489	*	1.85342	-1.595	0.0140146	2.536	0.944
granDAR_01250	chr2	73901280	73902555	1276	*	2.92115	-1.205	0.00119909	2.849	1.646
granDAR_01251	chr2	74199543	74200012	470	*	2.53852	-1.593	0.00289387	3.567	1.974
granDAR_01252	chr2	74679522	74680073	552	*	3.30401	-1.471	0.000496583	3.671	2.203
granDAR_01253	chr2	74704611	74706035	1425	*	8.18997	-1.79	6.45698e-09	4.7	2.913
granDAR_01254	chr2	74711769	74712599	831	*	2.33425	-1.12	0.00463179	4.28	3.163
granDAR_01255	chr2	74715036	74716315	1280	*	3.46851	-1.037	0.000340011	4.1	3.064
granDAR_01256	chr2	74740239	74740968	730	*	3.95069	-1.413	0.000112022	3.765	2.353
granDAR_01257	chr2	74749331	74750388	1058	*	3.07446	-1.106	0.000842449	3.661	2.558
granDAR_01258	chr2	74907070	74908280	1211	*	3.05138	-1.235	0.000888431	3.082	1.85
granDAR_01259	chr2	75149664	75150204	541	*	2.38022	-1.587	0.00416663	2.817	1.236
granDAR_01260	chr2	75284566	75285381	816	*	5.16023	-2.622	6.91459e-06	2.599	-0.003
granDAR_01261	chr2	75332895	75333225	331	*	1.43029	-1.491	0.0371288	3.016	1.522
granDAR_01262	chr2	75563317	75563925	609	*	3.43701	-1.725	0.000365588	3.109	1.388
granDAR_01263	chr2	75611465	75611916	452	*	1.36785	-1.091	0.04287	3.175	2.084
granDAR_01264	chr2	75682911	75683598	688	*	5.95333	-2.381	1.11346e-06	3.138	0.767
granDAR_01265	chr2	75685461	75685977	517	*	1.76027	-1.117	0.0173673	3.308	2.193
granDAR_01266	chr2	75750085	75750576	492	*	2.54697	-1.939	0.00283813	2.548	0.615
granDAR_01267	chr2	75818466	75819012	547	*	1.3093	-1.087	0.0490573	2.878	1.79
granDAR_01268	chr2	76102048	76102597	550	*	1.83965	-1.383	0.0144661	2.783	1.4
granDAR_01269	chr2	76426514	76426934	421	*	4.36383	-3.106	4.32687e-05	2.71	-0.386
granDAR_01270	chr2	76442076	76442767	692	*	7.25689	-2.186	5.53491e-08	3.953	1.774
granDAR_01271	chr2	76491529	76492425	897	*	6.94276	-2.585	1.14087e-07	2.789	0.216
granDAR_01272	chr2	76534975	76535909	935	*	9.20195	-2.141	6.28132e-10	3.86	1.721
granDAR_01273	chr2	77125198	77125548	351	*	3.42252	-2.724	0.000377986	3.064	0.338
granDAR_01274	chr2	77267844	77269134	1291	*	6.95573	-1.988	1.10732e-07	3.167	1.181
granDAR_01275	chr2	77456652	77456936	285	*	2.53799	-1.571	0.00289738	4.037	2.465
granDAR_01276	chr2	77467098	77467485	388	*	1.33206	-1.369	0.0465522	2.82	1.456
granDAR_01277	chr2	77479085	77480706	1622	*	15.8552	-2.94	1.39587e-16	3.126	0.198
granDAR_01278	chr2	77496105	77496605	501	*	9.51412	-3.671	3.06108e-10	3.443	-0.217
granDAR_01279	chr2	77502191	77502979	789	*	16.9227	-2.995	1.19487e-17	4.393	1.402
granDAR_01280	chr2	77589522	77590011	490	*	7.41154	-2.761	3.87667e-08	3.608	0.856
granDAR_01281	chr2	77592691	77593839	1149	*	13.0916	-3.6	8.0982e-14	2.858	-0.722
granDAR_01282	chr2	77647385	77647725	341	*	2.36449	-2.02	0.00432024	2.998	0.99
granDAR_01283	chr2	77693094	77694209	1116	*	10.8269	-3.084	1.48971e-11	2.87	-0.203
granDAR_01284	chr2	77910386	77910647	262	*	2.07574	-2.265	0.00839955	2.839	0.587
granDAR_01285	chr2	79519854	79520355	502	*	4.15871	-2.765	6.93882e-05	2.82	0.077
granDAR_01286	chr2	79576675	79578083	1409	*	12.6114	-3.574	2.44673e-13	2.545	-0.995
granDAR_01287	chr2	79587339	79587792	454	*	4.53142	-2.934	2.94155e-05	2.789	-0.125
granDAR_01288	chr2	79675246	79676137	892	*	3.60836	-1.678	0.0002464	2.779	1.107
granDAR_01289	chr2	79688366	79688785	420	*	1.78805	-1.757	0.0162909	2.655	0.911
granDAR_01290	chr2	79785166	79785864	699	*	6.21233	-2.517	6.133e-07	3.019	0.513
granDAR_01291	chr2	79883293	79883884	592	*	1.36808	-1.322	0.0428466	2.559	1.237
granDAR_01292	chr2	79944677	79945082	406	*	1.40594	-1.634	0.0392695	2.547	0.924
granDAR_01293	chr2	79957684	79958621	938	*	10.947	-3.126	1.1297e-11	3.066	-0.048
granDAR_01294	chr2	80004442	80005772	1331	*	7.48694	-1.975	3.25885e-08	3.158	1.187
granDAR_01295	chr2	80024628	80025319	692	*	9.43783	-3.13	3.64896e-10	3.321	0.198
granDAR_01296	chr2	80065071	80066157	1087	*	5.54785	-2.292	2.83235e-06	2.588	0.305
granDAR_01297	chr2	80069765	80070404	640	*	9.54491	-3.014	2.85164e-10	3.631	0.62
granDAR_01298	chr2	80074445	80074760	316	*	1.84551	-1.642	0.014272	3.011	1.373
granDAR_01299	chr2	80570672	80571286	615	*	1.6918	-1.131	0.0203327	2.953	1.825
granDAR_01300	chr2	80847900	80848609	710	*	7.39485	-3.251	4.02855e-08	2.795	-0.435
granDAR_01301	chr2	80911720	80912194	475	*	2.17937	-1.742	0.0066165	2.677	0.944
granDAR_01302	chr2	81375096	81375399	304	*	1.95547	-1.854	0.0110798	2.885	1.035
granDAR_01303	chr2	83670050	83670289	240	*	2.04366	-1.966	0.00904359	3.176	1.211
granDAR_01304	chr2	83818094	83818512	419	*	3.92224	-2.585	0.000119608	2.943	0.37
granDAR_01305	chr2	84380708	84381507	800	*	11.6269	-2.541	2.36123e-12	4.094	1.56
granDAR_01306	chr2	84524903	84525373	471	*	3.24397	-2.306	0.000570201	2.791	0.486
granDAR_01307	chr2	85248749	85249113	365	*	3.86451	-2.512	0.000136612	3.447	0.932
granDAR_01308	chr2	85252338	85253833	1496	*	4.6062	-1.416	2.47628e-05	3.361	1.949
granDAR_01309	chr2	85958065	85959044	980	*	12.2656	-2.416	5.42487e-13	4.148	1.738
granDAR_01310	chr2	86153951	86154473	523	*	4.25528	-2.297	5.55545e-05	2.979	0.691
granDAR_01311	chr2	87195385	87196017	633	*	13.9728	-2.592	1.0646e-14	4.747	2.155
granDAR_01312	chr2	90539036	90539657	622	*	3.57113	-2.408	0.000268455	2.534	0.129
granDAR_01313	chr2	90735256	90735789	534	*	5.41983	-2.033	3.80342e-06	4.224	2.189
granDAR_01314	chr2	90950316	90952218	1903	*	2.5481	-1.002	0.00283075	2.776	1.777
granDAR_01315	chr2	91027428	91028233	806	*	4.62374	-2.176	2.37826e-05	2.762	0.595
granDAR_01316	chr2	91044857	91046348	1492	*	3.50073	-1.288	0.000315697	2.783	1.499
granDAR_01317	chr2	91124648	91126242	1595	*	6.2046	-1.666	6.24303e-07	3.055	1.392
granDAR_01318	chr2	91268749	91269041	293	*	15.7964	-4.521	1.59811e-16	4.842	0.343
granDAR_01319	chr2	91312454	91313213	760	*	3.73977	-1.815	0.000182067	2.84	1.031
granDAR_01320	chr2	91480849	91481190	342	*	1.83019	-1.441	0.0147845	3.365	1.923
granDAR_01321	chr2	91504603	91505475	873	*	1.92428	-1.055	0.0119047	3.645	2.589
granDAR_01322	chr2	91846512	91846878	367	*	2.00912	-2.327	0.0097922	2.594	0.264
granDAR_01323	chr2	92316438	92317155	718	*	7.80906	-2.734	1.55218e-08	3.163	0.439
granDAR_01324	chr2	92342447	92342849	403	*	3.57432	-2.753	0.000266488	2.682	-0.064
granDAR_01325	chr2	92521843	92522309	467	*	2.13346	-1.215	0.00735419	3.856	2.64
granDAR_01326	chr2	92599314	92600721	1408	*	6.79429	-1.314	1.60586e-07	4.673	3.36
granDAR_01327	chr2	92914600	92915614	1015	*	4.0503	-1.319	8.90631e-05	3.666	2.349
granDAR_01328	chr2	92954746	92955230	485	*	1.96678	-1.397	0.0107949	3.171	1.773
granDAR_01329	chr2	92970444	92970903	460	*	3.15743	-2.236	0.000695931	2.716	0.484
granDAR_01330	chr2	92988084	92988815	732	*	4.25071	-1.896	5.61424e-05	3.577	1.688
granDAR_01331	chr2	93018910	93019190	281	*	1.64096	-1.224	0.022858	3.899	2.673
granDAR_01332	chr2	93040899	93041247	349	*	8.14623	-2.738	7.14124e-09	4.392	1.661
granDAR_01333	chr2	93179503	93180722	1220	*	2.28546	-1.118	0.0051825	2.712	1.599
granDAR_01334	chr2	93220344	93220756	413	*	2.69878	-1.657	0.00200087	3.349	1.697
granDAR_01335	chr2	93246330	93247251	922	*	2.35235	-1.18	0.00444271	3.015	1.837
granDAR_01336	chr2	93321700	93322427	728	*	2.69362	-1.272	0.00202479	3.517	2.245
granDAR_01337	chr2	93415237	93416161	925	*	2.81499	-1.456	0.00153114	2.712	1.261
granDAR_01338	chr2	93447096	93448161	1066	*	4.47691	-1.426	3.33492e-05	3.457	2.033
granDAR_01339	chr2	93450379	93450717	339	*	6.56774	-2.93	2.70555e-07	3.801	0.875
granDAR_01340	chr2	93456070	93456636	567	*	4.75569	-1.935	1.75515e-05	3.596	1.662
granDAR_01341	chr2	93633553	93633901	349	*	1.4104	-1.859	0.0388683	2.568	0.722
granDAR_01342	chr2	93738982	93740176	1195	*	11.9989	-2.971	1.00258e-12	3.118	0.154
granDAR_01343	chr2	93791473	93792407	935	*	5.27365	-2.383	5.32542e-06	2.623	0.255
granDAR_01344	chr2	93982474	93983414	941	*	13.8676	-3.019	1.35658e-14	3.65	0.639
granDAR_01345	chr2	94290444	94291300	857	*	3.5586	-1.386	0.00027631	3.874	2.492
granDAR_01346	chr2	97202324	97202802	479	*	5.50712	-3.846	3.11087e-06	2.534	-1.281
granDAR_01347	chr2	98838843	98839662	820	*	1.94603	-1.173	0.0113232	2.839	1.666
granDAR_01348	chr2	100312754	100313295	542	*	2.93762	-1.998	0.00115446	2.879	0.894
granDAR_01349	chr2	101051436	101052559	1124	*	11.7808	-3.653	1.65634e-12	2.705	-0.915
granDAR_01350	chr2	101062496	101063444	949	*	8.88972	-2.575	1.28907e-09	3.19	0.621
granDAR_01351	chr2	101206523	101207050	528	*	6.52794	-3.187	2.96523e-07	3.035	-0.131
granDAR_01352	chr2	101274106	101275006	901	*	2.82151	-1.549	0.00150832	2.53	0.985
granDAR_01353	chr2	101449067	101449402	336	*	2.07315	-1.7	0.00844988	3.154	1.454
granDAR_01354	chr2	101472743	101473177	435	*	2.7809	-1.242	0.00165617	4.185	2.945
granDAR_01355	chr2	101648297	101649701	1405	*	3.69611	-1.327	0.000201323	2.942	1.616
granDAR_01356	chr2	101762416	101762822	407	*	1.30327	-1.216	0.0497425	2.822	1.606
granDAR_01357	chr2	102061560	102062080	521	*	2.66802	-1.505	0.00214773	3.242	1.741
granDAR_01358	chr2	102121282	102122574	1293	*	5.81977	-1.725	1.51435e-06	3.086	1.365
granDAR_01359	chr2	102294993	102295695	703	*	4.66192	-2.49	2.17811e-05	2.539	0.058
granDAR_01360	chr2	102340102	102340450	349	*	4.5436	-2.725	2.86023e-05	3.339	0.619
granDAR_01361	chr2	102480774	102481061	288	*	1.4053	-1.65	0.0393282	2.793	1.142
granDAR_01362	chr2	102519980	102520310	331	*	3.29054	-3.109	0.000512228	2.636	-0.444
granDAR_01363	chr2	102745183	102746119	937	*	5.98558	-1.609	1.03376e-06	4.184	2.578
granDAR_01364	chr2	103002245	103002713	469	*	2.58807	-2.223	0.00258187	2.652	0.446
granDAR_01365	chr2	103298647	103299675	1029	*	5.20899	-2.099	6.18038e-06	2.992	0.894
granDAR_01366	chr2	103346780	103347860	1081	*	3.45566	-1.301	0.000350219	3.601	2.303
granDAR_01367	chr2	103594704	103595381	678	*	2.63053	-1.451	0.00234135	2.987	1.538
granDAR_01368	chr2	103715695	103715977	283	*	2.6202	-1.768	0.00239775	3.749	1.987
granDAR_01369	chr2	103743795	103744474	680	*	2.49606	-1.354	0.00319111	3.04	1.688
granDAR_01370	chr2	103817149	103817482	334	*	2.87143	-1.746	0.00134454	3.684	1.938
granDAR_01371	chr2	103848928	103851529	2602	*	4.55883	-1.203	2.76166e-05	3.109	1.907
granDAR_01372	chr2	104016622	104017155	534	*	4.3644	-2.184	4.32111e-05	3.183	1.003
granDAR_01373	chr2	104043720	104044666	947	*	2.75855	-1.137	0.00174361	3.364	2.229
granDAR_01374	chr2	104048458	104048979	522	*	2.09351	-1.569	0.0080629	2.763	1.194
granDAR_01375	chr2	104207893	104208619	727	*	8.1651	-1.881	6.8375e-09	4.406	2.528
granDAR_01376	chr2	104217988	104219280	1293	*	9.31262	-2.329	4.86832e-10	3.165	0.84
granDAR_01377	chr2	104266923	104267555	633	*	1.62103	-1.142	0.0239316	2.77	1.63
granDAR_01378	chr2	105459465	105459990	526	*	3.12397	-2.021	0.000751669	2.844	0.833
granDAR_01379	chr2	106432797	106433242	446	*	4.23694	-2.445	5.79506e-05	3.147	0.703
granDAR_01380	chr2	106490678	106491125	448	*	4.14339	-2.992	7.18806e-05	2.602	-0.378
granDAR_01381	chr2	106712964	106713858	895	*	3.71268	-1.203	0.000193783	3.959	2.758
granDAR_01382	chr2	106855826	106857150	1325	*	5.30726	-1.366	4.92876e-06	3.83	2.466
granDAR_01383	chr2	106862955	106863717	763	*	2.03401	-1.143	0.00924672	2.98	1.838
granDAR_01384	chr2	106870362	106871311	950	*	30.3435	-4.541	4.53394e-31	4.325	-0.192
granDAR_01385	chr2	106872438	106873356	919	*	6.12702	-1.951	7.4641e-07	3.308	1.36
granDAR_01386	chr2	106987919	106988678	760	*	4.99511	-2.509	1.01132e-05	2.674	0.17
granDAR_01387	chr2	107040909	107041171	263	*	2.55964	-2.414	0.00275648	3.034	0.622
granDAR_01388	chr2	107118652	107119447	796	*	28.7142	-3.667	1.93113e-29	4.966	1.308
granDAR_01389	chr2	107125564	107127547	1984	*	9.90619	-2.418	1.24112e-10	3.444	1.034
granDAR_01390	chr2	107183017	107183444	428	*	6.99433	-3.016	1.01314e-07	3.664	0.664
granDAR_01391	chr2	109984883	109986912	2030	*	3.69072	-1.177	0.000203835	2.818	1.643
granDAR_01392	chr2	110068019	110069045	1027	*	7.5072	-1.989	3.11028e-08	3.574	1.589
granDAR_01393	chr2	110488130	110488409	280	*	3.37802	-3.014	0.000418773	2.894	-0.105
granDAR_01394	chr2	110914230	110914615	386	*	3.30869	-2.033	0.000491257	3.702	1.666
granDAR_01395	chr2	112247798	112248563	766	*	2.17091	-1.044	0.00674668	3.46	2.418
granDAR_01396	chr2	113360226	113361450	1225	*	2.72269	-1.207	0.00189368	2.948	1.742
granDAR_01397	chr2	113477294	113477961	668	*	3.68336	-2.032	0.000207317	2.658	0.634
granDAR_01398	chr2	113503028	113503962	935	*	22.8394	-4.563	1.44728e-23	3.758	-0.787
granDAR_01399	chr2	113533340	113533630	291	*	5.56999	-2.905	2.69162e-06	3.791	0.897
granDAR_01400	chr2	113654079	113656261	2183	*	3.54861	-1.168	0.000282739	2.645	1.48
granDAR_01401	chr2	113693012	113694079	1068	*	9.48046	-2.37	3.30777e-10	3.348	0.984
granDAR_01402	chr2	113701534	113701938	405	*	3.13621	-2.195	0.000730792	2.916	0.73
granDAR_01403	chr2	113806061	113808025	1965	*	7.22728	-1.391	5.92548e-08	4.053	2.664
granDAR_01404	chr2	113821401	113821896	496	*	1.95552	-1.305	0.0110784	3.155	1.854
granDAR_01405	chr2	114145397	114145774	378	*	1.57349	-1.333	0.0266998	3.004	1.675
granDAR_01406	chr2	114146701	114147382	682	*	15.0075	-3.548	9.82853e-16	3.91	0.367
granDAR_01407	chr2	114337299	114337696	398	*	1.52677	-1.444	0.0297327	2.685	1.243
granDAR_01408	chr2	114549121	114549436	316	*	4.75411	-2.83	1.76154e-05	3.41	0.589
granDAR_01409	chr2	114624796	114625088	293	*	1.49531	-1.439	0.0319658	3.064	1.628
granDAR_01410	chr2	115579261	115579734	474	*	2.11545	-1.224	0.00766558	3.877	2.652
granDAR_01411	chr2	115948731	115949397	667	*	5.54708	-2.001	2.83741e-06	3.523	1.528
granDAR_01412	chr2	116910568	116911115	548	*	4.86578	-2.805	1.36213e-05	2.709	-0.088
granDAR_01413	chr2	117175953	117176477	525	*	3.10334	-2.032	0.00078825	2.742	0.718
granDAR_01414	chr2	117536574	117537407	834	*	16.1038	-3.555	7.87334e-17	3.934	0.381
granDAR_01415	chr2	117544985	117545353	369	*	1.36667	-1.263	0.0429867	3.144	1.883
granDAR_01416	chr2	117678414	117679632	1219	*	3.96847	-1.525	0.00010753	2.89	1.367
granDAR_01417	chr2	117693592	117693989	398	*	3.79099	-2.789	0.00016181	2.74	-0.04
granDAR_01418	chr2	117714523	117714784	262	*	4.61769	-3.915	2.41162e-05	3.116	-0.77
granDAR_01419	chr2	117949278	117949760	483	*	5.01919	-2.781	9.56786e-06	2.932	0.162
granDAR_01420	chr2	118196835	118197586	752	*	3.5322	-1.52	0.000293632	3.413	1.893
granDAR_01421	chr2	118307547	118307956	410	*	2.17335	-1.551	0.00670884	3.411	1.857
granDAR_01422	chr2	118512475	118512794	320	*	2.07076	-1.536	0.00849656	3.623	2.085
granDAR_01423	chr2	118637973	118638565	593	*	1.48036	-1.216	0.0330853	2.614	1.399
granDAR_01424	chr2	118715350	118715843	494	*	2.37188	-1.23	0.00424738	3.795	2.565
granDAR_01425	chr2	118722683	118723100	418	*	7.0724	-3.737	8.46454e-08	3.272	-0.434
granDAR_01426	chr2	118727783	118728649	867	*	6.76367	-2.796	1.72318e-07	2.752	-0.029
granDAR_01427	chr2	118762125	118763224	1100	*	4.89316	-1.346	1.27892e-05	4.027	2.683
granDAR_01428	chr2	118896060	118896798	739	*	3.76014	-1.363	0.000173725	3.755	2.393
granDAR_01429	chr2	119669058	119669395	338	*	1.46777	-1.337	0.0340586	3.054	1.717
granDAR_01430	chr2	119744474	119745142	669	*	2.7809	-1.132	0.00165617	4.02	2.888
granDAR_01431	chr2	119986315	119986755	441	*	2.20982	-1.793	0.00616857	2.685	0.9
granDAR_01432	chr2	120043960	120044851	892	*	2.16353	-1.173	0.00686237	3.014	1.841
granDAR_01433	chr2	120117369	120117780	412	*	1.77133	-1.618	0.0169306	2.599	0.984
granDAR_01434	chr2	120122889	120123346	458	*	2.36976	-1.686	0.00426814	2.884	1.202
granDAR_01435	chr2	120710889	120711639	751	*	3.90072	-1.973	0.000125683	2.79	0.819
granDAR_01436	chr2	121358406	121358746	341	*	1.95046	-1.07	0.0112084	4.293	3.225
granDAR_01437	chr2	121554834	121555258	425	*	1.92464	-1.726	0.0118949	2.585	0.864
granDAR_01438	chr2	121644002	121644622	621	*	4.69011	-2.419	2.04121e-05	2.778	0.37
granDAR_01439	chr2	121699687	121700333	647	*	7.2545	-3.5	5.56551e-08	2.748	-0.738
granDAR_01440	chr2	121705231	121706041	811	*	18.9947	-4.345	1.01223e-19	3.686	-0.641
granDAR_01441	chr2	121760597	121762257	1661	*	10.582	-2.151	2.61834e-11	3.341	1.196
granDAR_01442	chr2	121787205	121788139	935	*	14.134	-2.671	7.34485e-15	4.137	1.468
granDAR_01443	chr2	122243637	122245943	2307	*	3.25494	-1.067	0.000555977	2.796	1.732
granDAR_01444	chr2	122380861	122381239	379	*	1.79679	-1.071	0.0159664	4.008	2.936
granDAR_01445	chr2	122916798	122917170	373	*	6.89547	-3.543	1.27212e-07	3.417	-0.117
granDAR_01446	chr2	123064505	123065036	532	*	4.93021	-2.037	1.17434e-05	3.607	1.571
granDAR_01447	chr2	123068722	123069183	462	*	1.60794	-1.279	0.0246637	3.085	1.805
granDAR_01448	chr2	123776638	123777143	506	*	4.49788	-2.063	3.17775e-05	3.431	1.371
granDAR_01449	chr2	124207948	124208994	1047	*	6.16143	-2.3	6.89551e-07	2.622	0.331
granDAR_01450	chr2	124541924	124543651	1728	*	7.83752	-2.202	1.45372e-08	2.517	0.325
granDAR_01451	chr2	124593964	124594309	346	*	1.72084	-1.635	0.019018	2.754	1.123
granDAR_01452	chr2	124718977	124719449	473	*	1.82779	-1.411	0.0148664	2.863	1.457
granDAR_01453	chr2	125026470	125026896	427	*	3.05921	-2.309	0.000872545	2.739	0.433
granDAR_01454	chr2	125230022	125230633	612	*	4.1215	-2.643	7.55963e-05	2.687	0.065
granDAR_01455	chr2	125496186	125496914	729	*	9.60286	-3.271	2.49538e-10	3.183	-0.074
granDAR_01456	chr2	125601585	125602063	479	*	3.61254	-2.701	0.000244042	2.7	0.022
granDAR_01457	chr2	125612141	125612504	364	*	3.56969	-3.08	0.000269346	2.583	-0.479
granDAR_01458	chr2	125642083	125642765	683	*	2.47897	-1.434	0.00331914	2.836	1.406
granDAR_01459	chr2	125893142	125893625	484	*	1.65858	-1.451	0.0219493	2.618	1.168
granDAR_01460	chr2	125922423	125924918	2496	*	2.42317	-1.059	0.0037742	2.648	1.589
granDAR_01461	chr2	126362564	126364230	1667	*	6.48184	-1.539	3.29732e-07	3.786	2.248
granDAR_01462	chr2	126593847	126594497	651	*	2.41581	-1.162	0.00383876	3.657	2.497
granDAR_01463	chr2	126597348	126599544	2197	*	11.0538	-1.945	8.83532e-12	3.428	1.486
granDAR_01464	chr2	126775923	126776379	457	*	3.83245	-2.932	0.000147079	2.514	-0.407
granDAR_01465	chr2	126996765	126997132	368	*	1.53344	-1.022	0.0292789	3.934	2.912
granDAR_01466	chr2	127000347	127001665	1319	*	2.93752	-1.149	0.00115472	3.205	2.059
granDAR_01467	chr2	127481912	127483298	1387	*	8.87522	-1.697	1.33283e-09	4.266	2.571
granDAR_01468	chr2	127484352	127484854	503	*	5.76733	-1.654	1.7087e-06	4.615	2.961
granDAR_01469	chr2	127501035	127501517	483	*	1.81666	-1.278	0.0152526	3.201	1.923
granDAR_01470	chr2	127757087	127757425	339	*	2.60447	-1.786	0.00248616	3.492	1.705
granDAR_01471	chr2	127845414	127846182	769	*	2.4047	-1.424	0.0039382	2.713	1.292
granDAR_01472	chr2	127889435	127891011	1577	*	3.95437	-1.329	0.000111077	3.057	1.729
granDAR_01473	chr2	127990894	127991978	1085	*	9.59545	-2.735	2.53836e-10	3.111	0.381
granDAR_01474	chr2	128153170	128153731	562	*	3.27132	-1.781	0.000535402	3.114	1.339
granDAR_01475	chr2	128157095	128157617	523	*	7.88276	-2.637	1.30991e-08	3.76	1.13
granDAR_01476	chr2	128324174	128325090	917	*	1.83531	-1.104	0.0146114	2.62	1.52
granDAR_01477	chr2	128549691	128550581	891	*	3.34827	-1.822	0.00044847	2.503	0.684
granDAR_01478	chr2	128738771	128739850	1080	*	5.30685	-1.649	4.93345e-06	3.311	1.665
granDAR_01479	chr2	128746216	128747715	1500	*	8.49626	-2.369	3.18965e-09	2.649	0.288
granDAR_01480	chr2	128753180	128753775	596	*	1.79427	-1.508	0.0160594	2.577	1.069
granDAR_01481	chr2	128832801	128834310	1510	*	3.22177	-1.318	0.000600115	3.172	1.854
granDAR_01482	chr2	129046226	129046603	378	*	3.81843	-2.709	0.000151903	2.887	0.185
granDAR_01483	chr2	129093118	129093612	495	*	3.55946	-2.622	0.000275766	2.662	0.044
granDAR_01484	chr2	129226197	129227844	1648	*	6.19633	-1.709	6.36318e-07	3.976	2.268
granDAR_01485	chr2	129908696	129909621	926	*	2.42008	-1.187	0.00380123	3.165	1.982
granDAR_01486	chr2	130018235	130018482	248	*	3.33267	-3.053	0.000464863	3.097	0.05
granDAR_01487	chr2	130291526	130291823	298	*	2.30129	-1.125	0.004997	4.932	3.806
granDAR_01488	chr2	130294737	130296518	1782	*	5.5172	-1.129	3.0395e-06	4.703	3.574
granDAR_01489	chr2	130595471	130595874	404	*	2.00378	-1.978	0.00991334	2.673	0.709
granDAR_01490	chr2	130597460	130598079	620	*	1.36173	-1.149	0.0434778	2.607	1.457
granDAR_01491	chr2	130738787	130739817	1031	*	6.35723	-2.382	4.39305e-07	2.625	0.252
granDAR_01492	chr2	130755021	130755622	602	*	3.37755	-1.551	0.000419224	3.399	1.851
granDAR_01493	chr2	130759147	130759432	286	*	4.72434	-4.13	1.88653e-05	2.973	-1.137
granDAR_01494	chr2	130800292	130800547	256	*	3.49672	-4.641	0.000318628	2.635	-1.988
granDAR_01495	chr2	130827423	130827793	371	*	5.52662	-2.989	2.97426e-06	3.339	0.364
granDAR_01496	chr2	131054085	131054734	650	*	1.67805	-1.062	0.0209869	3.138	2.079
granDAR_01497	chr2	131252458	131254582	2125	*	2.88585	-1.016	0.00130062	3.65	2.634
granDAR_01498	chr2	131422746	131423509	764	*	2.97249	-1.164	0.0010654	3.978	2.814
granDAR_01499	chr2	131502286	131502848	563	*	2.11309	-1.395	0.00770747	2.906	1.512
granDAR_01500	chr2	131538362	131539009	648	*	3.72669	-1.431	0.000187635	3.822	2.391
granDAR_01501	chr2	131745394	131745742	349	*	1.60352	-1.515	0.0249162	2.815	1.304
granDAR_01502	chr2	131847546	131848325	780	*	1.98808	-1.166	0.0102783	2.984	1.822
granDAR_01503	chr2	132034596	132035019	424	*	8.16728	-2.828	6.80334e-09	3.954	1.135
granDAR_01504	chr2	132092854	132093580	727	*	17.4927	-4.217	3.21581e-18	3.72	-0.477
granDAR_01505	chr2	132103057	132103625	569	*	3.37922	-1.499	0.000417622	3.877	2.377
granDAR_01506	chr2	132105919	132106454	536	*	3.03071	-1.343	0.00093172	3.799	2.458
granDAR_01507	chr2	132111182	132111722	541	*	2.4544	-1.209	0.00351236	3.855	2.649
granDAR_01508	chr2	132163383	132164302	920	*	3.78648	-1.44	0.000163502	3.319	1.881
granDAR_01509	chr2	132180761	132181310	550	*	2.06993	-1.565	0.00851279	2.587	1.028
granDAR_01510	chr2	132195355	132196041	687	*	10.5207	-2.86	3.01533e-11	3.771	0.921
granDAR_01511	chr2	132206316	132206871	556	*	1.82825	-1.367	0.0148506	3.099	1.739
granDAR_01512	chr2	132208946	132209283	338	*	1.73473	-1.732	0.0184192	2.666	0.941
granDAR_01513	chr2	132291094	132292607	1514	*	6.1351	-1.939	7.32648e-07	2.623	0.691
granDAR_01514	chr2	132598102	132598512	411	*	2.8935	-2.342	0.00127791	2.611	0.283
granDAR_01515	chr2	132613585	132614047	463	*	1.86238	-1.136	0.0137284	3.56	2.426
granDAR_01516	chr2	132689682	132690299	618	*	4.94099	-1.451	1.14554e-05	4.403	2.953
granDAR_01517	chr2	133596290	133596954	665	*	9.03763	-2.795	9.16999e-10	3.59	0.8
granDAR_01518	chr2	134868056	134868315	260	*	5.0761	-3.118	8.39266e-06	3.699	0.598
granDAR_01519	chr2	135459806	135460455	650	*	6.51464	-2.609	3.05745e-07	3.148	0.549
granDAR_01520	chr2	135463529	135463855	327	*	2.33228	-2.082	0.00465288	2.945	0.862
granDAR_01521	chr2	135564123	135564692	570	*	9.36116	-3.061	4.35347e-10	3.574	0.518
granDAR_01522	chr2	135744948	135745559	612	*	4.15197	-1.589	7.04748e-05	3.808	2.221
granDAR_01523	chr2	135764679	135765112	434	*	3.26159	-1.816	0.000547538	3.414	1.604
granDAR_01524	chr2	135903106	135904083	978	*	8.48242	-3.109	3.29293e-09	2.601	-0.49
granDAR_01525	chr2	136349573	136350004	432	*	1.72255	-1.416	0.0189431	2.835	1.421
granDAR_01526	chr2	136464467	136465101	635	*	2.05354	-1.356	0.00884022	2.739	1.387
granDAR_01527	chr2	136609757	136610077	321	*	1.99003	-1.964	0.0102322	2.854	0.889
granDAR_01528	chr2	136620481	136621360	880	*	6.23883	-2.085	5.76991e-07	3.186	1.106
granDAR_01529	chr2	136936427	136936732	306	*	5.12862	-3.667	7.43672e-06	3.15	-0.502
granDAR_01530	chr2	136947918	136948463	546	*	2.73518	-1.876	0.00184001	2.78	0.905
granDAR_01531	chr2	137049256	137050169	914	*	2.66812	-1.43	0.00214721	2.684	1.26
granDAR_01532	chr2	137613742	137614195	454	*	2.08361	-1.339	0.00824883	3.374	2.034
granDAR_01533	chr2	137704104	137704363	260	*	2.64803	-2.53	0.0022489	3.006	0.477
granDAR_01534	chr2	137715796	137716381	586	*	2.51315	-1.306	0.00306797	3.484	2.182
granDAR_01535	chr2	138267921	138268448	528	*	1.92419	-1.406	0.0119071	2.762	1.359
granDAR_01536	chr2	138495899	138497118	1220	*	3.60531	-1.15	0.000248137	3.627	2.478
granDAR_01537	chr2	140407485	140407987	503	*	3.27882	-2.079	0.000526236	2.943	0.864
granDAR_01538	chr2	140732466	140733186	721	*	8.42212	-2.554	3.78339e-09	3.712	1.164
granDAR_01539	chr2	141162327	141162730	404	*	4.17467	-2.48	6.68858e-05	3.146	0.67
granDAR_01540	chr2	141197495	141198275	781	*	5.1824	-2.346	6.57051e-06	2.718	0.383
granDAR_01541	chr2	141206903	141207611	709	*	9.00849	-3.482	9.80639e-10	3.026	-0.433
granDAR_01542	chr2	141394646	141395159	514	*	3.7587	-1.986	0.0001743	3.191	1.212
granDAR_01543	chr2	141434588	141435623	1036	*	2.19337	-1.249	0.00640664	2.515	1.272
granDAR_01544	chr2	142274530	142274992	463	*	2.23506	-1.764	0.00582018	2.661	0.904
granDAR_01545	chr2	142554518	142555597	1080	*	12.3618	-2.268	4.34754e-13	4.335	2.067
granDAR_01546	chr2	142577448	142577898	451	*	1.96294	-1.253	0.0108909	3.932	2.684
granDAR_01547	chr2	142589291	142589861	571	*	4.99465	-1.821	1.01239e-05	4.154	2.338
granDAR_01548	chr2	142687808	142688412	605	*	16.3149	-3.854	4.84258e-17	4.122	0.279
granDAR_01549	chr2	142698400	142699609	1210	*	5.69647	-1.515	2.01156e-06	3.653	2.141
granDAR_01550	chr2	142711712	142712600	889	*	6.87231	-2.582	1.3418e-07	3.08	0.512
granDAR_01551	chr2	142988716	142989148	433	*	1.5916	-1.398	0.0256092	2.937	1.547
granDAR_01552	chr2	143004924	143005683	760	*	9.41636	-3.22	3.83393e-10	3.125	-0.075
granDAR_01553	chr2	143058486	143058876	391	*	14.8186	-3.889	1.5184e-15	4.453	0.571
granDAR_01554	chr2	143093392	143094108	717	*	3.86365	-1.281	0.000136882	4.353	3.075
granDAR_01555	chr2	143105656	143106026	371	*	3.83902	-2.949	0.000144872	2.851	-0.076
granDAR_01556	chr2	143131096	143131586	491	*	2.58766	-1.662	0.00258428	3.092	1.433
granDAR_01557	chr2	143361986	143362647	662	*	4.75338	-2.532	1.76451e-05	2.664	0.138
granDAR_01558	chr2	143435694	143436226	533	*	7.69506	-3.135	2.01807e-08	3.353	0.227
granDAR_01559	chr2	143500117	143502262	2146	*	6.64134	-1.976	2.2838e-07	2.583	0.617
granDAR_01560	chr2	143992215	143992661	447	*	1.69828	-1.168	0.0200319	3.314	2.15
granDAR_01561	chr2	144085932	144086838	907	*	7.07792	-1.846	8.35767e-08	3.883	2.039
granDAR_01562	chr2	144164101	144166292	2192	*	4.68305	-1.137	2.07468e-05	4.885	3.749
granDAR_01563	chr2	144177205	144178049	845	*	9.54559	-2.164	2.84715e-10	4.106	1.945
granDAR_01564	chr2	144274781	144275026	246	*	5.05679	-2.028	8.77423e-06	4.701	2.675
granDAR_01565	chr2	145850801	145851171	371	*	2.77188	-2.164	0.00169091	2.862	0.704
granDAR_01566	chr2	145884299	145885603	1305	*	4.97391	-1.737	1.06193e-05	2.804	1.074
granDAR_01567	chr2	145936862	145937727	866	*	12.2851	-1.906	5.18663e-13	5.77	3.866
granDAR_01568	chr2	146310235	146310676	442	*	1.83418	-1.65	0.0146496	2.53	0.883
granDAR_01569	chr2	146551922	146552265	344	*	2.85821	-2.505	0.00138609	2.67	0.174
granDAR_01570	chr2	146588984	146590487	1504	*	2.42141	-1.181	0.00378957	2.751	1.571
granDAR_01571	chr2	146599485	146600015	531	*	6.6993	-3.62	1.9985e-07	2.803	-0.789
granDAR_01572	chr2	147927863	147928461	599	*	1.83611	-1.22	0.0145843	3.096	1.881
granDAR_01573	chr2	148003523	148003913	391	*	4.03099	-2.2	9.3112e-05	3.671	1.481
granDAR_01574	chr2	148007126	148008003	878	*	4.63066	-2.176	2.34065e-05	2.72	0.548
granDAR_01575	chr2	148594718	148595632	915	*	5.8785	-2.463	1.32281e-06	2.818	0.37
granDAR_01576	chr2	150862005	150862775	771	*	3.75182	-2.025	0.000177085	2.582	0.561
granDAR_01577	chr2	151904632	151905386	755	*	4.64907	-2.119	2.2435e-05	2.835	0.721
granDAR_01578	chr2	151910591	151911414	824	*	2.3219	-1.608	0.00476542	2.907	1.307
granDAR_01579	chr2	151918504	151919597	1094	*	12.8981	-2.6	1.26437e-13	3.697	1.103
granDAR_01580	chr2	151937884	151939354	1471	*	2.23454	-1.052	0.00582722	2.547	1.499
granDAR_01581	chr2	152427455	152427906	452	*	4.8745	-1.807	1.33505e-05	4.082	2.278
granDAR_01582	chr2	152446987	152448826	1840	*	5.1806	-1.409	6.59787e-06	3.332	1.925
granDAR_01583	chr2	152450280	152450556	277	*	1.88546	-1.253	0.013018	3.987	2.736
granDAR_01584	chr2	152499925	152500720	796	*	1.74134	-1.242	0.0181408	2.535	1.294
granDAR_01585	chr2	152529066	152529605	540	*	3.74709	-2.069	0.000179024	3.029	0.963
granDAR_01586	chr2	152587072	152587677	606	*	1.64775	-1.256	0.0225033	2.632	1.381
granDAR_01587	chr2	152653048	152654782	1735	*	4.41137	-1.565	3.87817e-05	2.706	1.148
granDAR_01588	chr2	152693290	152693540	251	*	2.00515	-1.308	0.00988209	4.152	2.845
granDAR_01589	chr2	152734833	152736743	1911	*	5.09942	-1.084	7.95383e-06	4.918	3.835
granDAR_01590	chr2	152739230	152739914	685	*	6.00067	-1.543	9.98455e-07	4.628	3.087
granDAR_01591	chr2	152753798	152754766	969	*	3.17507	-1.596	0.000668242	2.814	1.219
granDAR_01592	chr2	152771471	152772907	1437	*	1.88724	-1.008	0.0129647	2.922	1.914
granDAR_01593	chr2	153298546	153299358	813	*	3.11911	-1.472	0.000760128	2.97	1.501
granDAR_01594	chr2	153414697	153414958	262	*	1.37013	-1.258	0.0426455	3.59	2.331
granDAR_01595	chr2	153483517	153483984	468	*	2.43575	-1.439	0.00366651	3.348	1.911
granDAR_01596	chr2	153748205	153748794	590	*	6.25812	-2.388	5.51922e-07	3.491	1.107
granDAR_01597	chr2	153943525	153944091	567	*	1.83224	-1.119	0.014715	3.25	2.132
granDAR_01598	chr2	154187432	154187846	415	*	1.33283	-1.162	0.0464699	3.125	1.961
granDAR_01599	chr2	154291813	154293076	1264	*	2.68181	-1.061	0.0020806	3.254	2.194
granDAR_01600	chr2	154300395	154300915	521	*	2.71564	-1.288	0.00192466	3.876	2.59
granDAR_01601	chr2	154589422	154589717	296	*	1.3495	-1.42	0.0447201	2.981	1.559
granDAR_01602	chr2	154914099	154914535	437	*	2.89014	-2.361	0.00128784	2.528	0.172
granDAR_01603	chr2	155018833	155020256	1424	*	7.09595	-1.702	8.01768e-08	4.08	2.379
granDAR_01604	chr2	155224654	155225068	415	*	5.06444	-5.875	8.62113e-06	2.612	-3.092
granDAR_01605	chr2	155308945	155309753	809	*	3.27256	-1.275	0.000533881	4.744	3.468
granDAR_01606	chr2	155333309	155334217	909	*	4.06651	-2.242	8.58012e-05	2.652	0.412
granDAR_01607	chr2	155385119	155385373	255	*	2.35861	-1.322	0.00437918	4.823	3.499
granDAR_01608	chr2	155514644	155515009	366	*	2.70163	-1.126	0.0019878	4.827	3.702
granDAR_01609	chr2	155671314	155671597	284	*	3.20641	-2.574	0.000621709	3.098	0.535
granDAR_01610	chr2	155969755	155970084	330	*	2.60644	-2.42	0.00247494	2.653	0.245
granDAR_01611	chr2	156453429	156454209	781	*	2.4705	-1.288	0.00338458	2.973	1.688
granDAR_01612	chr2	156569203	156569701	499	*	2.67987	-2.023	0.00208994	3.475	1.449
granDAR_01613	chr2	156705289	156705986	698	*	1.35526	-1.016	0.0441308	2.862	1.846
granDAR_01614	chr2	156730059	156730971	913	*	2.81832	-1.22	0.00151943	3.248	2.029
granDAR_01615	chr2	156763114	156763656	543	*	7.96188	-2.204	1.09174e-08	4.199	1.997
granDAR_01616	chr2	156813009	156813642	634	*	2.02434	-1.536	0.00945492	2.572	1.036
granDAR_01617	chr2	156848739	156849154	416	*	1.63413	-1.572	0.0232206	2.501	0.933
granDAR_01618	chr2	156898402	156899624	1223	*	5.64153	-1.767	2.28282e-06	3.012	1.25
granDAR_01619	chr2	156905034	156905482	449	*	2.35964	-1.69	0.0043688	2.943	1.254
granDAR_01620	chr2	157030834	157031507	674	*	1.60053	-1.107	0.0250883	3.004	1.902
granDAR_01621	chr2	157039790	157040802	1013	*	2.94299	-1.002	0.00114028	3.953	2.953
granDAR_01622	chr2	157363090	157363669	580	*	12.9361	-4.069	1.15838e-13	3.694	-0.369
granDAR_01623	chr2	157554428	157555047	620	*	3.15669	-2.063	0.000697126	2.685	0.636
granDAR_01624	chr2	158370161	158370580	420	*	4.68944	-2.243	2.04435e-05	3.537	1.3
granDAR_01625	chr2	158373081	158373399	319	*	1.55908	-1.367	0.0276006	3.221	1.855
granDAR_01626	chr2	158375436	158376025	590	*	4.51251	-1.619	3.07252e-05	3.95	2.334
granDAR_01627	chr2	158756854	158757318	465	*	1.49613	-1.342	0.0319056	2.609	1.271
granDAR_01628	chr2	158777266	158778563	1298	*	9.68124	-2.433	2.08336e-10	3.223	0.8
granDAR_01629	chr2	158832987	158833774	788	*	5.34042	-2.06	4.56648e-06	3.212	1.154
granDAR_01630	chr2	158852504	158852850	347	*	3.87653	-2.355	0.000132884	3.336	0.985
granDAR_01631	chr2	158856060	158856426	367	*	2.20568	-2.002	0.00622762	2.67	0.678
granDAR_01632	chr2	159057606	159057905	300	*	2.73546	-1.771	0.00183881	3.695	1.925
granDAR_01633	chr2	159278091	159279599	1509	*	4.31455	-1.223	4.84675e-05	3.523	2.302
granDAR_01634	chr2	161549574	161550194	621	*	3.63196	-2.04	0.000233368	2.82	0.784
granDAR_01635	chr2	162257896	162258457	562	*	2.68065	-2.031	0.00208615	2.516	0.487
granDAR_01636	chr2	162461063	162461450	388	*	10.9059	-3.325	1.24183e-11	4.231	0.909
granDAR_01637	chr2	162526789	162527573	785	*	10.3679	-3.211	4.28648e-11	3.266	0.069
granDAR_01638	chr2	163147191	163147650	460	*	2.37199	-1.531	0.00424633	3.244	1.716
granDAR_01639	chr2	163156370	163156973	604	*	4.74546	-2.49	1.79695e-05	2.798	0.315
granDAR_01640	chr2	163169519	163170145	627	*	5.93044	-3.067	1.17371e-06	2.665	-0.381
granDAR_01641	chr2	163231744	163232061	318	*	8.26694	-3.201	5.40826e-09	4.12	0.926
granDAR_01642	chr2	163233554	163234138	585	*	22.2029	-5.863	6.26721e-23	4.413	-1.419
granDAR_01643	chr2	163236621	163237277	657	*	11.3922	-3.717	4.05365e-12	3.415	-0.294
granDAR_01644	chr2	163310200	163310664	465	*	7.90931	-2.53	1.23223e-08	4.042	1.513
granDAR_01645	chr2	163339131	163340580	1450	*	4.0307	-1.261	9.31756e-05	3.426	2.169
granDAR_01646	chr2	163397896	163398289	394	*	1.97566	-1.378	0.0105764	3.637	2.265
granDAR_01647	chr2	163401247	163401543	297	*	1.58637	-1.121	0.02592	3.866	2.745
granDAR_01648	chr2	163800875	163801397	523	*	1.78524	-1.407	0.016397	2.662	1.259
granDAR_01649	chr2	163820413	163821160	748	*	2.96215	-1.229	0.00109107	3.571	2.344
granDAR_01650	chr2	163858187	163859101	915	*	2.38372	-1.09	0.00413316	3.541	2.452
granDAR_01651	chr2	163872657	163873144	488	*	6.34584	-2.831	4.5098e-07	3.276	0.452
granDAR_01652	chr2	163880965	163881503	539	*	3.89629	-1.937	0.000126974	3.257	1.321
granDAR_01653	chr2	163901096	163901425	330	*	1.37465	-1.606	0.0422038	3.013	1.416
granDAR_01654	chr2	163915246	163915847	602	*	5.53263	-1.756	2.93336e-06	4.222	2.465
granDAR_01655	chr2	163944531	163945019	489	*	3.01762	-1.769	0.000960246	3.248	1.48
granDAR_01656	chr2	163946183	163946720	538	*	2.87869	-1.147	0.00132225	4.33	3.183
granDAR_01657	chr2	164640807	164641510	704	*	1.97276	-1.073	0.0106473	3.28	2.207
granDAR_01658	chr2	165407693	165408253	561	*	6.52293	-2.135	2.99963e-07	4.089	1.954
granDAR_01659	chr2	165503405	165504512	1108	*	14.8688	-2.522	1.35259e-15	4.082	1.565
granDAR_01660	chr2	165563249	165563960	712	*	1.60923	-1.036	0.0245909	2.88	1.846
granDAR_01661	chr2	165594804	165595917	1114	*	15.4976	-2.714	3.18e-16	3.974	1.267
granDAR_01662	chr2	165600962	165601865	904	*	7.96391	-2.719	1.08665e-08	2.959	0.246
granDAR_01663	chr2	165650991	165651304	314	*	4.54493	-2.641	2.85148e-05	3.527	0.894
granDAR_01664	chr2	165663311	165663862	552	*	2.79738	-1.844	0.00159449	2.686	0.849
granDAR_01665	chr2	165700083	165701869	1787	*	9.95091	-2.406	1.11966e-10	3.05	0.651
granDAR_01666	chr2	165708356	165708807	452	*	11.1274	-3.747	7.45766e-12	3.812	0.081
granDAR_01667	chr2	165726518	165727028	511	*	5.69679	-3.34	2.01004e-06	2.862	-0.457
granDAR_01668	chr2	165729186	165729628	443	*	6.05616	-3.277	8.787e-07	3.077	-0.187
granDAR_01669	chr2	165750931	165751508	578	*	11.2012	-3.045	6.29176e-12	4.162	1.117
granDAR_01670	chr2	165782203	165783008	806	*	3.54694	-1.43	0.000283834	3.384	1.956
granDAR_01671	chr2	165884575	165884944	370	*	4.14239	-1.417	7.20455e-05	4.853	3.435
granDAR_01672	chr2	165886502	165888956	2455	*	5.7989	-1.403	1.58891e-06	3.167	1.765
granDAR_01673	chr2	166080428	166080783	356	*	1.83269	-1.301	0.0146996	3.613	2.312
granDAR_01674	chr2	166100542	166102091	1550	*	4.61406	-1.711	2.43188e-05	2.587	0.879
granDAR_01675	chr2	166108341	166108973	633	*	4.84947	-2.175	1.41427e-05	3.556	1.382
granDAR_01676	chr2	166115674	166116561	888	*	5.39715	-1.345	4.00732e-06	4.428	3.084
granDAR_01677	chr2	166122664	166123413	750	*	4.62957	-1.209	2.34655e-05	5.094	3.884
granDAR_01678	chr2	166147808	166149066	1259	*	5.63824	-1.845	2.30015e-06	3.273	1.429
granDAR_01679	chr2	166153575	166155862	2288	*	6.69072	-1.412	2.03837e-07	3.535	2.126
granDAR_01680	chr2	166258797	166259317	521	*	3.73523	-1.952	0.00018398	3.157	1.21
granDAR_01681	chr2	166273737	166274127	391	*	1.81458	-1.677	0.0153256	2.617	0.945
granDAR_01682	chr2	166301077	166301639	563	*	11.5615	-3.034	2.74489e-12	4.067	1.034
granDAR_01683	chr2	166340131	166340557	427	*	2.45638	-2.429	0.00349635	2.549	0.119
granDAR_01684	chr2	166353072	166354255	1184	*	3.09509	-1.105	0.000803363	3.596	2.493
granDAR_01685	chr2	166398698	166399757	1060	*	3.31643	-1.48	0.000482585	2.7	1.225
granDAR_01686	chr2	166433399	166434246	848	*	3.57973	-1.161	0.000263193	4.563	3.402
granDAR_01687	chr2	166447894	166449075	1182	*	2.43045	-1.18	0.00371154	2.705	1.528
granDAR_01688	chr2	166461989	166462368	380	*	4.8873	-2.533	1.29629e-05	3.431	0.904
granDAR_01689	chr2	166563925	166564888	964	*	4.79653	-1.505	1.59761e-05	3.563	2.061
granDAR_01690	chr2	166713162	166714511	1350	*	5.42893	-1.09	3.72453e-06	5.507	4.418
granDAR_01691	chr2	167081651	167082026	376	*	2.47014	-1.658	0.00338732	3.383	1.729
granDAR_01692	chr2	167124015	167124407	393	*	1.79031	-1.456	0.0162067	3.058	1.602
granDAR_01693	chr2	167134104	167134846	743	*	2.33313	-1.412	0.00464375	2.796	1.385
granDAR_01694	chr2	167240154	167241188	1035	*	6.15723	-1.739	6.96258e-07	3.531	1.794
granDAR_01695	chr2	167246750	167247110	361	*	7.04671	-3.392	8.9803e-08	3.653	0.283
granDAR_01696	chr2	167249315	167251248	1934	*	7.28413	-1.901	5.19846e-08	2.744	0.85
granDAR_01697	chr2	167278844	167279491	648	*	1.95729	-1.258	0.0110335	2.835	1.58
granDAR_01698	chr2	167280479	167281245	767	*	1.65591	-1.039	0.0220844	2.982	1.947
granDAR_01699	chr2	167403010	167403557	548	*	3.95847	-2.502	0.000110036	2.587	0.1
granDAR_01700	chr2	167634360	167634808	449	*	3.84776	-1.219	0.000141983	5.28	4.06
granDAR_01701	chr2	167687782	167689971	2190	*	10.12	-1.515	7.58658e-11	4.854	3.34
granDAR_01702	chr2	167712218	167712657	440	*	2.89475	-1.882	0.00127425	3.131	1.249
granDAR_01703	chr2	167760666	167762250	1585	*	30.0773	-3.441	8.36886e-31	4.185	0.751
granDAR_01704	chr2	167777270	167778214	945	*	7.10583	-1.428	7.83729e-08	5.023	3.596
granDAR_01705	chr2	167789538	167790087	550	*	1.71497	-1.405	0.0192767	2.513	1.113
granDAR_01706	chr2	167823529	167823928	400	*	3.0818	-2.095	0.000828321	3.467	1.37
granDAR_01707	chr2	167860350	167861502	1153	*	5.27786	-1.637	5.27405e-06	3.571	1.939
granDAR_01708	chr2	167924770	167925665	896	*	3.66483	-1.239	0.000216356	3.974	2.735
granDAR_01709	chr2	168009890	168011561	1672	*	6.91692	-1.682	1.21081e-07	3.187	1.508
granDAR_01710	chr2	168025195	168025705	511	*	3.32355	-1.495	0.000474738	3.771	2.279
granDAR_01711	chr2	168213965	168215365	1401	*	10.6864	-2.636	2.05864e-11	3.058	0.434
granDAR_01712	chr2	168465845	168466484	640	*	5.11307	-1.988	7.70771e-06	3.425	1.441
granDAR_01713	chr2	168639346	168640353	1008	*	25.136	-4.166	7.31069e-26	3.972	-0.176
granDAR_01714	chr2	168647040	168647874	835	*	1.45859	-1.019	0.0347863	2.63	1.612
granDAR_01715	chr2	168651113	168652093	981	*	2.21754	-1.479	0.00605982	2.508	1.037
granDAR_01716	chr2	168654852	168655265	414	*	2.35912	-1.468	0.004374	3.505	2.042
granDAR_01717	chr2	168683290	168684039	750	*	21.0633	-3.233	8.64364e-22	4.639	1.408
granDAR_01718	chr2	168686802	168687651	850	*	10.2369	-3.213	5.79516e-11	3.35	0.14
granDAR_01719	chr2	168691117	168692113	997	*	1.99537	-1.216	0.0101071	2.527	1.313
granDAR_01720	chr2	168971386	168972161	776	*	3.27959	-1.892	0.000525305	2.556	0.674
granDAR_01721	chr2	168977857	168978510	654	*	6.48283	-2.809	3.28979e-07	2.928	0.133
granDAR_01722	chr2	169158175	169158617	443	*	1.94353	-1.683	0.0113886	2.566	0.888
granDAR_01723	chr2	169351211	169352307	1097	*	23.202	-4.503	6.27998e-24	3.578	-0.904
granDAR_01724	chr2	169360309	169361041	733	*	4.026	-1.67	9.41893e-05	3.311	1.642
granDAR_01725	chr2	169483877	169484407	531	*	1.82075	-1.271	0.0151096	3.263	1.995
granDAR_01726	chr2	169664087	169666097	2011	*	11.2927	-2.457	5.09711e-12	2.772	0.323
granDAR_01727	chr2	169783292	169783706	415	*	2.44916	-1.914	0.00355498	2.773	0.865
granDAR_01728	chr2	169814895	169815250	356	*	2.93629	-2.325	0.00115799	2.865	0.552
granDAR_01729	chr2	169951078	169951426	349	*	3.33359	-2.801	0.000463883	2.684	-0.105
granDAR_01730	chr2	169958958	169959303	346	*	1.4587	-1.527	0.0347776	2.738	1.22
granDAR_01731	chr2	170270304	170270576	273	*	1.69362	-1.868	0.0202477	2.778	0.914
granDAR_01732	chr2	170318860	170320066	1207	*	4.21024	-1.049	6.16254e-05	4.711	3.663
granDAR_01733	chr2	170503387	170503781	395	*	1.8193	-1.688	0.0151601	2.758	1.069
granDAR_01734	chr2	171940708	171941139	432	*	2.96207	-2.416	0.00109126	2.555	0.156
granDAR_01735	chr2	172380217	172380940	724	*	2.29376	-1.424	0.00508441	2.726	1.305
granDAR_01736	chr2	172384705	172385206	502	*	3.4202	-2.16	0.00038001	2.783	0.631
granDAR_01737	chr2	173170913	173171806	894	*	6.37988	-1.699	4.16983e-07	3.981	2.285
granDAR_01738	chr2	173173431	173174627	1197	*	10.8514	-1.769	1.40786e-11	4.699	2.932
granDAR_01739	chr2	173594110	173595524	1415	*	2.80232	-1.043	0.00157645	3.286	2.245
granDAR_01740	chr2	173605797	173608749	2953	*	9.77103	-1.999	1.69421e-10	2.549	0.558
granDAR_01741	chr2	173627332	173627864	533	*	3.78644	-2.13	0.000163516	2.922	0.799
granDAR_01742	chr2	173628826	173629423	598	*	1.8332	-1.123	0.0146826	3.153	2.031
granDAR_01743	chr2	173682827	173683852	1026	*	1.71621	-1.019	0.0192216	2.538	1.523
granDAR_01744	chr2	173789841	173791249	1409	*	3.5307	-1.116	0.000294643	3.578	2.463
granDAR_01745	chr2	174347261	174348158	898	*	2.01517	-1.151	0.0096568	2.748	1.6
granDAR_01746	chr2	174470309	174470727	419	*	10.9491	-3.653	1.12433e-11	3.955	0.318
granDAR_01747	chr2	178680107	178682679	2573	*	8.24635	-1.748	5.67091e-09	3.116	1.37
granDAR_01748	chr2	178691392	178692602	1211	*	11.397	-1.851	4.00856e-12	4.712	2.862
granDAR_01749	chr2	178698513	178699593	1081	*	2.17123	-1.149	0.00674178	2.635	1.488
granDAR_01750	chr2	178711674	178712760	1087	*	8.32813	-2.308	4.6975e-09	3.22	0.921
granDAR_01751	chr2	178936718	178937998	1281	*	2.31814	-1.17	0.00480685	2.504	1.336
granDAR_01752	chr2	180724571	180726070	1500	*	3.50924	-1.046	0.000309571	4.007	2.961
granDAR_01753	chr2	180996332	180997115	784	*	1.71625	-1.061	0.0192201	2.821	1.761
granDAR_01754	chr2	181042237	181042765	529	*	5.04434	-1.785	9.02951e-06	3.955	2.173
granDAR_01755	chr2	181410891	181411607	717	*	2.73472	-1.309	0.00184194	3.381	2.073
granDAR_01756	chr2	181597534	181597936	403	*	6.68927	-1.974	2.04517e-07	4.668	2.696
granDAR_01757	chr3	5274020	5274261	242	*	4.01977	-2.775	9.55496e-05	3.595	0.824
granDAR_01758	chr3	5840594	5840954	361	*	3.73188	-2.614	0.000185404	2.999	0.393
granDAR_01759	chr3	6106666	6106954	289	*	3.44629	-2.57	0.000357854	3.387	0.815
granDAR_01760	chr3	6409329	6409906	578	*	3.19227	-2.366	0.000642288	2.637	0.29
granDAR_01761	chr3	7515048	7515771	724	*	2.88009	-1.456	0.00131797	3.416	1.965
granDAR_01762	chr3	7574676	7575170	495	*	4.09993	-2.804	7.94449e-05	2.684	-0.097
granDAR_01763	chr3	8249518	8250121	604	*	5.66822	-2.683	2.14674e-06	3.006	0.337
granDAR_01764	chr3	8635412	8636046	635	*	8.64152	-2.455	2.28285e-09	3.856	1.408
granDAR_01765	chr3	8753364	8753963	600	*	1.89296	-1.019	0.012795	3.629	2.611
granDAR_01766	chr3	8913625	8914070	446	*	1.48702	-1.311	0.032582	2.941	1.629
granDAR_01767	chr3	8968706	8969030	325	*	3.00018	-1.255	0.000999588	4.762	3.509
granDAR_01768	chr3	9037875	9038863	989	*	4.15103	-1.072	7.06274e-05	4.835	3.764
granDAR_01769	chr3	9343496	9343930	435	*	1.62018	-1.047	0.0239782	3.768	2.724
granDAR_01770	chr3	9403581	9403973	393	*	2.07737	-1.748	0.00836821	2.806	1.063
granDAR_01771	chr3	9555421	9556385	965	*	5.95604	-2.301	1.10652e-06	2.78	0.484
granDAR_01772	chr3	9708797	9709762	966	*	4.90399	-1.613	1.24741e-05	3.367	1.756
granDAR_01773	chr3	9779786	9780428	643	*	7.00276	-2.366	9.9366e-08	3.544	1.182
granDAR_01774	chr3	9826298	9827312	1015	*	4.70905	-1.977	1.95413e-05	2.607	0.638
granDAR_01775	chr3	10055051	10055502	452	*	2.91581	-1.457	0.00121391	3.832	2.379
granDAR_01776	chr3	10113625	10114151	527	*	7.62889	-3.319	2.35022e-08	3.228	-0.072
granDAR_01777	chr3	10173695	10174745	1051	*	6.64935	-1.94	2.24207e-07	3.368	1.43
granDAR_01778	chr3	10239254	10240215	962	*	3.90942	-1.455	0.00012319	3.26	1.807
granDAR_01779	chr3	10306839	10307940	1102	*	2.94615	-1.269	0.001132	2.975	1.707
granDAR_01780	chr3	11035765	11036585	821	*	8.95952	-2.596	1.0977e-09	3.405	0.816
granDAR_01781	chr3	14912159	14912432	274	*	2.33502	-2.564	0.00462359	2.589	0.036
granDAR_01782	chr3	19000141	19001507	1367	*	5.9933	-2.007	1.01555e-06	2.791	0.794
granDAR_01783	chr3	19168555	19170140	1586	*	9.17147	-2.285	6.73791e-10	2.848	0.572
granDAR_01784	chr3	19197506	19198108	603	*	1.47358	-1.18	0.0336061	2.603	1.428
granDAR_01785	chr3	19263448	19263778	331	*	3.10926	-2.052	0.000777562	3.351	1.304
granDAR_01786	chr3	19605008	19605633	626	*	6.62593	-3.169	2.36628e-07	2.766	-0.383
granDAR_01787	chr3	21271982	21272779	798	*	3.45385	-1.224	0.000351685	3.846	2.624
granDAR_01788	chr3	21426540	21426875	336	*	4.04876	-3.285	8.93794e-05	2.889	-0.392
granDAR_01789	chr3	21440180	21440478	299	*	2.16967	-2.182	0.00676595	2.782	0.614
granDAR_01790	chr3	21447878	21448398	521	*	3.1217	-2.175	0.000755608	2.609	0.439
granDAR_01791	chr3	21850505	21851223	719	*	6.54067	-2.621	2.87956e-07	3.011	0.397
granDAR_01792	chr3	22030309	22030836	528	*	7.35549	-3.179	4.41074e-08	3.301	0.125
granDAR_01793	chr3	23891297	23892401	1105	*	18.9815	-3.52	1.04349e-19	3.888	0.385
granDAR_01794	chr3	25804163	25804839	677	*	5.71142	-2.299	1.94347e-06	3.156	0.866
granDAR_01795	chr3	26373103	26373958	856	*	4.46774	-1.918	3.40609e-05	2.862	0.947
granDAR_01796	chr3	26584309	26585652	1344	*	6.42027	-2.043	3.79949e-07	2.768	0.73
granDAR_01797	chr3	26708538	26709353	816	*	11.4306	-2.757	3.70999e-12	3.657	0.906
granDAR_01798	chr3	26727170	26727925	756	*	7.12634	-2.161	7.47588e-08	3.561	1.405
granDAR_01799	chr3	26793695	26794403	709	*	8.88541	-2.358	1.30194e-09	3.976	1.626
granDAR_01800	chr3	26834354	26835751	1398	*	3.60583	-1.343	0.000247842	3.022	1.683
granDAR_01801	chr3	27119397	27120011	615	*	7.84079	-3.434	1.44281e-08	2.915	-0.498
granDAR_01802	chr3	27228986	27229263	278	*	1.31334	-1.461	0.0486029	2.853	1.394
granDAR_01803	chr3	27448443	27448715	273	*	1.36087	-1.284	0.043564	3.317	2.035
granDAR_01804	chr3	27470619	27473018	2400	*	4.68587	-1.391	2.06127e-05	2.53	1.144
granDAR_01805	chr3	27479233	27479943	711	*	5.54333	-2.504	2.86203e-06	2.811	0.315
granDAR_01806	chr3	27499477	27499996	520	*	1.86966	-1.809	0.0135003	2.678	0.866
granDAR_01807	chr3	27516683	27517672	990	*	1.81619	-1.102	0.0152691	2.683	1.585
granDAR_01808	chr3	27572261	27572796	536	*	4.18806	-1.741	6.48545e-05	3.65	1.911
granDAR_01809	chr3	27598767	27599384	618	*	2.68267	-1.187	0.00207651	3.773	2.588
granDAR_01810	chr3	27605277	27605914	638	*	7.25406	-2.507	5.5711e-08	3.444	0.942
granDAR_01811	chr3	27633387	27634812	1426	*	11.6195	-3.245	2.40136e-12	2.545	-0.683
granDAR_01812	chr3	27662924	27663849	926	*	6.63791	-1.888	2.30193e-07	3.631	1.747
granDAR_01813	chr3	27699912	27701022	1111	*	6.3969	-2.251	4.00959e-07	2.765	0.521
granDAR_01814	chr3	27718861	27719439	579	*	3.331	-1.482	0.000466658	3.572	2.092
granDAR_01815	chr3	27861501	27861996	496	*	3.41344	-1.148	0.000385979	4.799	3.651
granDAR_01816	chr3	27897735	27899640	1906	*	16.3554	-2.564	4.41198e-17	3.782	1.221
granDAR_01817	chr3	27904556	27905732	1177	*	11.7607	-1.987	1.73515e-12	4.366	2.38
granDAR_01818	chr3	28019678	28020130	453	*	4.15789	-2.104	6.95195e-05	3.505	1.401
granDAR_01819	chr3	28022201	28022723	523	*	5.55894	-2.635	2.76093e-06	3.115	0.487
granDAR_01820	chr3	28107459	28108099	641	*	2.20796	-1.141	0.00619503	3.445	2.304
granDAR_01821	chr3	28543290	28544031	742	*	8.49205	-2.375	3.22068e-09	4.224	1.848
granDAR_01822	chr3	28549158	28550039	882	*	3.50671	-1.371	0.000311382	3.323	1.954
granDAR_01823	chr3	28562616	28563128	513	*	1.65638	-1.058	0.0220607	3.86	2.806
granDAR_01824	chr3	28965962	28966341	380	*	2.52808	-1.79	0.00296426	3.16	1.371
granDAR_01825	chr3	30192542	30193157	616	*	3.16749	-1.822	0.000679997	3.032	1.21
granDAR_01826	chr3	30353797	30355031	1235	*	3.76044	-1.448	0.000173604	3.107	1.66
granDAR_01827	chr3	30371288	30371882	595	*	5.88125	-2.895	1.31448e-06	2.902	0.013
granDAR_01828	chr3	30535812	30536418	607	*	2.86929	-1.387	0.00135118	3.854	2.472
granDAR_01829	chr3	30770183	30770480	298	*	1.7859	-2.172	0.0163719	2.569	0.415
granDAR_01830	chr3	30810755	30811083	329	*	1.34417	-1.376	0.0452715	2.832	1.462
granDAR_01831	chr3	30933050	30933724	675	*	3.3162	-1.761	0.000482832	2.878	1.122
granDAR_01832	chr3	33908910	33909789	880	*	3.79818	-1.473	0.000159154	3.473	2.001
granDAR_01833	chr3	33969756	33971393	1638	*	4.70167	-1.901	1.98759e-05	2.867	0.975
granDAR_01834	chr3	35917918	35918618	701	*	3.99773	-1.366	0.000100524	4.292	2.925
granDAR_01835	chr3	35923603	35923877	275	*	3.07862	-2.234	0.000834407	3.415	1.186
granDAR_01836	chr3	36173745	36174042	298	*	1.80546	-1.958	0.0156511	2.627	0.678
granDAR_01837	chr3	36334206	36334564	359	*	1.72278	-1.665	0.018933	2.692	1.033
granDAR_01838	chr3	36600391	36601509	1119	*	5.03767	-1.915	9.16918e-06	2.668	0.759
granDAR_01839	chr3	36635292	36636124	833	*	2.51935	-1.181	0.00302447	3.208	2.03
granDAR_01840	chr3	36655222	36655999	778	*	4.55055	-2.255	2.81483e-05	2.596	0.348
granDAR_01841	chr3	36712433	36712942	510	*	3.40212	-2.405	0.000396171	2.528	0.13
granDAR_01842	chr3	36835531	36836172	642	*	2.66248	-1.283	0.00217532	3.492	2.212
granDAR_01843	chr3	36853791	36855075	1285	*	4.93639	-1.766	1.15773e-05	2.731	0.97
granDAR_01844	chr3	37442883	37443700	818	*	5.99992	-3.051	1.00019e-06	2.516	-0.507
granDAR_01845	chr3	37594246	37594870	625	*	1.71639	-1.14	0.0192139	2.943	1.804
granDAR_01846	chr3	37888319	37889151	833	*	6.6995	-3.31	1.99756e-07	2.711	-0.594
granDAR_01847	chr3	37907016	37908807	1792	*	3.51841	-1.28	0.0003031	2.59	1.314
granDAR_01848	chr3	38014807	38016330	1524	*	3.09947	-1.354	0.00079529	2.642	1.293
granDAR_01849	chr3	38246387	38247443	1057	*	6.22039	-2.773	6.02023e-07	2.655	-0.114
granDAR_01850	chr3	38257594	38258400	807	*	4.79623	-1.545	1.5987e-05	4.02	2.479
granDAR_01851	chr3	38289153	38289506	354	*	2.70314	-2.157	0.00198089	2.87	0.722
granDAR_01852	chr3	38572209	38572564	356	*	12.7191	-4.045	1.90954e-13	4.311	0.271
granDAR_01853	chr3	38612197	38612896	700	*	9.80869	-2.63	1.55351e-10	3.756	1.134
granDAR_01854	chr3	38625419	38626255	837	*	2.87403	-1.093	0.00133651	4.543	3.452
granDAR_01855	chr3	38707350	38707773	424	*	3.05378	-1.679	0.000883531	3.577	1.899
granDAR_01856	chr3	38732430	38732734	305	*	4.15447	-3.628	7.00692e-05	2.8	-0.804
granDAR_01857	chr3	38753958	38755295	1338	*	5.97801	-2.049	1.05195e-06	3.243	1.203
granDAR_01858	chr3	38795682	38796364	683	*	6.46065	-2.406	3.4622e-07	3.266	0.864
granDAR_01859	chr3	39318064	39318457	394	*	5.26559	-3.24	5.42515e-06	3.194	-0.044
granDAR_01860	chr3	39370796	39371738	943	*	5.00479	-1.825	9.89037e-06	3.068	1.247
granDAR_01861	chr3	39489406	39489717	312	*	3.18148	-2.816	0.000658448	2.767	-0.032
granDAR_01862	chr3	39900195	39900531	337	*	1.31103	-1.36	0.048862	2.746	1.389
granDAR_01863	chr3	40653928	40655039	1112	*	2.73496	-1.226	0.00184096	2.916	1.693
granDAR_01864	chr3	40958467	40959190	724	*	1.5274	-1.003	0.0296893	2.922	1.922
granDAR_01865	chr3	41155287	41155721	435	*	1.79802	-1.131	0.0159212	3.546	2.416
granDAR_01866	chr3	41261385	41262955	1571	*	4.09381	-1.596	8.05725e-05	2.523	0.93
granDAR_01867	chr3	41282332	41282900	569	*	7.49033	-2.661	3.23347e-08	3.584	0.933
granDAR_01868	chr3	41376754	41377369	616	*	6.80438	-2.241	1.56897e-07	4.191	1.958
granDAR_01869	chr3	41414227	41414543	317	*	1.57556	-1.342	0.0265732	3.264	1.926
granDAR_01870	chr3	41418307	41419032	726	*	3.6546	-1.759	0.000221512	2.927	1.173
granDAR_01871	chr3	41538929	41539457	529	*	2.90257	-2.077	0.00125149	2.537	0.465
granDAR_01872	chr3	41590266	41591887	1622	*	4.09419	-1.465	8.05022e-05	2.803	1.344
granDAR_01873	chr3	45136782	45137686	905	*	9.17372	-4.002	6.7031e-10	2.512	-1.455
granDAR_01874	chr3	46021174	46021530	357	*	4.28966	-3.186	5.13258e-05	2.932	-0.239
granDAR_01875	chr3	46045103	46045647	545	*	21.9791	-3.773	1.0494e-22	4.8	1.028
granDAR_01876	chr3	46891038	46891387	350	*	4.02916	-2.635	9.35052e-05	3.131	0.504
granDAR_01877	chr3	47277445	47277794	350	*	3.58003	-2.941	0.00026301	2.726	-0.196
granDAR_01878	chr3	49636346	49636918	573	*	4.94618	-2.397	1.13194e-05	3.046	0.655
granDAR_01879	chr3	49974101	49974542	442	*	2.36545	-1.845	0.0043107	2.727	0.889
granDAR_01880	chr3	50004181	50004608	428	*	1.3967	-1.366	0.0401147	2.578	1.219
granDAR_01881	chr3	50231563	50232210	648	*	1.53647	-1.068	0.029076	2.886	1.82
granDAR_01882	chr3	50304154	50304545	392	*	3.66038	-1.62	0.000218582	4.204	2.588
granDAR_01883	chr3	50375575	50376600	1026	*	30.3912	-4.25	4.06262e-31	4.224	-0.014
granDAR_01884	chr3	50379941	50380321	381	*	9.35127	-2.571	4.45379e-10	4.614	2.048
granDAR_01885	chr3	50421964	50422408	445	*	3.75293	-2.361	0.000176632	2.948	0.598
granDAR_01886	chr3	50456525	50456966	442	*	3.40156	-1.996	0.000396679	3.401	1.414
granDAR_01887	chr3	50609351	50609939	589	*	2.08361	-1.282	0.00824883	3.134	1.856
granDAR_01888	chr3	50643036	50643542	507	*	3.00854	-1.528	0.000980538	3.572	2.044
granDAR_01889	chr3	50665006	50665939	934	*	4.41088	-1.675	3.88258e-05	3.521	1.846
granDAR_01890	chr3	50678043	50678844	802	*	2.62987	-1.394	0.00234492	2.88	1.487
granDAR_01891	chr3	50737296	50737582	287	*	1.31309	-1.462	0.0486308	2.904	1.449
granDAR_01892	chr3	50815470	50816718	1249	*	4.88521	-1.74	1.30254e-05	2.734	0.998
granDAR_01893	chr3	51118311	51118814	504	*	2.06153	-1.745	0.00867897	2.635	0.901
granDAR_01894	chr3	51132746	51133104	359	*	4.14394	-1.941	7.1789e-05	3.899	1.963
granDAR_01895	chr3	51170252	51170612	361	*	1.61525	-1.075	0.024252	3.758	2.685
granDAR_01896	chr3	51305861	51306325	465	*	3.16164	-2.404	0.00068922	2.709	0.307
granDAR_01897	chr3	51316836	51317331	496	*	4.15225	-2.595	7.04289e-05	2.774	0.195
granDAR_01898	chr3	51371956	51373568	1613	*	8.57935	-1.983	2.63418e-09	3.24	1.26
granDAR_01899	chr3	51377915	51378918	1004	*	3.45267	-1.289	0.00035264	3.482	2.193
granDAR_01900	chr3	51552821	51554675	1855	*	5.86987	-1.848	1.34936e-06	2.634	0.789
granDAR_01901	chr3	51611856	51613184	1329	*	3.76114	-1.18	0.000173323	3.537	2.359
granDAR_01902	chr3	51655537	51656027	491	*	1.85589	-1.134	0.013935	3.482	2.348
granDAR_01903	chr3	51660866	51661565	700	*	6.01964	-2.462	9.55792e-07	2.987	0.533
granDAR_01904	chr3	52029565	52030671	1107	*	2.3213	-1.022	0.00477197	3.315	2.294
granDAR_01905	chr3	52137849	52138208	360	*	2.56643	-1.917	0.00271374	3.125	1.208
granDAR_01906	chr3	52189245	52190819	1575	*	13.222	-2.786	5.99835e-14	3.107	0.328
granDAR_01907	chr3	52195975	52196784	810	*	2.95045	-1.049	0.00112085	4.303	3.253
granDAR_01908	chr3	52243666	52244006	341	*	1.8937	-1.204	0.0127732	3.928	2.727
granDAR_01909	chr3	52246348	52246759	412	*	1.66088	-1.362	0.0218336	3.13	1.766
granDAR_01910	chr3	52257691	52258774	1084	*	2.59589	-1.067	0.00253578	3.252	2.186
granDAR_01911	chr3	52261209	52261586	378	*	7.39002	-3.73	4.07366e-08	3.403	-0.306
granDAR_01912	chr3	52273994	52274372	379	*	7.56009	-3.014	2.75365e-08	3.864	0.852
granDAR_01913	chr3	52289073	52289561	489	*	6.87979	-3.069	1.3189e-07	3.406	0.339
granDAR_01914	chr3	52293029	52294571	1543	*	10.54	-2.133	2.88398e-11	3.384	1.256
granDAR_01915	chr3	52298800	52300066	1267	*	5.64588	-1.594	2.26007e-06	3.378	1.786
granDAR_01916	chr3	52306847	52308732	1886	*	5.73361	-1.818	1.84666e-06	2.513	0.699
granDAR_01917	chr3	52322572	52323234	663	*	6.70804	-2.293	1.95867e-07	3.45	1.162
granDAR_01918	chr3	52327520	52329743	2224	*	28.6878	-3.03	2.05233e-29	4.15	1.126
granDAR_01919	chr3	52335515	52337406	1892	*	13.1236	-3.111	7.52392e-14	2.786	-0.315
granDAR_01920	chr3	52342068	52343966	1899	*	6.8503	-1.551	1.41158e-07	3.616	2.066
granDAR_01921	chr3	52345321	52346200	880	*	10.3356	-2.849	4.61715e-11	3.391	0.546
granDAR_01922	chr3	52353585	52355061	1477	*	17.4212	-2.531	3.79137e-18	4.029	1.502
granDAR_01923	chr3	52357324	52357939	616	*	9.13896	-2.762	7.26165e-10	3.907	1.157
granDAR_01924	chr3	52663276	52664553	1278	*	5.12568	-1.928	7.48717e-06	2.607	0.687
granDAR_01925	chr3	52732012	52733177	1166	*	5.40802	-2.237	3.90821e-06	2.526	0.3
granDAR_01926	chr3	52763281	52764568	1288	*	11.0008	-2.635	9.98071e-12	3.051	0.425
granDAR_01927	chr3	52774824	52775642	819	*	24.0788	-3.607	8.34093e-25	4.417	0.816
granDAR_01928	chr3	52780385	52780709	325	*	6.42182	-5.179	3.78596e-07	3.245	-1.92
granDAR_01929	chr3	52797193	52798292	1100	*	5.95682	-1.655	1.10453e-06	3.728	2.074
granDAR_01930	chr3	52829575	52829920	346	*	2.37108	-2.11	0.0042552	2.737	0.631
granDAR_01931	chr3	52843927	52844561	635	*	2.79238	-1.622	0.00161294	2.974	1.354
granDAR_01932	chr3	52852987	52853630	644	*	10.8228	-3.542	1.50383e-11	3.45	-0.07
granDAR_01933	chr3	52866588	52867892	1305	*	6.56737	-2.079	2.70791e-07	2.75	0.678
granDAR_01934	chr3	52876283	52876702	420	*	5.78593	-3.609	1.63707e-06	2.905	-0.682
granDAR_01935	chr3	52880997	52882260	1264	*	21.3297	-3.974	4.68072e-22	3.411	-0.548
granDAR_01936	chr3	52990029	52991931	1903	*	4.05664	-1.357	8.77722e-05	2.872	1.517
granDAR_01937	chr3	53004377	53005179	803	*	2.91874	-1.28	0.00120577	3.396	2.117
granDAR_01938	chr3	53105608	53105876	269	*	2.13947	-2.122	0.00725315	2.925	0.805
granDAR_01939	chr3	53790908	53791199	292	*	1.47905	-1.697	0.0331859	2.678	0.982
granDAR_01940	chr3	54082163	54082737	575	*	2.32127	-1.826	0.00477228	2.524	0.71
granDAR_01941	chr3	54681670	54682404	735	*	1.38986	-1.071	0.0407516	2.551	1.481
granDAR_01942	chr3	55787367	55788083	717	*	3.19794	-1.011	0.000633962	4.794	3.785
granDAR_01943	chr3	57181418	57182123	706	*	3.30906	-1.624	0.000490842	3.131	1.513
granDAR_01944	chr3	57221875	57222368	494	*	2.64382	-2.041	0.00227079	2.859	0.829
granDAR_01945	chr3	57444389	57444654	266	*	3.53783	-3.102	0.000289846	3.067	-0.014
granDAR_01946	chr3	57511533	57512718	1186	*	4.4381	-1.765	3.64667e-05	2.604	0.844
granDAR_01947	chr3	57544076	57544676	601	*	3.12703	-1.646	0.000746404	3.101	1.457
granDAR_01948	chr3	58001314	58001653	340	*	4.09954	-2.714	7.95169e-05	3.179	0.469
granDAR_01949	chr3	58719915	58720214	300	*	1.45896	-1.821	0.0347565	2.694	0.87
granDAR_01950	chr3	58727106	58727938	833	*	4.6691	-1.984	2.14238e-05	2.982	1
granDAR_01951	chr3	59076473	59077540	1068	*	2.0859	-1.214	0.00820547	2.577	1.364
granDAR_01952	chr3	59079152	59079645	494	*	1.85101	-1.273	0.0140925	3.2	1.929
granDAR_01953	chr3	59130453	59131502	1050	*	8.34708	-2.416	4.49697e-09	3.236	0.828
granDAR_01954	chr3	59151954	59152374	421	*	1.95414	-1.613	0.0111138	2.776	1.167
granDAR_01955	chr3	59277756	59278048	293	*	2.68049	-2.643	0.00208694	2.685	0.058
granDAR_01956	chr3	59892051	59892302	252	*	1.51501	-1.834	0.0305487	2.752	0.928
granDAR_01957	chr3	61413196	61413968	773	*	22.7077	-3.747	1.96038e-23	4.304	0.568
granDAR_01958	chr3	61952286	61952616	331	*	5.25258	-3.919	5.5901e-06	2.973	-0.92
granDAR_01959	chr3	62078358	62078840	483	*	2.43624	-1.783	0.00366234	2.753	0.977
granDAR_01960	chr3	63183424	63183848	425	*	1.76428	-1.585	0.0172076	2.638	1.061
granDAR_01961	chr3	63187217	63188359	1143	*	2.06948	-1.021	0.0085215	2.867	1.847
granDAR_01962	chr3	63301988	63302482	495	*	2.91446	-1.815	0.00121769	2.96	1.15
granDAR_01963	chr3	63913847	63914115	269	*	3.36766	-3.177	0.000428889	2.847	-0.319
granDAR_01964	chr3	65021769	65022449	681	*	13.2417	-3.589	5.73193e-14	3.651	0.081
granDAR_01965	chr3	65301897	65303014	1118	*	8.71434	-2.839	1.93045e-09	2.754	-0.072
granDAR_01966	chr3	65317791	65318438	648	*	2.25366	-1.027	0.00557627	3.876	2.851
granDAR_01967	chr3	65369365	65369818	454	*	2.79751	-2.027	0.00159399	2.86	0.833
granDAR_01968	chr3	65374775	65375777	1003	*	5.49426	-2.063	3.20432e-06	3.017	0.962
granDAR_01969	chr3	65380208	65381412	1205	*	3.42325	-1.558	0.000377354	2.585	1.029
granDAR_01970	chr3	65487518	65488099	582	*	2.25969	-1.693	0.00549937	2.78	1.098
granDAR_01971	chr3	65562012	65562517	506	*	2.3151	-1.576	0.00484065	2.918	1.344
granDAR_01972	chr3	65625542	65626421	880	*	3.01539	-1.585	0.000965194	2.586	1.006
granDAR_01973	chr3	65670326	65670618	293	*	1.4505	-1.096	0.0354408	3.855	2.763
granDAR_01974	chr3	65673670	65674386	717	*	7.19487	-2.745	6.38451e-08	3.132	0.391
granDAR_01975	chr3	65717293	65718561	1269	*	9.21513	-2.477	6.09358e-10	2.95	0.482
granDAR_01976	chr3	65738233	65738719	487	*	2.39361	-1.645	0.00404009	2.915	1.272
granDAR_01977	chr3	65814303	65816228	1926	*	14.0247	-3.329	9.44671e-15	2.758	-0.56
granDAR_01978	chr3	65914556	65914982	427	*	1.5727	-1.553	0.0267484	2.564	1.014
granDAR_01979	chr3	65990995	65991596	602	*	4.02995	-1.495	9.33364e-05	3.918	2.424
granDAR_01980	chr3	67073755	67074075	321	*	1.62453	-1.673	0.0237395	2.872	1.207
granDAR_01981	chr3	68621186	68621533	348	*	5.16965	-2.164	6.76629e-06	4.071	1.909
granDAR_01982	chr3	68719542	68721132	1591	*	4.78809	-1.481	1.62897e-05	3.102	1.626
granDAR_01983	chr3	68758605	68758996	392	*	9.66371	-3.115	2.16913e-10	4.128	1.018
granDAR_01984	chr3	68795369	68796274	906	*	2.78226	-1.404	0.00165097	3.025	1.621
granDAR_01985	chr3	69262664	69263840	1177	*	2.02403	-1.085	0.00946165	2.694	1.609
granDAR_01986	chr3	69348243	69349550	1308	*	2.72118	-1.242	0.00190028	2.638	1.399
granDAR_01987	chr3	69491122	69492011	890	*	2.14158	-1.16	0.00721798	2.908	1.753
granDAR_01988	chr3	69679615	69680685	1071	*	2.47472	-1.292	0.00335179	2.564	1.277
granDAR_01989	chr3	69847024	69847742	719	*	5.18427	-2.931	6.54222e-06	2.523	-0.384
granDAR_01990	chr3	71563709	71564529	821	*	3.61483	-2.056	0.000242758	2.773	0.729
granDAR_01991	chr3	71700981	71701668	688	*	6.21738	-3.01	6.06201e-07	2.829	-0.156
granDAR_01992	chr3	71797715	71798307	593	*	1.47695	-1.307	0.0333463	2.748	1.448
granDAR_01993	chr3	71821042	71821572	531	*	26.4398	-4.782	3.63232e-27	4.846	0.069
granDAR_01994	chr3	71959530	71959896	367	*	6.91707	-2.873	1.21041e-07	3.816	0.948
granDAR_01995	chr3	72603482	72604508	1027	*	2.78472	-1.266	0.00164165	2.887	1.624
granDAR_01996	chr3	72806047	72806316	270	*	2.09028	-2.121	0.00812303	2.864	0.75
granDAR_01997	chr3	72965918	72966719	802	*	4.96932	-2.724	1.0732e-05	2.517	-0.184
granDAR_01998	chr3	72976568	72977011	444	*	6.62854	-2.521	2.3521e-07	3.796	1.281
granDAR_01999	chr3	73779541	73780050	510	*	3.11716	-1.794	0.000763557	3.234	1.448
[truncated: 9,750 more rows]

## Sheet: Sertoli DARs (P7)
Differentially Accessible Region	seqnames	start	end	width	strand	score	logFC	padj	Log2 Mean Female FPKM	Log2 Mean Male FPKM
sertDAR_00001	chr1	3117872	3118293	422	*	10.6934	3.462	2.02586e-11	0.611	4.058
sertDAR_00002	chr1	3121363	3122192	830	*	1.86968	1.208	0.0134996	1.354	2.56
sertDAR_00003	chr1	3164761	3165192	432	*	10.7573	4.346	1.7487e-11	-0.573	3.739
sertDAR_00004	chr1	3212195	3213258	1064	*	32.533	5	2.9308e-33	-0.675	4.305
sertDAR_00005	chr1	3268306	3268631	326	*	3.87305	3.819	0.000133953	-1.156	2.62
sertDAR_00006	chr1	3360996	3361613	618	*	3.70046	2.495	0.000199313	0.254	2.739
sertDAR_00007	chr1	3606602	3607091	490	*	11.2726	7.962	5.33879e-12	-3.287	4.578
sertDAR_00008	chr1	3611200	3611568	369	*	7.06909	4.286	8.52928e-08	-0.915	3.326
sertDAR_00009	chr1	3670520	3672652	2133	*	6.83035	1.675	1.47793e-07	3.895	5.57
sertDAR_00010	chr1	3934190	3934926	737	*	6.51424	3.339	3.06027e-07	-0.779	2.54
sertDAR_00011	chr1	4412305	4412835	531	*	1.6451	1.401	0.0226415	1.193	2.589
sertDAR_00012	chr1	4426688	4427529	842	*	4.27668	2.079	5.28835e-05	0.907	2.976
sertDAR_00013	chr1	4622217	4622849	633	*	10.0524	3.463	8.8641e-11	-0.029	3.416
sertDAR_00014	chr1	4688018	4689528	1511	*	2.31326	1.219	0.00486118	1.789	3.007
sertDAR_00015	chr1	4706143	4706681	539	*	3.66674	2.255	0.000215407	0.59	2.834
sertDAR_00016	chr1	4722238	4723260	1023	*	49.0538	4.056	8.83535e-50	1.456	5.508
sertDAR_00017	chr1	4739305	4739776	472	*	4.55193	2.941	2.8059e-05	-0.121	2.797
sertDAR_00018	chr1	4938656	4939331	676	*	20.5527	4.139	2.80119e-21	0.516	4.632
sertDAR_00019	chr1	4991608	4991940	333	*	2.49377	2.378	0.00320799	0.365	2.732
sertDAR_00020	chr1	5017985	5020365	2381	*	3.39678	1.259	0.00040107	2.326	3.584
sertDAR_00021	chr1	5022614	5023108	495	*	7.53766	1.869	2.89962e-08	3.125	4.994
sertDAR_00022	chr1	5070182	5070662	481	*	1.6578	1.261	0.0219885	1.787	3.048
sertDAR_00023	chr1	5183497	5183880	384	*	2.81984	2.419	0.00151411	0.301	2.713
sertDAR_00024	chr1	5230644	5231120	477	*	8.55954	4.921	2.75715e-09	-1.69	3.171
sertDAR_00025	chr1	5279183	5279922	740	*	10.5061	3.962	3.11841e-11	-0.946	2.989
sertDAR_00026	chr1	5588162	5589491	1330	*	13.8572	2.849	1.3894e-14	1.72	4.566
sertDAR_00027	chr1	5803808	5804249	442	*	4.87899	3.253	1.32132e-05	-0.381	2.843
sertDAR_00028	chr1	5915414	5918021	2608	*	5.58645	1.556	2.59148e-06	3.054	4.609
sertDAR_00029	chr1	6076556	6077172	617	*	24.5654	4.118	2.72038e-25	0.766	4.87
sertDAR_00030	chr1	6225752	6226640	889	*	4.35828	1.963	4.38244e-05	0.739	2.697
sertDAR_00031	chr1	6287988	6288853	866	*	5.11851	2.62	7.61176e-06	-0.028	2.584
sertDAR_00032	chr1	6464647	6465324	678	*	3.3715	1.932	0.000425106	0.979	2.901
sertDAR_00033	chr1	6483276	6484073	798	*	7.59876	2.689	2.51905e-08	0.351	3.03
sertDAR_00034	chr1	6866147	6867355	1209	*	21.7624	2.694	1.72835e-22	2.058	4.748
sertDAR_00035	chr1	6873793	6874495	703	*	4.03479	1.79	9.2301e-05	1.571	3.355
sertDAR_00036	chr1	6876844	6877240	397	*	1.52519	1.678	0.0298407	1.038	2.709
sertDAR_00037	chr1	6931733	6932348	616	*	8.44804	2.054	3.56416e-09	2.342	4.396
sertDAR_00038	chr1	7102576	7103006	431	*	2.90234	2.367	0.00125216	0.467	2.824
sertDAR_00039	chr1	7104945	7105451	507	*	1.46354	1.069	0.0343923	2.058	3.127
sertDAR_00040	chr1	7118771	7119951	1181	*	4.06729	1.495	8.5646e-05	1.677	3.17
sertDAR_00041	chr1	7125917	7126589	673	*	3.40534	1.983	0.000393242	0.705	2.678
sertDAR_00042	chr1	7216628	7217058	431	*	2.82304	2.333	0.00150299	0.282	2.604
sertDAR_00043	chr1	7356653	7357130	478	*	3.05878	2.391	0.000873413	0.49	2.866
sertDAR_00044	chr1	7381353	7381805	453	*	5.78949	6.102	1.62372e-06	-3.084	2.844
sertDAR_00045	chr1	7518384	7519290	907	*	3.31773	2.006	0.000481139	0.834	2.834
sertDAR_00046	chr1	8822060	8823181	1122	*	3.07887	1.473	0.000833931	1.04	2.51
sertDAR_00047	chr1	8859145	8860302	1158	*	4.86012	2.548	1.37999e-05	0.25	2.788
sertDAR_00048	chr1	9208608	9209402	795	*	9.85111	2.643	1.40893e-10	1.389	4.022
sertDAR_00049	chr1	9553805	9554359	555	*	15.0217	3.664	9.51164e-16	0.551	4.199
sertDAR_00050	chr1	9583158	9583852	695	*	3.17811	1.381	0.000663571	2.074	3.452
sertDAR_00051	chr1	9601113	9603982	2870	*	7.58959	1.609	2.5728e-08	1.359	2.965
sertDAR_00052	chr1	9611644	9612342	699	*	10.1396	2.899	7.25082e-11	0.985	3.873
sertDAR_00053	chr1	9619491	9620077	587	*	4.42115	2.666	3.79186e-05	-0.103	2.55
sertDAR_00054	chr1	9630024	9630905	882	*	6.15224	2.214	7.04306e-07	0.959	3.164
sertDAR_00055	chr1	9636373	9636984	612	*	7.07531	2.773	8.40788e-08	0.79	3.548
sertDAR_00056	chr1	9649065	9649727	663	*	2.0827	1.623	0.00826603	1.266	2.884
sertDAR_00057	chr1	9755503	9755967	465	*	6.42005	2.133	3.80148e-07	2.063	4.191
sertDAR_00058	chr1	9756901	9759031	2131	*	4.15315	1.105	7.02826e-05	2.369	3.472
sertDAR_00059	chr1	9787899	9788299	401	*	2.88263	2.065	0.00131029	0.921	2.978
sertDAR_00060	chr1	9852990	9853943	954	*	19.6736	3.927	2.12044e-20	-0.03	3.876
sertDAR_00061	chr1	10096245	10096809	565	*	9.3147	2.04	4.84506e-10	2.839	4.875
sertDAR_00062	chr1	10099458	10099975	518	*	7.25668	2.66	5.53761e-08	1.128	3.782
sertDAR_00063	chr1	10218767	10219124	358	*	4.75503	4.655	1.75779e-05	-1.873	2.728
sertDAR_00064	chr1	10226892	10227373	482	*	2.15521	1.308	0.006995	2.129	3.437
sertDAR_00065	chr1	10259496	10260072	577	*	2.83575	1.489	0.00145967	1.778	3.264
sertDAR_00066	chr1	10278097	10279723	1627	*	3.22238	1.025	0.000599267	2.489	3.513
sertDAR_00067	chr1	10285212	10285956	745	*	15.5079	2.526	3.10539e-16	2.455	4.98
sertDAR_00068	chr1	10300418	10301127	710	*	10.6995	3.454	1.99757e-11	-0.154	3.29
sertDAR_00069	chr1	10378669	10379584	916	*	4.63174	2.557	2.33484e-05	0.21	2.752
sertDAR_00070	chr1	10488266	10488587	322	*	1.86157	1.492	0.013754	1.835	3.327
sertDAR_00071	chr1	10512812	10513393	582	*	5.68724	3.261	2.05476e-06	-0.599	2.638
sertDAR_00072	chr1	10612169	10612976	808	*	7.98639	3.42	1.03183e-08	-0.754	2.642
sertDAR_00073	chr1	10706680	10707520	841	*	5.56016	2.465	2.7532e-06	0.437	2.894
sertDAR_00074	chr1	10759291	10759952	662	*	2.13722	1.169	0.00729081	2.179	3.346
sertDAR_00075	chr1	10874943	10875557	615	*	9.63529	2.781	2.31587e-10	1.005	3.777
sertDAR_00076	chr1	10877459	10877812	354	*	1.46053	1.334	0.0346318	1.731	3.065
sertDAR_00077	chr1	10898492	10899756	1265	*	23.213	4.524	6.12341e-24	-0.928	3.578
sertDAR_00078	chr1	10960700	10961385	686	*	6.47102	3.985	3.38052e-07	-1.412	2.56
sertDAR_00079	chr1	10993170	10994154	985	*	5.63948	1.559	2.29359e-06	4.226	5.785
sertDAR_00080	chr1	11004502	11005015	514	*	10.2272	5.954	5.92612e-11	-2.32	3.514
sertDAR_00081	chr1	11151587	11152054	468	*	2.90682	2.196	0.0012393	0.403	2.588
sertDAR_00082	chr1	11177562	11178252	691	*	11.7326	3.044	1.85115e-12	1.373	4.408
sertDAR_00083	chr1	11788268	11789103	836	*	15.027	3.092	9.39711e-16	0.807	3.893
sertDAR_00084	chr1	12117063	12117664	602	*	9.98445	3.858	1.03646e-10	-0.406	3.431
sertDAR_00085	chr1	12424494	12425054	561	*	2.23961	1.536	0.00575961	1.21	2.742
sertDAR_00086	chr1	12729415	12730004	590	*	10.1239	3.328	7.51845e-11	0.629	3.956
sertDAR_00087	chr1	12734200	12735021	822	*	17.3646	4.074	4.31935e-18	-0.083	3.962
sertDAR_00088	chr1	12744648	12745079	432	*	4.9661	2.708	1.08119e-05	0.581	3.275
sertDAR_00089	chr1	12771505	12771927	423	*	2.80557	2.374	0.00156471	0.419	2.789
sertDAR_00090	chr1	12831710	12832382	673	*	9.05325	3.414	8.84598e-10	-0.253	3.153
sertDAR_00091	chr1	12835703	12837147	1445	*	4.75518	1.291	1.75718e-05	2.298	3.588
sertDAR_00092	chr1	12856233	12856547	315	*	3.69934	3.406	0.00019983	-0.521	2.851
sertDAR_00093	chr1	13108999	13109254	256	*	3.13943	3.539	0.000725384	-0.814	2.69
sertDAR_00094	chr1	13225523	13226455	933	*	11.3585	2.605	4.38026e-12	1.178	3.78
sertDAR_00095	chr1	13228031	13228447	417	*	9.78938	3.165	1.62414e-10	1.043	4.195
sertDAR_00096	chr1	13230662	13231728	1067	*	4.26905	1.975	5.38206e-05	0.655	2.622
sertDAR_00097	chr1	13244535	13245421	887	*	2.26437	1.242	0.00544039	1.575	2.813
sertDAR_00098	chr1	13411156	13411470	315	*	4.84087	5.019	1.44256e-05	-2.076	2.866
sertDAR_00099	chr1	13468008	13468584	577	*	5.51232	2.658	3.0738e-06	0.356	3.001
sertDAR_00100	chr1	13583929	13584540	612	*	1.69648	1.147	0.0201149	2.151	3.293
sertDAR_00101	chr1	13774678	13775401	724	*	7.36448	2.534	4.3204e-08	0.885	3.407
sertDAR_00102	chr1	13779808	13780796	989	*	5.18086	2.076	6.5938e-06	0.854	2.92
sertDAR_00103	chr1	14108211	14109436	1226	*	3.83783	1.396	0.000145269	1.733	3.127
sertDAR_00104	chr1	14292188	14293036	849	*	2.09027	1.094	0.00812323	2.026	3.116
sertDAR_00105	chr1	14304523	14305192	670	*	2.05813	1.342	0.00874724	1.472	2.813
sertDAR_00106	chr1	14484309	14484944	636	*	2.69823	1.68	0.00200339	1.362	3.043
sertDAR_00107	chr1	14497988	14498516	529	*	1.7152	1.608	0.0192665	0.945	2.55
sertDAR_00108	chr1	14589664	14590357	694	*	3.81115	2.5	0.00015447	0.598	3.088
sertDAR_00109	chr1	14609130	14609499	370	*	7.18591	5.384	6.51768e-08	-1.866	3.422
sertDAR_00110	chr1	14733997	14734321	325	*	1.69828	1.982	0.0200319	0.643	2.61
sertDAR_00111	chr1	14774652	14775845	1194	*	17.6942	3.119	2.02189e-18	0.917	4.028
sertDAR_00112	chr1	14847561	14847986	426	*	3.02495	2.697	0.000944163	-0.134	2.537
sertDAR_00113	chr1	14932179	14932622	444	*	5.86024	3.895	1.37963e-06	-0.899	2.975
sertDAR_00114	chr1	15296529	15297508	980	*	9.86026	3.198	1.37956e-10	-0.124	3.061
sertDAR_00115	chr1	15358302	15358742	441	*	1.65027	1.504	0.0223735	1.09	2.592
sertDAR_00116	chr1	15639611	15639871	261	*	1.45099	1.789	0.0354005	0.865	2.646
sertDAR_00117	chr1	15655994	15656540	547	*	8.3103	3.284	4.89436e-09	0.247	3.512
sertDAR_00118	chr1	15677638	15678126	489	*	3.07684	2.177	0.000837838	0.529	2.701
sertDAR_00119	chr1	15719513	15719921	409	*	2.12271	1.698	0.00753852	1.166	2.862
sertDAR_00120	chr1	15754792	15755604	813	*	23.9339	5.328	1.16437e-24	-1.174	4.123
sertDAR_00121	chr1	15877025	15877446	422	*	6.46211	3.986	3.4506e-07	-0.959	2.995
sertDAR_00122	chr1	15908588	15909032	445	*	3.29152	2.29	0.000511074	0.585	2.865
sertDAR_00123	chr1	15998348	15998784	437	*	5.25968	2.747	5.49943e-06	0.674	3.404
sertDAR_00124	chr1	16113391	16114582	1192	*	3.04864	1.253	0.000894046	2.054	3.305
sertDAR_00125	chr1	16179819	16180382	564	*	9.92629	3.032	1.18499e-10	1.858	4.885
sertDAR_00126	chr1	16372002	16372641	640	*	5.01482	1.409	9.66456e-06	3.263	4.67
sertDAR_00127	chr1	16373929	16374732	804	*	10.947	1.9	1.12976e-11	3.086	4.984
sertDAR_00128	chr1	16406496	16406871	376	*	6.08773	4.113	8.17087e-07	-0.942	3.125
sertDAR_00129	chr1	16490788	16491387	600	*	4.66117	2.338	2.18187e-05	0.873	3.209
sertDAR_00130	chr1	16546607	16547042	436	*	2.8778	2.429	0.00132495	0.102	2.529
sertDAR_00131	chr1	16661329	16661654	326	*	8.85709	2.889	1.38966e-09	1.945	4.838
sertDAR_00132	chr1	16698503	16698953	451	*	1.31922	1.022	0.047949	2.154	3.173
sertDAR_00133	chr1	16723706	16724217	512	*	1.94883	1.78	0.0112503	0.748	2.52
sertDAR_00134	chr1	17007671	17008851	1181	*	6.80737	2.325	1.55824e-07	0.604	2.916
sertDAR_00135	chr1	17091581	17092079	499	*	1.48732	1.648	0.0325599	1.025	2.663
sertDAR_00136	chr1	17145202	17145879	678	*	2.99889	1.271	0.00100256	3.471	4.742
sertDAR_00137	chr1	17163564	17164047	484	*	2.16489	1.377	0.00684083	1.844	3.221
sertDAR_00138	chr1	17377434	17378360	927	*	4.86299	2.265	1.3709e-05	0.425	2.676
sertDAR_00139	chr1	17695005	17695982	978	*	12.1993	4.253	6.3198e-13	-1.251	2.965
sertDAR_00140	chr1	17726942	17728015	1074	*	2.52761	1.04	0.00296752	3.21	4.25
sertDAR_00141	chr1	17980641	17980974	334	*	2.59194	1.792	0.00255894	1.685	3.478
sertDAR_00142	chr1	18057150	18058991	1842	*	10.1486	2.679	7.10171e-11	1.387	4.063
sertDAR_00143	chr1	18272437	18272962	526	*	10.9991	4.945	1.00217e-11	-1.469	3.455
sertDAR_00144	chr1	19034278	19034983	706	*	7.58909	5.15	2.57576e-08	-2.49	2.568
sertDAR_00145	chr1	19096779	19097349	571	*	5.47465	2.809	3.35234e-06	0.051	2.85
sertDAR_00146	chr1	19109678	19110132	455	*	3.17616	2.281	0.000666568	0.435	2.708
sertDAR_00147	chr1	19209771	19210574	804	*	3.92024	1.756	0.000120159	1.402	3.155
sertDAR_00148	chr1	19236558	19237015	458	*	4.12376	2.298	7.52037e-05	0.848	3.141
sertDAR_00149	chr1	19388662	19389784	1123	*	14.0087	2.927	9.8023e-15	0.565	3.482
sertDAR_00150	chr1	19849808	19850706	899	*	7.08348	2.577	8.25127e-08	0.402	2.97
sertDAR_00151	chr1	19973358	19974393	1036	*	12.6766	3.018	2.10578e-13	0.326	3.337
sertDAR_00152	chr1	20058207	20058973	767	*	25.7545	5.471	1.76e-26	-1.084	4.353
sertDAR_00153	chr1	20344222	20345238	1017	*	13.9519	3.374	1.11702e-14	-0.095	3.264
sertDAR_00154	chr1	20441716	20442105	390	*	5.14178	3.437	7.21469e-06	-0.427	2.981
sertDAR_00155	chr1	20450119	20450899	781	*	5.2339	1.983	5.83586e-06	1.225	3.202
sertDAR_00156	chr1	20477591	20478338	748	*	2.36859	1.236	0.00427968	2.357	3.592
sertDAR_00157	chr1	20513728	20514097	370	*	2.73833	1.928	0.00182673	1.265	3.193
sertDAR_00158	chr1	20554215	20554764	550	*	2.93779	1.322	0.001154	2.49	3.81
sertDAR_00159	chr1	20653854	20654526	673	*	3.17964	1.848	0.000661246	0.875	2.716
sertDAR_00160	chr1	20671755	20672582	828	*	9.56529	1.762	2.72087e-10	3.336	5.096
sertDAR_00161	chr1	20677964	20679219	1256	*	13.256	3.048	5.54672e-14	0.132	3.168
sertDAR_00162	chr1	20736011	20736413	403	*	2.46184	2.058	0.00345275	0.748	2.805
sertDAR_00163	chr1	20803800	20805208	1409	*	11.8684	2.195	1.35385e-12	1.51	3.701
sertDAR_00164	chr1	20870914	20871549	636	*	2.29612	1.474	0.00505685	1.529	3.002
sertDAR_00165	chr1	20872571	20872873	303	*	1.71665	1.604	0.0192023	1.438	3.041
sertDAR_00166	chr1	20915734	20916028	295	*	1.42026	1.477	0.0379963	1.689	3.17
sertDAR_00167	chr1	20921014	20921549	536	*	2.92354	1.663	0.0011925	1.558	3.219
sertDAR_00168	chr1	20934848	20935691	844	*	3.74914	1.21	0.000178179	2.959	4.169
sertDAR_00169	chr1	21093404	21093701	298	*	2.48253	2.488	0.0032921	0.322	2.811
sertDAR_00170	chr1	21239859	21240740	882	*	10.7208	2.101	1.90189e-11	2.895	4.996
sertDAR_00171	chr1	21252421	21253381	961	*	5.04718	1.519	8.97048e-06	2.338	3.853
sertDAR_00172	chr1	21296186	21296655	470	*	15.9747	3.798	1.0599e-16	0.676	4.472
sertDAR_00173	chr1	21299060	21300068	1009	*	2.5399	3.32	0.0028847	0.324	3.631
sertDAR_00174	chr1	21379906	21380529	624	*	15.2287	6.049	5.90569e-16	-2.098	3.901
sertDAR_00175	chr1	21390657	21391531	875	*	3.47327	1.735	0.000336303	0.945	2.673
sertDAR_00176	chr1	21402083	21403213	1131	*	4.7332	1.898	1.84841e-05	0.91	2.804
sertDAR_00177	chr1	21808765	21809337	573	*	2.50361	1.15	0.0031361	2.723	3.87
sertDAR_00178	chr1	21941264	21942058	795	*	5.83416	2.012	1.465e-06	1.555	3.559
sertDAR_00179	chr1	21984127	21984758	632	*	7.03013	3.943	9.32983e-08	-0.873	3.024
sertDAR_00180	chr1	22046098	22046772	675	*	3.47199	2.085	0.000337294	0.588	2.668
sertDAR_00181	chr1	22422138	22422462	325	*	2.21638	2.044	0.00607596	0.863	2.902
sertDAR_00182	chr1	22425491	22425856	366	*	1.55937	1.754	0.0275825	0.989	2.729
sertDAR_00183	chr1	22466625	22467126	502	*	3.55875	2.473	0.000276219	0.311	2.768
sertDAR_00184	chr1	23058520	23059158	639	*	4.56507	1.994	2.72224e-05	1.373	3.362
sertDAR_00185	chr1	23214308	23214977	670	*	2.19179	1.367	0.00643002	1.724	3.09
sertDAR_00186	chr1	23263880	23264765	886	*	11.0544	2.462	8.82213e-12	1.65	4.105
sertDAR_00187	chr1	23268116	23268526	411	*	14.5251	3.024	2.98452e-15	1.962	4.984
sertDAR_00188	chr1	23270912	23271877	966	*	10.0067	1.903	9.84594e-11	2.571	4.471
sertDAR_00189	chr1	23279727	23280249	523	*	9.97983	2.741	1.04753e-10	1.412	4.149
sertDAR_00190	chr1	23282171	23282912	742	*	4.29427	2.258	5.07845e-05	0.475	2.719
sertDAR_00191	chr1	23468884	23469268	385	*	3.45168	2.722	0.000353441	-0.017	2.691
sertDAR_00192	chr1	23867212	23867619	408	*	2.71047	1.821	0.00194775	1.397	3.218
sertDAR_00193	chr1	23869244	23869825	582	*	2.76246	1.925	0.00172799	0.584	2.504
sertDAR_00194	chr1	23892115	23892445	331	*	2.69403	2.5	0.00202286	0.296	2.783
sertDAR_00195	chr1	24033805	24034413	609	*	8.87273	2.471	1.34051e-09	1.566	4.036
sertDAR_00196	chr1	24045562	24046106	545	*	7.4227	3.01	3.77834e-08	0.498	3.49
sertDAR_00197	chr1	24089821	24090878	1058	*	2.5405	1.319	0.00288069	1.23	2.546
sertDAR_00198	chr1	24128259	24128700	442	*	4.33114	2.551	4.66504e-05	0.476	3.019
sertDAR_00199	chr1	24550185	24551947	1763	*	5.53619	1.615	2.90945e-06	1.871	3.482
sertDAR_00200	chr1	24553425	24553927	503	*	16.1285	3.515	7.43803e-17	1.125	4.629
sertDAR_00201	chr1	25069987	25070378	392	*	3.37656	2.927	0.000420187	-0.257	2.663
sertDAR_00202	chr1	25146098	25146856	759	*	34.011	5.428	9.74921e-35	-0.305	5.113
sertDAR_00203	chr1	25316773	25317589	817	*	44.6769	5.342	2.10442e-45	-0.108	5.221
sertDAR_00204	chr1	25343453	25345170	1718	*	8.98269	2.836	1.04067e-09	-0.311	2.507
sertDAR_00205	chr1	25996432	25997567	1136	*	5.33126	2.856	4.66379e-06	-0.306	2.529
sertDAR_00206	chr1	27260723	27261655	933	*	31.7543	4.84	1.76072e-32	-0.088	4.739
sertDAR_00207	chr1	27608107	27608939	833	*	5.45437	2.253	3.51263e-06	0.912	3.158
sertDAR_00208	chr1	28058476	28059261	786	*	2.03716	1.084	0.00917987	2.237	3.318
sertDAR_00209	chr1	28328448	28329324	877	*	3.27746	2.011	0.000527889	0.586	2.594
sertDAR_00210	chr1	28378800	28379461	662	*	9.21586	5.331	6.08333e-10	-2.423	2.838
sertDAR_00211	chr1	28622433	28623548	1116	*	5.26217	2.651	5.46797e-06	-0.068	2.573
sertDAR_00212	chr1	29445095	29445923	829	*	34.4725	5.107	3.36891e-35	-0.422	4.667
sertDAR_00213	chr1	29495976	29496276	301	*	3.28378	3.337	0.00052026	-0.681	2.649
sertDAR_00214	chr1	29776254	29776675	422	*	3.33823	2.727	0.00045895	-0.161	2.557
sertDAR_00215	chr1	30216458	30217294	837	*	4.20036	2.095	6.30438e-05	0.571	2.654
sertDAR_00216	chr1	30740926	30741169	244	*	1.48278	1.96	0.0329015	0.622	2.579
sertDAR_00217	chr1	30791806	30793179	1374	*	22.6223	3.875	2.38626e-23	-0.137	3.729
sertDAR_00218	chr1	30829960	30830509	550	*	1.89438	1.134	0.0127532	2.293	3.425
sertDAR_00219	chr1	30862387	30862723	337	*	6.23436	4.458	5.82965e-07	-1.202	3.209
sertDAR_00220	chr1	30908819	30909209	391	*	3.82479	2.489	0.000149695	0.728	3.204
sertDAR_00221	chr1	31093751	31094357	607	*	3.77473	2.227	0.000167984	0.504	2.719
sertDAR_00222	chr1	31106643	31107176	534	*	8.53621	4.154	2.9093e-09	-1.01	3.113
sertDAR_00223	chr1	31150004	31151184	1181	*	5.0736	1.816	8.44112e-06	1.004	2.814
sertDAR_00224	chr1	31203679	31204525	847	*	4.77646	2.492	1.67315e-05	0.208	2.689
sertDAR_00225	chr1	31222365	31222988	624	*	6.60864	3.126	2.46239e-07	0.439	3.547
sertDAR_00226	chr1	31807813	31808461	649	*	1.69162	1.202	0.0203415	1.614	2.813
sertDAR_00227	chr1	32186117	32187008	892	*	11.4518	2.259	3.53308e-12	2.075	4.332
sertDAR_00228	chr1	32220664	32221561	898	*	5.8266	2.612	1.49073e-06	0.532	3.131
sertDAR_00229	chr1	32403921	32404756	836	*	17.0677	4.209	8.55629e-18	-0.593	3.587
sertDAR_00230	chr1	32446111	32446483	373	*	3.42481	2.797	0.000375998	0.042	2.819
sertDAR_00231	chr1	32447437	32447950	514	*	3.97097	2.4	0.000106913	0.514	2.905
sertDAR_00232	chr1	32876118	32878169	2052	*	9.35321	1.677	4.43393e-10	2.164	3.838
sertDAR_00233	chr1	32897657	32898171	515	*	23.5126	4.156	3.07164e-24	0.796	4.949
sertDAR_00234	chr1	32928080	32929045	966	*	8.82247	2.782	1.50497e-09	0.345	3.119
sertDAR_00235	chr1	32938986	32939488	503	*	7.69788	3.464	2.00504e-08	-0.236	3.214
sertDAR_00236	chr1	33391330	33392037	708	*	2.29588	1.068	0.00505962	2.844	3.912
sertDAR_00237	chr1	33594931	33595542	612	*	2.36734	1.41	0.00429202	1.571	2.977
sertDAR_00238	chr1	33637836	33638279	444	*	2.33049	2.067	0.00467211	0.621	2.685
sertDAR_00239	chr1	33683324	33683602	279	*	2.21821	1.97	0.00605042	1.209	3.169
sertDAR_00240	chr1	33691391	33691845	455	*	2.59671	2.08	0.002531	0.726	2.803
sertDAR_00241	chr1	33695033	33695525	493	*	3.98339	2.352	0.000103899	0.705	3.049
sertDAR_00242	chr1	33697015	33697424	410	*	2.48944	2.411	0.00324012	0.107	2.517
sertDAR_00243	chr1	33747119	33747607	489	*	2.74652	1.386	0.00179257	2.391	3.774
sertDAR_00244	chr1	33792494	33793686	1193	*	8.28957	2.398	5.13366e-09	0.682	3.073
sertDAR_00245	chr1	33800950	33801346	397	*	3.81933	2.012	0.00015159	1.632	3.638
sertDAR_00246	chr1	33827866	33828412	547	*	9.57597	3.737	2.65477e-10	-0.356	3.366
sertDAR_00247	chr1	33833231	33833709	479	*	5.10715	2.407	7.81364e-06	1.05	3.45
sertDAR_00248	chr1	33843749	33844150	402	*	3.99741	2.934	0.000100599	-0.078	2.843
sertDAR_00249	chr1	33864600	33865071	472	*	2.46231	2.434	0.00344899	0.246	2.658
sertDAR_00250	chr1	33897631	33897930	300	*	4.4768	3.684	3.3358e-05	-0.662	3.007
sertDAR_00251	chr1	34056126	34056567	442	*	6.05339	2.696	8.84326e-07	0.875	3.559
sertDAR_00252	chr1	34073689	34074769	1081	*	5.29742	1.95	5.04173e-06	0.902	2.844
sertDAR_00253	chr1	34088935	34089629	695	*	3.28041	1.345	0.000524313	2.614	3.957
sertDAR_00254	chr1	34127720	34128095	376	*	8.36081	2.771	4.35702e-09	1.57	4.333
sertDAR_00255	chr1	34129700	34130054	355	*	6.42772	2.645	3.73487e-07	1.926	4.572
sertDAR_00256	chr1	34150490	34151134	645	*	11.2868	3.668	5.16681e-12	0.124	3.765
sertDAR_00257	chr1	34726172	34727362	1191	*	9.32659	3.562	4.71425e-10	-0.816	2.716
sertDAR_00258	chr1	34740451	34741172	722	*	5.62749	2.474	2.35779e-06	1.123	3.593
sertDAR_00259	chr1	34783540	34784249	710	*	13.1975	4.109	6.34568e-14	-0.355	3.725
sertDAR_00260	chr1	34864249	34864760	512	*	2.06667	1.492	0.00857688	1.406	2.892
sertDAR_00261	chr1	34893835	34894327	493	*	1.31145	1.007	0.0488149	2.191	3.197
sertDAR_00262	chr1	35088934	35089236	303	*	1.81952	1.914	0.0151523	0.777	2.685
sertDAR_00263	chr1	35257384	35258106	723	*	3.62925	1.713	0.000234827	1.379	3.089
sertDAR_00264	chr1	35275290	35275915	626	*	9.11985	3.415	7.58848e-10	-0.127	3.27
sertDAR_00265	chr1	35669179	35669804	626	*	3.35756	2.462	0.000438973	0.063	2.505
sertDAR_00266	chr1	35721596	35721990	395	*	2.64492	2.067	0.00226508	0.874	2.94
sertDAR_00267	chr1	35746194	35746725	532	*	3.64486	2.3	0.000226536	0.858	3.152
sertDAR_00268	chr1	35759413	35760157	745	*	7.87838	1.623	1.32319e-08	3.413	5.034
sertDAR_00269	chr1	35766325	35766667	343	*	2.31326	1.468	0.00486118	2.335	3.798
sertDAR_00270	chr1	35864321	35864740	420	*	2.83449	2.198	0.00146388	0.685	2.883
sertDAR_00271	chr1	35913533	35913895	363	*	5.37252	3.81	4.24116e-06	-0.722	3.047
sertDAR_00272	chr1	36016797	36017729	933	*	3.58569	1.108	0.000259603	3.328	4.434
sertDAR_00273	chr1	36056544	36057030	487	*	7.42867	3.606	3.72674e-08	-0.345	3.238
sertDAR_00274	chr1	36073221	36073757	537	*	2.90457	1.328	0.00124576	2.618	3.942
sertDAR_00275	chr1	36095405	36095997	593	*	1.64252	1.128	0.0227761	1.851	2.978
sertDAR_00276	chr1	36130266	36132383	2118	*	4.85215	1.354	1.40557e-05	1.592	2.943
sertDAR_00277	chr1	36309416	36309830	415	*	2.85829	1.679	0.00138583	1.746	3.422
sertDAR_00278	chr1	36370969	36371376	408	*	3.20321	1.624	0.000626318	2.209	3.829
sertDAR_00279	chr1	36882903	36883319	417	*	1.85973	1.728	0.0138126	0.935	2.66
sertDAR_00280	chr1	37030579	37031029	451	*	4.48172	2.097	3.29823e-05	1.86	3.95
sertDAR_00281	chr1	37081474	37082175	702	*	7.25903	2.656	5.50765e-08	0.841	3.487
sertDAR_00282	chr1	37237438	37237941	504	*	5.62287	3.065	2.38305e-06	-0.094	2.961
sertDAR_00283	chr1	37347235	37347768	534	*	2.02722	1.28	0.00939257	2.118	3.393
sertDAR_00284	chr1	37643906	37644368	463	*	3.03686	2.512	0.000918632	0.016	2.524
sertDAR_00285	chr1	37687311	37689015	1705	*	4.12245	1.33	7.5431e-05	1.824	3.15
sertDAR_00286	chr1	37694419	37695206	788	*	7.60126	2.206	2.50461e-08	1.506	3.708
sertDAR_00287	chr1	37696892	37697328	437	*	2.12185	1.531	0.0075535	1.634	3.16
sertDAR_00288	chr1	37917571	37918463	893	*	10.2226	2.282	5.98898e-11	1.728	4.005
sertDAR_00289	chr1	37931750	37932210	461	*	1.55678	1.285	0.0277472	1.551	2.831
sertDAR_00290	chr1	37954696	37955090	395	*	5.38776	3.58	4.09488e-06	-0.5	3.079
sertDAR_00291	chr1	37956326	37957074	749	*	3.34711	2.107	0.000449661	0.497	2.598
sertDAR_00292	chr1	38049762	38050712	951	*	5.36778	1.908	4.28761e-06	1.3	3.207
sertDAR_00293	chr1	38103477	38104217	741	*	23.9899	3.566	1.02349e-24	1.386	4.946
sertDAR_00294	chr1	38110886	38111196	311	*	4.41233	3.104	3.86967e-05	0.105	3.192
sertDAR_00295	chr1	38218161	38218632	472	*	2.3009	1.62	0.00500153	1.474	3.088
sertDAR_00296	chr1	38239430	38240174	745	*	20.6769	3.623	2.10414e-21	1.04	4.649
sertDAR_00297	chr1	38279143	38279737	595	*	3.2545	2.42	0.000556547	0.238	2.652
sertDAR_00298	chr1	38357183	38357429	247	*	1.66807	2.126	0.0214746	0.508	2.633
sertDAR_00299	chr1	39012603	39013025	423	*	2.39111	1.575	0.00406344	1.753	3.322
sertDAR_00300	chr1	39287868	39288151	284	*	1.76677	2.212	0.0171091	0.452	2.644
sertDAR_00301	chr1	39325769	39326304	536	*	8.05901	3.053	8.72943e-09	0.416	3.455
sertDAR_00302	chr1	39335631	39336255	625	*	4.94106	2.116	1.14536e-05	1.104	3.216
sertDAR_00303	chr1	39443764	39444204	441	*	2.2976	1.571	0.00503959	1.589	3.154
sertDAR_00304	chr1	39452265	39453665	1401	*	4.4274	1.559	3.73767e-05	2.02	3.575
sertDAR_00305	chr1	39471767	39472066	300	*	2.89717	2.647	0.00126717	0.539	3.165
sertDAR_00306	chr1	39515191	39515984	794	*	6.99892	3.268	1.0025e-07	0.015	3.258
sertDAR_00307	chr1	39520929	39521309	381	*	4.32869	2.963	4.69144e-05	0.35	3.289
sertDAR_00308	chr1	39556086	39556486	401	*	2.48186	2.427	0.00329718	0.202	2.609
sertDAR_00309	chr1	39687217	39687807	591	*	12.5237	2.915	2.99403e-13	1.282	4.193
sertDAR_00310	chr1	39698457	39698937	481	*	3.598	1.579	0.000252347	2.285	3.864
sertDAR_00311	chr1	39705942	39706456	515	*	1.48218	1.2	0.032947	1.58	2.777
sertDAR_00312	chr1	39731274	39731896	623	*	1.93331	1.219	0.0116597	1.819	3.034
sertDAR_00313	chr1	39746502	39746912	411	*	1.87023	1.862	0.0134826	0.675	2.533
sertDAR_00314	chr1	39748539	39749312	774	*	7.96128	2.679	1.09325e-08	0.669	3.339
sertDAR_00315	chr1	39857217	39857546	330	*	1.60649	1.566	0.0247463	1.318	2.881
sertDAR_00316	chr1	39858683	39859772	1090	*	2.59888	1.34	0.00251838	1.366	2.699
sertDAR_00317	chr1	39888629	39889861	1233	*	4.33206	1.904	4.65524e-05	0.618	2.514
sertDAR_00318	chr1	39895150	39895457	308	*	4.54573	2.393	2.8462e-05	1.43	3.815
sertDAR_00319	chr1	39896519	39897026	508	*	20.7567	3.133	1.75087e-21	2.171	5.3
sertDAR_00320	chr1	39921262	39921720	459	*	6.60032	2.45	2.51002e-07	1.803	4.255
sertDAR_00321	chr1	39928827	39929179	353	*	1.40365	1.494	0.0394773	1.097	2.587
sertDAR_00322	chr1	39941595	39942217	623	*	6.18027	1.88	6.60278e-07	2.287	4.167
sertDAR_00323	chr1	39965460	39966069	610	*	11.5348	3.169	2.91888e-12	0.821	3.975
sertDAR_00324	chr1	40014520	40015508	989	*	10.0551	2.223	8.80773e-11	1.809	4.03
sertDAR_00325	chr1	40148203	40148598	396	*	4.27202	2.873	5.34539e-05	0.234	3.106
sertDAR_00326	chr1	40171764	40172389	626	*	7.55759	2.792	2.76955e-08	0.517	3.302
sertDAR_00327	chr1	40270401	40270812	412	*	7.17033	2.664	6.7557e-08	1.831	4.491
sertDAR_00328	chr1	40358400	40359241	842	*	2.6388	1.266	0.00229721	2.059	3.322
sertDAR_00329	chr1	40404304	40405176	873	*	3.49135	1.841	0.000322586	0.81	2.64
sertDAR_00330	chr1	40625141	40625792	652	*	8.12546	2.739	7.49099e-09	1.16	3.895
sertDAR_00331	chr1	40695544	40696101	558	*	11.9671	3.898	1.07878e-12	-0.217	3.658
sertDAR_00332	chr1	40850320	40850938	619	*	27.9247	4.762	1.18941e-28	0.003	4.746
sertDAR_00333	chr1	40867725	40868312	588	*	7.10611	3.216	7.83233e-08	0.093	3.287
sertDAR_00334	chr1	41152384	41152887	504	*	2.57661	1.597	0.00265091	1.465	3.059
sertDAR_00335	chr1	41286039	41286610	572	*	2.39941	1.676	0.00398652	1.046	2.718
sertDAR_00336	chr1	41405449	41405903	455	*	1.83327	1.861	0.01468	0.812	2.658
sertDAR_00337	chr1	41505007	41505395	389	*	1.51106	1.538	0.0308273	1.295	2.828
sertDAR_00338	chr1	41651817	41653443	1627	*	20.2117	2.684	6.14212e-21	1.625	4.304
sertDAR_00339	chr1	42487606	42488291	686	*	10.9909	3.04	1.02124e-11	0.849	3.889
sertDAR_00340	chr1	42524271	42524937	667	*	6.88519	2.844	1.3026e-07	0.178	3.015
sertDAR_00341	chr1	42538708	42540296	1589	*	10.8732	2.626	1.33905e-11	0.873	3.489
sertDAR_00342	chr1	42644480	42644929	450	*	3.2724	2.421	0.000534067	0.21	2.623
sertDAR_00343	chr1	42720837	42721386	550	*	11.5555	4.243	2.78298e-12	-0.707	3.508
sertDAR_00344	chr1	43128070	43128770	701	*	24.151	4.175	7.06302e-25	0.942	5.101
sertDAR_00345	chr1	43136436	43137008	573	*	1.8159	1.211	0.0152792	2.32	3.532
sertDAR_00346	chr1	43141503	43142069	567	*	2.65469	1.291	0.00221469	2.432	3.72
sertDAR_00347	chr1	43358176	43358753	578	*	16.2459	3.755	5.67681e-17	0.841	4.577
sertDAR_00348	chr1	43453750	43455185	1436	*	8.32974	1.665	4.68011e-09	2.288	3.951
sertDAR_00349	chr1	43468983	43469674	692	*	2.55896	1.057	0.00276084	3.248	4.305
sertDAR_00350	chr1	43544665	43545717	1053	*	2.88428	1.437	0.00130534	1.111	2.543
sertDAR_00351	chr1	43615774	43617001	1228	*	21.5057	3.712	3.12078e-22	0.045	3.739
sertDAR_00352	chr1	43698433	43699660	1228	*	9.51529	2.861	3.05288e-10	-0.052	2.796
sertDAR_00353	chr1	43714794	43715282	489	*	7.46987	3.226	3.38949e-08	0.412	3.617
sertDAR_00354	chr1	43793233	43794334	1102	*	13.6723	2.426	2.1267e-14	1.84	4.264
sertDAR_00355	chr1	43819089	43819795	707	*	4.10541	1.445	7.84497e-05	2.428	3.871
sertDAR_00356	chr1	43871099	43872115	1017	*	12.2943	3.391	5.07778e-13	0.159	3.528
sertDAR_00357	chr1	43969334	43969751	418	*	1.61135	1.285	0.0244706	1.862	3.148
sertDAR_00358	chr1	44109936	44110767	832	*	8.22446	2.089	5.96408e-09	1.94	4.025
sertDAR_00359	chr1	44432323	44433661	1339	*	8.49356	2.326	3.20953e-09	0.759	3.074
sertDAR_00360	chr1	44567174	44567955	782	*	4.77184	2.473	1.69107e-05	0.623	3.09
sertDAR_00361	chr1	44575910	44576416	507	*	3.77204	2.362	0.000169028	0.665	3.019
sertDAR_00362	chr1	44584800	44585679	880	*	5.79922	1.915	1.58774e-06	1.512	3.423
sertDAR_00363	chr1	44685950	44686453	504	*	7.03091	3.466	9.31298e-08	-0.153	3.297
sertDAR_00364	chr1	45193184	45193783	600	*	17.7952	4.867	1.60267e-18	-0.838	4.002
sertDAR_00365	chr1	45310987	45312458	1472	*	8.10339	2.782	7.88146e-09	-0.228	2.532
sertDAR_00366	chr1	45580398	45580855	458	*	6.44494	5.159	3.58968e-07	-2.162	2.892
sertDAR_00367	chr1	45700864	45701852	989	*	10.7472	4	1.78982e-11	-1.369	2.603
sertDAR_00368	chr1	45842559	45843199	641	*	4.76753	1.909	1.70792e-05	1.69	3.596
sertDAR_00369	chr1	45852775	45853440	666	*	6.05779	3.484	8.75412e-07	-0.594	2.855
sertDAR_00370	chr1	45859940	45860738	799	*	4.25463	1.252	5.56376e-05	3.424	4.675
sertDAR_00371	chr1	45866548	45867857	1310	*	12.5937	2.982	2.5483e-13	0.452	3.42
sertDAR_00372	chr1	45892653	45893125	473	*	3.86263	3.094	0.000137205	-0.477	2.586
sertDAR_00373	chr1	46002105	46002888	784	*	4.91953	2.434	1.20356e-05	0.175	2.594
sertDAR_00374	chr1	46070039	46070319	281	*	7.69072	3.908	2.03833e-08	0.04	3.923
sertDAR_00375	chr1	46268300	46269088	789	*	35.4372	4.705	3.65397e-36	0.241	4.927
sertDAR_00376	chr1	46413392	46414721	1330	*	2.8733	1.245	0.00133874	1.757	3.001
sertDAR_00377	chr1	46580485	46580800	316	*	1.96104	1.982	0.0109386	0.727	2.699
sertDAR_00378	chr1	46666795	46667691	897	*	5.95017	3.338	1.12158e-06	-0.47	2.848
sertDAR_00379	chr1	46724462	46725778	1317	*	23.6087	2.805	2.46192e-24	2.014	4.815
sertDAR_00380	chr1	46864275	46864987	713	*	2.63377	1.622	0.00232399	0.997	2.613
sertDAR_00381	chr1	46885259	46888312	3054	*	19.359	2.521	4.37485e-20	1.016	3.53
sertDAR_00382	chr1	46912378	46913207	830	*	2.97916	1.636	0.00104915	0.937	2.566
sertDAR_00383	chr1	47358261	47358684	424	*	7.20591	4.929	6.2243e-08	-1.808	3.078
sertDAR_00384	chr1	47488576	47489094	519	*	8.07744	3.028	8.36683e-09	0.684	3.701
sertDAR_00385	chr1	47794386	47795176	791	*	2.45087	1.625	0.00354104	1.226	2.847
sertDAR_00386	chr1	49361229	49362072	844	*	2.22513	1.262	0.00595485	1.824	3.081
sertDAR_00387	chr1	50024528	50024848	321	*	3.95612	4.153	0.000110632	-1.463	2.687
sertDAR_00388	chr1	50259809	50260330	522	*	6.76133	4.174	1.73248e-07	-1.085	3.039
sertDAR_00389	chr1	50812142	50812649	508	*	3.48284	2.564	0.00032897	0.264	2.825
sertDAR_00390	chr1	50900264	50900753	490	*	3.30549	2.564	0.000494892	0.362	2.908
sertDAR_00391	chr1	51152035	51152343	309	*	1.31857	1.364	0.0480214	1.566	2.928
sertDAR_00392	chr1	51221802	51222171	370	*	2.60011	2.4	0.00251128	0.411	2.809
sertDAR_00393	chr1	51265070	51267658	2589	*	3.4751	1.186	0.00033489	1.375	2.557
sertDAR_00394	chr1	51412942	51413301	360	*	1.51246	1.664	0.0307281	1.351	3.003
sertDAR_00395	chr1	51466453	51468525	2073	*	3.89777	1.349	0.00012654	1.194	2.54
sertDAR_00396	chr1	51481667	51482258	592	*	6.97571	2.303	1.05752e-07	2.08	4.379
sertDAR_00397	chr1	51486128	51486797	670	*	5.2213	2.44	6.00754e-06	0.512	2.939
sertDAR_00398	chr1	51507524	51508075	552	*	10.2757	3.342	5.3007e-11	0.313	3.645
sertDAR_00399	chr1	51509024	51509475	452	*	6.80578	2.049	1.56394e-07	2.403	4.448
sertDAR_00400	chr1	51512410	51512704	295	*	2.07961	1.499	0.00832508	2.169	3.663
sertDAR_00401	chr1	51515022	51515635	614	*	1.77592	1.277	0.0167524	1.412	2.684
sertDAR_00402	chr1	51530184	51531937	1754	*	14.3734	2.469	4.2321e-15	1.151	3.615
sertDAR_00403	chr1	51624883	51625690	808	*	4.1165	1.597	7.64723e-05	1.876	3.47
sertDAR_00404	chr1	51746980	51748646	1667	*	5.26727	1.707	5.40423e-06	0.849	2.55
sertDAR_00405	chr1	51996637	51997630	994	*	39.7746	3.799	1.68044e-40	1.396	5.19
sertDAR_00406	chr1	52126057	52126477	421	*	2.67673	1.839	0.00210507	1.208	3.04
sertDAR_00407	chr1	52431899	52432417	519	*	2.33549	1.743	0.00461859	1.1	2.839
sertDAR_00408	chr1	52454449	52455006	558	*	3.4313	1.719	0.000370425	1.82	3.535
sertDAR_00409	chr1	52575798	52576113	316	*	4.42905	3.424	3.72352e-05	-0.274	3.134
sertDAR_00410	chr1	52597065	52598944	1880	*	5.32697	1.204	4.71013e-06	3.126	4.329
sertDAR_00411	chr1	53472595	53474059	1465	*	13.5109	2.811	3.08416e-14	0.468	3.266
sertDAR_00412	chr1	53523103	53523473	371	*	2.75042	2.261	0.00177658	0.771	3.028
sertDAR_00413	chr1	53845739	53846299	561	*	5.13722	2.501	7.29092e-06	0.596	3.091
sertDAR_00414	chr1	54009103	54010016	914	*	5.9952	2.08	1.01111e-06	1.438	3.516
sertDAR_00415	chr1	54037053	54037701	649	*	5.45565	2.576	3.50226e-06	0.408	2.969
sertDAR_00416	chr1	54049673	54050126	454	*	1.77794	1.102	0.0166747	2.492	3.592
sertDAR_00417	chr1	54176487	54176992	506	*	2.14526	1.693	0.00715718	0.896	2.586
sertDAR_00418	chr1	54322798	54323527	730	*	5.24368	2.09	5.7059e-06	1.433	3.518
sertDAR_00419	chr1	54715098	54715662	565	*	3.04967	1.941	0.000891927	0.928	2.859
sertDAR_00420	chr1	54743117	54743483	367	*	2.94058	2.091	0.00114662	1.112	3.204
sertDAR_00421	chr1	54773691	54774300	610	*	15.7461	3.591	1.79448e-16	0.698	4.283
sertDAR_00422	chr1	54799288	54799933	646	*	3.2998	1.422	0.000501417	2.293	3.711
sertDAR_00423	chr1	54809846	54810500	655	*	2.27208	1.154	0.00534462	2.396	3.55
sertDAR_00424	chr1	54820577	54820816	240	*	3.35067	4.07	0.000445995	-1.313	2.721
sertDAR_00425	chr1	54825683	54827224	1542	*	6.77176	1.389	1.69137e-07	3.292	4.68
sertDAR_00426	chr1	54844378	54844854	477	*	2.71112	1.828	0.00194482	1.142	2.969
sertDAR_00427	chr1	54845764	54846399	636	*	2.58921	1.502	0.00257506	1.458	2.956
sertDAR_00428	chr1	54864638	54865357	720	*	8.21847	2.782	6.0469e-09	0.582	3.361
sertDAR_00429	chr1	54970863	54971385	523	*	4.05738	2.56	8.76227e-05	0.13	2.675
sertDAR_00430	chr1	55160952	55162237	1286	*	15.3672	2.411	4.29352e-16	1.917	4.325
sertDAR_00431	chr1	55201484	55202623	1140	*	5.21708	1.362	6.06621e-06	2.619	3.979
sertDAR_00432	chr1	55341170	55341542	373	*	1.8366	1.658	0.014568	1.197	2.847
sertDAR_00433	chr1	55352073	55352897	825	*	6.44258	2.905	3.60929e-07	-0.298	2.587
sertDAR_00434	chr1	55362614	55364071	1458	*	3.67888	1.118	0.00020947	4.157	5.275
sertDAR_00435	chr1	55437217	55437856	640	*	8.02725	2.908	9.39178e-09	0.41	3.31
sertDAR_00436	chr1	55445692	55446108	417	*	5.39658	2.91	4.01254e-06	0.381	3.284
sertDAR_00437	chr1	55448986	55449329	344	*	5.39588	3.312	4.01906e-06	-0.039	3.254
sertDAR_00438	chr1	55454012	55454809	798	*	30.2181	4.234	6.05256e-31	0.661	4.883
sertDAR_00439	chr1	55499088	55499377	290	*	3.55227	3.702	0.000280369	-1.026	2.658
sertDAR_00440	chr1	55554442	55554786	345	*	2.28963	2.316	0.00513294	0.406	2.704
sertDAR_00441	chr1	55570200	55570535	336	*	1.95213	1.907	0.0111654	0.886	2.783
sertDAR_00442	chr1	55575874	55576475	602	*	5.91541	2.508	1.21504e-06	1.179	3.685
sertDAR_00443	chr1	55585152	55586613	1462	*	8.3123	2.405	4.87196e-09	0.268	2.661
sertDAR_00444	chr1	55807006	55807619	614	*	2.75937	1.703	0.00174031	1.115	2.812
sertDAR_00445	chr1	55900109	55900541	433	*	7.61113	5.016	2.44832e-08	-1.838	3.134
sertDAR_00446	chr1	56005718	56005964	247	*	3.65026	4.194	0.000223741	-1.354	2.804
sertDAR_00447	chr1	56284088	56284401	314	*	3.21558	2.894	0.000608717	-0.136	2.742
sertDAR_00448	chr1	56847639	56847992	354	*	4.14883	4.115	7.09857e-05	-1.535	2.531
sertDAR_00449	chr1	57059320	57059969	650	*	5.0912	3.012	8.10581e-06	-0.456	2.541
sertDAR_00450	chr1	57075148	57075633	486	*	9.8988	3.695	1.2624e-10	-0.031	3.648
sertDAR_00451	chr1	57146697	57147218	522	*	4.52755	2.759	2.96787e-05	-0.012	2.74
sertDAR_00452	chr1	57151548	57152284	737	*	11.1235	3.127	7.52544e-12	0.365	3.481
sertDAR_00453	chr1	57266776	57267114	339	*	2.51883	1.816	0.00302808	1.442	3.253
sertDAR_00454	chr1	57296110	57296726	617	*	1.52074	1.099	0.0301479	1.699	2.795
sertDAR_00455	chr1	57564338	57565083	746	*	2.166	1.036	0.00682342	2.45	3.485
sertDAR_00456	chr1	57571846	57572347	502	*	3.6239	2.136	0.000237739	0.98	3.11
sertDAR_00457	chr1	57589699	57590482	784	*	7.65975	3.436	2.18902e-08	-0.571	2.84
sertDAR_00458	chr1	57789824	57790678	855	*	13.0694	3.922	8.52236e-14	-0.685	3.206
sertDAR_00459	chr1	57825014	57826410	1397	*	2.79552	1.071	0.00160134	2.084	3.154
sertDAR_00460	chr1	57988894	57989766	873	*	39.2815	3.082	5.23026e-40	3.206	6.286
sertDAR_00461	chr1	58056334	58057302	969	*	6.66791	2.132	2.14828e-07	1.116	3.243
sertDAR_00462	chr1	58284528	58284902	375	*	2.23831	1.882	0.00577679	1.088	2.967
sertDAR_00463	chr1	58341377	58342120	744	*	3.85585	1.864	0.000139364	1.03	2.888
sertDAR_00464	chr1	58716154	58716607	454	*	4.94618	2.587	1.13194e-05	1.237	3.814
sertDAR_00465	chr1	58856869	58857184	316	*	2.3256	1.774	0.00472494	1.554	3.32
sertDAR_00466	chr1	58859249	58860449	1201	*	6.18062	1.415	6.59755e-07	2.919	4.332
sertDAR_00467	chr1	58888335	58888916	582	*	12.5341	5.144	2.92323e-13	-1.584	3.515
sertDAR_00468	chr1	58957212	58958309	1098	*	3.85012	1.939	0.000141216	1.3	3.233
sertDAR_00469	chr1	59260901	59261278	378	*	1.63867	1.802	0.0229791	0.838	2.627
sertDAR_00470	chr1	59315108	59315885	778	*	12.1547	3.403	7.00365e-13	0.352	3.745
sertDAR_00471	chr1	59413103	59413720	618	*	8.75622	2.433	1.75297e-09	2.112	4.538
sertDAR_00472	chr1	60169506	60169963	458	*	3.77125	2.424	0.000169334	0.425	2.841
sertDAR_00473	chr1	60596403	60597189	787	*	2.65194	1.441	0.00222873	1.684	3.118
sertDAR_00474	chr1	60851141	60851480	340	*	4.38055	3.566	4.16341e-05	-0.477	3.051
sertDAR_00475	chr1	60945992	60946455	464	*	28.5096	6.36	3.09285e-29	-0.94	5.381
sertDAR_00476	chr1	61017281	61017763	483	*	1.63975	1.128	0.022922	2.12	3.247
sertDAR_00477	chr1	61441932	61442492	561	*	7.82099	2.963	1.51012e-08	0.469	3.426
sertDAR_00478	chr1	61710391	61710946	556	*	2.89204	2.014	0.00128223	0.692	2.699
sertDAR_00479	chr1	61778644	61779128	485	*	4.61937	2.818	2.40231e-05	0.055	2.854
sertDAR_00480	chr1	62037216	62037783	568	*	1.36931	1.004	0.0427259	1.967	2.968
sertDAR_00481	chr1	62156809	62157261	453	*	4.62361	3.038	2.37896e-05	-0.249	2.772
sertDAR_00482	chr1	62422897	62423360	464	*	2.27281	1.714	0.00533565	1.088	2.799
sertDAR_00483	chr1	62588202	62588953	752	*	1.93597	1.066	0.0115887	2.063	3.126
sertDAR_00484	chr1	62743125	62743894	770	*	13.9459	2.823	1.13267e-14	1.356	4.177
sertDAR_00485	chr1	62771944	62772572	629	*	12.6641	3.015	2.1674e-13	1.298	4.305
sertDAR_00486	chr1	62860745	62861201	457	*	1.91694	1.471	0.0121077	1.635	3.103
sertDAR_00487	chr1	62992598	62993072	475	*	2.1344	1.655	0.00733836	1.303	2.948
sertDAR_00488	chr1	63107588	63108389	802	*	3.96322	1.168	0.000108838	3.545	4.712
sertDAR_00489	chr1	63199390	63199738	349	*	3.62133	2.728	0.000239149	0.207	2.925
sertDAR_00490	chr1	63262741	63264076	1336	*	5.34147	1.621	4.55545e-06	1.85	3.466
sertDAR_00491	chr1	63534232	63534758	527	*	3.3482	2.178	0.00044854	0.581	2.747
sertDAR_00492	chr1	63964433	63964858	426	*	2.05113	1.765	0.00888933	0.927	2.683
sertDAR_00493	chr1	63976797	63979341	2545	*	4.29341	1.263	5.08854e-05	1.511	2.769
sertDAR_00494	chr1	64020674	64021659	986	*	3.52099	1.483	0.000301309	1.459	2.939
sertDAR_00495	chr1	64035004	64035476	473	*	1.4582	1.655	0.0348179	1.105	2.759
sertDAR_00496	chr1	64088156	64088666	511	*	1.80862	1.579	0.0155375	1.017	2.591
sertDAR_00497	chr1	64226008	64226863	856	*	5.38616	1.922	4.10995e-06	1.654	3.575
sertDAR_00498	chr1	64519746	64520418	673	*	2.4695	1.137	0.00339231	3.176	4.311
sertDAR_00499	chr1	64522649	64523417	769	*	2.23793	1.415	0.00578184	1.578	2.988
sertDAR_00500	chr1	64557864	64558409	546	*	2.01018	1.673	0.00976829	1.237	2.906
sertDAR_00501	chr1	64601322	64602171	850	*	3.96952	1.82	0.000107271	1.289	3.103
sertDAR_00502	chr1	64795154	64795854	701	*	1.56505	1.248	0.0272239	1.336	2.578
sertDAR_00503	chr1	64809135	64809490	356	*	2.73498	2.023	0.00184084	1.141	3.157
sertDAR_00504	chr1	64852232	64852556	325	*	3.40768	1.834	0.000391132	2.041	3.875
sertDAR_00505	chr1	65388040	65388875	836	*	3.4313	1.657	0.000370425	1.633	3.288
sertDAR_00506	chr1	66160471	66161060	590	*	7.63256	2.529	2.33044e-08	1.999	4.526
sertDAR_00507	chr1	66168690	66169337	648	*	31.9324	3.797	1.16831e-32	1.603	5.392
sertDAR_00508	chr1	66244879	66245351	473	*	1.33992	1.297	0.0457175	1.463	2.757
sertDAR_00509	chr1	66617047	66617685	639	*	32.092	5.593	8.0911e-33	-0.577	4.998
sertDAR_00510	chr1	66695184	66695840	657	*	4.06295	1.171	8.65062e-05	3.579	4.749
sertDAR_00511	chr1	66831944	66832589	646	*	6.58186	3.253	2.619e-07	-0.458	2.786
sertDAR_00512	chr1	66839776	66840221	446	*	1.36667	1.509	0.0429863	1.4	2.899
sertDAR_00513	chr1	66964373	66965265	893	*	2.77599	1.347	0.00167498	1.574	2.919
sertDAR_00514	chr1	67041811	67042290	480	*	5.19267	2.06	6.41702e-06	1.758	3.816
sertDAR_00515	chr1	67078874	67079790	917	*	8.86937	3.281	1.35091e-09	-0.464	2.801
sertDAR_00516	chr1	67113169	67113909	741	*	12.8513	4.285	1.40845e-13	-0.454	3.82
sertDAR_00517	chr1	67129923	67130405	483	*	4.35503	2.91	4.41537e-05	-0.154	2.734
sertDAR_00518	chr1	67218322	67218811	490	*	3.04553	1.837	0.000900464	1.207	3.04
sertDAR_00519	chr1	67397675	67398415	741	*	14.8763	3.143	1.32955e-15	1.131	4.263
sertDAR_00520	chr1	67411424	67411957	534	*	7.04679	3.392	8.97868e-08	-0.165	3.21
sertDAR_00521	chr1	67643678	67643981	304	*	2.70957	2.338	0.00195176	0.729	3.053
sertDAR_00522	chr1	67681093	67681444	352	*	4.03368	3.917	9.25389e-05	-1.3	2.592
sertDAR_00523	chr1	67705123	67705597	475	*	7.07549	6.674	8.40446e-08	-3.146	3.345
sertDAR_00524	chr1	67800989	67801312	324	*	1.84102	1.851	0.0144206	0.93	2.772
sertDAR_00525	chr1	67820209	67820515	307	*	4.03602	3.734	9.20406e-05	-0.879	2.836
sertDAR_00526	chr1	67893177	67893971	795	*	3.70196	1.773	0.000198628	1.236	3.004
sertDAR_00527	chr1	68049624	68050465	842	*	9.53911	3.051	2.88995e-10	0.222	3.257
sertDAR_00528	chr1	68267125	68267457	333	*	2.90793	3.113	0.00123613	-0.513	2.594
sertDAR_00529	chr1	68385739	68386152	414	*	1.70053	1.704	0.0199284	0.972	2.668
sertDAR_00530	chr1	68780068	68781469	1402	*	13.0199	2.628	9.55213e-14	0.932	3.553
sertDAR_00531	chr1	68955121	68955880	760	*	2.09749	1.296	0.00798926	1.589	2.883
sertDAR_00532	chr1	68956803	68957769	967	*	9.77382	2.644	1.68339e-10	1.359	3.994
sertDAR_00533	chr1	69005250	69005671	422	*	4.52408	3.541	2.99173e-05	-0.784	2.715
sertDAR_00534	chr1	69024824	69025468	645	*	55.5498	5.159	2.81961e-56	0.941	6.086
sertDAR_00535	chr1	69105236	69108862	3627	*	4.50372	1.036	3.13532e-05	3.844	4.88
sertDAR_00536	chr1	69165103	69165554	452	*	3.8315	2.487	0.0001474	0.679	3.149
sertDAR_00537	chr1	69433595	69434279	685	*	5.93142	2.682	1.17107e-06	0.268	2.944
sertDAR_00538	chr1	69610795	69611664	870	*	13.5299	3.098	2.95199e-14	0.671	3.755
sertDAR_00539	chr1	69727878	69728445	568	*	16.6376	3.758	2.30369e-17	0.502	4.252
sertDAR_00540	chr1	69746543	69746888	346	*	3.45228	2.888	0.000352957	-0.032	2.832
sertDAR_00541	chr1	69768912	69769719	808	*	13.3369	4.318	4.60389e-14	-0.847	3.455
sertDAR_00542	chr1	69829003	69829542	540	*	4.88884	2.171	1.29171e-05	1.327	3.498
sertDAR_00543	chr1	70135040	70136253	1214	*	30.6276	4.701	2.35731e-31	-0.652	4.017
sertDAR_00544	chr1	70165791	70166194	404	*	4.62589	4.031	2.36653e-05	-1.457	2.523
sertDAR_00545	chr1	70191640	70192226	587	*	6.92636	4.616	1.18477e-07	-1.979	2.567
sertDAR_00546	chr1	70313970	70314808	839	*	15.4206	5.84	3.79678e-16	-2.092	3.683
sertDAR_00547	chr1	70725547	70726129	583	*	2.28484	1.113	0.00518991	2.898	4.011
sertDAR_00548	chr1	70865943	70866953	1011	*	5.50611	1.738	3.11807e-06	1.67	3.406
sertDAR_00549	chr1	71056111	71056724	614	*	3.73707	1.526	0.000183201	2.127	3.651
sertDAR_00550	chr1	71154760	71155219	460	*	3.77789	2.556	0.000166769	0.179	2.725
sertDAR_00551	chr1	71209265	71209959	695	*	18.3515	3.578	4.45147e-19	0.701	4.274
sertDAR_00552	chr1	71276981	71277362	382	*	5.02541	2.542	9.4317e-06	0.994	3.527
sertDAR_00553	chr1	71295854	71296221	368	*	4.49227	3.44	3.2191e-05	-0.633	2.792
sertDAR_00554	chr1	71307396	71307916	521	*	8.98809	4.328	1.0278e-09	-1.103	3.185
sertDAR_00555	chr1	71326734	71327315	582	*	5.45398	2.963	3.5158e-06	-0.147	2.797
sertDAR_00556	chr1	71432380	71433244	865	*	6.41158	2.536	3.87633e-07	0.236	2.762
sertDAR_00557	chr1	71564005	71565155	1151	*	24.8881	3.779	1.29387e-25	0.414	4.186
sertDAR_00558	chr1	71683568	71684268	701	*	3.82992	1.684	0.000147938	1.891	3.573
sertDAR_00559	chr1	71799800	71801686	1887	*	3.54194	1.286	0.00028712	1.28	2.562
sertDAR_00560	chr1	71807055	71807994	940	*	7.1849	2.812	6.53283e-08	-0.146	2.657
sertDAR_00561	chr1	72182905	72183968	1064	*	2.91661	1.054	0.00121169	2.859	3.912
sertDAR_00562	chr1	72205197	72205775	579	*	2.03683	1.398	0.00918682	1.436	2.829
sertDAR_00563	chr1	72229515	72230325	811	*	21.3942	3.691	4.03434e-22	0.743	4.433
sertDAR_00564	chr1	72295474	72296076	603	*	1.45366	1.133	0.0351835	1.574	2.703
sertDAR_00565	chr1	72378114	72378735	622	*	3.45515	1.971	0.000350633	1.019	2.981
sertDAR_00566	chr1	72564558	72564985	428	*	1.522	1.588	0.0300607	1.078	2.669
sertDAR_00567	chr1	72780710	72781188	479	*	1.49634	1.219	0.0318906	1.611	2.827
sertDAR_00568	chr1	73235187	73236227	1041	*	4.02958	1.489	9.34165e-05	1.678	3.164
sertDAR_00569	chr1	73341849	73342258	410	*	2.49103	1.791	0.00322825	1.203	2.99
sertDAR_00570	chr1	73444602	73445021	420	*	3.39407	2.575	0.000403581	0.235	2.803
sertDAR_00571	chr1	73672046	73672720	675	*	9.71605	2.245	1.92289e-10	2.107	4.351
sertDAR_00572	chr1	73691138	73691827	690	*	8.39919	2.32	3.98849e-09	1.678	3.995
sertDAR_00573	chr1	74024559	74025129	571	*	3.05743	1.291	0.000876132	2.757	4.049
sertDAR_00574	chr1	74053995	74054921	927	*	4.29309	1.55	5.09222e-05	2.207	3.753
sertDAR_00575	chr1	74065719	74066370	652	*	1.77937	1.206	0.01662	1.606	2.809
sertDAR_00576	chr1	74119164	74119451	288	*	1.7399	1.421	0.018201	2.067	3.484
sertDAR_00577	chr1	74121872	74122660	789	*	3.32403	1.098	0.00047421	3.446	4.543
sertDAR_00578	chr1	74175658	74176899	1242	*	2.43605	1.571	0.00366399	1.097	2.662
sertDAR_00579	chr1	74240218	74240721	504	*	3.69239	1.882	0.000203051	1.599	3.472
sertDAR_00580	chr1	74253935	74254540	606	*	2.62467	1.373	0.00237317	2.282	3.652
sertDAR_00581	chr1	74294327	74296185	1859	*	10.806	1.548	1.56304e-11	3.442	4.989
sertDAR_00582	chr1	74297352	74297659	308	*	3.8605	1.803	0.000137879	2.426	4.226
sertDAR_00583	chr1	74340425	74341086	662	*	3.7849	1.908	0.000164096	1.158	3.058
sertDAR_00584	chr1	74485483	74486303	821	*	3.65492	2.074	0.000221353	0.831	2.899
sertDAR_00585	chr1	74497764	74498292	529	*	11.2459	4.796	5.6767e-12	-0.967	3.778
sertDAR_00586	chr1	74726696	74727146	451	*	4.22513	2.577	5.95478e-05	0.667	3.231
sertDAR_00587	chr1	74743650	74744307	658	*	6.68406	2.736	2.06984e-07	0.495	3.219
sertDAR_00588	chr1	74761179	74761670	492	*	3.9394	1.897	0.000114974	1.739	3.634
sertDAR_00589	chr1	74877236	74877563	328	*	2.72837	2.647	0.00186907	0.131	2.76
sertDAR_00590	chr1	75248052	75248510	459	*	12.3726	2.646	4.24074e-13	2.158	4.802
sertDAR_00591	chr1	75392967	75393381	415	*	1.45751	1.301	0.034873	1.729	3.032
sertDAR_00592	chr1	75398532	75400373	1842	*	5.81195	1.144	1.54188e-06	3.703	4.846
sertDAR_00593	chr1	75431343	75431625	283	*	1.64271	1.715	0.0227662	1.347	3.052
sertDAR_00594	chr1	75618245	75619028	784	*	10.8098	2.555	1.54951e-11	1.345	3.893
sertDAR_00595	chr1	75631486	75631986	501	*	7.74533	3.577	1.79751e-08	-0.2	3.347
sertDAR_00596	chr1	75670497	75671512	1016	*	4.56854	2.136	2.70057e-05	0.369	2.501
sertDAR_00597	chr1	75786493	75786877	385	*	1.57104	1.363	0.0268512	1.594	2.951
sertDAR_00598	chr1	75933612	75934929	1318	*	4.23898	1.608	5.76792e-05	1.2	2.806
sertDAR_00599	chr1	75936083	75937673	1591	*	3.02182	1.29	0.000951001	1.445	2.73
sertDAR_00600	chr1	76031173	76031691	519	*	5.16125	2.116	6.8985e-06	1.448	3.56
sertDAR_00601	chr1	76067977	76068815	839	*	20.6034	4.36	2.4925e-21	-0.452	3.898
sertDAR_00602	chr1	76070693	76071238	546	*	2.13848	1.368	0.00726972	2.014	3.379
sertDAR_00603	chr1	76163659	76164069	411	*	2.54179	2.18	0.00287217	0.411	2.582
sertDAR_00604	chr1	76650422	76650805	384	*	6.8536	4.317	1.40086e-07	-0.972	3.299
sertDAR_00605	chr1	76975161	76976040	880	*	2.17001	1.196	0.00676073	1.619	2.813
sertDAR_00606	chr1	77051173	77051609	437	*	4.41113	2.815	3.88031e-05	0.132	2.93
sertDAR_00607	chr1	77080726	77082032	1307	*	3.23075	1.22	0.000587823	1.979	3.197
sertDAR_00608	chr1	77163278	77163794	517	*	6.15328	3.82	7.02626e-07	-1.093	2.691
sertDAR_00609	chr1	77339344	77340285	942	*	4.09607	1.576	8.01546e-05	1.624	3.195
sertDAR_00610	chr1	77438255	77439022	768	*	6.93812	2.502	1.15315e-07	0.73	3.225
sertDAR_00611	chr1	77843581	77844778	1198	*	7.9308	2.848	1.17275e-08	-0.318	2.509
sertDAR_00612	chr1	77932243	77932606	364	*	2.85101	2.819	0.00140926	-0.089	2.7
sertDAR_00613	chr1	78375625	78376816	1192	*	2.95383	1.363	0.00111217	1.409	2.768
sertDAR_00614	chr1	78536647	78538091	1445	*	3.79722	1.013	0.000159505	3.312	4.325
sertDAR_00615	chr1	78606414	78606751	338	*	2.9227	2.669	0.0011948	-0.021	2.634
sertDAR_00616	chr1	78675849	78676944	1096	*	5.51075	1.783	3.08499e-06	1.345	3.123
sertDAR_00617	chr1	78907679	78908542	864	*	2.27492	1.391	0.00530979	1.28	2.667
sertDAR_00618	chr1	79580938	79582000	1063	*	3.7393	1.06	0.000182264	3.452	4.512
sertDAR_00619	chr1	79611861	79612461	601	*	9.04802	4.651	8.95326e-10	-1.602	2.986
sertDAR_00620	chr1	79654962	79655329	368	*	2.69469	2.773	0.00201981	-0.104	2.641
sertDAR_00621	chr1	79671456	79672405	950	*	2.90575	1.068	0.00124235	3.776	4.844
sertDAR_00622	chr1	79802777	79803427	651	*	18.5231	2.962	2.99832e-19	1.83	4.787
sertDAR_00623	chr1	79874558	79875433	876	*	19.7253	3.043	1.88256e-20	1.595	4.632
sertDAR_00624	chr1	79880562	79881160	599	*	9.44229	2.623	3.61172e-10	1.417	4.036
sertDAR_00625	chr1	79882667	79882982	316	*	3.05287	2.463	0.000885385	0.673	3.12
sertDAR_00626	chr1	80018491	80019007	517	*	2.90959	2.001	0.00123142	0.775	2.764
sertDAR_00627	chr1	80033326	80034561	1236	*	6.36303	1.887	4.33483e-07	1.364	3.246
sertDAR_00628	chr1	80171606	80172265	660	*	8.242	3.256	5.72802e-09	0.087	3.321
sertDAR_00629	chr1	80324357	80324852	496	*	3.50924	2.203	0.000309571	0.856	3.052
sertDAR_00630	chr1	80330691	80331056	366	*	3.29819	2.693	0.000503281	0.056	2.736
sertDAR_00631	chr1	80605872	80606780	909	*	21.6345	3.024	2.32025e-22	1.802	4.824
sertDAR_00632	chr1	80630301	80631121	821	*	7.11231	2.386	7.72135e-08	0.881	3.261
sertDAR_00633	chr1	80756717	80759003	2287	*	3.09257	1.128	0.000808033	2.885	4.013
sertDAR_00634	chr1	80812727	80813338	612	*	7.01115	3.522	9.74662e-08	-0.54	2.976
sertDAR_00635	chr1	80854099	80855705	1607	*	4.6375	1.262	2.30408e-05	2.202	3.463
sertDAR_00636	chr1	81231475	81232322	848	*	5.01045	2.152	9.76224e-06	1.013	3.159
sertDAR_00637	chr1	81266566	81267037	472	*	1.69798	1.754	0.0200455	0.754	2.508
sertDAR_00638	chr1	81520209	81521284	1076	*	8.60978	1.976	2.45594e-09	1.897	3.871
sertDAR_00639	chr1	81614213	81614702	490	*	9.29476	4.208	5.07275e-10	-0.751	3.422
sertDAR_00640	chr1	81718205	81718686	482	*	8.17317	4.262	6.71164e-09	-1.037	3.217
sertDAR_00641	chr1	82110266	82110585	320	*	3.09935	3.004	0.000795512	-0.2	2.804
sertDAR_00642	chr1	82112162	82112928	767	*	5.21611	2.046	6.07985e-06	1.177	3.216
sertDAR_00643	chr1	82199710	82201031	1322	*	5.98898	1.609	1.0257e-06	1.953	3.558
sertDAR_00644	chr1	82247156	82248029	874	*	2.09303	1.18	0.00807185	1.556	2.734
sertDAR_00645	chr1	82358761	82359981	1221	*	8.16375	1.456	6.85877e-09	3.737	5.193
sertDAR_00646	chr1	82362317	82362730	414	*	15.4153	4.488	3.84338e-16	0.017	4.509
sertDAR_00647	chr1	82428929	82429696	768	*	3.22481	1.303	0.000595926	2.952	4.252
sertDAR_00648	chr1	82449728	82450214	487	*	2.73289	2.068	0.00184972	0.639	2.701
sertDAR_00649	chr1	82590432	82591515	1084	*	10.9986	2.999	1.00327e-11	0.76	3.748
sertDAR_00650	chr1	82603164	82603928	765	*	3.89056	1.806	0.000128658	1.195	2.997
sertDAR_00651	chr1	82636180	82636799	620	*	6.08049	1.759	8.30825e-07	2.48	4.237
sertDAR_00652	chr1	82738114	82738469	356	*	3.20154	2.554	0.000628717	0.332	2.879
sertDAR_00653	chr1	82770783	82771421	639	*	1.65709	1.387	0.0220248	1.276	2.664
sertDAR_00654	chr1	82822716	82822949	234	*	1.41016	1.752	0.0388902	1.099	2.842
sertDAR_00655	chr1	82831791	82832234	444	*	2.01308	1.351	0.00970333	2.273	3.624
sertDAR_00656	chr1	82971445	82972668	1224	*	21.8447	2.939	1.42978e-22	1.405	4.339
sertDAR_00657	chr1	83003673	83004172	500	*	1.9897	1.668	0.0102399	1.07	2.731
sertDAR_00658	chr1	83091473	83091798	326	*	2.7633	2.732	0.00172465	-0.055	2.655
sertDAR_00659	chr1	83891480	83892083	604	*	2.86162	1.87	0.00137524	0.723	2.585
sertDAR_00660	chr1	83962390	83962966	577	*	7.59598	4.146	2.53523e-08	-0.965	3.132
sertDAR_00661	chr1	84171728	84172247	520	*	9.29334	2.455	5.0893e-10	1.939	4.388
sertDAR_00662	chr1	84200935	84201300	366	*	5.36292	3.579	4.3359e-06	-0.392	3.189
sertDAR_00663	chr1	84332701	84333120	420	*	2.78411	2.463	0.00164397	0.276	2.718
sertDAR_00664	chr1	84449561	84449885	325	*	1.33092	1.423	0.0466741	1.303	2.723
sertDAR_00665	chr1	84485078	84485572	495	*	18.2963	4.568	5.05522e-19	0.114	4.648
sertDAR_00666	chr1	84512982	84513899	918	*	30.2477	3.279	5.65351e-31	1.911	5.188
sertDAR_00667	chr1	84525482	84525895	414	*	2.77834	2.057	0.00166594	0.854	2.911
sertDAR_00668	chr1	84590441	84591409	969	*	4.99948	1.88	1.0012e-05	1.084	2.958
sertDAR_00669	chr1	84618413	84619852	1440	*	4.09528	1.347	8.03015e-05	2.317	3.663
sertDAR_00670	chr1	84646668	84647541	874	*	2.24654	1.087	0.00566846	2.11	3.195
sertDAR_00671	chr1	84855565	84856395	831	*	29.549	4.203	2.82495e-30	0.447	4.643
sertDAR_00672	chr1	84883893	84884456	564	*	6.70857	2.587	1.95628e-07	0.928	3.504
sertDAR_00673	chr1	84925478	84926044	567	*	7.08689	2.424	8.18675e-08	1.355	3.77
sertDAR_00674	chr1	85269930	85270919	990	*	1.99095	1.42	0.0102105	1.587	3.004
sertDAR_00675	chr1	85272159	85272499	341	*	2.13092	1.856	0.00739736	1.809	3.66
sertDAR_00676	chr1	85494874	85495266	393	*	2.52943	2.201	0.00295506	0.807	3.002
sertDAR_00677	chr1	85692237	85693631	1395	*	5.38914	1.661	4.08184e-06	1.356	3.012
sertDAR_00678	chr1	85724377	85724968	592	*	4.53581	2.857	2.912e-05	-0.235	2.605
sertDAR_00679	chr1	85742987	85743451	465	*	3.03841	1.927	0.000915359	1.098	3.019
sertDAR_00680	chr1	85758347	85758950	604	*	1.43778	1.15	0.0364936	1.515	2.663
sertDAR_00681	chr1	85813841	85814424	584	*	2.13083	1.65	0.00739902	1.126	2.765
sertDAR_00682	chr1	85822120	85822861	742	*	12.0081	3.578	9.81604e-13	-0.208	3.355
sertDAR_00683	chr1	85837872	85838444	573	*	9.25476	2.406	5.56212e-10	1.912	4.313
sertDAR_00684	chr1	85855640	85856134	495	*	3.00978	2.342	0.000977736	0.541	2.87
sertDAR_00685	chr1	85933393	85934354	962	*	1.71618	1.009	0.019223	1.916	2.924
sertDAR_00686	chr1	85956315	85957684	1370	*	2.82491	1.284	0.00149655	1.326	2.607
sertDAR_00687	chr1	85976481	85976973	493	*	1.51389	1.236	0.0306275	1.569	2.802
sertDAR_00688	chr1	85981789	85982540	752	*	9.8783	2.203	1.32342e-10	2.132	4.33
sertDAR_00689	chr1	85991426	85992627	1202	*	4.14445	1.834	7.17044e-05	0.871	2.695
sertDAR_00690	chr1	86257234	86258738	1505	*	13.475	3.03	3.34936e-14	0.095	3.107
sertDAR_00691	chr1	86822188	86822762	575	*	1.67927	1.15	0.0209283	1.851	2.998
sertDAR_00692	chr1	87149494	87149884	391	*	1.44284	1.323	0.0360707	1.656	2.976
sertDAR_00693	chr1	87270814	87271635	822	*	8.22783	1.871	5.91794e-09	2.443	4.312
sertDAR_00694	chr1	87486341	87487060	720	*	4.04204	2.527	9.07738e-05	0.198	2.705
sertDAR_00695	chr1	87848690	87848973	284	*	2.727	1.805	0.001875	1.923	3.728
sertDAR_00696	chr1	87891865	87893142	1278	*	7.48807	2.055	3.25038e-08	1.493	3.54
sertDAR_00697	chr1	88387956	88388433	478	*	7.24563	4.345	5.68034e-08	-1.307	3.001
sertDAR_00698	chr1	88403433	88403813	381	*	3.85217	2.572	0.000140548	0.501	3.07
sertDAR_00699	chr1	88490245	88490530	286	*	3.2037	3.721	0.000625599	-1.044	2.68
sertDAR_00700	chr1	88532393	88532711	319	*	4.09928	5.462	7.95641e-05	-2.718	2.69
sertDAR_00701	chr1	88639351	88640467	1117	*	6.31755	1.583	4.81339e-07	2.372	3.953
sertDAR_00702	chr1	88729266	88730115	850	*	29.8638	4.033	1.36846e-30	0.794	4.815
sertDAR_00703	chr1	88911708	88912184	477	*	6.43553	3.182	3.66836e-07	-0.015	3.158
sertDAR_00704	chr1	89041188	89041677	490	*	2.74894	1.661	0.00178263	1.629	3.286
sertDAR_00705	chr1	89278746	89279051	306	*	1.86933	1.964	0.0135106	0.699	2.655
sertDAR_00706	chr1	89374051	89374669	619	*	5.81929	2.168	1.51602e-06	1.37	3.535
sertDAR_00707	chr1	89555121	89555749	629	*	1.55242	1.178	0.0280272	1.57	2.746
sertDAR_00708	chr1	89656625	89657199	575	*	2.86098	1.962	0.00137727	0.57	2.524
sertDAR_00709	chr1	90202104	90202906	803	*	3.32132	1.553	0.000477182	1.739	3.291
sertDAR_00710	chr1	90401561	90402439	879	*	8.22833	2.732	5.9111e-09	0.619	3.342
sertDAR_00711	chr1	90876041	90876330	290	*	1.6015	1.754	0.0250321	0.97	2.717
sertDAR_00712	chr1	90975013	90975351	339	*	1.35726	1.2	0.0439277	2.074	3.268
sertDAR_00713	chr1	91064913	91065602	690	*	1.59985	1.141	0.0251274	1.829	2.964
sertDAR_00714	chr1	91077218	91078446	1229	*	4.62175	1.815	2.38918e-05	0.952	2.759
sertDAR_00715	chr1	91107550	91107935	386	*	1.95777	1.699	0.0110213	1.096	2.793
sertDAR_00716	chr1	91109022	91109787	766	*	14.9419	3.169	1.14316e-15	0.947	4.104
sertDAR_00717	chr1	91144836	91145166	331	*	1.75798	1.865	0.0174592	0.775	2.637
sertDAR_00718	chr1	91211195	91212355	1161	*	3.94654	1.311	0.000113099	2.442	3.75
sertDAR_00719	chr1	91240589	91241039	451	*	1.3241	1.313	0.0474136	1.279	2.585
sertDAR_00720	chr1	91364858	91365199	342	*	3.6971	2.787	0.000200864	0.345	3.112
sertDAR_00721	chr1	91370040	91370451	412	*	2.57948	1.312	0.00263341	2.809	4.119
sertDAR_00722	chr1	91595633	91595981	349	*	2.79622	2.145	0.00159876	0.913	3.055
sertDAR_00723	chr1	91624417	91624832	416	*	4.33574	2.832	4.61594e-05	0.213	3.024
sertDAR_00724	chr1	91866656	91867084	429	*	1.47099	4.544	0.0338072	-1.398	3.118
sertDAR_00725	chr1	91911773	91912564	792	*	13.6003	2.912	2.51043e-14	1.048	3.951
sertDAR_00726	chr1	92042170	92042652	483	*	6.08289	3.111	8.26251e-07	0.119	3.214
sertDAR_00727	chr1	92298549	92299272	724	*	3.68988	2.324	0.000204232	0.207	2.52
sertDAR_00728	chr1	92703807	92704622	816	*	3.27945	1.191	0.000525467	3.002	4.193
sertDAR_00729	chr1	92720521	92720969	449	*	2.65523	1.998	0.00221191	0.766	2.753
sertDAR_00730	chr1	92724095	92724570	476	*	2.54982	1.457	0.00281953	1.946	3.401
sertDAR_00731	chr1	92744628	92746113	1486	*	3.88969	1.554	0.000128918	1.5	3.049
sertDAR_00732	chr1	92786949	92787688	740	*	15.3584	2.624	4.3817e-16	1.973	4.593
sertDAR_00733	chr1	92841474	92842088	615	*	26.9227	4.698	1.19479e-27	0.614	5.29
sertDAR_00734	chr1	92914233	92914661	429	*	7.28018	2.526	5.24592e-08	1.879	4.395
sertDAR_00735	chr1	93006050	93006793	744	*	4.28025	1.549	5.24501e-05	2.222	3.767
sertDAR_00736	chr1	93068598	93069359	762	*	25.9346	3.493	1.16262e-26	1.391	4.881
sertDAR_00737	chr1	93209283	93210540	1258	*	6.80975	1.762	1.5497e-07	1.677	3.437
sertDAR_00738	chr1	93214637	93214994	358	*	2.20368	1.927	0.00625638	1.006	2.921
sertDAR_00739	chr1	93334498	93335004	507	*	3.1709	2.287	0.000674687	0.374	2.656
sertDAR_00740	chr1	93688003	93688880	878	*	14.0614	2.149	8.68207e-15	3.508	5.655
sertDAR_00741	chr1	94086306	94086876	571	*	13.4091	3.421	3.89881e-14	0.699	4.109
sertDAR_00742	chr1	94091045	94092288	1244	*	8.61331	2.149	2.4361e-09	1.206	3.348
sertDAR_00743	chr1	95267756	95269443	1688	*	2.5999	1.197	0.00251246	1.362	2.557
sertDAR_00744	chr1	95727523	95728264	742	*	5.62813	2.444	2.35436e-06	0.43	2.863
sertDAR_00745	chr1	95969474	95970480	1007	*	4.95169	1.48	1.11767e-05	2.416	3.894
sertDAR_00746	chr1	96746089	96747200	1112	*	4.17461	1.201	6.6895e-05	2.879	4.08
sertDAR_00747	chr1	97570770	97571463	694	*	4.79027	2.361	1.6208e-05	0.748	3.101
sertDAR_00748	chr1	97600363	97600699	337	*	2.75698	2.58	0.00174994	0.146	2.725
sertDAR_00749	chr1	97625001	97626583	1583	*	5.86684	2.026	1.35883e-06	0.618	2.636
sertDAR_00750	chr1	97652371	97652977	607	*	25.5203	4.595	3.01789e-26	0.205	4.803
sertDAR_00751	chr1	97684453	97685134	682	*	12.6568	4.131	2.20412e-13	-0.567	3.531
sertDAR_00752	chr1	97759773	97760683	911	*	6.90434	2.809	1.24642e-07	-0.089	2.707
sertDAR_00753	chr1	97761555	97761909	355	*	4.48045	3.435	3.30786e-05	-0.56	2.849
sertDAR_00754	chr1	97833564	97834137	574	*	13.3889	3.568	4.08376e-14	0.41	3.964
sertDAR_00755	chr1	97837092	97837496	405	*	4.14808	3.302	7.11076e-05	-0.628	2.655
sertDAR_00756	chr1	97849366	97849943	578	*	7.11475	3.068	7.67799e-08	0.038	3.093
sertDAR_00757	chr1	97854215	97854552	338	*	2.44615	2.186	0.00357969	0.62	2.801
sertDAR_00758	chr1	97872157	97872867	711	*	7.71339	3.106	1.93467e-08	0.155	3.26
sertDAR_00759	chr1	97974896	97975187	292	*	5.54947	2.133	2.82183e-06	2.475	4.607
sertDAR_00760	chr1	98160525	98161297	773	*	8.47249	3.211	3.36905e-09	-0.153	3.037
sertDAR_00761	chr1	98978881	98979305	425	*	3.46897	2.671	0.00033965	0.029	2.679
sertDAR_00762	chr1	99491810	99492823	1014	*	12.0099	3.698	9.77372e-13	-0.627	3.063
sertDAR_00763	chr1	100219992	100221049	1058	*	3.55478	1.327	0.00027875	1.919	3.244
sertDAR_00764	chr1	100299879	100300238	360	*	2.33665	2.369	0.0046063	0.156	2.516
sertDAR_00765	chr1	101385780	101386661	882	*	7.58219	2.745	2.61707e-08	0.73	3.47
sertDAR_00766	chr1	101408003	101408526	524	*	6.94025	4.392	1.1475e-07	-1.616	2.726
sertDAR_00767	chr1	101905468	101905926	459	*	1.94676	1.658	0.0113042	1.192	2.852
sertDAR_00768	chr1	102687644	102688020	377	*	2.70898	2.116	0.00195442	0.807	2.92
sertDAR_00769	chr1	102744563	102745646	1084	*	2.68493	1.642	0.00206571	1.155	2.793
sertDAR_00770	chr1	102862403	102862945	543	*	25.9621	4.789	1.09129e-26	0.164	4.954
sertDAR_00771	chr1	103767009	103767752	744	*	9.00365	1.904	9.91627e-10	2.782	4.684
sertDAR_00772	chr1	104332961	104333393	433	*	1.87521	1.738	0.0133287	0.801	2.535
sertDAR_00773	chr1	104646863	104647602	740	*	12.6994	2.836	1.99807e-13	1.166	3.995
sertDAR_00774	chr1	104652447	104652869	423	*	11.9571	4.669	1.10378e-12	-0.719	3.95
sertDAR_00775	chr1	104740787	104741842	1056	*	6.42163	2.332	3.78766e-07	0.949	3.269
sertDAR_00776	chr1	104768405	104770374	1970	*	3.11656	1.008	0.000764605	3.105	4.113
sertDAR_00777	chr1	105089498	105089889	392	*	6.55256	3.572	2.8018e-07	0.168	3.708
sertDAR_00778	chr1	105127720	105128258	539	*	4.13524	2.409	7.32418e-05	0.63	3.027
sertDAR_00779	chr1	105187799	105188581	783	*	6.8014	2.365	1.57981e-07	0.858	3.216
sertDAR_00780	chr1	105199176	105199723	548	*	5.7025	2.317	1.9838e-06	1.17	3.479
sertDAR_00781	chr1	105222801	105223577	777	*	20.6673	4.61	2.15106e-21	-0.568	4.022
sertDAR_00782	chr1	105281272	105281880	609	*	6.0252	2.04	9.43618e-07	1.706	3.742
sertDAR_00783	chr1	105286642	105287578	937	*	2.78793	1.017	0.00162957	3.005	4.02
sertDAR_00784	chr1	105408697	105409100	404	*	3.81613	2.261	0.000152711	1.162	3.415
sertDAR_00785	chr1	105424864	105425827	964	*	4.50781	2.066	3.10593e-05	0.735	2.788
sertDAR_00786	chr1	105437291	105438089	799	*	2.3256	1.611	0.00472494	0.987	2.597
sertDAR_00787	chr1	105463805	105465590	1786	*	22.6392	3.123	2.29511e-23	0.504	3.618
sertDAR_00788	chr1	105527795	105528855	1061	*	24.4536	3.297	3.51914e-25	1.177	4.465
sertDAR_00789	chr1	105765512	105766438	927	*	61.5298	4.853	2.95275e-62	1.011	5.857
sertDAR_00790	chr1	105866847	105867670	824	*	2.09575	1.272	0.00802145	1.418	2.687
sertDAR_00791	chr1	106039282	106040607	1326	*	9.55672	1.955	2.77512e-10	1.897	3.85
sertDAR_00792	chr1	106042970	106043753	784	*	5.0647	1.463	8.6158e-06	2.73	4.192
sertDAR_00793	chr1	106070132	106070444	313	*	2.15645	1.853	0.00697508	1.237	3.082
sertDAR_00794	chr1	106199764	106200035	272	*	1.52104	1.596	0.0301271	1.413	3.01
sertDAR_00795	chr1	106231849	106232147	299	*	2.70067	2.27	0.0019922	1.07	3.324
sertDAR_00796	chr1	106400640	106401566	927	*	3.90911	1.189	0.00012328	3.033	4.221
sertDAR_00797	chr1	106407756	106408465	710	*	9.72709	2.449	1.87462e-10	1.76	4.201
sertDAR_00798	chr1	106428111	106428783	673	*	2.71082	1.483	0.00194616	1.533	3.014
sertDAR_00799	chr1	106477616	106478496	881	*	19.3425	3.134	4.54449e-20	1.173	4.3
sertDAR_00800	chr1	106506454	106506966	513	*	3.42071	2.046	0.000379567	0.965	3.001
sertDAR_00801	chr1	106523209	106524205	997	*	3.87401	1.728	0.000133657	1.214	2.934
sertDAR_00802	chr1	106628788	106630636	1849	*	5.95232	1.315	1.11604e-06	2.673	3.988
sertDAR_00803	chr1	106633052	106633592	541	*	21.581	3.892	2.624e-22	1.287	5.175
sertDAR_00804	chr1	106702754	106703161	408	*	2.46107	2.032	0.00345884	1.009	3.027
sertDAR_00805	chr1	106725097	106725663	567	*	3.4371	2.22	0.000365508	0.414	2.626
sertDAR_00806	chr1	106869202	106870375	1174	*	9.83742	3.215	1.45406e-10	-0.511	2.694
sertDAR_00807	chr1	106883792	106884348	557	*	2.59885	1.402	0.00251855	1.991	3.391
sertDAR_00808	chr1	107000223	107001019	797	*	5.18945	1.309	6.46467e-06	3.916	5.224
sertDAR_00809	chr1	107427102	107427525	424	*	7.34167	4.687	4.55337e-08	-1.561	3.096
sertDAR_00810	chr1	107548618	107549412	795	*	7.06846	8.566	8.54157e-08	-4.7	3.487
sertDAR_00811	chr1	107562145	107562486	342	*	1.64362	1.738	0.0227186	0.852	2.583
sertDAR_00812	chr1	107589657	107590746	1090	*	5.67048	1.327	2.13561e-06	3.416	4.743
sertDAR_00813	chr1	107635946	107636251	306	*	1.32596	1.313	0.0472111	1.875	3.187
sertDAR_00814	chr1	107649035	107649471	437	*	4.29588	3.252	5.05961e-05	-0.625	2.615
sertDAR_00815	chr1	107706016	107706475	460	*	7.72836	3.794	1.86914e-08	-0.374	3.409
sertDAR_00816	chr1	107977420	107978168	749	*	7.28571	2.159	5.17949e-08	1.471	3.626
sertDAR_00817	chr1	108259362	108259776	415	*	3.37089	2.57	0.000425705	0.356	2.907
sertDAR_00818	chr1	108316350	108316870	521	*	10.2357	6.077	5.81214e-11	-2.39	3.607
sertDAR_00819	chr1	109982179	109983597	1419	*	4.01496	1.431	9.66134e-05	2.994	4.425
sertDAR_00820	chr1	110360573	110361399	827	*	4.64417	2.689	2.26897e-05	0.118	2.799
sertDAR_00821	chr1	110977121	110977610	490	*	5.142	3.381	7.21109e-06	-0.374	2.997
sertDAR_00822	chr1	111058260	111058679	420	*	7.67285	4.767	2.12399e-08	-1.548	3.191
sertDAR_00823	chr1	111425756	111426110	355	*	3.16533	2.718	0.000683385	0.126	2.821
sertDAR_00824	chr1	111762919	111763236	318	*	2.43014	2.104	0.00371412	0.828	2.928
sertDAR_00825	chr1	112355383	112356554	1172	*	6.23897	1.398	5.76807e-07	3.037	4.434
sertDAR_00826	chr1	112360444	112360693	250	*	5.94701	4.376	1.12977e-06	-0.78	3.558
sertDAR_00827	chr1	112388833	112390239	1407	*	6.01053	1.544	9.76055e-07	1.961	3.504
sertDAR_00828	chr1	112485859	112487156	1298	*	2.63777	3.432	0.00230267	0.225	3.644
sertDAR_00829	chr1	112748458	112748953	496	*	12.0455	3.202	9.00497e-13	1.074	4.267
sertDAR_00830	chr1	113163029	113163782	754	*	4.64006	2.633	2.29055e-05	-0.02	2.597
sertDAR_00831	chr1	113297860	113298213	354	*	2.03606	2.071	0.0092033	0.505	2.562
sertDAR_00832	chr1	113550102	113550918	817	*	9.59543	3.358	2.53847e-10	-0.358	2.989
sertDAR_00833	chr1	113568233	113568765	533	*	4.17348	2.8	6.70682e-05	0.145	2.939
sertDAR_00834	chr1	113958029	113958932	904	*	4.88758	2.262	1.29545e-05	0.28	2.53
sertDAR_00835	chr1	113963171	113964339	1169	*	4.47276	1.837	3.36694e-05	0.992	2.823
sertDAR_00836	chr1	113970611	113971151	541	*	8.27795	3.181	5.27289e-09	0.452	3.62
sertDAR_00837	chr1	114158172	114159184	1013	*	4.76464	2.045	1.71935e-05	0.725	2.758
sertDAR_00838	chr1	114258469	114258985	517	*	3.70238	2.568	0.000198434	0.012	2.57
sertDAR_00839	chr1	114288199	114289338	1140	*	5.44439	2.67	3.59429e-06	0.482	3.148
sertDAR_00840	chr1	115500377	115500773	397	*	1.84709	1.573	0.0142203	1.252	2.82
sertDAR_00841	chr1	115538188	115538728	541	*	4.3626	2.584	4.33913e-05	0.618	3.195
sertDAR_00842	chr1	116350270	116350590	321	*	2.23428	2.34	0.00583074	0.257	2.581
sertDAR_00843	chr1	117085933	117086364	432	*	4.76254	5.747	1.72765e-05	-3.021	2.558
sertDAR_00844	chr1	117276949	117277855	907	*	12.2768	3.094	5.28736e-13	0.322	3.408
sertDAR_00845	chr1	118257266	118258151	886	*	6.34507	3.044	4.51785e-07	0.08	3.118
sertDAR_00846	chr1	118368847	118369522	676	*	2.90631	1.823	0.00124077	1.014	2.835
sertDAR_00847	chr1	118437767	118438237	471	*	3.10641	2.371	0.000782698	0.15	2.51
sertDAR_00848	chr1	118479190	118479624	435	*	16.6027	3.335	2.49638e-17	1.574	4.906
sertDAR_00849	chr1	118481294	118482787	1494	*	9.37983	1.905	4.17035e-10	1.792	3.694
sertDAR_00850	chr1	118516411	118517202	792	*	9.09213	3.191	8.08849e-10	-0.018	3.16
sertDAR_00851	chr1	118756097	118757019	923	*	13.8944	2.719	1.27532e-14	1.936	4.65
sertDAR_00852	chr1	118759366	118759951	586	*	2.85562	1.162	0.00139437	3.439	4.602
sertDAR_00853	chr1	118825125	118826580	1456	*	3.47295	1.052	0.00033655	2.781	3.832
sertDAR_00854	chr1	118982373	118983051	679	*	1.86384	1.342	0.0136825	1.242	2.581
sertDAR_00855	chr1	119152036	119153060	1025	*	4.09117	1.83	8.1064e-05	0.746	2.572
sertDAR_00856	chr1	119197223	119197797	575	*	5.65355	1.518	2.22051e-06	3.179	4.696
sertDAR_00857	chr1	119271175	119271826	652	*	3.17635	1.836	0.000666271	0.945	2.774
sertDAR_00858	chr1	119277183	119277606	424	*	2.20819	5.149	0.00619168	-1.598	3.52
sertDAR_00859	chr1	119375391	119375754	364	*	1.53668	1.616	0.0290618	0.921	2.53
sertDAR_00860	chr1	119388710	119391486	2777	*	5.89178	1.107	1.28298e-06	3.496	4.602
sertDAR_00861	chr1	119521100	119521463	364	*	10.5851	3.325	2.59952e-11	1.116	4.427
sertDAR_00862	chr1	119523264	119523848	585	*	9.91514	2.093	1.21578e-10	2.676	4.768
sertDAR_00863	chr1	119536079	119536586	508	*	10.6477	5.649	2.2504e-11	-2.059	3.538
sertDAR_00864	chr1	119544638	119545172	535	*	5.64426	2.858	2.26851e-06	0.342	3.199
sertDAR_00865	chr1	119555432	119555852	421	*	2.05968	1.776	0.00871613	0.918	2.693
sertDAR_00866	chr1	119827803	119829625	1823	*	3.26011	1.287	0.000549397	1.297	2.58
sertDAR_00867	chr1	120037004	120037678	675	*	1.96021	1.178	0.0109595	2.154	3.328
sertDAR_00868	chr1	120115677	120116684	1008	*	16.6709	2.638	2.13352e-17	1.894	4.527
sertDAR_00869	chr1	120124947	120125189	243	*	4.80551	1.947	1.56493e-05	2.803	4.748
sertDAR_00870	chr1	120188375	120188772	398	*	1.86381	1.621	0.0136831	1.175	2.79
sertDAR_00871	chr1	120266453	120266904	452	*	7.5167	1.767	3.04301e-08	3.377	5.142
sertDAR_00872	chr1	120270242	120270744	503	*	1.66853	1.022	0.0214521	2.803	3.823
sertDAR_00873	chr1	120340238	120342750	2513	*	3.4894	1.154	0.000324042	2.391	3.544
sertDAR_00874	chr1	120357133	120358278	1146	*	25.9776	3.305	1.05287e-26	1.257	4.556
sertDAR_00875	chr1	120363625	120364011	387	*	1.905	1.9	0.0124452	0.679	2.571
sertDAR_00876	chr1	120374475	120375215	741	*	8.69659	3.237	2.011e-09	-0.137	3.078
sertDAR_00877	chr1	120383518	120383918	401	*	2.12984	1.864	0.00741577	0.774	2.632
sertDAR_00878	chr1	120389988	120390838	851	*	5.69067	1.529	2.03857e-06	2.612	4.139
sertDAR_00879	chr1	120425502	120425960	459	*	1.67205	1.296	0.0212787	1.677	2.97
sertDAR_00880	chr1	120430208	120430503	296	*	3.3708	2.781	0.000425797	0.386	3.146
sertDAR_00881	chr1	120549338	120550514	1177	*	3.02715	1.153	0.000939406	2.067	3.218
sertDAR_00882	chr1	120757145	120759027	1883	*	7.41147	1.467	3.8773e-08	2.754	4.22
sertDAR_00883	chr1	120921483	120922046	564	*	4.03761	1.719	9.1704e-05	1.844	3.561
sertDAR_00884	chr1	120978393	120979704	1312	*	14.7405	3.707	1.81763e-15	-0.699	2.989
sertDAR_00885	chr1	121013764	121014491	728	*	6.82579	2.662	1.49353e-07	0.5	3.148
sertDAR_00886	chr1	121020730	121021354	625	*	3.14633	2.062	0.000713949	0.663	2.718
sertDAR_00887	chr1	121053579	121054102	524	*	3.23557	1.456	0.000581346	2.291	3.745
sertDAR_00888	chr1	121180334	121181486	1153	*	2.44231	1.252	0.00361154	1.572	2.818
sertDAR_00889	chr1	121260348	121260806	459	*	1.46073	1.108	0.0346158	2.064	3.169
sertDAR_00890	chr1	121276157	121276711	555	*	5.27206	2.745	5.34485e-06	0.253	2.989
sertDAR_00891	chr1	121318850	121319207	358	*	1.80376	1.536	0.0157122	1.985	3.514
sertDAR_00892	chr1	121360374	121360951	578	*	1.60287	1.174	0.0249537	1.922	3.092
sertDAR_00893	chr1	121367103	121367747	645	*	3.76735	1.967	0.000170863	0.932	2.892
sertDAR_00894	chr1	121385625	121386456	832	*	1.37429	1.035	0.0422383	1.572	2.601
sertDAR_00895	chr1	121404392	121404850	459	*	5.46789	3.182	3.40492e-06	-0.081	3.077
sertDAR_00896	chr1	121505485	121505824	340	*	1.64834	1.839	0.0224728	0.933	2.761
sertDAR_00897	chr1	122244005	122245154	1150	*	9.11113	1.999	7.74226e-10	1.748	3.745
sertDAR_00898	chr1	123068318	123069896	1579	*	9.18233	2.483	6.57162e-10	0.215	2.687
sertDAR_00899	chr1	123599183	123600043	861	*	6.8589	2.842	1.38388e-07	-0.086	2.74
sertDAR_00900	chr1	123655900	123657179	1280	*	9.90939	2.893	1.23199e-10	-0.112	2.769
sertDAR_00901	chr1	123900950	123901832	883	*	26.5173	4.761	3.03877e-27	-0.238	4.495
sertDAR_00902	chr1	123933870	123934765	896	*	3.61718	1.607	0.000241444	1.275	2.878
sertDAR_00903	chr1	124401076	124402112	1037	*	16.4518	2.368	3.53371e-17	2.363	4.728
sertDAR_00904	chr1	124592560	124593244	685	*	12.5978	4.297	2.5246e-13	-0.939	3.337
sertDAR_00905	chr1	124606671	124607143	473	*	1.64908	1.458	0.0224346	1.315	2.769
sertDAR_00906	chr1	124656029	124656629	601	*	12.7843	3.392	1.64309e-13	0.512	3.891
sertDAR_00907	chr1	124845448	124846050	603	*	2.63822	1.519	0.00230027	1.584	3.102
sertDAR_00908	chr1	124914004	124914632	629	*	8.16845	4.483	6.78494e-09	-1.666	2.753
sertDAR_00909	chr1	125022670	125023338	669	*	7.82241	4.093	1.50518e-08	-1.192	2.857
sertDAR_00910	chr1	125158724	125159259	536	*	5.62733	2.64	2.3587e-06	0.579	3.212
sertDAR_00911	chr1	125165039	125165642	604	*	13.2301	4.639	5.88744e-14	-1.066	3.544
sertDAR_00912	chr1	125368665	125369131	467	*	5.0529	2.17	8.85318e-06	1.527	3.693
sertDAR_00913	chr1	125387643	125388246	604	*	32.2496	4.625	5.62899e-33	0.562	5.185
sertDAR_00914	chr1	125389662	125390573	912	*	14.7943	2.998	1.60571e-15	1.601	4.595
sertDAR_00915	chr1	125428286	125429353	1068	*	3.03044	1.341	0.000932316	1.577	2.914
sertDAR_00916	chr1	125458231	125458867	637	*	5.73236	3.001	1.85201e-06	-0.266	2.712
sertDAR_00917	chr1	125481745	125483168	1424	*	8.73476	2.054	1.84179e-09	1.455	3.506
sertDAR_00918	chr1	125507757	125509375	1619	*	9.68583	1.625	2.06142e-10	3.033	4.657
sertDAR_00919	chr1	125575283	125576038	756	*	9.95866	3.146	1.09988e-10	0.145	3.275
sertDAR_00920	chr1	125576929	125577301	373	*	2.77862	2.569	0.00166488	0.042	2.595
sertDAR_00921	chr1	125595873	125597301	1429	*	6.20118	1.646	6.29249e-07	1.915	3.56
sertDAR_00922	chr1	125652441	125653725	1285	*	15.4027	2.735	3.9563e-16	0.996	3.723
sertDAR_00923	chr1	125662975	125663636	662	*	9.50469	2.142	3.12832e-10	2.293	4.433
sertDAR_00924	chr1	125676664	125680058	3395	*	5.66189	1.109	2.17824e-06	2.748	3.856
sertDAR_00925	chr1	125687942	125688570	629	*	10.3725	3.206	4.24105e-11	0.461	3.665
sertDAR_00926	chr1	125719178	125719722	545	*	2.63639	1.939	0.00230997	0.631	2.568
sertDAR_00927	chr1	125740952	125741491	540	*	3.21181	2.079	0.000614025	0.647	2.723
sertDAR_00928	chr1	125759920	125760793	874	*	4.46737	1.242	3.40904e-05	3.076	4.317
sertDAR_00929	chr1	125800369	125800808	440	*	4.97362	3.086	1.06262e-05	-0.111	2.956
sertDAR_00930	chr1	125910542	125913057	2516	*	4.98471	1.205	1.03584e-05	2.593	3.798
sertDAR_00931	chr1	126233095	126233519	425	*	3.0465	2.337	0.000898463	0.349	2.681
sertDAR_00932	chr1	126356499	126357278	780	*	23.7532	4.658	1.76513e-24	-0.508	4.131
sertDAR_00933	chr1	126482785	126485175	2391	*	7.27721	1.34	5.2819e-08	3.54	4.879
sertDAR_00934	chr1	126597406	126597679	274	*	1.89476	2.041	0.012742	0.719	2.751
sertDAR_00935	chr1	126683553	126684537	985	*	6.28919	2.266	5.13814e-07	0.713	2.97
sertDAR_00936	chr1	126766781	126767504	724	*	9.70048	2.62	1.99305e-10	1.102	3.717
sertDAR_00937	chr1	126799054	126799931	878	*	25.9952	3.45	1.01105e-26	1.548	4.994
sertDAR_00938	chr1	126806505	126807161	657	*	9.63312	3.246	2.32747e-10	0.107	3.345
sertDAR_00939	chr1	126817377	126818061	685	*	3.65067	1.832	0.000223526	1.979	3.808
sertDAR_00940	chr1	126925163	126926053	891	*	9.32354	1.704	4.74742e-10	3.714	5.416
sertDAR_00941	chr1	127220394	127220872	479	*	1.4229	1.221	0.0377663	1.52	2.736
sertDAR_00942	chr1	127222462	127222724	263	*	3.37928	4.102	0.000417561	-1.442	2.621
sertDAR_00943	chr1	127234862	127235621	760	*	14.9731	2.856	1.06378e-15	2.24	5.095
sertDAR_00944	chr1	127460990	127461293	304	*	6.82999	2.482	1.47914e-07	2.093	4.573
sertDAR_00945	chr1	127462735	127463066	332	*	4.80877	1.938	1.55321e-05	2.41	4.346
sertDAR_00946	chr1	127588349	127589162	814	*	4.59728	2.397	2.52769e-05	0.246	2.635
sertDAR_00947	chr1	127768659	127769049	391	*	4.84595	2.753	1.42576e-05	0.782	3.519
sertDAR_00948	chr1	127785885	127786324	440	*	4.95589	2.62	1.1069e-05	1.335	3.949
sertDAR_00949	chr1	127833724	127834045	322	*	1.35031	1.462	0.0446361	1.285	2.741
sertDAR_00950	chr1	127975317	127976240	924	*	2.55092	1.502	0.00281239	1.147	2.642
sertDAR_00951	chr1	128020226	128020869	644	*	5.93133	2.313	1.17131e-06	0.985	3.292
sertDAR_00952	chr1	128340888	128341404	517	*	3.03607	1.441	0.000920307	2.425	3.862
sertDAR_00953	chr1	128398857	128399499	643	*	5.29546	1.882	5.0645e-06	2.409	4.288
sertDAR_00954	chr1	128458927	128459407	481	*	8.26094	2.814	5.48359e-09	1.109	3.919
sertDAR_00955	chr1	128535309	128537036	1728	*	12.6095	2.458	2.45737e-13	0.967	3.415
sertDAR_00956	chr1	128570261	128571658	1398	*	2.8687	1.282	0.00135302	1.228	2.507
sertDAR_00957	chr1	128585762	128586363	602	*	17.0042	5.35	9.90391e-18	-1.218	4.121
sertDAR_00958	chr1	128649387	128649935	549	*	19.7231	4.229	1.89197e-20	0.393	4.6
sertDAR_00959	chr1	128678958	128679535	578	*	1.34659	1.193	0.0450208	1.375	2.563
sertDAR_00960	chr1	128704057	128704392	336	*	2.17852	2.02	0.00662945	0.768	2.778
sertDAR_00961	chr1	128789641	128790526	886	*	12.9962	3.406	1.00888e-13	-0.014	3.38
sertDAR_00962	chr1	128800954	128801482	529	*	4.90331	2.649	1.24938e-05	0.283	2.919
sertDAR_00963	chr1	128854589	128855105	517	*	4.89801	2.312	1.26472e-05	1.2	3.505
sertDAR_00964	chr1	128897852	128898676	825	*	3.97064	1.377	0.000106995	2.614	3.991
sertDAR_00965	chr1	129153995	129154520	526	*	1.61987	1.092	0.0239955	2.186	3.277
sertDAR_00966	chr1	129250534	129251879	1346	*	13.994	2.241	1.01394e-14	2.048	4.285
sertDAR_00967	chr1	129253482	129253767	286	*	3.54213	2.435	0.000286992	1.235	3.655
sertDAR_00968	chr1	129476725	129477798	1074	*	1.95198	1.019	0.011169	1.9	2.916
sertDAR_00969	chr1	130422435	130423247	813	*	3.34618	1.582	0.000450634	1.594	3.174
sertDAR_00970	chr1	130588648	130589193	546	*	3.14492	2.076	0.000716272	0.947	3.013
sertDAR_00971	chr1	130734427	130735239	813	*	6.94754	2.031	1.1284e-07	1.903	3.933
sertDAR_00972	chr1	130799732	130800571	840	*	17.635	3.893	2.31748e-18	-0.042	3.829
sertDAR_00973	chr1	130918692	130918937	246	*	1.5972	1.971	0.0252811	0.799	2.763
sertDAR_00974	chr1	130963671	130964306	636	*	1.40745	1.067	0.0391339	1.818	2.886
sertDAR_00975	chr1	131003265	131003768	504	*	1.31122	1.194	0.0488401	1.536	2.728
sertDAR_00976	chr1	131009964	131010791	828	*	14.3898	3.982	4.07564e-15	-0.512	3.439
sertDAR_00977	chr1	131043689	131044160	472	*	23.1997	4.383	6.31351e-24	0.602	4.968
sertDAR_00978	chr1	131099860	131100199	340	*	13.3352	4.135	4.62213e-14	0.323	4.449
sertDAR_00979	chr1	131110851	131111229	379	*	2.35804	1.588	0.00438494	1.865	3.447
sertDAR_00980	chr1	131112514	131113144	631	*	3.19234	1.089	0.000642184	3.428	4.516
sertDAR_00981	chr1	131135157	131135500	344	*	11.2618	2.726	5.4722e-12	2.24	4.963
sertDAR_00982	chr1	131230906	131231580	675	*	11.1169	3.398	7.64021e-12	0.274	3.652
sertDAR_00983	chr1	131512994	131513481	488	*	4.0416	2.108	9.0866e-05	1.452	3.558
sertDAR_00984	chr1	131613354	131613891	538	*	3.4361	1.274	0.000366355	3.371	4.642
sertDAR_00985	chr1	131615289	131615678	390	*	8.13174	3.196	7.38348e-09	0.951	4.141
sertDAR_00986	chr1	131663472	131664346	875	*	12.2509	2.197	5.61113e-13	2.321	4.514
sertDAR_00987	chr1	131690276	131691794	1519	*	4.99427	1.225	1.01328e-05	2.72	3.944
sertDAR_00988	chr1	131696349	131696882	534	*	10.8084	3.181	1.55467e-11	0.719	3.89
sertDAR_00989	chr1	131702165	131702746	582	*	1.50492	1.15	0.0312664	1.902	3.051
sertDAR_00990	chr1	131747688	131748249	562	*	8.85531	2.642	1.39537e-09	1.232	3.87
sertDAR_00991	chr1	131751983	131752417	435	*	6.98056	2.794	1.04577e-07	1.011	3.796
sertDAR_00992	chr1	131769804	131771197	1394	*	8.87865	2.415	1.32235e-09	0.665	3.074
sertDAR_00993	chr1	131820086	131820600	515	*	1.9306	1.61	0.0117327	1.005	2.612
sertDAR_00994	chr1	131822499	131823148	650	*	5.17446	3.108	6.69174e-06	-0.275	2.803
sertDAR_00995	chr1	132062140	132063477	1338	*	3.84512	1.44	0.000142849	1.344	2.78
sertDAR_00996	chr1	132095120	132095967	848	*	2.68139	1.426	0.00208262	1.314	2.735
sertDAR_00997	chr1	132196313	132196640	328	*	4.78487	2.967	1.64107e-05	0.767	3.712
sertDAR_00998	chr1	132199302	132201158	1857	*	8.62814	1.956	2.35427e-09	1.707	3.658
sertDAR_00999	chr1	132276916	132277590	675	*	2.13364	1.279	0.00735131	2.031	3.307
sertDAR_01000	chr1	132286662	132288372	1711	*	17.7011	3.291	1.99005e-18	-0.036	3.239
sertDAR_01001	chr1	132292551	132293137	587	*	1.59044	1.157	0.0256777	1.681	2.836
sertDAR_01002	chr1	132322262	132323092	831	*	6.40464	2.282	3.93881e-07	1.196	3.474
sertDAR_01003	chr1	132333669	132334136	468	*	12.9807	3.195	1.04547e-13	1.184	4.373
sertDAR_01004	chr1	132335156	132335885	730	*	20.1956	3.959	6.37391e-21	0.665	4.604
sertDAR_01005	chr1	132341902	132342747	846	*	9.50352	3.141	3.13674e-10	0.449	3.572
sertDAR_01006	chr1	132346088	132347466	1379	*	7.24244	2.262	5.72217e-08	0.471	2.725
sertDAR_01007	chr1	132353375	132353824	450	*	11.4254	3.084	3.75485e-12	1.23	4.313
sertDAR_01008	chr1	132375214	132377076	1863	*	6.63759	1.824	2.30359e-07	0.974	2.792
sertDAR_01009	chr1	132468876	132469480	605	*	3.28664	1.491	0.000516847	2.51	3.999
sertDAR_01010	chr1	132471110	132471925	816	*	9.62684	2.791	2.36133e-10	1.114	3.9
sertDAR_01011	chr1	132635667	132636043	377	*	3.17338	2.496	0.000670845	0.525	3.013
sertDAR_01012	chr1	132836846	132837235	390	*	1.39144	1.531	0.0406033	1.11	2.629
sertDAR_01013	chr1	132838399	132838954	556	*	12.3337	4.643	4.63784e-13	-0.738	3.884
sertDAR_01014	chr1	133076859	133077602	744	*	11.8641	2.744	1.36751e-12	1.175	3.913
sertDAR_01015	chr1	133217409	133217882	474	*	4.89777	2.235	1.26542e-05	1.257	3.489
sertDAR_01016	chr1	133222460	133223245	786	*	2.8611	1.279	0.00137688	2.138	3.413
sertDAR_01017	chr1	133226051	133227378	1328	*	2.62022	1.045	0.00239762	2.1	3.142
sertDAR_01018	chr1	133296449	133297011	563	*	3.19956	1.844	0.000631602	1.4	3.234
sertDAR_01019	chr1	133512536	133513117	582	*	2.2579	1.41	0.005522	2.05	3.459
sertDAR_01020	chr1	133694259	133694613	355	*	3.85658	2.293	0.00013913	1.3	3.586
sertDAR_01021	chr1	133695804	133696494	691	*	8.31468	1.982	4.84525e-09	2.834	4.813
sertDAR_01022	chr1	133815711	133816062	352	*	1.53154	1.35	0.0294076	1.794	3.142
sertDAR_01023	chr1	133950119	133950746	628	*	2.14239	1.608	0.00720459	0.973	2.574
sertDAR_01024	chr1	134195628	134196877	1250	*	2.98522	1.094	0.00103461	2.351	3.443
sertDAR_01025	chr1	134211937	134213973	2037	*	3.00441	1.112	0.000989889	1.9	3.009
sertDAR_01026	chr1	134230553	134231020	468	*	2.65935	1.738	0.00219103	2.054	3.784
sertDAR_01027	chr1	134320786	134321401	616	*	3.65262	1.649	0.000222525	2.046	3.689
sertDAR_01028	chr1	134753687	134754392	706	*	3.63662	1.136	0.000230878	3.574	4.708
sertDAR_01029	chr1	134809169	134809783	615	*	6.78389	3.064	1.64478e-07	0.106	3.159
sertDAR_01030	chr1	135023920	135025276	1357	*	11.8762	3.325	1.32969e-12	-0.293	3.009
sertDAR_01031	chr1	135126393	135126910	518	*	7.28358	2.451	5.20497e-08	1.382	3.826
sertDAR_01032	chr1	135142304	135142799	496	*	7.12535	3.151	7.49292e-08	0.969	4.112
sertDAR_01033	chr1	135260356	135260776	421	*	2.58279	1.429	0.00261341	3.082	4.512
sertDAR_01034	chr1	135357710	135358108	399	*	2.76254	1.724	0.00172765	1.696	3.417
sertDAR_01035	chr1	135410900	135411395	496	*	4.59314	2.276	2.55189e-05	1.15	3.415
sertDAR_01036	chr1	135558083	135558653	571	*	7.78972	3.719	1.62286e-08	-0.429	3.278
sertDAR_01037	chr1	135588959	135589308	350	*	2.37774	1.577	0.0041904	2.296	3.866
sertDAR_01038	chr1	135590819	135591332	514	*	4.40794	2.209	3.90894e-05	1.285	3.488
sertDAR_01039	chr1	135668273	135668688	416	*	2.85667	1.18	0.00139101	3.502	4.679
sertDAR_01040	chr1	135731858	135732203	346	*	1.47275	1.308	0.0336705	1.899	3.205
sertDAR_01041	chr1	135782821	135783273	453	*	3.68997	1.841	0.000204188	1.802	3.639
sertDAR_01042	chr1	135793412	135795082	1671	*	3.02269	1.034	0.000949089	2.126	3.158
sertDAR_01043	chr1	135812992	135813786	795	*	3.68802	1.837	0.000205105	1.391	3.219
sertDAR_01044	chr1	135852328	135852698	371	*	1.97288	1.785	0.0106443	0.989	2.768
sertDAR_01045	chr1	135861914	135863616	1703	*	6.18812	1.702	6.48462e-07	1.509	3.206
sertDAR_01046	chr1	136011965	136012348	384	*	2.72191	1.924	0.00189711	1.6	3.516
sertDAR_01047	chr1	136063777	136064500	724	*	7.01985	2.608	9.55314e-08	0.606	3.212
sertDAR_01048	chr1	136109877	136110253	377	*	2.68873	2.325	0.00204771	0.415	2.725
sertDAR_01049	chr1	136351535	136351842	308	*	2.25519	2.423	0.00555656	0.104	2.518
sertDAR_01050	chr1	136555857	136556458	602	*	3.26068	1.327	0.000548687	2.955	4.282
sertDAR_01051	chr1	136613233	136613960	728	*	16.0314	3.219	9.30343e-17	0.994	4.202
sertDAR_01052	chr1	136662084	136662606	523	*	7.00172	2.658	9.9604e-08	1.092	3.741
sertDAR_01053	chr1	136683067	136684088	1022	*	10.4039	2.641	3.94579e-11	1.064	3.696
sertDAR_01054	chr1	136695921	136696793	873	*	2.9368	1.186	0.00115664	2.585	3.77
sertDAR_01055	chr1	136719319	136720164	846	*	2.96378	1.094	0.00108698	3.025	4.117
sertDAR_01056	chr1	136751218	136751845	628	*	1.5651	1.196	0.0272205	1.462	2.653
sertDAR_01057	chr1	136793357	136794258	902	*	4.98359	1.628	1.0385e-05	1.907	3.534
sertDAR_01058	chr1	136823818	136824406	589	*	10.0366	2.71	9.19245e-11	1.498	4.2
sertDAR_01059	chr1	136868794	136870122	1329	*	4.24446	1.476	5.69555e-05	1.97	3.443
sertDAR_01060	chr1	136915355	136915907	553	*	6.20656	1.881	6.21503e-07	2.455	4.334
sertDAR_01061	chr1	137034426	137035112	687	*	6.647	1.799	2.25425e-07	2.425	4.223
sertDAR_01062	chr1	137058445	137059172	728	*	17.1641	3.719	6.85283e-18	0.235	3.94
sertDAR_01063	chr1	137238325	137238735	411	*	1.82602	1.781	0.0149274	0.735	2.51
sertDAR_01064	chr1	137355123	137356519	1397	*	13.8315	3.026	1.47409e-14	0.108	3.118
sertDAR_01065	chr1	137360653	137361260	608	*	5.91633	1.401	1.21246e-06	3.943	5.343
sertDAR_01066	chr1	137364474	137364795	322	*	3.41477	2.537	0.000384795	0.838	3.36
sertDAR_01067	chr1	137374610	137375185	576	*	3.20854	1.615	0.000618669	1.676	3.287
sertDAR_01068	chr1	137568462	137569275	814	*	14.222	3.914	5.9974e-15	-0.506	3.388
sertDAR_01069	chr1	137606157	137606794	638	*	16.0025	3.974	9.94254e-17	-0.049	3.912
sertDAR_01070	chr1	137617461	137618044	584	*	5.99517	2.564	1.01118e-06	0.628	3.182
sertDAR_01071	chr1	137640843	137641164	322	*	3.33681	2.855	0.000460463	0.071	2.904
sertDAR_01072	chr1	137656677	137657579	903	*	9.52915	2.561	2.957e-10	1.051	3.611
sertDAR_01073	chr1	137738316	137738860	545	*	3.4983	1.793	0.000317469	1.499	3.286
sertDAR_01074	chr1	137801889	137802519	631	*	9.71978	4.569	1.90641e-10	-1.352	3.158
sertDAR_01075	chr1	137840503	137840822	320	*	2.95711	2.856	0.0011038	-0.079	2.775
sertDAR_01076	chr1	137935594	137936207	614	*	16.1742	3.875	6.69509e-17	0.297	4.164
sertDAR_01077	chr1	137938696	137939191	496	*	9.92108	3.429	1.19927e-10	0.261	3.677
sertDAR_01078	chr1	138385102	138386106	1005	*	2.83255	1.495	0.00147045	1.056	2.549
sertDAR_01079	chr1	138408912	138409635	724	*	7.77362	4.148	1.68416e-08	-1.438	2.666
sertDAR_01080	chr1	138468146	138468494	349	*	3.41528	2.736	0.000384342	0.137	2.855
sertDAR_01081	chr1	138518799	138519358	560	*	11.3528	2.535	4.43804e-12	1.941	4.471
sertDAR_01082	chr1	138571160	138572408	1249	*	4.71462	1.582	1.9292e-05	1.47	3.046
sertDAR_01083	chr1	138645057	138645378	322	*	2.06034	2.306	0.00870292	0.211	2.516
sertDAR_01084	chr1	138718887	138719261	375	*	3.43445	2.43	0.000367751	0.752	3.179
sertDAR_01085	chr1	138767237	138768480	1244	*	17.3141	3.076	4.85176e-18	0.614	3.679
sertDAR_01086	chr1	138826846	138827290	445	*	4.73106	3.187	1.85756e-05	-0.406	2.758
sertDAR_01087	chr1	138831315	138831674	360	*	4.75619	2.176	1.7531e-05	2.109	4.289
sertDAR_01088	chr1	138912023	138913333	1311	*	5.47627	1.206	3.33986e-06	3.294	4.498
sertDAR_01089	chr1	138928570	138930381	1812	*	4.88432	1.102	1.30521e-05	3.147	4.249
sertDAR_01090	chr1	138987337	138987633	297	*	1.63711	1.646	0.0230618	1.26	2.9
sertDAR_01091	chr1	138992343	138992975	633	*	11.1376	3.361	7.28385e-12	0.366	3.708
sertDAR_01092	chr1	139045315	139046031	717	*	14.2851	3.792	5.1871e-15	0.169	3.948
sertDAR_01093	chr1	139329641	139330087	447	*	4.75122	2.995	1.77331e-05	0.25	3.222
sertDAR_01094	chr1	139514551	139515014	464	*	2.83093	2.448	0.00147594	0.128	2.558
sertDAR_01095	chr1	141097482	141097996	515	*	11.1729	2.957	6.71527e-12	1.537	4.495
sertDAR_01096	chr1	141669118	141669770	653	*	7.53417	2.744	2.923e-08	0.741	3.477
sertDAR_01097	chr1	142064003	142064493	491	*	4.16208	2.529	6.88528e-05	0.699	3.212
sertDAR_01098	chr1	142108709	142109631	923	*	7.21433	2.425	6.10484e-08	0.947	3.366
sertDAR_01099	chr1	142730375	142730596	222	*	2.78455	3.817	0.00164229	-1.203	2.58
sertDAR_01100	chr1	142775081	142775290	210	*	1.32696	1.913	0.0471021	0.878	2.777
sertDAR_01101	chr1	142864936	142865322	387	*	5.48229	3.296	3.29392e-06	-0.127	3.158
sertDAR_01102	chr1	142867115	142867682	568	*	1.38805	1.202	0.0409215	1.371	2.568
sertDAR_01103	chr1	142934948	142935351	404	*	4.1788	3.464	6.62517e-05	-0.744	2.693
sertDAR_01104	chr1	143123006	143123603	598	*	7.99006	3.373	1.02316e-08	-0.27	3.093
sertDAR_01105	chr1	143293775	143294158	384	*	4.38377	5.566	4.13269e-05	-2.967	2.528
sertDAR_01106	chr1	143308836	143309921	1086	*	15.5341	2.164	2.92316e-16	2.738	4.9
sertDAR_01107	chr1	143503229	143504801	1573	*	5.72244	1.617	1.8948e-06	1.47	3.083
sertDAR_01108	chr1	143652927	143653552	626	*	7.87462	3.396	1.33469e-08	-0.146	3.24
sertDAR_01109	chr1	143671592	143672937	1346	*	9.97583	2.46	1.05724e-10	0.787	3.238
sertDAR_01110	chr1	143724419	143725080	662	*	13.4907	2.048	3.23107e-14	3.411	5.458
sertDAR_01111	chr1	143811226	143811693	468	*	2.59131	1.432	0.00256265	2.221	3.648
sertDAR_01112	chr1	143886264	143886787	524	*	2.98107	2.078	0.00104455	0.687	2.762
sertDAR_01113	chr1	144001409	144001798	390	*	4.78224	1.371	1.65107e-05	3.9	5.27
sertDAR_01114	chr1	144018330	144019138	809	*	1.48584	1.265	0.032671	1.447	2.709
sertDAR_01115	chr1	144057174	144058051	878	*	8.14367	2.781	7.18342e-09	0.279	3.051
sertDAR_01116	chr1	144098756	144099452	697	*	1.91995	1.265	0.0120241	1.482	2.742
sertDAR_01117	chr1	144219843	144220141	299	*	2.81239	2.64	0.00154031	0.278	2.897
sertDAR_01118	chr1	144798492	144799218	727	*	9.27314	4.381	5.33169e-10	-1.572	2.759
sertDAR_01119	chr1	144913967	144914199	233	*	2.272	2.959	0.00534566	-0.317	2.64
sertDAR_01120	chr1	145259101	145259622	522	*	4.17429	3.058	6.69441e-05	-0.437	2.595
sertDAR_01121	chr1	145591529	145591898	370	*	2.78803	2.559	0.00162919	0.19	2.746
sertDAR_01122	chr1	145895827	145896391	565	*	6.23521	3.619	5.81828e-07	-0.378	3.217
sertDAR_01123	chr1	145955817	145956037	221	*	1.35208	1.94	0.0444552	0.696	2.626
sertDAR_01124	chr1	146995236	146995871	636	*	3.31479	2.149	0.000484402	0.399	2.534
sertDAR_01125	chr1	149168622	149169216	595	*	2.68736	2.076	0.00205417	0.699	2.762
sertDAR_01126	chr1	149555497	149556787	1291	*	5.37404	1.494	4.22628e-06	2.098	3.59
sertDAR_01127	chr1	149908003	149908397	395	*	3.83606	2.99	0.000145861	0.072	3.065
sertDAR_01128	chr1	150115242	150115760	519	*	2.63499	1.86	0.00231746	0.919	2.778
sertDAR_01129	chr1	150122687	150123384	698	*	6.08456	1.828	8.23081e-07	2.242	4.07
sertDAR_01130	chr1	150195628	150196096	469	*	3.01737	2.855	0.000960782	-0.271	2.557
sertDAR_01131	chr1	150770986	150771603	618	*	2.8508	2.029	0.00140994	0.571	2.597
sertDAR_01132	chr1	150827219	150827510	292	*	4.19858	3.905	6.33018e-05	-1	2.866
sertDAR_01133	chr1	150873214	150873741	528	*	1.46072	1.197	0.0346165	1.593	2.784
sertDAR_01134	chr1	150954447	150954820	374	*	2.35153	2.134	0.00445116	0.551	2.673
sertDAR_01135	chr1	151007491	151008141	651	*	6.88464	2.955	1.30425e-07	0.234	3.171
sertDAR_01136	chr1	151040739	151041493	755	*	2.96838	1.383	0.00107553	1.965	3.345
sertDAR_01137	chr1	151046574	151046998	425	*	2.21251	1.739	0.00613044	1.199	2.929
sertDAR_01138	chr1	151549115	151550041	927	*	1.61744	1.087	0.0241301	1.837	2.919
sertDAR_01139	chr1	151614301	151615052	752	*	3.32647	1.841	0.000471549	1.336	3.169
sertDAR_01140	chr1	151702901	151703426	526	*	6.94863	3.085	1.12556e-07	0.164	3.241
sertDAR_01141	chr1	151712733	151713244	512	*	2.47628	1.967	0.00333983	0.56	2.52
sertDAR_01142	chr1	151953463	151954088	626	*	2.53419	1.072	0.00292289	2.978	4.05
sertDAR_01143	chr1	152527954	152528600	647	*	18.8517	4.807	1.40686e-19	-0.582	4.197
sertDAR_01144	chr1	152555946	152556887	942	*	26.2877	3.199	5.15537e-27	1.81	5.008
sertDAR_01145	chr1	152562830	152563826	997	*	2.28269	1.301	0.00521565	1.831	3.129
sertDAR_01146	chr1	152640546	152641634	1089	*	5.54003	2.081	2.88384e-06	0.764	2.837
sertDAR_01147	chr1	152648664	152649273	610	*	9.35821	3.646	4.38318e-10	-0.194	3.423
sertDAR_01148	chr1	152669693	152670201	509	*	7.01533	2.971	9.65322e-08	0.392	3.349
sertDAR_01149	chr1	152702739	152703419	681	*	26.7584	4.725	1.74432e-27	0.263	4.988
sertDAR_01150	chr1	152727642	152728119	478	*	2.33689	1.641	0.00460372	1.423	3.057
sertDAR_01151	chr1	153037245	153037665	421	*	4.3946	2.599	4.03091e-05	0.487	3.079
sertDAR_01152	chr1	153040035	153040671	637	*	12.5331	2.572	2.93025e-13	1.942	4.511
sertDAR_01153	chr1	153119049	153119498	450	*	4.90691	3.128	1.23905e-05	-0.053	3.051
sertDAR_01154	chr1	153180466	153181200	735	*	13.5182	3.532	3.03284e-14	0.304	3.82
sertDAR_01155	chr1	153266927	153267289	363	*	1.35121	1.276	0.0445439	1.913	3.185
sertDAR_01156	chr1	153277622	153278577	956	*	10.583	2.799	2.61231e-11	0.53	3.317
sertDAR_01157	chr1	153310877	153311464	588	*	17.4925	4.278	3.21707e-18	0.022	4.282
sertDAR_01158	chr1	153354585	153355068	484	*	4.22231	3.51	5.99369e-05	-0.716	2.754
sertDAR_01159	chr1	153439389	153439774	386	*	2.74386	2.83	0.00180361	-0.279	2.519
sertDAR_01160	chr1	153491809	153492258	450	*	4.25752	2.337	5.52688e-05	1.016	3.341
sertDAR_01161	chr1	153535423	153536047	625	*	7.73642	1.866	1.83477e-08	2.964	4.828
sertDAR_01162	chr1	153542775	153543483	709	*	4.99018	1.36	1.02287e-05	3.651	5.01
sertDAR_01163	chr1	153585142	153586424	1283	*	8.15498	2.672	6.99867e-09	0.416	3.076
sertDAR_01164	chr1	153633549	153634052	504	*	11.2767	3.332	5.28819e-12	0.642	3.961
sertDAR_01165	chr1	153635149	153635913	765	*	5.16261	2.048	6.87687e-06	1.341	3.388
sertDAR_01166	chr1	153669087	153669513	427	*	9.72336	2.971	1.89077e-10	1.285	4.249
sertDAR_01167	chr1	153673933	153674418	486	*	3.87482	2.026	0.000133408	1.33	3.353
sertDAR_01168	chr1	153713205	153713701	497	*	2.41248	2.058	0.00386832	0.895	2.944
sertDAR_01169	chr1	153762793	153763241	449	*	1.64	1.252	0.0229085	1.838	3.089
sertDAR_01170	chr1	153775223	153775834	612	*	2.29902	1.738	0.00502325	1.138	2.869
sertDAR_01171	chr1	153961997	153962684	688	*	5.77781	2.111	1.66798e-06	1.773	3.881
sertDAR_01172	chr1	153980771	153981573	803	*	6.85102	2.175	1.40921e-07	1.383	3.55
sertDAR_01173	chr1	154091007	154091599	593	*	7.93755	3.214	1.15464e-08	0.077	3.27
sertDAR_01174	chr1	154202519	154202995	477	*	3.14102	1.663	0.000722744	2.001	3.663
sertDAR_01175	chr1	154982671	154983960	1290	*	17.6801	2.711	2.08871e-18	1.702	4.406
sertDAR_01176	chr1	154999382	155000571	1190	*	2.32977	1.208	0.00467979	1.611	2.815
sertDAR_01177	chr1	155030527	155031295	769	*	26.0616	3.702	8.67753e-27	1.046	4.739
sertDAR_01178	chr1	155039097	155041135	2039	*	10.0825	1.627	8.26898e-11	2.526	4.151
sertDAR_01179	chr1	155052816	155053360	545	*	5.21496	2.249	6.09592e-06	1.183	3.423
sertDAR_01180	chr1	155112133	155112616	484	*	7.67099	2.765	2.13312e-08	0.997	3.758
sertDAR_01181	chr1	155215343	155215717	375	*	1.58647	1.141	0.0259137	2.371	3.509
sertDAR_01182	chr1	155236660	155237003	344	*	4.16586	1.504	6.82564e-05	3.397	4.898
sertDAR_01183	chr1	155239887	155240341	455	*	6.10759	1.671	7.80565e-07	3.291	4.963
sertDAR_01184	chr1	155335881	155336320	440	*	3.95472	3.039	0.00011099	-0.374	2.636
sertDAR_01185	chr1	155373102	155373381	280	*	1.36757	1.789	0.042897	0.78	2.556
sertDAR_01186	chr1	155504447	155505464	1018	*	20.8616	3.026	1.37531e-21	1.838	4.857
sertDAR_01187	chr1	155510260	155510599	340	*	3.89012	2.671	0.000128789	0.469	3.136
sertDAR_01188	chr1	155529217	155529623	407	*	2.23902	1.156	0.00576745	3.017	4.172
sertDAR_01189	chr1	155949197	155949745	549	*	3.80598	2.626	0.000156321	0.116	2.727
sertDAR_01190	chr1	156070180	156071335	1156	*	4.70433	1.487	1.97548e-05	2.032	3.516
sertDAR_01191	chr1	156074572	156075012	441	*	1.90347	1.109	0.012489	2.754	3.863
sertDAR_01192	chr1	156084413	156086173	1761	*	2.75979	1.024	0.00173863	2.39	3.411
sertDAR_01193	chr1	156108410	156108734	325	*	2.27737	2.07	0.00527991	0.748	2.81
sertDAR_01194	chr1	156250815	156251488	674	*	12.6361	3.331	2.31166e-13	0.71	4.025
sertDAR_01195	chr1	156284841	156285720	880	*	3.0622	1.454	0.000866568	1.801	3.25
sertDAR_01196	chr1	156344272	156344966	695	*	10.4274	3.308	3.73768e-11	0.13	3.424
sertDAR_01197	chr1	156391414	156391966	553	*	2.46692	1.816	0.00341259	0.882	2.69
sertDAR_01198	chr1	156400295	156400661	367	*	1.88161	1.68	0.0131338	1.138	2.811
sertDAR_01199	chr1	156602481	156603052	572	*	24.2538	4.873	5.57427e-25	-0.263	4.591
sertDAR_01200	chr1	156615326	156616176	851	*	2.11144	1.028	0.00773678	2.273	3.3
sertDAR_01201	chr1	156648656	156649445	790	*	3.67953	1.583	0.000209157	1.756	3.338
sertDAR_01202	chr1	156666762	156667961	1200	*	4.95577	1.334	1.1072e-05	2.754	4.086
sertDAR_01203	chr1	156677296	156677640	345	*	4.07047	2.331	8.5021e-05	1.495	3.831
sertDAR_01204	chr1	156963811	156965123	1313	*	12.6707	3.056	2.1347e-13	0.267	3.306
sertDAR_01205	chr1	156976079	156976709	631	*	6.87728	2.943	1.32654e-07	0.511	3.444
sertDAR_01206	chr1	156995130	156995559	430	*	3.02469	2.02	0.000944743	1.217	3.239
sertDAR_01207	chr1	157140559	157140946	388	*	2.3793	1.614	0.00417537	1.685	3.297
sertDAR_01208	chr1	157143289	157143907	619	*	11.2485	2.302	5.64271e-12	2.441	4.739
sertDAR_01209	chr1	157256532	157257652	1121	*	5.39664	1.9	4.01201e-06	1.13	3.022
sertDAR_01210	chr1	157343569	157343868	300	*	3.62685	3.58	0.00023613	-0.815	2.726
sertDAR_01211	chr1	157518012	157518593	582	*	11.6072	3.22	2.47052e-12	0.627	3.839
sertDAR_01212	chr1	157530716	157531576	861	*	2.21315	1.412	0.00612132	1.186	2.591
sertDAR_01213	chr1	157731116	157731700	585	*	17.0702	4.657	8.50728e-18	-0.47	4.181
sertDAR_01214	chr1	158288489	158288809	321	*	2.63718	2.7	0.0023058	-0.168	2.517
sertDAR_01215	chr1	158554066	158554919	854	*	6.40388	2.294	3.94562e-07	1.16	3.454
sertDAR_01216	chr1	158691713	158692270	558	*	3.50714	2.354	0.000311068	0.37	2.707
sertDAR_01217	chr1	158732972	158733494	523	*	2.41762	1.8	0.00382277	0.777	2.573
sertDAR_01218	chr1	158973780	158974541	762	*	15.8452	4.072	1.4281e-16	-0.285	3.763
sertDAR_01219	chr1	158992564	158993170	607	*	5.0189	2.378	9.57417e-06	0.74	3.113
sertDAR_01220	chr1	159493661	159494594	934	*	10.3918	3.105	4.05722e-11	-0.044	3.045
sertDAR_01221	chr1	159517731	159518099	369	*	2.29807	2.132	0.00503419	0.76	2.88
sertDAR_01222	chr1	159535582	159536128	547	*	9.58548	4.002	2.5973e-10	-0.715	3.269
sertDAR_01223	chr1	159621364	159621673	310	*	1.30801	1.381	0.0492028	1.52	2.9
sertDAR_01224	chr1	159645658	159645938	281	*	2.19101	2.394	0.00644152	0.25	2.631
sertDAR_01225	chr1	159650050	159650790	741	*	5.05277	2.502	8.8559e-06	0.45	2.935
sertDAR_01226	chr1	159657474	159658459	986	*	5.98533	2.147	1.03436e-06	0.821	2.963
sertDAR_01227	chr1	159786560	159787105	546	*	4.06239	2.564	8.66189e-05	0.054	2.61
sertDAR_01228	chr1	159977623	159978333	711	*	20.0708	3.376	8.49664e-21	1.311	4.677
sertDAR_01229	chr1	160036737	160037655	919	*	9.7161	2.44	1.92264e-10	1.2	3.633
sertDAR_01230	chr1	160060002	160060804	803	*	9.2718	3.004	5.34805e-10	0.256	3.242
sertDAR_01231	chr1	160149135	160149712	578	*	7.65332	2.981	2.22166e-08	0.357	3.323
sertDAR_01232	chr1	160153213	160153677	465	*	1.49344	1.571	0.032104	0.972	2.535
sertDAR_01233	chr1	160308976	160310338	1363	*	3.34909	1.249	0.000447622	1.756	3.003
sertDAR_01234	chr1	160531397	160531844	448	*	8.4435	1.896	3.60167e-09	4.229	6.126
sertDAR_01235	chr1	160692849	160693481	633	*	2.87133	1.009	0.00134483	4.297	5.306
sertDAR_01236	chr1	160729586	160730442	857	*	15.0069	3.721	9.84271e-16	-0.031	3.669
sertDAR_01237	chr1	160837436	160838252	817	*	8.78695	2.958	1.63324e-09	0.147	3.091
sertDAR_01238	chr1	160882880	160883254	375	*	5.58366	3.327	2.60822e-06	-0.053	3.25
sertDAR_01239	chr1	160982718	160983473	756	*	1.62623	1.002	0.0236469	2.146	3.144
sertDAR_01240	chr1	161023010	161023493	484	*	2.96105	2.025	0.00109384	0.93	2.948
sertDAR_01241	chr1	161117076	161117902	827	*	18.5645	4.379	2.72567e-19	-0.276	4.093
sertDAR_01242	chr1	161210895	161211344	450	*	1.86869	1.749	0.0135303	0.862	2.599
sertDAR_01243	chr1	161409047	161409412	366	*	3.4736	2.489	0.000336044	0.511	2.992
sertDAR_01244	chr1	161463759	161464092	334	*	1.48633	1.712	0.0326342	0.806	2.517
sertDAR_01245	chr1	161494364	161494805	442	*	1.50394	1.072	0.0313373	2.259	3.331
sertDAR_01246	chr1	161496972	161497688	717	*	7.49637	2.877	3.18879e-08	0.311	3.185
sertDAR_01247	chr1	161621301	161621868	568	*	1.43472	1.281	0.0367518	1.28	2.562
sertDAR_01248	chr1	161812157	161812632	476	*	2.70799	1.985	0.00195887	0.981	2.961
sertDAR_01249	chr1	161868277	161868942	666	*	9.16965	2.255	6.76622e-10	2.451	4.702
sertDAR_01250	chr1	161913226	161914149	924	*	24.8323	3.608	1.47116e-25	0.82	4.421
sertDAR_01251	chr1	161931179	161932630	1452	*	7.44172	2.797	3.61646e-08	-0.124	2.651
sertDAR_01252	chr1	161962431	161963302	872	*	10.1083	2	7.79318e-11	2.653	4.65
sertDAR_01253	chr1	162183861	162184657	797	*	2.27584	1.393	0.00529853	1.196	2.584
sertDAR_01254	chr1	162196783	162197449	667	*	10.4766	3.226	3.33726e-11	0.272	3.487
sertDAR_01255	chr1	162293689	162294873	1185	*	2.66269	1.137	0.00217427	1.938	3.072
sertDAR_01256	chr1	162453528	162453976	449	*	1.89379	1.601	0.0127705	1.038	2.633
sertDAR_01257	chr1	162777922	162779696	1775	*	16.6772	2.577	2.10285e-17	1.085	3.658
sertDAR_01258	chr1	162910634	162911050	417	*	5.36655	4.345	4.29984e-06	-1.538	2.776
sertDAR_01259	chr1	163185755	163186641	887	*	7.43528	2.46	3.67046e-08	1.114	3.563
sertDAR_01260	chr1	163263188	163263654	467	*	3.33209	2.581	0.000465487	-0.033	2.529
sertDAR_01261	chr1	163279985	163282110	2126	*	15.4276	2.356	3.73616e-16	1.114	3.465
sertDAR_01262	chr1	163367596	163368357	762	*	4.05364	2.161	8.83809e-05	0.62	2.769
sertDAR_01263	chr1	163376942	163377259	318	*	3.07894	3.002	0.000833793	-0.118	2.852
sertDAR_01264	chr1	163379905	163380734	830	*	7.66176	2.628	2.1789e-08	0.573	3.192
sertDAR_01265	chr1	163655491	163657003	1513	*	7.68373	2.231	2.07145e-08	0.546	2.769
sertDAR_01266	chr1	163745057	163745462	406	*	1.50275	1.327	0.0314232	1.684	3.012
sertDAR_01267	chr1	163923950	163924548	599	*	4.00555	1.781	9.87308e-05	1.624	3.401
sertDAR_01268	chr1	163992293	163992760	468	*	5.74077	1.868	1.81648e-06	2.564	4.429
sertDAR_01269	chr1	164235988	164236481	494	*	1.38539	1.034	0.0411724	2.184	3.219
sertDAR_01270	chr1	164254744	164255209	466	*	2.58835	1.409	0.00258019	2.135	3.543
sertDAR_01271	chr1	164344552	164345259	708	*	2.38071	1.611	0.00416189	0.923	2.53
sertDAR_01272	chr1	164353269	164353889	621	*	20.7332	4.971	1.84854e-21	-0.602	4.34
sertDAR_01273	chr1	164447281	164447895	615	*	7.54709	2.803	2.83735e-08	0.638	3.427
sertDAR_01274	chr1	164451319	164451693	375	*	5.24452	2.612	5.69482e-06	1.027	3.627
sertDAR_01275	chr1	164460583	164462006	1424	*	13.3979	1.89	4.00009e-14	2.892	4.779
sertDAR_01276	chr1	164466084	164466471	388	*	6.93969	3.603	1.14897e-07	-0.001	3.573
sertDAR_01277	chr1	164548123	164548536	414	*	3.40174	1.547	0.000396515	2.437	3.982
sertDAR_01278	chr1	164550630	164551260	631	*	2.62183	1.377	0.00238874	1.996	3.368
sertDAR_01279	chr1	164586301	164587075	775	*	5.54892	1.906	2.82542e-06	1.605	3.508
sertDAR_01280	chr1	164766471	164767009	539	*	4.3681	3.17	4.28449e-05	-0.469	2.669
sertDAR_01281	chr1	164786174	164788105	1932	*	12.1912	2.645	6.43878e-13	0.547	3.179
sertDAR_01282	chr1	164848550	164849498	949	*	12.2814	3.284	5.23106e-13	0.009	3.277
sertDAR_01283	chr1	164855613	164856339	727	*	3.99477	1.494	0.000101212	2.361	3.853
sertDAR_01284	chr1	164887767	164888192	426	*	5.09021	2.431	8.12439e-06	1.038	3.463
sertDAR_01285	chr1	164942133	164943080	948	*	14.1589	3.797	6.93622e-15	-0.339	3.43
sertDAR_01286	chr1	165084097	165084570	474	*	2.43689	1.552	0.00365688	1.98	3.53
sertDAR_01287	chr1	165291556	165292070	515	*	2.66417	1.633	0.00216685	1.7	3.326
sertDAR_01288	chr1	165302831	165303223	393	*	1.35758	1.232	0.0438956	1.737	2.969
sertDAR_01289	chr1	165670036	165670485	450	*	3.78456	1.98	0.000164224	1.525	3.503
sertDAR_01290	chr1	165836380	165838132	1753	*	4.68015	1.096	2.08858e-05	3.222	4.317
sertDAR_01291	chr1	165853628	165855117	1490	*	3.38288	1.088	0.00041411	2.317	3.403
sertDAR_01292	chr1	165930191	165930718	528	*	5.19368	2.543	6.40201e-06	1	3.529
sertDAR_01293	chr1	165979940	165980522	583	*	13.6455	3.509	2.26189e-14	1.12	4.616
sertDAR_01294	chr1	165990716	165991428	713	*	9.5347	3.668	2.91948e-10	-0.266	3.387
sertDAR_01295	chr1	166114995	166115433	439	*	4.58389	1.507	2.60684e-05	3.119	4.624
sertDAR_01296	chr1	166244201	166244819	619	*	9.75424	2.771	1.76101e-10	1.208	3.969
sertDAR_01297	chr1	166249048	166249532	485	*	10.3058	3.073	4.9457e-11	1.24	4.303
sertDAR_01298	chr1	166304493	166305299	807	*	21.5027	3.823	3.14274e-22	0.442	4.251
sertDAR_01299	chr1	166505507	166506100	594	*	9.00501	3.594	9.88531e-10	-0.255	3.324
sertDAR_01300	chr1	166755284	166755908	625	*	4.45054	1.993	3.54369e-05	1.355	3.344
sertDAR_01301	chr1	166796424	166797461	1038	*	5.29417	2.068	5.0796e-06	0.87	2.932
sertDAR_01302	chr1	166848059	166848714	656	*	2.09815	1.352	0.00797723	1.486	2.836
sertDAR_01303	chr1	166996682	166997422	741	*	27.631	3.972	2.33885e-28	1.788	5.751
sertDAR_01304	chr1	167015969	167016702	734	*	11.6996	2.724	1.99711e-12	1.237	3.954
sertDAR_01305	chr1	167118959	167119356	398	*	3.62703	2.944	0.000236032	-0.231	2.687
sertDAR_01306	chr1	167269625	167270932	1308	*	12.9012	1.903	1.25541e-13	3.345	5.248
sertDAR_01307	chr1	167414433	167415322	890	*	2.13548	1.004	0.00732014	2.946	3.947
sertDAR_01308	chr1	167466605	167467370	766	*	8.18007	2.387	6.60587e-09	1.187	3.57
sertDAR_01309	chr1	167472852	167474065	1214	*	16.0587	3.075	8.73541e-17	0.559	3.622
sertDAR_01310	chr1	167495931	167496428	498	*	5.98192	2.555	1.04252e-06	1.047	3.59
sertDAR_01311	chr1	167761778	167762088	311	*	1.73412	1.821	0.0184448	0.913	2.733
sertDAR_01312	chr1	167781888	167782496	609	*	2.10216	1.106	0.00790395	2.47	3.577
sertDAR_01313	chr1	167790268	167791566	1299	*	12.3798	2.116	4.17108e-13	2.174	4.287
sertDAR_01314	chr1	167817153	167818950	1798	*	5.36624	1.753	4.30289e-06	0.86	2.605
sertDAR_01315	chr1	167890839	167891205	367	*	5.53263	4.29	2.93336e-06	-1.322	2.918
sertDAR_01316	chr1	167941986	167943469	1484	*	2.97451	1.132	0.00106046	1.847	2.977
sertDAR_01317	chr1	168163330	168164079	750	*	1.81248	1.195	0.0153999	1.829	3.025
sertDAR_01318	chr1	168169118	168169915	798	*	8.43181	2.056	3.69989e-09	2.275	4.33
sertDAR_01319	chr1	168174215	168174626	412	*	1.71887	1.458	0.0191041	1.37	2.823
sertDAR_01320	chr1	168197540	168198712	1173	*	5.91674	2.091	1.21132e-06	0.752	2.834
sertDAR_01321	chr1	168220660	168221604	945	*	7.16288	1.642	6.87257e-08	3.495	5.136
sertDAR_01322	chr1	168313105	168313463	359	*	1.79974	1.464	0.0158583	1.739	3.2
sertDAR_01323	chr1	168325770	168326466	697	*	1.63205	1.05	0.0233321	1.915	2.964
sertDAR_01324	chr1	168376213	168376639	427	*	1.65301	1.315	0.0222326	1.682	2.993
sertDAR_01325	chr1	168382376	168383213	838	*	11.3207	2.098	4.77911e-12	2.578	4.675
sertDAR_01326	chr1	168391588	168392555	968	*	3.0899	1.316	0.00081301	2.288	3.601
sertDAR_01327	chr1	168409973	168410502	530	*	1.65586	1.166	0.0220872	1.988	3.152
sertDAR_01328	chr1	168501855	168502866	1012	*	20.5444	2.598	2.85525e-21	2.27	4.865
sertDAR_01329	chr1	168708755	168710429	1675	*	4.5845	1.416	2.60316e-05	1.534	2.945
sertDAR_01330	chr1	168786361	168787301	941	*	7.59607	2.024	2.53474e-08	1.593	3.612
sertDAR_01331	chr1	168902025	168902420	396	*	3.47681	2.554	0.000333575	0.257	2.802
sertDAR_01332	chr1	169058644	169059129	486	*	19.5674	3.782	2.70743e-20	1.052	4.833
sertDAR_01333	chr1	169088788	169089419	632	*	5.99263	2.577	1.01711e-06	0.58	3.149
sertDAR_01334	chr1	169252056	169252572	517	*	2.09563	1.367	0.00802369	1.743	3.106
sertDAR_01335	chr1	169254180	169255089	910	*	2.47997	1.22	0.00331151	1.755	2.973
sertDAR_01336	chr1	169340814	169341345	532	*	4.83413	2.627	1.4651e-05	0.271	2.887
sertDAR_01337	chr1	169464494	169465662	1169	*	3.69072	1.618	0.000203835	0.931	2.543
sertDAR_01338	chr1	169495640	169495982	343	*	1.33739	1.312	0.0459845	1.565	2.874
sertDAR_01339	chr1	169695160	169695934	775	*	10.6473	4.22	2.25282e-11	-0.821	3.361
sertDAR_01340	chr1	169924525	169924963	439	*	4.77489	2.564	1.67921e-05	1.087	3.641
sertDAR_01341	chr1	170147794	170148488	695	*	2.51283	1.385	0.00307024	1.826	3.208
sertDAR_01342	chr1	170188470	170189418	949	*	5.35748	1.739	4.3906e-06	1.691	3.427
sertDAR_01343	chr1	170436911	170437193	283	*	3.74214	5.208	0.000181076	-2.503	2.622
sertDAR_01344	chr1	170442322	170442657	336	*	3.23639	2.438	0.000580237	0.639	3.066
sertDAR_01345	chr1	170459923	170460559	637	*	1.51509	1.238	0.0305429	1.328	2.559
sertDAR_01346	chr1	170516141	170517277	1137	*	4.5051	1.513	3.12537e-05	1.859	3.37
sertDAR_01347	chr1	170554323	170555387	1065	*	3.94082	1.311	0.000114599	2.309	3.617
sertDAR_01348	chr1	170647441	170648586	1146	*	6.24828	1.385	5.64579e-07	3.063	4.447
sertDAR_01349	chr1	170651064	170652034	971	*	17.4925	2.188	3.21707e-18	3.628	5.816
sertDAR_01350	chr1	170674023	170674747	725	*	6.04969	2.488	8.91889e-07	0.931	3.408
sertDAR_01351	chr1	170729840	170730450	611	*	1.78375	1.311	0.016453	1.305	2.613
sertDAR_01352	chr1	170876841	170877517	677	*	4.71673	1.657	1.91988e-05	2.149	3.803
sertDAR_01353	chr1	170959765	170960120	356	*	3.02738	1.925	0.000938897	1.605	3.526
sertDAR_01354	chr1	170975599	170976107	509	*	1.92026	1.761	0.0120154	0.832	2.595
sertDAR_01355	chr1	171096255	171097504	1250	*	2.28434	1.191	0.00519587	1.68	2.866
sertDAR_01356	chr1	171129278	171129668	391	*	1.60969	1.571	0.0245645	1.189	2.759
sertDAR_01357	chr1	171156434	171156994	561	*	4.26889	2.359	5.38411e-05	0.479	2.829
sertDAR_01358	chr1	171375804	171376129	326	*	1.40226	1.23	0.0396037	2.012	3.241
sertDAR_01359	chr1	171382349	171382691	343	*	4.85543	2.545	1.39499e-05	1.105	3.641
sertDAR_01360	chr1	171424476	171425695	1220	*	6.99378	1.499	1.01443e-07	3.435	4.934
sertDAR_01361	chr1	171435310	171436293	984	*	5.73648	2.025	1.83452e-06	1.674	3.693
sertDAR_01362	chr1	171439059	171439390	332	*	2.30143	1.194	0.00499539	3.242	4.436
sertDAR_01363	chr1	171440382	171441740	1359	*	7.16541	1.692	6.83265e-08	1.95	3.638
sertDAR_01364	chr1	171469909	171471344	1436	*	6.82978	2.356	1.47986e-07	1.247	3.596
sertDAR_01365	chr1	171568551	171568888	338	*	2.99932	2.325	0.00100157	0.869	3.184
sertDAR_01366	chr1	172020101	172020762	662	*	2.98017	1.896	0.00104672	0.712	2.604
sertDAR_01367	chr1	172133551	172133983	433	*	2.96144	2.435	0.00109285	0.145	2.564
sertDAR_01368	chr1	172220415	172220882	468	*	4.82715	2.08	1.48883e-05	1.745	3.824
sertDAR_01369	chr1	172236030	172236686	657	*	37.6919	4.971	2.03295e-38	0.262	5.215
sertDAR_01370	chr1	172242286	172242814	529	*	1.6333	1.634	0.0232648	0.89	2.513
sertDAR_01371	chr1	172300228	172300677	450	*	1.54346	1.041	0.0286114	2.522	3.559
sertDAR_01372	chr1	172412220	172413727	1508	*	2.70759	1.02	0.00196067	2.11	3.129
sertDAR_01373	chr1	172423285	172424025	741	*	8.41973	2.223	3.80423e-09	1.794	4.014
sertDAR_01374	chr1	172430742	172432511	1770	*	8.61652	2.136	2.41811e-09	0.686	2.814
sertDAR_01375	chr1	172436735	172437234	500	*	17.7118	3.956	1.94161e-18	0.839	4.791
sertDAR_01376	chr1	172491701	172492489	789	*	16.2006	2.848	6.30093e-17	1.986	4.832
sertDAR_01377	chr1	172503338	172503754	417	*	18.225	3.577	5.95621e-19	1.373	4.949
sertDAR_01378	chr1	172960484	172960820	337	*	2.70687	2.646	0.00196394	-0.041	2.602
sertDAR_01379	chr1	172961695	172962100	406	*	3.34667	2.858	0.000450126	-0.218	2.639
sertDAR_01380	chr1	173349787	173351052	1266	*	4.75394	1.769	1.76221e-05	0.922	2.684
sertDAR_01381	chr1	173434437	173434737	301	*	4.42191	4.311	3.78524e-05	-1.373	2.937
sertDAR_01382	chr1	173436942	173437372	431	*	2.39496	1.549	0.00402754	1.696	3.241
sertDAR_01383	chr1	173455394	173456729	1336	*	2.30708	1.044	0.00493086	1.817	2.858
sertDAR_01384	chr1	174170539	174173072	2534	*	30.4385	3.562	3.64331e-31	-0.135	3.412
sertDAR_01385	chr1	174753722	174754091	370	*	1.38107	1.024	0.041584	2.553	3.576
sertDAR_01386	chr1	174906041	174906409	369	*	2.74446	2.281	0.0018011	0.647	2.912
sertDAR_01387	chr1	174916996	174917391	396	*	4.90581	1.553	1.2422e-05	3.439	4.992
sertDAR_01388	chr1	174918535	174919257	723	*	4.03713	1.288	9.18058e-05	2.951	4.238
sertDAR_01389	chr1	174974529	174975171	643	*	3.41889	1.61	0.000381163	2.069	3.673
sertDAR_01390	chr1	174994951	174995359	409	*	2.12969	1.256	0.0074184	2.519	3.775
sertDAR_01391	chr1	175032615	175033385	771	*	7.00788	1.662	9.8201e-08	3.003	4.661
sertDAR_01392	chr1	175251331	175251823	493	*	2.37366	1.623	0.00422997	1.324	2.941
sertDAR_01393	chr1	175300872	175301356	485	*	5.32988	2.711	4.67859e-06	0.702	3.416
sertDAR_01394	chr1	175304504	175304965	462	*	2.16097	1.516	0.00690293	1.508	3.023
sertDAR_01395	chr1	175336167	175336636	470	*	28.5579	4.672	2.76787e-29	0.601	5.261
sertDAR_01396	chr1	175360027	175360610	584	*	1.34205	1.152	0.0454939	1.619	2.765
sertDAR_01397	chr1	175506757	175507503	747	*	2.07726	1.215	0.00837022	1.791	3.004
sertDAR_01398	chr1	175512087	175512950	864	*	12.9927	2.565	1.01705e-13	1.945	4.505
sertDAR_01399	chr1	175586627	175587175	549	*	6.05779	2.788	8.75412e-07	0.46	3.242
sertDAR_01400	chr1	176046370	176047732	1363	*	6.40668	1.813	3.92035e-07	1.345	3.155
sertDAR_01401	chr1	176053403	176054182	780	*	8.33673	2.942	4.60541e-09	0.225	3.149
sertDAR_01402	chr1	176078302	176078962	661	*	6.31251	2.545	4.86952e-07	0.698	3.232
sertDAR_01403	chr1	176355187	176356047	861	*	2.91807	1.683	0.00120762	0.937	2.612
sertDAR_01404	chr1	176364372	176364922	551	*	4.59256	2.802	2.55526e-05	0.069	2.85
sertDAR_01405	chr1	176468628	176468919	292	*	3.3958	3.124	0.000401976	-0.282	2.82
sertDAR_01406	chr1	176528906	176529331	426	*	3.71106	2.587	0.000194511	0.225	2.801
sertDAR_01407	chr1	176837261	176837672	412	*	5.7554	3.73	1.75631e-06	-0.771	2.928
sertDAR_01408	chr1	176927183	176927801	619	*	2.60709	1.659	0.00247119	1.303	2.953
sertDAR_01409	chr1	177022635	177023641	1007	*	8.03796	1.854	9.16298e-09	2.066	3.917
sertDAR_01410	chr1	177399316	177399874	559	*	2.59344	1.735	0.00255009	0.989	2.718
sertDAR_01411	chr1	177447008	177447638	631	*	36.8772	5.059	1.32668e-37	0.332	5.393
sertDAR_01412	chr1	177468480	177469311	832	*	6.9422	2.006	1.14235e-07	1.818	3.823
sertDAR_01413	chr1	177479245	177479942	698	*	18.1638	3.511	6.85812e-19	1.053	4.555
sertDAR_01414	chr1	177557528	177558345	818	*	21.2044	3.8	6.24663e-22	0.357	4.143
sertDAR_01415	chr1	177568140	177568810	671	*	16.4264	3.623	3.74602e-17	0.42	4.035
sertDAR_01416	chr1	177569760	177570075	316	*	2.04054	1.668	0.0091087	1.658	3.321
sertDAR_01417	chr1	177609205	177609777	573	*	14.1897	3.322	6.4605e-15	0.896	4.208
sertDAR_01418	chr1	177643093	177644638	1546	*	19.514	3.054	3.06162e-20	0.649	3.693
sertDAR_01419	chr1	178205704	178206735	1032	*	1.81749	1.215	0.0152234	1.363	2.575
sertDAR_01420	chr1	178291596	178292064	469	*	7.46107	4.015	3.45882e-08	-0.744	3.268
sertDAR_01421	chr1	178297906	178298317	412	*	2.48359	1.993	0.00328403	0.849	2.83
sertDAR_01422	chr1	178346113	178346462	350	*	1.88207	1.733	0.01312	1.302	3.034
sertDAR_01423	chr1	178716358	178716884	527	*	6.05616	2.465	8.78707e-07	1.239	3.693
sertDAR_01424	chr1	178914783	178915558	776	*	1.64655	1.13	0.022566	1.432	2.559
sertDAR_01425	chr1	178917168	178918301	1134	*	1.94659	1.019	0.0113086	1.809	2.826
sertDAR_01426	chr1	179012168	179012783	616	*	2.3232	1.557	0.00475113	1.473	3.026
sertDAR_01427	chr1	179064134	179064670	537	*	1.31095	1.113	0.0488712	1.554	2.664
sertDAR_01428	chr1	179162854	179164492	1639	*	43.2578	4.082	5.52341e-44	0.956	5.033
sertDAR_01429	chr1	179206404	179206716	313	*	1.52986	1.698	0.0295219	1.058	2.757
sertDAR_01430	chr1	179243850	179244214	365	*	4.38648	3.238	4.10696e-05	-0.342	2.873
sertDAR_01431	chr1	179281454	179283513	2060	*	4.31477	1.197	4.84428e-05	2.131	3.326
sertDAR_01432	chr1	179309082	179309798	717	*	2.258	1.771	0.00552073	0.81	2.568
sertDAR_01433	chr1	179385029	179385394	366	*	5.38098	3.175	4.15927e-06	0.236	3.392
sertDAR_01434	chr1	179454617	179455089	473	*	6.74425	2.734	1.80199e-07	0.85	3.575
sertDAR_01435	chr1	179604455	179604924	470	*	23.2275	5.12	5.92282e-24	-0.301	4.8
sertDAR_01436	chr1	179628541	179629063	523	*	6.08873	2.641	8.15203e-07	0.833	3.461
sertDAR_01437	chr1	179808316	179809187	872	*	4.97959	2.622	1.04811e-05	0.113	2.725
sertDAR_01438	chr1	179946570	179947062	493	*	6.67599	2.76	2.10865e-07	0.758	3.505
sertDAR_01439	chr1	179969892	179970443	552	*	4.65394	2.609	2.21852e-05	0.495	3.096
sertDAR_01440	chr1	179975952	179976227	276	*	1.53949	1.793	0.028874	1.123	2.903
sertDAR_01441	chr1	180307249	180308970	1722	*	2.02356	1.006	0.00947199	1.746	2.748
sertDAR_01442	chr1	180315115	180315514	400	*	1.76184	1.478	0.0173047	2.206	3.682
sertDAR_01443	chr1	180393369	180394168	800	*	2.18851	1.421	0.00647878	1.214	2.627
sertDAR_01444	chr1	180507073	180507813	741	*	10.3296	3.742	4.6815e-11	-0.621	3.093
sertDAR_01445	chr1	180544671	180545072	402	*	7.31905	4.677	4.79677e-08	-1.45	3.173
sertDAR_01446	chr1	180882487	180882839	353	*	2.60803	2.298	0.00246585	0.478	2.773
sertDAR_01447	chr1	180883976	180884588	613	*	1.39568	1.054	0.0402084	1.913	2.968
sertDAR_01448	chr1	180913825	180914288	464	*	4.91059	2.523	1.22861e-05	0.715	3.227
sertDAR_01449	chr1	181029957	181030686	730	*	1.93783	1.395	0.0115391	1.511	2.901
sertDAR_01450	chr1	181172027	181172935	909	*	9.98928	2.772	1.02498e-10	1.034	3.795
sertDAR_01451	chr1	181219419	181219777	359	*	2.53342	2.483	0.00292809	0.282	2.742
sertDAR_01452	chr1	181258752	181259087	336	*	5.5601	2.673	2.7536e-06	1.242	3.915
sertDAR_01453	chr1	181417939	181418445	507	*	3.97566	1.475	0.000105766	2.701	4.175
sertDAR_01454	chr1	181921524	181922434	911	*	3.10385	1.267	0.000787309	2.168	3.433
sertDAR_01455	chr1	182006303	182007020	718	*	2.57977	1.825	0.00263168	1.719	3.542
sertDAR_01456	chr1	182052341	182053264	924	*	1.41471	1.142	0.0384845	1.665	2.801
sertDAR_01457	chr1	182071882	182072822	941	*	4.20125	1.273	6.2915e-05	3.163	4.434
sertDAR_01458	chr1	182148939	182149327	389	*	4.23898	3.133	5.76798e-05	-0.34	2.781
sertDAR_01459	chr1	182191625	182192528	904	*	9.79907	3.358	1.58828e-10	0.078	3.42
sertDAR_01460	chr1	182499375	182499989	615	*	5.7205	1.978	1.90325e-06	2.221	4.194
sertDAR_01461	chr1	183092478	183093015	538	*	3.33388	2.387	0.000463579	0.22	2.589
sertDAR_01462	chr1	183116401	183117694	1294	*	2.96838	1.268	0.00107553	1.493	2.757
sertDAR_01463	chr1	183142016	183142452	437	*	5.4001	3.14	3.98012e-06	-0.023	3.098
sertDAR_01464	chr1	183144486	183145099	614	*	8.03931	2.968	9.13456e-09	0.829	3.788
sertDAR_01465	chr1	183198064	183198632	569	*	5.77124	3.668	1.69341e-06	-0.691	2.965
sertDAR_01466	chr1	183227488	183228164	677	*	8.14427	2.416	7.17346e-09	1.659	4.072
sertDAR_01467	chr1	183826144	183827051	908	*	4.55002	2.428	2.81828e-05	0.371	2.785
sertDAR_01468	chr1	184049022	184049482	461	*	1.30975	1.143	0.0490059	1.797	2.937
sertDAR_01469	chr1	184675076	184676693	1618	*	20.8032	2.497	1.57339e-21	1.943	4.437
sertDAR_01470	chr1	184708474	184708932	459	*	5.81783	3.582	1.52115e-06	-0.434	3.116
sertDAR_01471	chr1	184782098	184782475	378	*	1.40382	1.265	0.039462	1.794	3.053
sertDAR_01472	chr1	184788348	184788682	335	*	2.00452	1.942	0.00989645	0.865	2.803
sertDAR_01473	chr1	185113698	185113960	263	*	1.75769	2.164	0.0174709	0.501	2.665
sertDAR_01474	chr1	185163096	185163917	822	*	10.6402	3.238	2.28982e-11	0.108	3.328
sertDAR_01475	chr1	185262351	185263175	825	*	3.46186	1.167	0.000345254	2.976	4.143
sertDAR_01476	chr1	185585436	185586370	935	*	6.92773	2.709	1.18104e-07	0.246	2.936
sertDAR_01477	chr1	185868685	185869102	418	*	3.04536	2.127	0.000900821	0.844	2.968
sertDAR_01478	chr1	185930373	185930910	538	*	6.9466	3.244	1.13083e-07	-0.176	3.052
sertDAR_01479	chr1	185969235	185969616	382	*	1.70015	1.708	0.0199455	0.954	2.654
sertDAR_01480	chr1	186013571	186014696	1126	*	12.5101	3.294	3.08927e-13	-0.125	3.162
sertDAR_01481	chr1	186289161	186289558	398	*	3.12382	2.348	0.000751928	0.457	2.795
sertDAR_01482	chr1	186341277	186342651	1375	*	9.50886	2.738	3.09842e-10	0.102	2.826
sertDAR_01483	chr1	186347501	186348592	1092	*	10.3293	2.777	4.68487e-11	0.302	3.071
sertDAR_01484	chr1	186362853	186363861	1009	*	12.0398	3.688	9.12364e-13	-0.428	3.231
sertDAR_01485	chr1	186399667	186400215	549	*	1.82394	1.326	0.0149989	1.462	2.784
sertDAR_01486	chr1	186439591	186440182	592	*	3.23533	2.236	0.000581656	0.333	2.552
sertDAR_01487	chr1	186444714	186445161	448	*	2.01715	1.454	0.00961288	1.683	3.135
sertDAR_01488	chr1	186447515	186447921	407	*	1.35009	1.382	0.0446592	1.19	2.565
sertDAR_01489	chr1	186458099	186458571	473	*	1.87028	1.577	0.0134808	1.001	2.572
sertDAR_01490	chr1	186567272	186568706	1435	*	31.4658	4.086	3.42139e-32	0.269	4.336
sertDAR_01491	chr1	186585724	186587751	2028	*	38.4484	3.306	3.56106e-39	1.49	4.791
sertDAR_01492	chr1	186609708	186611172	1465	*	5.93367	1.332	1.16501e-06	2.751	4.081
sertDAR_01493	chr1	186656249	186656666	418	*	4.60562	2.832	2.47956e-05	0.694	3.51
sertDAR_01494	chr1	186930508	186930922	415	*	1.88076	1.362	0.0131596	1.948	3.307
sertDAR_01495	chr1	186979859	186980942	1084	*	2.26565	1.081	0.00542437	1.855	2.934
sertDAR_01496	chr1	187020026	187020429	404	*	6.87901	3.146	1.32125e-07	0.564	3.697
sertDAR_01497	chr1	187226098	187226972	875	*	13.8537	2.967	1.40048e-14	1.135	4.093
sertDAR_01498	chr1	187360990	187361794	805	*	4.023	2.015	9.48426e-05	0.919	2.925
sertDAR_01499	chr1	187389616	187390723	1108	*	17.0687	2.693	8.53644e-18	1.822	4.509
sertDAR_01500	chr1	187631591	187631800	210	*	1.66139	2.271	0.0218078	0.42	2.69
sertDAR_01501	chr1	187667731	187668275	545	*	18.1332	4.959	7.35937e-19	-0.498	4.43
sertDAR_01502	chr1	187669536	187670015	480	*	1.73653	1.532	0.0183428	0.974	2.501
sertDAR_01503	chr1	187740519	187741111	593	*	4.71545	5.52	1.92553e-05	-0.075	5.425
sertDAR_01504	chr1	187836555	187837204	650	*	1.94405	1.331	0.0113751	1.525	2.853
sertDAR_01505	chr1	187927742	187928561	820	*	23.1988	4.521	6.32725e-24	-0.39	4.104
sertDAR_01506	chr1	187930524	187930822	299	*	3.86574	3.088	0.000136227	-0.066	3.007
sertDAR_01507	chr1	187946386	187947101	716	*	37.1273	5.279	7.46007e-38	-0.197	5.056
sertDAR_01508	chr1	187971216	187971641	426	*	6.44997	2.844	3.54836e-07	0.692	3.526
sertDAR_01509	chr1	188101881	188102245	365	*	3.28664	2.01	0.000516847	1.446	3.452
sertDAR_01510	chr1	188826376	188827016	641	*	9.32869	2.762	4.69148e-10	0.917	3.67
sertDAR_01511	chr1	188849648	188850172	525	*	6.63944	3.049	2.29383e-07	0.171	3.21
sertDAR_01512	chr1	189089416	189089791	376	*	5.61071	3.46	2.45072e-06	-0.05	3.383
sertDAR_01513	chr1	189184945	189185680	736	*	2.80866	1.136	0.00155361	2.963	4.098
sertDAR_01514	chr1	189215089	189215934	846	*	40.4875	4.962	3.25464e-41	0.162	5.114
sertDAR_01515	chr1	189217414	189218133	720	*	3.25513	1.435	0.000555734	1.988	3.42
sertDAR_01516	chr1	189731692	189732064	373	*	5.94366	2.437	1.13853e-06	1.802	4.242
sertDAR_01517	chr1	189824433	189825055	623	*	8.46668	2.301	3.41446e-09	1.793	4.088
sertDAR_01518	chr1	189846246	189847245	1000	*	6.68645	2.198	2.0585e-07	0.948	3.137
sertDAR_01519	chr1	189913392	189914468	1077	*	10.3583	2.79	4.38227e-11	0.769	3.548
sertDAR_01520	chr1	190007362	190007793	432	*	1.42767	1.284	0.0373534	1.481	2.761
sertDAR_01521	chr1	190038193	190038893	701	*	5.12661	2.263	7.47122e-06	1.254	3.507
sertDAR_01522	chr1	190061525	190062434	910	*	13.2398	2.027	5.75756e-14	3.204	5.231
sertDAR_01523	chr1	190067074	190067690	617	*	6.34226	2.106	4.54714e-07	1.79	3.891
sertDAR_01524	chr1	190085408	190086129	722	*	5.98028	1.795	1.04644e-06	2.189	3.98
sertDAR_01525	chr1	190374265	190374844	580	*	1.63689	1.323	0.0230731	1.256	2.577
sertDAR_01526	chr1	190690490	190691034	545	*	1.57602	1.417	0.0265448	1.243	2.654
sertDAR_01527	chr1	190834213	190835067	855	*	1.74537	1.233	0.0179733	1.757	2.983
sertDAR_01528	chr1	191030077	191031394	1318	*	41.6243	4.023	2.37513e-42	0.736	4.752
sertDAR_01529	chr1	191256927	191257852	926	*	2.65965	1.025	0.00218951	2.877	3.9
sertDAR_01530	chr1	191259714	191259994	281	*	2.01067	1.589	0.00975736	1.95	3.535
sertDAR_01531	chr1	191292293	191292833	541	*	6.55777	2.045	2.76838e-07	2.9	4.944
sertDAR_01532	chr1	191296411	191297128	718	*	15.6904	2.347	2.03969e-16	2.978	5.322
sertDAR_01533	chr1	191453890	191455133	1244	*	6.70804	1.688	1.95865e-07	1.887	3.572
sertDAR_01534	chr1	191466814	191467281	468	*	4.34451	2.639	4.52368e-05	0.284	2.911
sertDAR_01535	chr1	191518793	191519533	741	*	5.25916	2.779	5.50611e-06	0.059	2.817
sertDAR_01536	chr1	191840686	191841365	680	*	2.11954	1.266	0.00759385	1.942	3.204
sertDAR_01537	chr1	191864192	191865111	920	*	8.00659	1.811	9.84938e-09	2.578	4.388
sertDAR_01538	chr1	192061506	192062214	709	*	4.83428	1.745	1.4646e-05	1.985	3.727
sertDAR_01539	chr1	192174503	192175257	755	*	10.085	4.152	8.22272e-11	-1.002	3.136
sertDAR_01540	chr1	192198424	192198973	550	*	6.21399	3.139	6.10958e-07	0.227	3.351
sertDAR_01541	chr1	192207946	192208576	631	*	3.31472	1.84	0.00048449	1.48	3.316
sertDAR_01542	chr1	192300241	192300998	758	*	10.8488	2.755	1.41643e-11	1.015	3.766
sertDAR_01543	chr1	192310979	192312137	1159	*	8.91059	3.139	1.22859e-09	-0.294	2.818
sertDAR_01544	chr1	192368290	192368677	388	*	1.44152	1.494	0.036181	1.108	2.593
sertDAR_01545	chr1	192402970	192403334	365	*	2.0154	2.121	0.00965157	0.676	2.779
sertDAR_01546	chr1	192444759	192446686	1928	*	2.63824	1.034	0.00230016	1.651	2.682
sertDAR_01547	chr1	192449869	192450325	457	*	3.50259	2.153	0.000314351	0.905	3.049
sertDAR_01548	chr1	192454467	192454935	469	*	5.82907	3.161	1.48227e-06	-0.136	3.013
sertDAR_01549	chr1	192585125	192585786	662	*	4.42635	2.627	3.74674e-05	0.072	2.681
sertDAR_01550	chr1	192679372	192679827	456	*	6.13741	2.497	7.28768e-07	1.214	3.707
sertDAR_01551	chr1	192785597	192786599	1003	*	6.15893	1.909	6.93535e-07	1.357	3.262
sertDAR_01552	chr1	192822472	192823390	919	*	3.26952	1.393	0.00053762	1.797	3.188
sertDAR_01553	chr1	193014957	193015814	858	*	8.78615	3.852	1.63624e-09	-1.142	2.671
sertDAR_01554	chr1	193024269	193025007	739	*	13.9826	2.587	1.04085e-14	2.489	5.073
sertDAR_01555	chr1	193326656	193328006	1351	*	3.09691	1.14	0.000799995	1.995	3.133
sertDAR_01556	chr1	193345983	193346343	361	*	2.44231	2.527	0.00361154	0.286	2.789
sertDAR_01557	chr1	193369971	193370493	523	*	1.41766	1.03	0.0382245	2.161	3.189
sertDAR_01558	chr1	193417734	193419023	1290	*	3.72719	1.607	0.000187417	1.063	2.662
sertDAR_01559	chr1	193634905	193635317	413	*	2.3117	1.769	0.00487871	1.201	2.962
sertDAR_01560	chr1	193655047	193655843	797	*	13.8223	2.686	1.50558e-14	1.756	4.439
sertDAR_01561	chr1	193851695	193851942	248	*	3.36434	4.152	0.00043218	-1.306	2.776
sertDAR_01562	chr1	194419789	194420713	925	*	6.41086	1.661	3.88279e-07	2.315	3.976
sertDAR_01563	chr1	194660323	194660957	635	*	5.30987	1.981	4.89927e-06	1.811	3.789
sertDAR_01564	chr1	194679584	194680552	969	*	2.51454	1.269	0.00305818	1.693	2.961
sertDAR_01565	chr1	194795240	194795761	522	*	5.92197	2.117	1.19683e-06	1.757	3.872
sertDAR_01566	chr1	195266912	195267410	499	*	7.20823	3.122	6.19111e-08	0.192	3.302
sertDAR_01567	chr2	3172589	3173369	781	*	3.33568	1.519	0.000461661	1.645	3.163
sertDAR_01568	chr2	3203106	3204341	1236	*	9.28645	2.768	5.17069e-10	0.222	2.973
sertDAR_01569	chr2	3208239	3208508	270	*	1.61851	1.604	0.0240707	1.493	3.09
sertDAR_01570	chr2	3239202	3239744	543	*	10.555	3.694	2.78624e-11	0.098	3.765
sertDAR_01571	chr2	3375200	3375860	661	*	4.87842	2.817	1.32307e-05	0.03	2.829
sertDAR_01572	chr2	3393724	3393951	228	*	2.76827	3.576	0.00170503	-0.937	2.619
sertDAR_01573	chr2	3420195	3420649	455	*	25.0714	4.381	8.48331e-26	0.993	5.38
sertDAR_01574	chr2	3543286	3543674	389	*	1.5048	1.56	0.0312755	1.273	2.833
sertDAR_01575	chr2	3908171	3908978	808	*	8.49834	2.399	3.17438e-09	1.137	3.529
sertDAR_01576	chr2	3958007	3959150	1144	*	1.92219	1.097	0.0119622	1.666	2.762
sertDAR_01577	chr2	4298606	4299363	758	*	10.8711	2.142	1.3456e-11	2.423	4.563
sertDAR_01578	chr2	4413224	4413774	551	*	1.67938	1.238	0.0209228	1.597	2.834
sertDAR_01579	chr2	4501685	4503006	1322	*	7.98015	2.285	1.04678e-08	0.809	3.083
sertDAR_01580	chr2	4504426	4504956	531	*	16.4638	3.368	3.43711e-17	1.279	4.646
sertDAR_01581	chr2	4569004	4569431	428	*	3.88866	1.818	0.000129222	1.931	3.744
sertDAR_01582	chr2	4629007	4629455	449	*	2.48445	1.941	0.00327753	0.858	2.788
sertDAR_01583	chr2	4725441	4725978	538	*	9.15076	3.679	7.06704e-10	-0.314	3.34
sertDAR_01584	chr2	4760785	4761328	544	*	2.42597	1.942	0.00375002	0.706	2.648
sertDAR_01585	chr2	4819696	4820540	845	*	15.6067	3.508	2.4732e-16	0.25	3.741
sertDAR_01586	chr2	4822416	4823059	644	*	5.11012	2.799	7.76029e-06	-0.037	2.739
sertDAR_01587	chr2	4977474	4978488	1015	*	9.72737	2.862	1.87342e-10	0.341	3.19
sertDAR_01588	chr2	5112640	5113703	1064	*	2.08173	1.101	0.0082846	1.831	2.927
sertDAR_01589	chr2	5479952	5480466	515	*	2.57031	1.875	0.00268961	0.791	2.664
sertDAR_01590	chr2	5850888	5851543	656	*	7.79229	2.493	1.61329e-08	1.065	3.551
sertDAR_01591	chr2	6097022	6097937	916	*	5.05281	1.996	8.85503e-06	0.932	2.922
sertDAR_01592	chr2	6100281	6100817	537	*	1.6918	1.138	0.0203327	2.159	3.297
sertDAR_01593	chr2	6157066	6157837	772	*	1.50024	1.043	0.0316057	1.554	2.594
sertDAR_01594	chr2	6293596	6294484	889	*	13.4867	2.662	3.26082e-14	1.333	3.991
sertDAR_01595	chr2	6349315	6351339	2025	*	8.09121	1.859	8.1056e-09	1.29	3.144
sertDAR_01596	chr2	6375230	6375708	479	*	8.50736	3.803	3.10916e-09	-0.098	3.696
sertDAR_01597	chr2	6463914	6464706	793	*	5.42483	2.264	3.75988e-06	0.605	2.862
sertDAR_01598	chr2	6545198	6545831	634	*	2.2365	1.612	0.00580102	1.063	2.669
sertDAR_01599	chr2	6615528	6616455	928	*	5.25309	2.417	5.58357e-06	0.108	2.511
sertDAR_01600	chr2	6688305	6688740	436	*	2.39431	1.935	0.00403358	0.705	2.632
sertDAR_01601	chr2	6726028	6726479	452	*	2.93001	1.384	0.00117487	2.605	3.988
sertDAR_01602	chr2	6813731	6814127	397	*	5.0581	3.298	8.74785e-06	-0.228	3.043
sertDAR_01603	chr2	6875267	6875634	368	*	10.0958	3.418	8.02065e-11	0.783	4.198
sertDAR_01604	chr2	6892620	6893361	742	*	15.3477	3.813	4.49096e-16	-0.067	3.736
sertDAR_01605	chr2	6903374	6904711	1338	*	12.4643	3.99	3.43357e-13	-1.072	2.876
sertDAR_01606	chr2	7084905	7085253	349	*	5.46101	2.551	3.45935e-06	1.37	3.912
sertDAR_01607	chr2	7088803	7089468	666	*	6.95021	2.314	1.12147e-07	1.471	3.779
sertDAR_01608	chr2	7115288	7116271	984	*	11.6921	2.57	2.03202e-12	1.143	3.707
sertDAR_01609	chr2	7178774	7179252	479	*	1.67838	1.399	0.0209708	1.527	2.927
sertDAR_01610	chr2	7362487	7363162	676	*	6.01641	3.166	9.6292e-07	-0.479	2.657
sertDAR_01611	chr2	7517508	7518137	630	*	3.73871	2.169	0.000182511	0.616	2.78
sertDAR_01612	chr2	7529422	7529980	559	*	1.78929	1.662	0.0162445	0.864	2.522
sertDAR_01613	chr2	7801196	7801453	258	*	1.5045	1.916	0.0312965	0.743	2.647
sertDAR_01614	chr2	7937533	7937916	384	*	3.15392	2.599	0.000701592	0.173	2.755
sertDAR_01615	chr2	8055437	8056267	831	*	4.91134	2.448	1.22649e-05	0.34	2.775
sertDAR_01616	chr2	9022390	9023164	775	*	11.3687	3.769	4.27824e-12	-0.634	3.117
sertDAR_01617	chr2	9042023	9042756	734	*	1.99698	1.52	0.0100697	1.218	2.735
sertDAR_01618	chr2	9093863	9094305	443	*	2.61943	2.064	0.00240196	0.671	2.732
sertDAR_01619	chr2	9265034	9265486	453	*	2.45934	1.607	0.00347268	1.808	3.41
sertDAR_01620	chr2	9281683	9282452	770	*	21.2542	5.134	5.56927e-22	-0.817	4.278
sertDAR_01621	chr2	9425979	9426591	613	*	3.49553	1.664	0.000319503	1.75	3.413
sertDAR_01622	chr2	9468513	9469217	705	*	2.00427	1.137	0.00990219	2.242	3.38
sertDAR_01623	chr2	9576651	9577054	404	*	3.66625	2.16	0.00021565	1.259	3.415
sertDAR_01624	chr2	9580986	9581941	956	*	2.56286	1.41	0.00273613	1.347	2.752
sertDAR_01625	chr2	9704425	9704924	500	*	7.74706	3.036	1.79037e-08	0.466	3.489
sertDAR_01626	chr2	9966537	9967019	483	*	3.01088	1.767	0.000975258	1.616	3.375
sertDAR_01627	chr2	10007167	10007555	389	*	2.02828	1.853	0.00936953	0.98	2.833
sertDAR_01628	chr2	10199192	10200073	882	*	4.00847	1.16	9.80695e-05	3.492	4.651
sertDAR_01629	chr2	10208207	10208575	369	*	3.66926	2.223	0.000214162	1.269	3.491
sertDAR_01630	chr2	10215909	10218551	2643	*	4.7765	1.252	1.67302e-05	1.92	3.168
sertDAR_01631	chr2	10231765	10232223	459	*	3.72049	2.667	0.000190331	0.212	2.859
sertDAR_01632	chr2	10265871	10266456	586	*	1.64316	1.122	0.0227427	1.974	3.093
sertDAR_01633	chr2	10272817	10274064	1248	*	13.0786	2.563	8.34393e-14	1.094	3.652
sertDAR_01634	chr2	10283453	10284901	1449	*	7.35493	1.642	4.4164e-08	2.156	3.794
sertDAR_01635	chr2	10309400	10310265	866	*	29.7294	4.057	1.86446e-30	0.668	4.715
sertDAR_01636	chr2	10320976	10321535	560	*	2.9913	1.975	0.00102024	1.073	3.037
sertDAR_01637	chr2	10582661	10583399	739	*	12.1171	3.294	7.63679e-13	0.279	3.565
sertDAR_01638	chr2	10690934	10691372	439	*	3.08366	1.833	0.00082479	1.46	3.289
sertDAR_01639	chr2	10782956	10783439	484	*	1.87392	1.413	0.0133683	1.447	2.858
sertDAR_01640	chr2	10921233	10921844	612	*	1.71301	1.223	0.0193638	1.567	2.788
sertDAR_01641	chr2	11277075	11277785	711	*	6.97331	3.335	1.0634e-07	-0.631	2.675
sertDAR_01642	chr2	11425701	11426208	508	*	6.63494	1.776	2.31771e-07	3.197	4.973
sertDAR_01643	chr2	11489273	11489723	451	*	7.08999	2.812	8.12846e-08	1.129	3.939
sertDAR_01644	chr2	11492518	11493184	667	*	30.7447	4.092	1.79997e-31	0.962	5.048
sertDAR_01645	chr2	11520797	11521277	481	*	1.77786	1.207	0.016678	2.067	3.271
sertDAR_01646	chr2	11525698	11526375	678	*	3.80137	1.804	0.000157991	1.724	3.523
sertDAR_01647	chr2	11562673	11564091	1419	*	7.05071	1.529	8.8979e-08	2.569	4.095
sertDAR_01648	chr2	11596662	11597292	631	*	8.2747	2.348	5.31248e-09	1.849	4.193
sertDAR_01649	chr2	11733066	11733768	703	*	3.3795	1.938	0.000417349	0.655	2.589
sertDAR_01650	chr2	11914789	11915174	386	*	4.48137	3.011	3.30092e-05	-0.007	2.985
sertDAR_01651	chr2	12011030	12011925	896	*	6.22601	2.11	5.94278e-07	1.17	3.277
sertDAR_01652	chr2	12053425	12054327	903	*	3.77315	1.677	0.000168595	1.306	2.978
sertDAR_01653	chr2	12255620	12256425	806	*	10.3849	2.946	4.12194e-11	0.545	3.486
sertDAR_01654	chr2	12325270	12325797	528	*	2.85547	1.976	0.00139485	0.885	2.855
sertDAR_01655	chr2	12348942	12349299	358	*	5.00231	3.661	9.94686e-06	-0.594	3.051
sertDAR_01656	chr2	12368475	12368829	355	*	1.64961	1.639	0.0224071	1.106	2.736
sertDAR_01657	chr2	12379941	12380556	616	*	4.95832	2.587	1.10073e-05	0.214	2.787
sertDAR_01658	chr2	12699410	12700048	639	*	12.6966	4.823	2.01095e-13	-1.413	3.38
sertDAR_01659	chr2	12706110	12707891	1782	*	17.9014	2.913	1.25483e-18	0.429	3.331
sertDAR_01660	chr2	12720900	12722014	1115	*	13.1855	3.765	6.52389e-14	-0.892	2.845
sertDAR_01661	chr2	12737101	12737623	523	*	6.30707	3.638	4.93096e-07	-0.862	2.751
sertDAR_01662	chr2	12880111	12880573	463	*	4.65973	3.152	2.18913e-05	-0.462	2.667
sertDAR_01663	chr2	13019351	13020061	711	*	13.8183	3.182	1.51949e-14	0.761	3.937
sertDAR_01664	chr2	13038540	13039225	686	*	8.3513	3.976	4.45353e-09	-1.162	2.8
sertDAR_01665	chr2	13061541	13062312	772	*	7.56705	2.663	2.70985e-08	0.603	3.262
sertDAR_01666	chr2	13129792	13130368	577	*	3.79748	1.863	0.000159411	1.527	3.385
sertDAR_01667	chr2	13235452	13236444	993	*	3.05056	1.109	0.000890103	2.839	3.947
sertDAR_01668	chr2	13338592	13339137	546	*	3.46738	1.981	0.000340894	1.069	3.05
sertDAR_01669	chr2	13371807	13372845	1039	*	4.91044	1.211	1.22901e-05	3.393	4.603
sertDAR_01670	chr2	13398694	13400058	1365	*	10.6645	1.697	2.16516e-11	2.957	4.653
sertDAR_01671	chr2	13450502	13451631	1130	*	7.24116	2.3	5.73909e-08	0.702	2.997
sertDAR_01672	chr2	13496007	13496531	525	*	3.94068	2.662	0.000114634	0.119	2.768
sertDAR_01673	chr2	13527084	13529065	1982	*	4.52832	1.096	2.96266e-05	2.929	4.023
sertDAR_01674	chr2	13553937	13554521	585	*	6.78405	2.681	1.64418e-07	0.806	3.476
sertDAR_01675	chr2	13792741	13794118	1378	*	4.04175	1.183	9.08347e-05	3.893	5.076
sertDAR_01676	chr2	13964717	13965373	657	*	14.1901	3.652	6.45497e-15	0.163	3.803
sertDAR_01677	chr2	14041163	14041858	696	*	1.42286	1.117	0.0377693	1.522	2.638
sertDAR_01678	chr2	14237842	14239668	1827	*	11.4135	2.47	3.85903e-12	0.611	3.07
sertDAR_01679	chr2	14643137	14643875	739	*	1.54694	1.054	0.0283833	1.909	2.96
sertDAR_01680	chr2	14823346	14824401	1056	*	2.50661	1.294	0.00311452	1.297	2.589
sertDAR_01681	chr2	14839209	14840070	862	*	16.6723	4.547	2.12686e-17	-0.759	3.753
sertDAR_01682	chr2	14850719	14851639	921	*	8.72208	2.565	1.89635e-09	1.307	3.861
sertDAR_01683	chr2	14917567	14918162	596	*	6.47441	2.661	3.35418e-07	0.87	3.525
sertDAR_01684	chr2	15538510	15539064	555	*	6.74539	3.222	1.79726e-07	-0.037	3.179
sertDAR_01685	chr2	15869534	15869871	338	*	2.54084	2.584	0.00287845	-0.045	2.536
sertDAR_01686	chr2	16208327	16208986	660	*	5.88821	2.948	1.29357e-06	-0.266	2.665
sertDAR_01687	chr2	16245805	16246455	651	*	13.9232	3.871	1.19353e-14	-0.188	3.666
sertDAR_01688	chr2	16373982	16374794	813	*	8.35616	2.329	4.40391e-09	1.251	3.576
sertDAR_01689	chr2	16605817	16606386	570	*	1.76406	1.224	0.0172162	1.726	2.948
sertDAR_01690	chr2	16607761	16609250	1490	*	15.9687	2.433	1.07481e-16	1.601	4.028
sertDAR_01691	chr2	16824689	16825333	645	*	4.54824	1.844	2.82983e-05	1.695	3.537
sertDAR_01692	chr2	16892078	16893024	947	*	6.2756	1.495	5.30151e-07	3.691	5.186
sertDAR_01693	chr2	16909416	16910185	770	*	4.82706	1.781	1.48916e-05	1.587	3.364
sertDAR_01694	chr2	16958742	16960363	1622	*	1.67688	1.099	0.0210438	1.458	2.555
sertDAR_01695	chr2	17368549	17368882	334	*	4.73031	3.768	1.86075e-05	-0.774	2.954
sertDAR_01696	chr2	17523635	17524309	675	*	6.03712	2.89	9.18074e-07	0.481	3.355
sertDAR_01697	chr2	17560954	17561253	300	*	3.34748	3.64	0.000449281	-1.038	2.564
sertDAR_01698	chr2	17585414	17585720	307	*	3.39849	2.986	0.000399496	-0.123	2.857
sertDAR_01699	chr2	17610122	17610752	631	*	7.22417	2.631	5.96806e-08	0.803	3.433
sertDAR_01700	chr2	17714799	17715462	664	*	2.40144	1.594	0.00396788	0.945	2.533
sertDAR_01701	chr2	17717194	17717632	439	*	2.20814	1.851	0.00619246	1.009	2.852
sertDAR_01702	chr2	17829490	17829829	340	*	2.12322	1.844	0.00752978	1.121	2.956
sertDAR_01703	chr2	17839160	17840016	857	*	4.85229	1.562	1.40512e-05	2.134	3.692
sertDAR_01704	chr2	17882233	17882850	618	*	5.96525	2.127	1.08331e-06	1.624	3.75
sertDAR_01705	chr2	17932459	17932969	511	*	1.49211	1.236	0.0322027	1.649	2.884
sertDAR_01706	chr2	18153425	18154223	799	*	10.7785	2.736	1.66527e-11	0.918	3.648
sertDAR_01707	chr2	18202172	18202417	246	*	2.2383	2.468	0.00577698	0.331	2.788
sertDAR_01708	chr2	18418232	18418622	391	*	3.92381	2.769	0.000119176	0.123	2.882
sertDAR_01709	chr2	18420394	18420857	464	*	7.2083	3.401	6.19018e-08	0.196	3.573
sertDAR_01710	chr2	18473246	18473928	683	*	10.3357	2.587	4.61636e-11	1.487	4.07
sertDAR_01711	chr2	18499962	18500308	347	*	2.34567	2.104	0.00451155	0.703	2.804
sertDAR_01712	chr2	18635085	18635418	334	*	1.62188	1.655	0.023885	1.098	2.745
sertDAR_01713	chr2	19140377	19140785	409	*	7.79134	3.337	1.61682e-08	0.347	3.676
sertDAR_01714	chr2	19142537	19143263	727	*	13.4112	2.682	3.87948e-14	1.675	4.351
sertDAR_01715	chr2	19145836	19146678	843	*	2.75459	1.261	0.00175959	2.02	3.277
sertDAR_01716	chr2	19178945	19179308	364	*	5.58689	3.224	2.58885e-06	0.153	3.362
sertDAR_01717	chr2	19444513	19446566	2054	*	4.35149	1.151	4.45152e-05	2.423	3.573
sertDAR_01718	chr2	19633464	19633732	269	*	2.77335	2.528	0.00168519	0.51	3.023
sertDAR_01719	chr2	19646593	19647427	835	*	15.4292	3.321	3.72254e-16	0.594	3.904
sertDAR_01720	chr2	19664143	19664552	410	*	10.9237	3.516	1.19211e-11	0.656	4.155
sertDAR_01721	chr2	19703007	19703512	506	*	3.6658	2.381	0.000215875	0.502	2.872
sertDAR_01722	chr2	19869114	19869684	571	*	5.93469	2.714	1.16228e-06	0.547	3.25
sertDAR_01723	chr2	20064994	20065480	487	*	1.32693	4.438	0.0471058	-1.684	2.7
sertDAR_01724	chr2	20070519	20071200	682	*	3.05128	1.884	0.00088863	0.718	2.592
sertDAR_01725	chr2	20099869	20100234	366	*	1.71886	1.74	0.0191047	0.869	2.599
sertDAR_01726	chr2	20393341	20394561	1221	*	5.99389	1.733	1.01416e-06	1.663	3.395
sertDAR_01727	chr2	20649673	20650228	556	*	5.69748	2.17	2.00689e-06	1.458	3.626
sertDAR_01728	chr2	20689208	20689935	728	*	7.02639	1.828	9.41044e-08	2.358	4.185
sertDAR_01729	chr2	20690889	20691530	642	*	7.18555	2.191	6.52306e-08	2.215	4.404
sertDAR_01730	chr2	20699244	20699587	344	*	4.45704	2.926	3.49112e-05	0.441	3.365
sertDAR_01731	chr2	20763382	20764914	1533	*	12.4675	2.097	3.40779e-13	1.883	3.976
sertDAR_01732	chr2	20768695	20769325	631	*	1.64091	1.208	0.0228607	1.776	2.984
sertDAR_01733	chr2	20777986	20778453	468	*	6.23816	2.05	5.77883e-07	2.395	4.442
sertDAR_01734	chr2	20811431	20811875	445	*	2.09563	1.562	0.00802369	1.434	2.994
sertDAR_01735	chr2	20894121	20894589	469	*	1.97645	1.07	0.0105573	2.84	3.91
sertDAR_01736	chr2	20912746	20913401	656	*	1.94821	1.069	0.0112666	2.541	3.608
sertDAR_01737	chr2	20922474	20923028	555	*	3.28664	1.752	0.000516847	1.888	3.639
sertDAR_01738	chr2	20924942	20925490	549	*	5.25934	2.435	5.50378e-06	0.999	3.423
sertDAR_01739	chr2	20936709	20937426	718	*	25.4862	3.562	3.26439e-26	1.309	4.863
sertDAR_01740	chr2	20939380	20939988	609	*	10.2212	2.459	6.00856e-11	2.05	4.509
sertDAR_01741	chr2	20990866	20991374	509	*	7.23637	3.043	5.80268e-08	0.775	3.799
sertDAR_01742	chr2	21002441	21003174	734	*	8.10192	2.645	7.90823e-09	0.695	3.33
sertDAR_01743	chr2	21028516	21029900	1385	*	9.44219	2.707	3.61249e-10	0.206	2.9
sertDAR_01744	chr2	21030721	21031039	319	*	5.10308	3.13	7.88717e-06	0.39	3.524
sertDAR_01745	chr2	21037201	21037569	369	*	1.5534	1.343	0.0279639	1.712	3.051
sertDAR_01746	chr2	21043201	21043835	635	*	12.7046	4.898	1.97446e-13	-1.136	3.729
sertDAR_01747	chr2	21202833	21203084	252	*	3.36116	2.323	0.000435347	1.639	3.968
sertDAR_01748	chr2	21260059	21260424	366	*	3.33235	2.138	0.000465207	1.139	3.27
sertDAR_01749	chr2	21367255	21369116	1862	*	2.68736	1.128	0.00205417	2.702	3.829
sertDAR_01750	chr2	21909129	21910039	911	*	2.05191	1.161	0.00887347	2.028	3.189
sertDAR_01751	chr2	21941183	21941832	650	*	3.20271	2.013	0.00062703	0.55	2.554
sertDAR_01752	chr2	21958324	21959088	765	*	3.56836	1.447	0.000270171	2.214	3.662
sertDAR_01753	chr2	22227028	22227917	890	*	6.89793	2.54	1.26494e-07	0.961	3.495
sertDAR_01754	chr2	22621863	22623796	1934	*	5.44592	1.654	3.58161e-06	1.938	3.59
sertDAR_01755	chr2	22813879	22814442	564	*	18.5481	4.154	2.83058e-19	0.127	4.27
sertDAR_01756	chr2	22815660	22816313	654	*	7.91194	4.133	1.2248e-08	-1.142	2.938
sertDAR_01757	chr2	22949942	22950336	395	*	2.17579	1.383	0.00667134	2.102	3.483
sertDAR_01758	chr2	23000058	23000553	496	*	1.60686	1.334	0.024725	1.749	3.079
sertDAR_01759	chr2	23320770	23321883	1114	*	4.82489	1.733	1.49661e-05	1.736	3.466
sertDAR_01760	chr2	23620143	23620551	409	*	7.09495	8.952	8.03626e-08	-6.644	3.392
sertDAR_01761	chr2	24318223	24318603	381	*	2.21711	1.676	0.0060658	1.422	3.092
sertDAR_01762	chr2	24335145	24336988	1844	*	6.16147	1.644	6.89489e-07	2.123	3.764
sertDAR_01763	chr2	24344189	24344578	390	*	2.38255	2.135	0.00414425	0.491	2.614
sertDAR_01764	chr2	24407844	24408442	599	*	11.325	3.468	4.73167e-12	0.704	4.162
sertDAR_01765	chr2	24849750	24850602	853	*	19.1714	2.932	6.73944e-20	1.591	4.519
sertDAR_01766	chr2	24899344	24899805	462	*	4.57627	2.774	2.65297e-05	0.32	3.075
sertDAR_01767	chr2	25094782	25095889	1108	*	3.93727	1.452	0.000115541	1.748	3.196
sertDAR_01768	chr2	25099011	25099346	336	*	1.75986	1.288	0.0173836	2.305	3.588
sertDAR_01769	chr2	25125952	25128145	2194	*	4.07048	1.336	8.50192e-05	1.52	2.851
sertDAR_01770	chr2	25145234	25145829	596	*	23.979	3.363	1.04965e-24	1.807	5.163
sertDAR_01771	chr2	25467741	25469943	2203	*	7.78536	1.547	1.63922e-08	1.975	3.52
sertDAR_01772	chr2	25624588	25625044	457	*	1.8855	1.444	0.0130165	1.714	3.151
sertDAR_01773	chr2	25741662	25742377	716	*	1.87351	1.345	0.0133811	1.235	2.573
sertDAR_01774	chr2	26130423	26130720	298	*	2.29888	2.01	0.00502484	1.037	3.044
sertDAR_01775	chr2	26309728	26310091	364	*	1.31986	1.249	0.0478787	1.727	2.972
sertDAR_01776	chr2	26368588	26369519	932	*	3.56462	1.909	0.00027251	0.674	2.571
sertDAR_01777	chr2	26418096	26418480	385	*	1.51501	1.531	0.0305487	1.22	2.748
sertDAR_01778	chr2	26496330	26496842	513	*	2.55222	1.621	0.00280401	1.394	3.011
sertDAR_01779	chr2	26573291	26573785	495	*	1.44275	1.135	0.0360782	2.07	3.199
sertDAR_01780	chr2	27046003	27046656	654	*	2.68763	1.494	0.00205289	1.681	3.171
sertDAR_01781	chr2	27384059	27385288	1230	*	2.31454	1.133	0.00484684	2.031	3.16
sertDAR_01782	chr2	27392222	27392633	412	*	3.05875	1.755	0.00087347	1.683	3.433
sertDAR_01783	chr2	27479847	27480145	299	*	4.48274	2.562	3.29045e-05	1.159	3.71
sertDAR_01784	chr2	27505523	27505965	443	*	5.88702	2.697	1.29711e-06	0.768	3.459
sertDAR_01785	chr2	27545357	27545940	584	*	6.17064	3.266	6.75089e-07	-0.221	3.026
sertDAR_01786	chr2	27715449	27716020	572	*	2.52764	1.682	0.00296726	1.451	3.126
sertDAR_01787	chr2	27915861	27917970	2110	*	4.95121	1.489	1.11889e-05	1.436	2.92
sertDAR_01788	chr2	28143398	28143908	511	*	1.42015	1.262	0.0380056	1.518	2.775
sertDAR_01789	chr2	28225955	28226306	352	*	3.2266	2.605	0.000593468	0.331	2.936
sertDAR_01790	chr2	28644693	28645155	463	*	8.74904	3.91	1.7822e-09	-0.177	3.707
sertDAR_01791	chr2	29016589	29017087	499	*	3.11198	1.601	0.000772711	2.02	3.618
sertDAR_01792	chr2	29273741	29274491	751	*	10.4501	3.347	3.54709e-11	0.209	3.534
sertDAR_01793	chr2	29358984	29359709	726	*	9.17142	2.314	6.73883e-10	1.915	4.225
sertDAR_01794	chr2	29426732	29427073	342	*	1.49368	1.489	0.0320861	1.486	2.965
sertDAR_01795	chr2	29551826	29552302	477	*	2.78905	1.976	0.00162537	0.802	2.77
sertDAR_01796	chr2	29623607	29625074	1468	*	4.00889	1.78	9.79728e-05	0.92	2.691
sertDAR_01797	chr2	29716411	29717135	725	*	4.64712	1.596	2.25362e-05	2.929	4.522
sertDAR_01798	chr2	29961254	29961694	441	*	12.6639	3.642	2.16829e-13	0.974	4.598
sertDAR_01799	chr2	30032082	30034178	2097	*	2.87403	1.058	0.00133651	1.656	2.71
sertDAR_01800	chr2	30251424	30253079	1656	*	1.78942	1.028	0.0162397	1.671	2.695
sertDAR_01801	chr2	30834182	30835105	924	*	6.45423	2.637	3.51377e-07	0.772	3.397
sertDAR_01802	chr2	30863527	30863937	411	*	2.44804	1.686	0.00356421	1.893	3.576
sertDAR_01803	chr2	31363618	31363897	280	*	2.46545	2.183	0.0034241	0.89	3.067
sertDAR_01804	chr2	31476078	31477158	1081	*	7.64681	2.261	2.25522e-08	1.351	3.605
sertDAR_01805	chr2	31563627	31564450	824	*	8.56321	3.528	2.73396e-09	-0.437	3.059
sertDAR_01806	chr2	31700444	31701117	674	*	2.30683	1.284	0.00493362	2.146	3.426
sertDAR_01807	chr2	32078399	32079686	1288	*	2.20808	1.062	0.00619327	2.217	3.277
sertDAR_01808	chr2	32127846	32128497	652	*	2.16986	1.08	0.00676307	3.072	4.151
sertDAR_01809	chr2	32182614	32183490	877	*	3.60399	1.676	0.000248891	1.271	2.939
sertDAR_01810	chr2	32458358	32458725	368	*	5.25567	3.162	5.55046e-06	0.185	3.349
sertDAR_01811	chr2	32470791	32472135	1345	*	1.93751	1.061	0.0115475	1.535	2.592
sertDAR_01812	chr2	32517384	32518632	1249	*	3.88782	1.779	0.000129473	0.859	2.628
sertDAR_01813	chr2	32537303	32537634	332	*	1.72404	1.116	0.0188782	2.998	4.113
sertDAR_01814	chr2	32559412	32560226	815	*	16.1825	3.167	6.56958e-17	1.349	4.505
sertDAR_01815	chr2	32621121	32621794	674	*	3.93331	1.63	0.000116597	2.042	3.669
sertDAR_01816	chr2	33024562	33024938	377	*	2.24703	1.886	0.00566198	0.917	2.796
sertDAR_01817	chr2	33026114	33026503	390	*	1.59707	1.304	0.0252888	1.778	3.081
sertDAR_01818	chr2	33047335	33047868	534	*	6.34909	3.184	4.47616e-07	-0.077	3.083
sertDAR_01819	chr2	33067589	33068413	825	*	5.63105	2.681	2.33859e-06	0.225	2.887
sertDAR_01820	chr2	33103522	33103912	391	*	3.90597	3.156	0.000124174	-0.458	2.685
sertDAR_01821	chr2	33159647	33160887	1241	*	8.17015	1.652	6.75851e-09	2.753	4.402
sertDAR_01822	chr2	33222430	33222847	418	*	1.61567	1.412	0.0242287	1.616	3.021
sertDAR_01823	chr2	33444323	33444749	427	*	1.62852	1.075	0.0235221	3.004	4.076
sertDAR_01824	chr2	33452159	33452493	335	*	2.95155	2.191	0.00111802	0.934	3.117
sertDAR_01825	chr2	33465940	33466334	395	*	4.23881	2.335	5.77013e-05	1.12	3.445
sertDAR_01826	chr2	33541446	33541938	493	*	3.88857	2.292	0.00012925	0.802	3.082
sertDAR_01827	chr2	34165947	34166352	406	*	3.28535	2.829	0.000518381	0.029	2.831
sertDAR_01828	chr2	34727006	34727378	373	*	2.23751	1.918	0.00578746	0.89	2.797
sertDAR_01829	chr2	34989646	34990058	413	*	6.56177	4.315	2.74304e-07	-1.297	2.987
sertDAR_01830	chr2	35165488	35166103	616	*	4.18292	2.636	6.56271e-05	-0.091	2.524
sertDAR_01831	chr2	35171058	35171983	926	*	4.89183	1.273	1.28282e-05	3.867	5.138
sertDAR_01832	chr2	35420546	35421139	594	*	9.64442	3.922	2.26769e-10	-0.621	3.27
sertDAR_01833	chr2	35514074	35514953	880	*	2.28032	1.329	0.00524424	1.322	2.645
sertDAR_01834	chr2	35658392	35658747	356	*	6.34311	2.211	4.53827e-07	2.194	4.401
sertDAR_01835	chr2	35684033	35684352	320	*	2.78072	2.122	0.00165685	1.265	3.375
sertDAR_01836	chr2	35687960	35688473	514	*	4.82068	1.877	1.51121e-05	2.195	4.074
sertDAR_01837	chr2	35702426	35703179	754	*	11.4162	2.894	3.835e-12	0.847	3.73
sertDAR_01838	chr2	35775661	35776085	425	*	6.26527	2.938	5.42911e-07	0.549	3.472
sertDAR_01839	chr2	35780128	35780819	692	*	2.15536	1.18	0.00699264	1.987	3.164
sertDAR_01840	chr2	35805552	35806263	712	*	3.72195	1.838	0.000189691	1.163	2.993
sertDAR_01841	chr2	35811747	35812980	1234	*	2.19479	1.016	0.00638572	1.864	2.878
sertDAR_01842	chr2	35859850	35862110	2261	*	13.8028	2.054	1.57467e-14	1.966	4.018
sertDAR_01843	chr2	36044768	36045309	542	*	18.8451	3.852	1.42855e-19	0.862	4.712
sertDAR_01844	chr2	36198223	36198928	706	*	3.86365	1.662	0.000136882	2.136	3.795
sertDAR_01845	chr2	36242401	36243333	933	*	3.04417	1.992	0.000903291	0.648	2.635
sertDAR_01846	chr2	37331935	37333700	1766	*	10.8539	2.819	1.40004e-11	-0.205	2.597
sertDAR_01847	chr2	37337894	37339051	1158	*	8.16584	2.67	6.82586e-09	0.404	3.066
sertDAR_01848	chr2	37628456	37629099	644	*	14.09	5.613	8.12756e-15	-1.888	3.651
sertDAR_01849	chr2	37769753	37770156	404	*	4.45326	2.025	3.52159e-05	1.975	3.995
sertDAR_01850	chr2	37786409	37787093	685	*	2.68656	1.196	0.00205796	2.848	4.043
sertDAR_01851	chr2	37788168	37789331	1164	*	4.27954	1.177	5.25362e-05	2.952	4.129
sertDAR_01852	chr2	38008785	38009306	522	*	4.50979	1.944	3.09179e-05	1.729	3.667
sertDAR_01853	chr2	38084996	38085694	699	*	7.24858	2.146	5.64184e-08	1.771	3.913
sertDAR_01854	chr2	38093276	38093662	387	*	2.04873	1.641	0.00893859	1.528	3.171
sertDAR_01855	chr2	38111697	38112412	716	*	4.41477	2.071	3.84797e-05	1.079	3.143
sertDAR_01856	chr2	38162485	38162863	379	*	3.08133	2.361	0.000829228	0.567	2.926
sertDAR_01857	chr2	38196249	38197043	795	*	1.77843	1.099	0.0166558	2.54	3.637
sertDAR_01858	chr2	38229949	38230423	475	*	5.6512	2.956	2.23255e-06	0.281	3.219
sertDAR_01859	chr2	38387780	38388655	876	*	15.1489	3.496	7.09752e-16	0.267	3.744
sertDAR_01860	chr2	38484445	38486891	2447	*	6.60229	1.565	2.49869e-07	1.353	2.913
sertDAR_01861	chr2	38539899	38540699	801	*	1.7912	1.161	0.0161734	1.479	2.638
sertDAR_01862	chr2	38546122	38546861	740	*	2.92399	1.076	0.00119126	3.71	4.787
sertDAR_01863	chr2	38647370	38648081	712	*	9.51434	2.475	3.05957e-10	1.455	3.927
sertDAR_01864	chr2	38725322	38725815	494	*	4.59213	3.036	2.55782e-05	-0.186	2.825
sertDAR_01865	chr2	38734542	38735317	776	*	10.2256	3.116	5.94902e-11	0.441	3.554
sertDAR_01866	chr2	38866596	38867171	576	*	3.5076	2.259	0.000310741	0.344	2.596
sertDAR_01867	chr2	38874320	38875096	777	*	3.71961	1.627	0.000190719	1.604	3.226
sertDAR_01868	chr2	38934000	38934308	309	*	1.51671	1.234	0.0304293	2.278	3.512
sertDAR_01869	chr2	38951732	38952082	351	*	2.99306	1.327	0.00101611	3.131	4.458
sertDAR_01870	chr2	38953496	38953933	438	*	1.90845	1.035	0.0123467	3.359	4.391
sertDAR_01871	chr2	38992319	38993764	1446	*	5.36246	1.362	4.3405e-06	2.501	3.861
sertDAR_01872	chr2	39140539	39141610	1072	*	15.1165	2.66	7.64774e-16	1.332	3.986
sertDAR_01873	chr2	39146893	39147254	362	*	1.92393	2.337	0.0119143	0.282	2.595
sertDAR_01874	chr2	39202604	39203763	1160	*	2.81693	1.221	0.00152429	1.747	2.965
sertDAR_01875	chr2	39420425	39421375	951	*	5.54027	3.108	2.88225e-06	-0.144	2.949
sertDAR_01876	chr2	39613975	39614706	732	*	2.22382	3.315	0.00597279	0.433	3.736
sertDAR_01877	chr2	42708190	42708664	475	*	5.64889	4.877	2.24443e-06	-2.263	2.544
sertDAR_01878	chr2	43568282	43569103	822	*	18.8379	4.66	1.45234e-19	-0.849	3.784
sertDAR_01879	chr2	43915376	43916099	724	*	12.9852	3.387	1.03467e-13	0.43	3.804
sertDAR_01880	chr2	43936001	43936481	481	*	5.12315	2.989	7.53095e-06	0.135	3.104
sertDAR_01881	chr2	43962440	43962804	365	*	4.72847	3.045	1.86865e-05	0.279	3.323
sertDAR_01882	chr2	44104575	44105357	783	*	1.82639	1.1	0.0149144	2.173	3.274
sertDAR_01883	chr2	44526371	44526789	419	*	1.76275	1.537	0.0172683	1.206	2.739
sertDAR_01884	chr2	44554518	44554961	444	*	4.24879	1.81	5.63905e-05	2.366	4.176
sertDAR_01885	chr2	44559351	44559933	583	*	5.26903	2.176	5.38236e-06	1.228	3.4
sertDAR_01886	chr2	44583348	44583865	518	*	4.35105	2.434	4.4561e-05	0.583	3.012
sertDAR_01887	chr2	44623937	44624917	981	*	4.75685	2.162	1.75047e-05	0.756	2.916
sertDAR_01888	chr2	45013160	45014489	1330	*	3.19908	1.333	0.000632302	1.711	3.04
sertDAR_01889	chr2	45019434	45020338	905	*	7.36326	1.421	4.33255e-08	3.801	5.222
sertDAR_01890	chr2	45067114	45067754	641	*	3.67	1.404	0.000213799	2.538	3.943
sertDAR_01891	chr2	45102988	45103636	649	*	4.0886	1.952	8.15453e-05	1.594	3.541
sertDAR_01892	chr2	45249561	45250096	536	*	8.83011	2.897	1.47873e-09	1.19	4.074
sertDAR_01893	chr2	45357344	45357732	389	*	2.77292	2.329	0.00168685	0.521	2.852
sertDAR_01894	chr2	45894369	45895035	667	*	7.32088	2.123	4.77657e-08	1.804	3.924
sertDAR_01895	chr2	46021929	46022249	321	*	6.14449	5.484	7.16978e-07	-2.138	3.295
sertDAR_01896	chr2	46524421	46525141	721	*	4.24152	1.759	5.73434e-05	1.659	3.413
sertDAR_01897	chr2	47131234	47131776	543	*	9.26639	3.997	5.41509e-10	-0.72	3.267
sertDAR_01898	chr2	47175585	47176044	460	*	5.29478	3.065	5.07247e-06	-0.103	2.947
sertDAR_01899	chr2	47459681	47460222	542	*	3.03364	2.443	0.000925471	0.438	2.874
sertDAR_01900	chr2	47857189	47857698	510	*	3.16964	1.444	0.000676638	2.517	3.961
sertDAR_01901	chr2	47872919	47873379	461	*	5.84169	4.353	1.43981e-06	-1.678	2.642
sertDAR_01902	chr2	47877882	47878522	641	*	39.9306	4.563	1.17337e-40	0.883	5.438
sertDAR_01903	chr2	47921520	47921903	384	*	3.85067	3.317	0.000141038	-0.693	2.606
sertDAR_01904	chr2	48045307	48046173	867	*	9.5795	3.642	2.63327e-10	-0.438	3.188
sertDAR_01905	chr2	48371565	48372009	445	*	1.78126	1.735	0.0165478	0.908	2.636
sertDAR_01906	chr2	48441126	48442639	1514	*	4.76916	1.112	1.70151e-05	4.023	5.135
sertDAR_01907	chr2	48534525	48534921	397	*	2.08501	2.046	0.00822224	0.496	2.542
sertDAR_01908	chr2	48748404	48748678	275	*	1.39611	1.695	0.0401686	1.184	2.882
sertDAR_01909	chr2	48828342	48828818	477	*	9.28743	4.261	5.15908e-10	-0.85	3.381
sertDAR_01910	chr2	49204123	49205926	1804	*	10.9372	2.79	1.15557e-11	-0.167	2.606
sertDAR_01911	chr2	49391363	49392201	839	*	1.85196	1.261	0.0140619	1.334	2.589
sertDAR_01912	chr2	49410536	49410776	241	*	1.93576	2.059	0.0115941	0.903	2.955
sertDAR_01913	chr2	49574177	49574599	423	*	5.80679	2.126	1.56031e-06	2.307	4.435
sertDAR_01914	chr2	49578424	49579015	592	*	2.96063	1.439	0.00109488	1.965	3.402
sertDAR_01915	chr2	49594674	49595389	716	*	4.46257	2.015	3.44689e-05	1.184	3.196
sertDAR_01916	chr2	49599943	49600745	803	*	32.1982	3.525	6.33586e-33	1.689	5.21
sertDAR_01917	chr2	49621356	49621603	248	*	2.04736	1.452	0.00896688	2.495	3.943
sertDAR_01918	chr2	49808676	49809187	512	*	12.9499	3.169	1.12239e-13	1.144	4.308
sertDAR_01919	chr2	49959636	49960088	453	*	2.03636	1.575	0.00919696	1.228	2.799
sertDAR_01920	chr2	49974147	49974584	438	*	3.12993	2.034	0.00074143	1.128	3.152
sertDAR_01921	chr2	50441473	50441771	299	*	1.32724	1.555	0.0470719	1.188	2.739
sertDAR_01922	chr2	50625253	50626008	756	*	6.57244	2.141	2.67647e-07	1.56	3.699
sertDAR_01923	chr2	50693288	50695243	1956	*	5.52383	1.514	2.99342e-06	1.708	3.217
sertDAR_01924	chr2	50730434	50730769	336	*	5.03787	4.213	9.16492e-06	-1.198	2.969
sertDAR_01925	chr2	50880654	50881347	694	*	10.7885	2.104	1.62736e-11	2.64	4.742
sertDAR_01926	chr2	50905707	50906367	661	*	9.93187	3.447	1.16984e-10	0.208	3.639
sertDAR_01927	chr2	50908817	50909089	273	*	2.21145	1.878	0.00614544	1.381	3.253
sertDAR_01928	chr2	50913564	50914037	474	*	6.48262	2.973	3.29141e-07	0.393	3.349
sertDAR_01929	chr2	50926038	50927503	1466	*	14.5433	3.92	2.86213e-15	-0.965	2.921
sertDAR_01930	chr2	50964082	50964407	326	*	1.41432	1.514	0.0385195	1.318	2.824
sertDAR_01931	chr2	51086769	51087303	535	*	2.60559	1.691	0.00247976	1.292	2.976
sertDAR_01932	chr2	51139813	51140995	1183	*	3.9032	1.466	0.000124967	1.462	2.925
sertDAR_01933	chr2	51142366	51142727	362	*	8.28555	3.001	5.18148e-09	1.39	4.382
sertDAR_01934	chr2	51267714	51268981	1268	*	4.18754	1.54	6.49317e-05	1.559	3.096
sertDAR_01935	chr2	51276598	51276967	370	*	1.76707	1.779	0.0170975	1.272	3.038
sertDAR_01936	chr2	51278802	51279976	1175	*	5.65412	2.308	2.21759e-06	0.612	2.912
sertDAR_01937	chr2	51288623	51289091	469	*	1.85403	1.102	0.013995	2.55	3.652
sertDAR_01938	chr2	51304537	51306762	2226	*	4.02788	1.241	9.37826e-05	1.463	2.701
sertDAR_01939	chr2	51349577	51350754	1178	*	7.2071	1.982	6.2073e-08	1.308	3.283
sertDAR_01940	chr2	51419121	51419763	643	*	3.22882	1.924	0.000590449	0.768	2.683
sertDAR_01941	chr2	51927238	51927684	447	*	3.09776	2.149	0.000798441	0.995	3.131
sertDAR_01942	chr2	51937068	51937501	434	*	5.57521	2.323	2.65944e-06	1.648	3.962
sertDAR_01943	chr2	51986784	51987119	336	*	1.92002	1.791	0.0120222	1.113	2.902
sertDAR_01944	chr2	52055531	52055968	438	*	1.65368	1.139	0.0221983	2.301	3.437
sertDAR_01945	chr2	52084638	52085453	816	*	6.36303	3.334	4.33483e-07	-0.312	2.994
sertDAR_01946	chr2	52189540	52190116	577	*	15.7905	4.199	1.6198e-16	0.036	4.223
sertDAR_01947	chr2	52192798	52193372	575	*	4.81219	2.48	1.54102e-05	0.656	3.124
sertDAR_01948	chr2	52377986	52378965	980	*	5.66908	2.316	2.14251e-06	0.272	2.579
sertDAR_01949	chr2	52419430	52420622	1193	*	2.63448	1.438	0.00232015	1.101	2.531
sertDAR_01950	chr2	52437779	52438751	973	*	11.1383	1.784	7.27221e-12	3.277	5.06
sertDAR_01951	chr2	52587485	52587808	324	*	2.2539	2.103	0.00557311	0.757	2.851
sertDAR_01952	chr2	52603201	52603839	639	*	2.1089	1.044	0.0077822	2.6	3.644
sertDAR_01953	chr2	52623411	52624490	1080	*	4.10394	1.94	7.87163e-05	0.596	2.53
sertDAR_01954	chr2	52930059	52930457	399	*	1.45096	1.244	0.0354031	1.813	3.058
sertDAR_01955	chr2	52938187	52939209	1023	*	3.51699	1.49	0.000304092	1.489	2.976
sertDAR_01956	chr2	52963507	52965310	1804	*	2.63494	1.004	0.00231772	2.363	3.365
sertDAR_01957	chr2	53025924	53026623	700	*	2.95306	1.45	0.00111413	1.78	3.226
sertDAR_01958	chr2	53045685	53047255	1571	*	8.10746	2.481	7.80806e-09	0.287	2.758
sertDAR_01959	chr2	53179080	53179646	567	*	8.11278	4.179	7.713e-09	-0.85	3.294
sertDAR_01960	chr2	53380551	53381139	589	*	6.70248	2.819	1.98392e-07	0.463	3.269
sertDAR_01961	chr2	53382369	53383047	679	*	17.1988	5.33	6.32711e-18	-1.498	3.798
sertDAR_01962	chr2	53687238	53687662	425	*	3.89098	2.176	0.000128535	1.289	3.461
sertDAR_01963	chr2	54160604	54161253	650	*	5.54459	3.15	2.85374e-06	-0.434	2.691
sertDAR_01964	chr2	54323481	54323993	513	*	7.8012	3.9	1.58052e-08	-0.835	3.04
sertDAR_01965	chr2	54342503	54342857	355	*	3.71798	3.44	0.000191435	-0.887	2.527
sertDAR_01966	chr2	54379787	54380113	327	*	4.8341	5.713	1.46521e-05	-2.648	2.927
sertDAR_01967	chr2	55354071	55354888	818	*	2.17543	1.35	0.00667675	1.523	2.872
sertDAR_01968	chr2	55500624	55501007	384	*	6.01229	4.399	9.72101e-07	-1.386	2.964
sertDAR_01969	chr2	56552241	56553195	955	*	10.0361	3.18	9.2016e-11	0.077	3.238
sertDAR_01970	chr2	56985318	56986012	695	*	15.5415	4.764	2.8744e-16	-1.163	3.577
sertDAR_01971	chr2	57350535	57351110	576	*	2.7513	1.497	0.00177297	1.762	3.257
sertDAR_01972	chr2	57353463	57354086	624	*	3.03271	1.522	0.000927443	2.203	3.725
sertDAR_01973	chr2	57494502	57495476	975	*	4.82027	2.171	1.51262e-05	0.46	2.618
sertDAR_01974	chr2	57714186	57714603	418	*	10.1448	4.152	7.16535e-11	-0.434	3.7
sertDAR_01975	chr2	57775424	57776417	994	*	4.54811	1.97	2.83068e-05	0.656	2.617
sertDAR_01976	chr2	57913240	57914190	951	*	9.83135	3.226	1.4745e-10	-0.365	2.844
sertDAR_01977	chr2	57997731	57998586	856	*	1.96987	1.029	0.0107184	2.259	3.287
sertDAR_01978	chr2	58040175	58040879	705	*	21.0489	4.28	8.93532e-22	-0.048	4.226
sertDAR_01979	chr2	58041953	58042307	355	*	2.23365	1.882	0.00583914	0.996	2.874
sertDAR_01980	chr2	58053425	58053709	285	*	3.11599	2.674	0.00076561	0.317	2.982
sertDAR_01981	chr2	58079898	58080532	635	*	6.91282	3.485	1.22231e-07	-0.716	2.74
sertDAR_01982	chr2	58082287	58083446	1160	*	6.50508	2.864	3.12553e-07	-0.256	2.583
sertDAR_01983	chr2	58086467	58087014	548	*	11.8948	5.556	1.27403e-12	-1.883	3.603
sertDAR_01984	chr2	58165519	58166026	508	*	18.5737	4.279	2.66853e-19	0.49	4.755
sertDAR_01985	chr2	58236810	58237574	765	*	5.89211	3.459	1.28201e-06	-0.785	2.634
sertDAR_01986	chr2	58495209	58495810	602	*	6.42791	2.393	3.73331e-07	1.092	3.476
sertDAR_01987	chr2	58505769	58506109	341	*	4.34686	3.522	4.49922e-05	-0.682	2.828
sertDAR_01988	chr2	58526774	58527452	679	*	7.27849	2.673	5.26638e-08	0.862	3.535
sertDAR_01989	chr2	58574273	58575213	941	*	10.8588	3.369	1.38431e-11	0.077	3.435
sertDAR_01990	chr2	58588594	58590374	1781	*	7.5599	1.469	2.75488e-08	2.574	4.042
sertDAR_01991	chr2	58640447	58640895	449	*	3.00304	2.918	0.000993021	-0.369	2.546
sertDAR_01992	chr2	58711038	58712306	1269	*	3.93495	1.256	0.000116157	2.155	3.409
sertDAR_01993	chr2	58971143	58972230	1088	*	2.50486	1.297	0.00312708	1.274	2.566
sertDAR_01994	chr2	58984949	58985656	708	*	14.5252	3.251	2.98398e-15	0.74	3.983
sertDAR_01995	chr2	59042597	59044170	1574	*	3.29114	1.195	0.000511518	1.817	3.008
sertDAR_01996	chr2	59197155	59197705	551	*	6.82171	2.844	1.50762e-07	0.957	3.791
sertDAR_01997	chr2	59207181	59208388	1208	*	22.2988	3.185	5.02549e-23	1.03	4.211
sertDAR_01998	chr2	59688448	59689064	617	*	1.40108	1.273	0.0397117	1.572	2.838
sertDAR_01999	chr2	59750980	59751654	675	*	2.13578	1.625	0.00731517	1.157	2.773
[truncated: 17,776 more rows]

## Sheet: Sertoli DMRT1 ChIP Peaks (P7)
Peak Name	chromosome	start	end	width	strand	score	summit
sertDMRT1_00001	chr1	4722407	4722900	494	*	382.5	4722551
sertDMRT1_00002	chr1	4857558	4857910	353	*	120.5	4857762
sertDMRT1_00003	chr1	4938740	4939144	405	*	374.5	4938927
sertDMRT1_00004	chr1	5022740	5023026	287	*	61	5022890
sertDMRT1_00005	chr1	6214541	6215037	497	*	61.8	6214752
sertDMRT1_00006	chr1	6225844	6226049	206	*	118.5	6225937
sertDMRT1_00007	chr1	6594879	6595101	223	*	101	6594976
sertDMRT1_00008	chr1	9564399	9564758	360	*	30.5	9564615
sertDMRT1_00009	chr1	9699160	9699518	359	*	688.5	9699334
sertDMRT1_00010	chr1	9702675	9702892	218	*	114	9702788
sertDMRT1_00011	chr1	9756952	9757333	382	*	298.5	9757121
sertDMRT1_00012	chr1	9758205	9758582	378	*	311	9758392
sertDMRT1_00013	chr1	9853204	9853779	576	*	698.5	9853532
sertDMRT1_00014	chr1	10096400	10096745	346	*	262.5	10096576
sertDMRT1_00015	chr1	10232937	10233282	346	*	133	10233138
sertDMRT1_00016	chr1	12729624	12729905	282	*	210	12729775
sertDMRT1_00017	chr1	13108970	13109194	225	*	56	13109056
sertDMRT1_00018	chr1	13228040	13228390	351	*	162	13228192
sertDMRT1_00019	chr1	13372373	13373003	631	*	74	13372757
sertDMRT1_00020	chr1	13373876	13374204	329	*	60.5	13374108
sertDMRT1_00021	chr1	13589743	13590154	412	*	158	13590003
sertDMRT1_00022	chr1	13774905	13775169	265	*	119.5	13775018
sertDMRT1_00023	chr1	15423724	15423915	192	*	59	15423830
sertDMRT1_00024	chr1	15755083	15755353	271	*	117	15755210
sertDMRT1_00025	chr1	16374204	16374482	279	*	136	16374367
sertDMRT1_00026	chr1	19154598	19154776	179	*	49	19154684
sertDMRT1_00027	chr1	19950689	19950864	176	*	87.5	19950772
sertDMRT1_00028	chr1	20804499	20804839	341	*	113	20804665
sertDMRT1_00029	chr1	21093428	21093651	224	*	101.5	21093543
sertDMRT1_00030	chr1	21299307	21299664	358	*	483	21299449
sertDMRT1_00031	chr1	21365197	21365453	257	*	180.5	21365316
sertDMRT1_00032	chr1	21379912	21380232	321	*	530.5	21380078
sertDMRT1_00033	chr1	21961333	21961632	300	*	39	21961422
sertDMRT1_00034	chr1	23187888	23188165	278	*	103.5	23188004
sertDMRT1_00035	chr1	23255970	23257072	1103	*	47.4	23256589
sertDMRT1_00036	chr1	23264216	23264571	356	*	112.5	23264378
sertDMRT1_00037	chr1	23869293	23869475	183	*	51	23869376
sertDMRT1_00038	chr1	24551168	24551448	281	*	141	24551302
sertDMRT1_00039	chr1	25317062	25317332	271	*	129	25317232
sertDMRT1_00040	chr1	30791971	30792375	405	*	1257.5	30792182
sertDMRT1_00041	chr1	30872722	30874031	1310	*	81.4	30873318
sertDMRT1_00042	chr1	31106784	31107006	223	*	52	31106914
sertDMRT1_00043	chr1	32404121	32404672	552	*	288.7	32404391
sertDMRT1_00044	chr1	32876785	32877123	339	*	216	32876932
sertDMRT1_00045	chr1	32897765	32898005	241	*	130.5	32897896
sertDMRT1_00046	chr1	32928652	32928898	247	*	145.5	32928760
sertDMRT1_00047	chr1	33719962	33720271	310	*	62	33720112
sertDMRT1_00048	chr1	33814124	33814636	513	*	34.5	33814464
sertDMRT1_00049	chr1	33843859	33844079	221	*	166.5	33843962
sertDMRT1_00050	chr1	33884082	33884384	303	*	275	33884236
sertDMRT1_00051	chr1	33894611	33895188	578	*	91	33894910
sertDMRT1_00052	chr1	33897632	33897837	206	*	88	33897746
sertDMRT1_00053	chr1	34056245	34056522	278	*	269.5	34056362
sertDMRT1_00054	chr1	34103783	34104152	370	*	101.5	34103923
sertDMRT1_00055	chr1	34140628	34140979	352	*	88.5	34140818
sertDMRT1_00056	chr1	34166473	34166893	421	*	492	34166702
sertDMRT1_00057	chr1	34767966	34768278	313	*	83.5	34768164
sertDMRT1_00058	chr1	34842598	34843181	584	*	88.7	34842938
sertDMRT1_00059	chr1	35669391	35669648	258	*	183	35669512
sertDMRT1_00060	chr1	35764831	35765023	193	*	60	35764912
sertDMRT1_00061	chr1	35768137	35768483	347	*	462.5	35768298
sertDMRT1_00062	chr1	35770150	35770612	463	*	366	35770350
sertDMRT1_00063	chr1	36056521	36056963	443	*	672	36056778
sertDMRT1_00064	chr1	36068107	36068595	489	*	102	36068268
sertDMRT1_00065	chr1	36101058	36101292	235	*	84.5	36101167
sertDMRT1_00066	chr1	36114838	36115141	304	*	269.5	36114994
sertDMRT1_00067	chr1	36131109	36131393	285	*	275	36131257
sertDMRT1_00068	chr1	36131885	36132208	324	*	470	36132037
sertDMRT1_00069	chr1	36307608	36307838	231	*	53.5	36307738
sertDMRT1_00070	chr1	36368756	36369361	606	*	188.7	36369133
sertDMRT1_00071	chr1	36371049	36371421	373	*	98.7	36371242
sertDMRT1_00072	chr1	36545392	36545709	318	*	460	36545554
sertDMRT1_00073	chr1	36711261	36711505	245	*	208.5	36711384
sertDMRT1_00074	chr1	36737275	36737550	276	*	401	36737426
sertDMRT1_00075	chr1	36919998	36920361	364	*	129	36920148
sertDMRT1_00076	chr1	37030673	37031003	331	*	291	37030840
sertDMRT1_00077	chr1	37212491	37212691	201	*	90	37212594
sertDMRT1_00078	chr1	37237648	37237927	280	*	200.5	37237786
sertDMRT1_00079	chr1	37301596	37301770	175	*	51	37301670
sertDMRT1_00080	chr1	37497594	37497806	213	*	72.5	37497728
sertDMRT1_00081	chr1	37510190	37510460	271	*	151.5	37510344
sertDMRT1_00082	chr1	37595246	37595562	317	*	101	37595456
sertDMRT1_00083	chr1	37694743	37695244	502	*	270	37695122
sertDMRT1_00084	chr1	37717554	37717745	192	*	101	37717648
sertDMRT1_00085	chr1	37719817	37720034	218	*	55	37719920
sertDMRT1_00086	chr1	37917697	37918066	370	*	427	37917921
sertDMRT1_00087	chr1	37973726	37974028	303	*	142.5	37973868
sertDMRT1_00088	chr1	37997882	37998147	266	*	44.5	37998044
sertDMRT1_00089	chr1	38103584	38104068	485	*	221	38103746
sertDMRT1_00090	chr1	38129449	38130219	771	*	59.4	38129861
sertDMRT1_00091	chr1	38239448	38240010	563	*	2016.5	38239727
sertDMRT1_00092	chr1	38261851	38262050	200	*	65	38261956
sertDMRT1_00093	chr1	38279281	38279536	256	*	86.5	38279401
sertDMRT1_00094	chr1	38410636	38410912	277	*	248.5	38410770
sertDMRT1_00095	chr1	38515226	38515571	346	*	209.7	38515387
sertDMRT1_00096	chr1	38834890	38835171	282	*	325.5	38835034
sertDMRT1_00097	chr1	38852732	38852921	190	*	60	38852832
sertDMRT1_00098	chr1	38947460	38947712	253	*	149	38947563
sertDMRT1_00099	chr1	38978873	38979104	232	*	165.5	38979006
sertDMRT1_00100	chr1	39017885	39018168	284	*	191.5	39018030
sertDMRT1_00101	chr1	39301109	39301280	172	*	89	39301194
sertDMRT1_00102	chr1	39325763	39326173	411	*	1042.5	39325952
sertDMRT1_00103	chr1	39452371	39452785	415	*	330	39452590
sertDMRT1_00104	chr1	39453315	39453602	288	*	230	39453466
sertDMRT1_00105	chr1	39474570	39474747	178	*	51.5	39474652
sertDMRT1_00106	chr1	39478432	39479093	662	*	36	39478846
sertDMRT1_00107	chr1	39515370	39515773	404	*	634	39515551
sertDMRT1_00108	chr1	39535659	39535941	283	*	49.5	39535771
sertDMRT1_00109	chr1	39576841	39577634	794	*	56.7	39577243
sertDMRT1_00110	chr1	39714192	39714416	225	*	106.5	39714288
sertDMRT1_00111	chr1	39748735	39749111	377	*	944.5	39748937
sertDMRT1_00112	chr1	39896547	39896966	420	*	1311	39896759
sertDMRT1_00113	chr1	39900565	39901211	647	*	103	39900836
sertDMRT1_00114	chr1	39921238	39921577	340	*	76	39921378
sertDMRT1_00115	chr1	39965750	39966091	342	*	184	39965914
sertDMRT1_00116	chr1	40148264	40148542	279	*	99	40148394
sertDMRT1_00117	chr1	40251070	40251485	416	*	371	40251246
sertDMRT1_00118	chr1	40625336	40625760	425	*	692.5	40625552
sertDMRT1_00119	chr1	40695677	40695965	289	*	168	40695828
sertDMRT1_00120	chr1	40850423	40850841	419	*	847	40850630
sertDMRT1_00121	chr1	40914924	40915161	238	*	91.5	40915048
sertDMRT1_00122	chr1	41063029	41063315	287	*	164.5	41063174
sertDMRT1_00123	chr1	41402600	41402803	204	*	72.5	41402724
sertDMRT1_00124	chr1	42072217	42072390	174	*	59	42072314
sertDMRT1_00125	chr1	42720851	42721348	498	*	565.5	42721027
sertDMRT1_00126	chr1	43098708	43098978	271	*	42.5	43098744
sertDMRT1_00127	chr1	43445595	43446014	420	*	86.5	43445716
sertDMRT1_00128	chr1	43454741	43455000	260	*	69	43454882
sertDMRT1_00129	chr1	43497958	43498233	276	*	241	43498090
sertDMRT1_00130	chr1	43793764	43794275	512	*	694.7	43794006
sertDMRT1_00131	chr1	43871327	43871496	170	*	73	43871413
sertDMRT1_00132	chr1	43933640	43934083	444	*	34.3	43933828
sertDMRT1_00133	chr1	44102098	44102624	527	*	41.7	44102373
sertDMRT1_00134	chr1	44110062	44110403	342	*	169.5	44110229
sertDMRT1_00135	chr1	45795111	45795634	524	*	36.7	45795350
sertDMRT1_00136	chr1	46040201	46040518	318	*	68	46040342
sertDMRT1_00137	chr1	46087619	46087848	230	*	75.5	46087744
sertDMRT1_00138	chr1	46667170	46667506	337	*	114	46667370
sertDMRT1_00139	chr1	46724912	46725374	463	*	103	46725175
sertDMRT1_00140	chr1	46885485	46885721	237	*	154	46885584
sertDMRT1_00141	chr1	46886297	46886842	546	*	293.5	46886579
sertDMRT1_00142	chr1	46887597	46887844	248	*	37	46887716
sertDMRT1_00143	chr1	47378771	47379005	235	*	141.5	47378886
sertDMRT1_00144	chr1	51481893	51482074	182	*	42.5	51481990
sertDMRT1_00145	chr1	51507587	51507813	227	*	60	51507708
sertDMRT1_00146	chr1	52113716	52114237	522	*	245	52113971
sertDMRT1_00147	chr1	52119301	52119530	230	*	117	52119392
sertDMRT1_00148	chr1	52490684	52491264	581	*	221.8	52491004
sertDMRT1_00149	chr1	52500033	52500884	852	*	73	52500454
sertDMRT1_00150	chr1	52501691	52501991	301	*	113	52501865
sertDMRT1_00151	chr1	54438864	54439160	297	*	76.5	54439008
sertDMRT1_00152	chr1	54820543	54820824	282	*	184.5	54820702
sertDMRT1_00153	chr1	54821545	54821825	281	*	240	54821668
sertDMRT1_00154	chr1	54826518	54826984	467	*	84.7	54826755
sertDMRT1_00155	chr1	54845687	54846038	352	*	382	54845838
sertDMRT1_00156	chr1	54928933	54929234	302	*	359	54929058
sertDMRT1_00157	chr1	55027202	55027642	441	*	43	55027387
sertDMRT1_00158	chr1	55031492	55031728	237	*	58.5	55031608
sertDMRT1_00159	chr1	55053184	55053378	195	*	38.5	55053260
sertDMRT1_00160	chr1	55087697	55088393	697	*	135.7	55088067
sertDMRT1_00161	chr1	55130985	55131483	499	*	199	55131163
sertDMRT1_00162	chr1	55161167	55161529	363	*	90.5	55161401
sertDMRT1_00163	chr1	55198163	55198486	324	*	156	55198326
sertDMRT1_00164	chr1	55237066	55237511	446	*	51.7	55237245
sertDMRT1_00165	chr1	55363346	55363565	220	*	48	55363492
sertDMRT1_00166	chr1	55437515	55437833	319	*	51	55437648
sertDMRT1_00167	chr1	55454275	55454569	295	*	68	55454462
sertDMRT1_00168	chr1	55612090	55612336	247	*	122.5	55612198
sertDMRT1_00169	chr1	57406500	57406871	372	*	59	57406714
sertDMRT1_00170	chr1	57590117	57590381	265	*	95	57590275
sertDMRT1_00171	chr1	57989035	57989490	456	*	86.5	57989233
sertDMRT1_00172	chr1	58621956	58622279	324	*	492.5	58622122
sertDMRT1_00173	chr1	58711107	58711329	223	*	191	58711195
sertDMRT1_00174	chr1	58716246	58716632	387	*	304.5	58716430
sertDMRT1_00175	chr1	58888270	58888708	439	*	480	58888497
sertDMRT1_00176	chr1	58957733	58958137	405	*	101.3	58957888
sertDMRT1_00177	chr1	58973249	58974168	920	*	36.7	58973621
sertDMRT1_00178	chr1	59315546	59315854	309	*	445	59315720
sertDMRT1_00179	chr1	60369383	60369738	356	*	328.5	60369562
sertDMRT1_00180	chr1	60409333	60409783	451	*	118	60409660
sertDMRT1_00181	chr1	60853507	60853742	236	*	153.5	60853636
sertDMRT1_00182	chr1	60946019	60946402	384	*	594	60946195
sertDMRT1_00183	chr1	61142412	61142746	335	*	438	61142584
sertDMRT1_00184	chr1	63176641	63177210	570	*	54	63176975
sertDMRT1_00185	chr1	63700963	63701173	211	*	69.5	63701072
sertDMRT1_00186	chr1	63902334	63902781	448	*	770.5	63902580
sertDMRT1_00187	chr1	64121158	64122430	1273	*	32.6	64121655
sertDMRT1_00188	chr1	64601861	64602106	246	*	70.5	64601994
sertDMRT1_00189	chr1	64880908	64881103	196	*	100	64881004
sertDMRT1_00190	chr1	65032815	65033045	231	*	49	65032959
sertDMRT1_00191	chr1	65040721	65041242	522	*	145.5	65040980
sertDMRT1_00192	chr1	66862989	66863448	460	*	41.5	66863392
sertDMRT1_00193	chr1	66872172	66872385	214	*	26	66872254
sertDMRT1_00194	chr1	67113163	67113538	376	*	275.5	67113321
sertDMRT1_00195	chr1	67397828	67398074	247	*	131	67397976
sertDMRT1_00196	chr1	67705219	67705514	296	*	26.5	67705358
sertDMRT1_00197	chr1	68957160	68957548	389	*	165.5	68957362
sertDMRT1_00198	chr1	69105981	69106792	812	*	118	69106365
sertDMRT1_00199	chr1	69687294	69687795	502	*	249	69687572
sertDMRT1_00200	chr1	70135383	70135667	285	*	262	70135536
sertDMRT1_00201	chr1	70314088	70314407	320	*	122.5	70314236
sertDMRT1_00202	chr1	71102980	71103251	272	*	27.5	71103102
sertDMRT1_00203	chr1	71209548	71209825	278	*	184	71209678
sertDMRT1_00204	chr1	71746559	71746881	323	*	113	71746698
sertDMRT1_00205	chr1	72228655	72228868	214	*	99.5	72228748
sertDMRT1_00206	chr1	72284137	72284398	262	*	58	72284264
sertDMRT1_00207	chr1	74065626	74065993	368	*	158.5	74065755
sertDMRT1_00208	chr1	74175744	74176127	384	*	738	74175964
sertDMRT1_00209	chr1	74236223	74236690	468	*	28	74236407
sertDMRT1_00210	chr1	74284860	74285125	266	*	38	74285006
sertDMRT1_00211	chr1	74332455	74332832	378	*	32	74332524
sertDMRT1_00212	chr1	74337282	74337529	248	*	56	74337432
sertDMRT1_00213	chr1	74375998	74376321	324	*	277.5	74376148
sertDMRT1_00214	chr1	74386722	74387232	511	*	124	74386992
sertDMRT1_00215	chr1	74391376	74392013	638	*	451	74391776
sertDMRT1_00216	chr1	74397337	74397618	282	*	72	74397477
sertDMRT1_00217	chr1	74497808	74498165	358	*	442	74497978
sertDMRT1_00218	chr1	74499382	74499621	240	*	171	74499519
sertDMRT1_00219	chr1	74508433	74508643	211	*	89.5	74508552
sertDMRT1_00220	chr1	74587788	74588362	575	*	40.3	74588146
sertDMRT1_00221	chr1	74661493	74661864	372	*	202.5	74661688
sertDMRT1_00222	chr1	74662633	74663030	398	*	578	74662862
sertDMRT1_00223	chr1	74786392	74786642	251	*	221.5	74786506
sertDMRT1_00224	chr1	74803074	74803300	227	*	22.5	74803198
sertDMRT1_00225	chr1	74877279	74877493	215	*	150	74877392
sertDMRT1_00226	chr1	75034880	75035064	185	*	30	75034959
sertDMRT1_00227	chr1	75317853	75318111	259	*	66.5	75317992
sertDMRT1_00228	chr1	75398506	75398887	382	*	321	75398672
sertDMRT1_00229	chr1	75468853	75469119	267	*	177.5	75468980
sertDMRT1_00230	chr1	75506652	75507283	632	*	62.7	75506983
sertDMRT1_00231	chr1	75509580	75509843	264	*	24.5	75509700
sertDMRT1_00232	chr1	75519549	75519859	311	*	213.5	75519728
sertDMRT1_00233	chr1	75670740	75671077	338	*	522.5	75670902
sertDMRT1_00234	chr1	75997052	75997283	232	*	177	75997166
sertDMRT1_00235	chr1	77843927	77844111	185	*	185	77844042
sertDMRT1_00236	chr1	78459780	78460025	246	*	249	78459912
sertDMRT1_00237	chr1	79761574	79761815	242	*	59	79761698
sertDMRT1_00238	chr1	79775964	79776190	227	*	212	79776068
sertDMRT1_00239	chr1	80340585	80340960	376	*	45.5	80340715
sertDMRT1_00240	chr1	82291197	82291844	648	*	59.3	82291431
sertDMRT1_00241	chr1	82536113	82536379	267	*	362.5	82536248
sertDMRT1_00242	chr1	82591067	82591500	434	*	629.5	82591266
sertDMRT1_00243	chr1	82724824	82725188	365	*	73.3	82724983
sertDMRT1_00244	chr1	82839303	82839768	466	*	136.5	82839398
sertDMRT1_00245	chr1	84838752	84839702	951	*	115	84839490
sertDMRT1_00246	chr1	84855816	84856151	336	*	258.5	84855980
sertDMRT1_00247	chr1	84857608	84858003	396	*	88.5	84857794
sertDMRT1_00248	chr1	85956398	85956633	236	*	101.5	85956518
sertDMRT1_00249	chr1	85981977	85982403	427	*	269.5	85982230
sertDMRT1_00250	chr1	85992240	85992485	246	*	26	85992318
sertDMRT1_00251	chr1	86215368	86215881	514	*	167.3	86215616
sertDMRT1_00252	chr1	86257380	86257730	351	*	544.5	86257560
sertDMRT1_00253	chr1	86258499	86258820	322	*	621	86258662
sertDMRT1_00254	chr1	86314109	86314359	251	*	220.5	86314218
sertDMRT1_00255	chr1	86441346	86441713	368	*	64.5	86441604
sertDMRT1_00256	chr1	86442349	86442775	427	*	48	86442607
sertDMRT1_00257	chr1	86470451	86470920	470	*	44	86470700
sertDMRT1_00258	chr1	86487382	86487813	432	*	234	86487544
sertDMRT1_00259	chr1	86526156	86526774	619	*	73	86526400
sertDMRT1_00260	chr1	86527824	86528496	673	*	94.8	86528149
sertDMRT1_00261	chr1	86587049	86587270	222	*	82.5	86587138
sertDMRT1_00262	chr1	86703677	86703966	290	*	53	86703810
sertDMRT1_00263	chr1	87213786	87214375	590	*	61.3	87214027
sertDMRT1_00264	chr1	87290498	87290720	223	*	71.5	87290605
sertDMRT1_00265	chr1	87302706	87303054	349	*	200.5	87302924
sertDMRT1_00266	chr1	87755861	87756192	332	*	33	87756014
sertDMRT1_00267	chr1	88277247	88277793	547	*	95.7	88277554
sertDMRT1_00268	chr1	88388031	88388450	420	*	473	88388222
sertDMRT1_00269	chr1	88463420	88463634	215	*	78.5	88463546
sertDMRT1_00270	chr1	88465119	88465288	170	*	33	88465220
sertDMRT1_00271	chr1	88838557	88838731	175	*	65	88838641
sertDMRT1_00272	chr1	89038851	89039103	253	*	115.5	89038964
sertDMRT1_00273	chr1	89070032	89070451	420	*	30.5	89070225
sertDMRT1_00274	chr1	89183517	89184015	499	*	175	89183762
sertDMRT1_00275	chr1	89196229	89196456	228	*	100.5	89196336
sertDMRT1_00276	chr1	89316382	89316696	315	*	226.5	89316536
sertDMRT1_00277	chr1	89454591	89455014	424	*	42.3	89454804
sertDMRT1_00278	chr1	89565267	89565546	280	*	216.5	89565390
sertDMRT1_00279	chr1	89646441	89646747	307	*	462	89646592
sertDMRT1_00280	chr1	90051516	90051714	199	*	119.5	90051616
sertDMRT1_00281	chr1	90401987	90402307	321	*	282	90402176
sertDMRT1_00282	chr1	90449471	90449668	198	*	72.5	90449570
sertDMRT1_00283	chr1	90603101	90603660	560	*	33.7	90603465
sertDMRT1_00284	chr1	90956910	90957235	326	*	271	90957057
sertDMRT1_00285	chr1	91038608	91038874	267	*	254.5	91038751
sertDMRT1_00286	chr1	91107525	91108074	550	*	101	91107778
sertDMRT1_00287	chr1	91250030	91250574	545	*	92	91250228
sertDMRT1_00288	chr1	91398403	91398935	533	*	44.3	91398740
sertDMRT1_00289	chr1	91624510	91624750	241	*	151	91624624
sertDMRT1_00290	chr1	91639071	91639386	316	*	304	91639252
sertDMRT1_00291	chr1	91866734	91867120	387	*	1200.5	91866926
sertDMRT1_00292	chr1	91911941	91912317	377	*	580	91912139
sertDMRT1_00293	chr1	92298867	92299216	350	*	223.5	92299011
sertDMRT1_00294	chr1	92473654	92473975	322	*	82	92473806
sertDMRT1_00295	chr1	92641779	92642041	263	*	28	92641860
sertDMRT1_00296	chr1	92704310	92704599	290	*	180.5	92704454
sertDMRT1_00297	chr1	92841512	92842043	532	*	1018.5	92841752
sertDMRT1_00298	chr1	93063802	93064065	264	*	62.5	93063922
sertDMRT1_00299	chr1	93068637	93069359	723	*	257.8	93068918
sertDMRT1_00300	chr1	93447740	93448006	267	*	291	93447882
sertDMRT1_00301	chr1	93478001	93478599	599	*	105.5	93478420
sertDMRT1_00302	chr1	93478843	93479208	366	*	51.5	93479006
sertDMRT1_00303	chr1	93685527	93685698	172	*	28.5	93685617
sertDMRT1_00304	chr1	93686634	93686935	302	*	56	93686832
sertDMRT1_00305	chr1	93747704	93747966	263	*	222	93747840
sertDMRT1_00306	chr1	93754654	93755330	677	*	47.5	93754900
sertDMRT1_00307	chr1	93803305	93803564	260	*	91	93803428
sertDMRT1_00308	chr1	93803693	93804113	421	*	26.5	93803796
sertDMRT1_00309	chr1	97625777	97625990	214	*	124.5	97625890
sertDMRT1_00310	chr1	97652425	97652763	339	*	271.5	97652605
sertDMRT1_00311	chr1	97660572	97661060	489	*	50	97660801
sertDMRT1_00312	chr1	97661753	97662217	465	*	74	97662108
sertDMRT1_00313	chr1	97769857	97770273	417	*	103	97770084
sertDMRT1_00314	chr1	97976971	97977252	282	*	41.5	97977116
sertDMRT1_00315	chr1	98308459	98308659	201	*	39.5	98308560
sertDMRT1_00316	chr1	105089533	105089766	234	*	227	105089643
sertDMRT1_00317	chr1	105222809	105223164	356	*	427	105222989
sertDMRT1_00318	chr1	105355496	105355980	485	*	93.5	105355672
sertDMRT1_00319	chr1	105356419	105356702	284	*	49.5	105356535
sertDMRT1_00320	chr1	105424972	105425150	179	*	25	105425066
sertDMRT1_00321	chr1	105765739	105766202	464	*	1717.5	105765991
sertDMRT1_00322	chr1	106272202	106272421	220	*	44	106272314
sertDMRT1_00323	chr1	106523323	106523660	338	*	257.5	106523506
sertDMRT1_00324	chr1	106713985	106714536	552	*	30	106714186
sertDMRT1_00325	chr1	106759644	106760032	389	*	53.7	106759818
sertDMRT1_00326	chr1	106796584	106796817	234	*	34.5	106796716
sertDMRT1_00327	chr1	111058296	111058542	247	*	93.5	111058415
sertDMRT1_00328	chr1	112360454	112360702	249	*	137.5	112360539
sertDMRT1_00329	chr1	112389845	112390038	194	*	79.5	112389938
sertDMRT1_00330	chr1	113550420	113550604	185	*	50	113550518
sertDMRT1_00331	chr1	118311126	118311624	499	*	162.5	118311276
sertDMRT1_00332	chr1	118389163	118389444	282	*	56	118389284
sertDMRT1_00333	chr1	118390652	118390841	190	*	104	118390770
sertDMRT1_00334	chr1	118516692	118516959	268	*	94.5	118516819
sertDMRT1_00335	chr1	118759539	118759748	210	*	37.5	118759644
sertDMRT1_00336	chr1	119047949	119048210	262	*	201.5	119048070
sertDMRT1_00337	chr1	119277331	119277537	207	*	134.5	119277410
sertDMRT1_00338	chr1	119386451	119386656	206	*	67	119386576
sertDMRT1_00339	chr1	119388873	119389500	628	*	79	119389269
sertDMRT1_00340	chr1	119422173	119422550	378	*	136	119422349
sertDMRT1_00341	chr1	119523345	119523779	435	*	66.7	119523607
sertDMRT1_00342	chr1	119525720	119526217	498	*	40	119525997
sertDMRT1_00343	chr1	120120955	120121322	368	*	53	120121093
sertDMRT1_00344	chr1	121567816	121568029	214	*	46.5	121567980
sertDMRT1_00345	chr1	125387633	125387997	365	*	586	125387840
sertDMRT1_00346	chr1	125435389	125436050	662	*	147	125435758
sertDMRT1_00347	chr1	126356728	126357044	317	*	110.5	126356882
sertDMRT1_00348	chr1	127234936	127235449	514	*	553	127235198
sertDMRT1_00349	chr1	127458408	127458827	420	*	436	127458596
sertDMRT1_00350	chr1	127462783	127463029	247	*	125	127462914
sertDMRT1_00351	chr1	127773865	127774450	586	*	78.7	127774039
sertDMRT1_00352	chr1	127786012	127786318	307	*	285.5	127786183
sertDMRT1_00353	chr1	128020501	128020773	273	*	152	128020633
sertDMRT1_00354	chr1	128536011	128536438	428	*	680	128536204
sertDMRT1_00355	chr1	130800038	130800329	292	*	93	130800200
sertDMRT1_00356	chr1	131043713	131044106	394	*	798	131043911
sertDMRT1_00357	chr1	131097654	131097970	317	*	52.5	131097834
sertDMRT1_00358	chr1	131126007	131126324	318	*	273.5	131126147
sertDMRT1_00359	chr1	131135134	131135486	353	*	527.5	131135312
sertDMRT1_00360	chr1	131613466	131613780	315	*	133	131613633
sertDMRT1_00361	chr1	131693808	131694375	568	*	1566.5	131694142
sertDMRT1_00362	chr1	131777562	131777769	208	*	49	131777661
sertDMRT1_00363	chr1	131822489	131822988	500	*	175.5	131822692
sertDMRT1_00364	chr1	131995339	131995567	229	*	106.5	131995475
sertDMRT1_00365	chr1	132004349	132004580	232	*	56	132004448
sertDMRT1_00366	chr1	132095101	132095279	179	*	74.5	132095194
sertDMRT1_00367	chr1	132342310	132342725	416	*	207.5	132342478
sertDMRT1_00368	chr1	132471170	132471745	576	*	380.3	132471426
sertDMRT1_00369	chr1	132476977	132477211	235	*	83.5	132477102
sertDMRT1_00370	chr1	132573819	132574008	190	*	78	132573904
sertDMRT1_00371	chr1	132684213	132684499	287	*	180.5	132684368
sertDMRT1_00372	chr1	132838137	132838809	673	*	471.8	132838438
sertDMRT1_00373	chr1	133131131	133131437	307	*	117.5	133131238
sertDMRT1_00374	chr1	133363436	133363808	373	*	42	133363562
sertDMRT1_00375	chr1	133367703	133368260	558	*	206.7	133367937
sertDMRT1_00376	chr1	133548748	133548983	236	*	30.5	133548848
sertDMRT1_00377	chr1	133609603	133610474	872	*	117	133609996
sertDMRT1_00378	chr1	133696017	133696279	263	*	34	133696120
sertDMRT1_00379	chr1	133772670	133772960	291	*	135	133772814
sertDMRT1_00380	chr1	133875789	133876055	267	*	194	133875914
sertDMRT1_00381	chr1	133890945	133891323	379	*	513	133891176
sertDMRT1_00382	chr1	134164736	134164968	233	*	70	134164870
sertDMRT1_00383	chr1	134213261	134213677	417	*	217.5	134213429
sertDMRT1_00384	chr1	134433581	134433827	247	*	132	134433714
sertDMRT1_00385	chr1	134455418	134455788	371	*	67.5	134455597
sertDMRT1_00386	chr1	134560066	134560258	193	*	74	134560152
sertDMRT1_00387	chr1	134804415	134804755	341	*	117	134804554
sertDMRT1_00388	chr1	135023936	135024291	356	*	182	135024122
sertDMRT1_00389	chr1	135129213	135129463	251	*	65.5	135129308
sertDMRT1_00390	chr1	135142317	135142703	387	*	666.5	135142527
sertDMRT1_00391	chr1	135146062	135146307	246	*	116	135146194
sertDMRT1_00392	chr1	135146610	135146968	359	*	48	135146760
sertDMRT1_00393	chr1	135170675	135170926	252	*	147	135170818
sertDMRT1_00394	chr1	135284834	135285335	502	*	198.7	135285101
sertDMRT1_00395	chr1	135430380	135430641	262	*	52.5	135430524
sertDMRT1_00396	chr1	135558256	135558649	394	*	184.5	135558474
sertDMRT1_00397	chr1	135640148	135640408	261	*	93.5	135640254
sertDMRT1_00398	chr1	135717868	135718060	193	*	68.5	135717968
sertDMRT1_00399	chr1	136292347	136292791	445	*	82.7	136292651
sertDMRT1_00400	chr1	136301867	136302058	192	*	67.5	136302005
sertDMRT1_00401	chr1	136346047	136346271	225	*	48.5	136346174
sertDMRT1_00402	chr1	136613394	136613797	404	*	156	136613654
sertDMRT1_00403	chr1	136683108	136683456	349	*	164	136683241
sertDMRT1_00404	chr1	136719349	136719980	632	*	399.7	136719644
sertDMRT1_00405	chr1	136824024	136824400	377	*	191	136824176
sertDMRT1_00406	chr1	136915387	136915769	383	*	1409	136915578
sertDMRT1_00407	chr1	137058609	137058944	336	*	974.5	137058800
sertDMRT1_00408	chr1	137204338	137204632	295	*	54	137204495
sertDMRT1_00409	chr1	137356104	137356506	403	*	57	137356311
sertDMRT1_00410	chr1	137606407	137606751	345	*	104	137606532
sertDMRT1_00411	chr1	137924015	137924207	193	*	96	137924126
sertDMRT1_00412	chr1	137935685	137935883	199	*	108	137935775
sertDMRT1_00413	chr1	138518936	138519289	354	*	703.5	138519120
sertDMRT1_00414	chr1	138621666	138622019	354	*	377	138621815
sertDMRT1_00415	chr1	138767925	138768118	194	*	48.5	138768012
sertDMRT1_00416	chr1	139045391	139045723	333	*	308.5	139045537
sertDMRT1_00417	chr1	139209820	139210181	362	*	74.5	139209950
sertDMRT1_00418	chr1	139211128	139211338	211	*	93	139211228
sertDMRT1_00419	chr1	141745673	141745891	219	*	36	141745772
sertDMRT1_00420	chr1	143653053	143653365	313	*	481	143653214
sertDMRT1_00421	chr1	143671757	143672156	400	*	154	143671990
sertDMRT1_00422	chr1	143702697	143703190	494	*	138.5	143702882
sertDMRT1_00423	chr1	143724484	143724894	411	*	195.5	143724705
sertDMRT1_00424	chr1	143731878	143732159	282	*	51.3	143732010
sertDMRT1_00425	chr1	143776846	143777387	542	*	239	143777201
sertDMRT1_00426	chr1	144004078	144004474	397	*	36	144004303
sertDMRT1_00427	chr1	144006622	144007017	396	*	246.3	144006804
sertDMRT1_00428	chr1	144057201	144057437	237	*	216	144057308
sertDMRT1_00429	chr1	149911347	149911622	276	*	30.5	149911504
sertDMRT1_00430	chr1	150392669	150392872	204	*	69.5	150392766
sertDMRT1_00431	chr1	150393064	150393453	390	*	55.5	150393319
sertDMRT1_00432	chr1	151011006	151011257	252	*	132.5	151011122
sertDMRT1_00433	chr1	151041138	151041378	241	*	172	151041260
sertDMRT1_00434	chr1	151054667	151055240	574	*	39.5	151055038
sertDMRT1_00435	chr1	151344430	151344632	203	*	42.5	151344522
sertDMRT1_00436	chr1	151500257	151501248	992	*	74.8	151500712
sertDMRT1_00437	chr1	151574626	151574878	253	*	98	151574738
sertDMRT1_00438	chr1	151659641	151660069	429	*	133.2	151659858
sertDMRT1_00439	chr1	151684716	151685055	340	*	350	151684900
sertDMRT1_00440	chr1	151702838	151703239	402	*	919	151703070
sertDMRT1_00441	chr1	151751416	151751706	291	*	138.5	151751546
sertDMRT1_00442	chr1	151943852	151944117	266	*	39.5	151943947
sertDMRT1_00443	chr1	151958532	151958818	287	*	112.5	151958682
sertDMRT1_00444	chr1	152080467	152080805	339	*	234.5	152080660
sertDMRT1_00445	chr1	152090176	152090513	338	*	97.7	152090316
sertDMRT1_00446	chr1	152528005	152528350	346	*	319.5	152528128
sertDMRT1_00447	chr1	152559771	152559940	170	*	49.5	152559858
sertDMRT1_00448	chr1	152594557	152594853	297	*	94	152594673
sertDMRT1_00449	chr1	152603560	152603893	334	*	42.5	152603744
sertDMRT1_00450	chr1	152609676	152609958	283	*	90.5	152609803
sertDMRT1_00451	chr1	152648753	152649120	368	*	83	152648888
sertDMRT1_00452	chr1	152703027	152703382	356	*	496	152703204
sertDMRT1_00453	chr1	152766320	152766722	403	*	118	152766551
sertDMRT1_00454	chr1	152918640	152918896	257	*	81.5	152918770
sertDMRT1_00455	chr1	153008284	153008510	227	*	32.5	153008378
sertDMRT1_00456	chr1	153037295	153037530	236	*	60.5	153037398
sertDMRT1_00457	chr1	153180730	153180998	269	*	136.5	153180835
sertDMRT1_00458	chr1	153310928	153311457	530	*	842	153311201
sertDMRT1_00459	chr1	153359215	153359479	265	*	173.5	153359342
sertDMRT1_00460	chr1	153491848	153492170	323	*	156	153491984
sertDMRT1_00461	chr1	153535606	153535880	275	*	80.5	153535782
sertDMRT1_00462	chr1	153749202	153749462	261	*	44	153749312
sertDMRT1_00463	chr1	154983566	154983855	290	*	102.5	154983728
sertDMRT1_00464	chr1	155030589	155031088	500	*	1523.5	155030814
sertDMRT1_00465	chr1	155158629	155158842	214	*	17	155158726
sertDMRT1_00466	chr1	155159204	155159744	541	*	146	155159592
sertDMRT1_00467	chr1	155255025	155255241	217	*	103	155255129
sertDMRT1_00468	chr1	155416870	155417710	841	*	84	155417423
sertDMRT1_00469	chr1	155558035	155558352	318	*	53.5	155558206
sertDMRT1_00470	chr1	156035573	156036717	1145	*	49.8	156036158
sertDMRT1_00471	chr1	156230483	156230896	414	*	605.5	156230673
sertDMRT1_00472	chr1	156241058	156241315	258	*	225.5	156241213
sertDMRT1_00473	chr1	156285212	156285553	342	*	327.5	156285364
sertDMRT1_00474	chr1	156558558	156559341	784	*	56	156558882
sertDMRT1_00475	chr1	156718511	156719233	723	*	70	156718963
sertDMRT1_00476	chr1	156964651	156964977	327	*	311	156964795
sertDMRT1_00477	chr1	156976268	156976592	325	*	286.5	156976426
sertDMRT1_00478	chr1	156999403	156999735	333	*	184	156999576
sertDMRT1_00479	chr1	157040049	157040331	283	*	170.5	157040167
sertDMRT1_00480	chr1	157087132	157087417	286	*	83.5	157087254
sertDMRT1_00481	chr1	157257318	157257549	232	*	139.5	157257433
sertDMRT1_00482	chr1	157412179	157412782	604	*	77.3	157412534
sertDMRT1_00483	chr1	157731243	157731611	369	*	302.5	157731406
sertDMRT1_00484	chr1	159231900	159232323	424	*	40.7	159232149
sertDMRT1_00485	chr1	159324751	159325023	273	*	122	159324876
sertDMRT1_00486	chr1	160212550	160213181	632	*	98	160212972
sertDMRT1_00487	chr1	160882951	160883128	178	*	90	160883049
sertDMRT1_00488	chr1	161117450	161117992	543	*	240	161117672
sertDMRT1_00489	chr1	161131343	161131613	271	*	37	161131477
sertDMRT1_00490	chr1	161250125	161250632	508	*	46.3	161250299
sertDMRT1_00491	chr1	161251074	161251325	252	*	41.5	161251161
sertDMRT1_00492	chr1	161303117	161303426	310	*	128	161303240
sertDMRT1_00493	chr1	161345937	161346220	284	*	303	161346058
sertDMRT1_00494	chr1	161362717	161362911	195	*	48.5	161362812
sertDMRT1_00495	chr1	161868439	161868876	438	*	225	161868606
sertDMRT1_00496	chr1	161962603	161962964	362	*	374.5	161962806
sertDMRT1_00497	chr1	161968966	161969408	443	*	95	161969142
sertDMRT1_00498	chr1	162210572	162210934	363	*	191.5	162210700
sertDMRT1_00499	chr1	162428781	162429031	251	*	58.5	162428870
sertDMRT1_00500	chr1	162570368	162570830	463	*	206	162570621
sertDMRT1_00501	chr1	163994692	163994972	281	*	48.5	163994825
sertDMRT1_00502	chr1	164353465	164353910	446	*	260.5	164353696
sertDMRT1_00503	chr1	164447490	164447898	409	*	503.5	164447680
sertDMRT1_00504	chr1	164457888	164458659	772	*	56.7	164458343
sertDMRT1_00505	chr1	164460592	164461097	506	*	1906.5	164460862
sertDMRT1_00506	chr1	165118950	165119129	180	*	73.5	165119032
sertDMRT1_00507	chr1	165194169	165194632	464	*	34.3	165194403
sertDMRT1_00508	chr1	165670142	165670414	273	*	363.5	165670280
sertDMRT1_00509	chr1	165837672	165837958	287	*	49	165837854
sertDMRT1_00510	chr1	165854536	165855103	568	*	1368	165854808
sertDMRT1_00511	chr1	165980075	165980490	416	*	161.3	165980281
sertDMRT1_00512	chr1	166002370	166003118	749	*	102.5	166002760
sertDMRT1_00513	chr1	166003276	166003564	289	*	21	166003480
sertDMRT1_00514	chr1	166253947	166254300	354	*	156	166254096
sertDMRT1_00515	chr1	166281386	166281902	517	*	156	166281717
sertDMRT1_00516	chr1	166378917	166379729	813	*	56.7	166379150
sertDMRT1_00517	chr1	166856032	166856283	252	*	81.5	166856161
sertDMRT1_00518	chr1	167034508	167034713	206	*	101	167034610
sertDMRT1_00519	chr1	167790641	167791001	361	*	157.5	167790827
sertDMRT1_00520	chr1	167909741	167909958	218	*	39	167909858
sertDMRT1_00521	chr1	168420457	168420708	252	*	248	168420598
sertDMRT1_00522	chr1	168432119	168432468	350	*	49	168432274
sertDMRT1_00523	chr1	168905975	168906196	222	*	55	168906084
sertDMRT1_00524	chr1	169531408	169531681	274	*	123	169531551
sertDMRT1_00525	chr1	170442367	170442614	248	*	106.5	170442492
sertDMRT1_00526	chr1	170589621	170590094	474	*	44	170589898
sertDMRT1_00527	chr1	170644324	170644671	348	*	55	170644460
sertDMRT1_00528	chr1	170647523	170647772	250	*	76	170647642
sertDMRT1_00529	chr1	170651210	170651634	425	*	95	170651381
sertDMRT1_00530	chr1	170828955	170829253	299	*	42.5	170829172
sertDMRT1_00531	chr1	170867645	170868015	371	*	81.5	170867832
sertDMRT1_00532	chr1	170868543	170868740	198	*	68.5	170868653
sertDMRT1_00533	chr1	170885364	170885565	202	*	64	170885456
sertDMRT1_00534	chr1	170975675	170975922	248	*	47.5	170975777
sertDMRT1_00535	chr1	171096985	171097315	331	*	215	171097149
sertDMRT1_00536	chr1	171269845	171270380	536	*	567.7	171270105
sertDMRT1_00537	chr1	171327769	171328191	423	*	440.5	171328011
sertDMRT1_00538	chr1	171329080	171329785	706	*	104	171329440
sertDMRT1_00539	chr1	171345527	171345819	293	*	27	171345702
sertDMRT1_00540	chr1	171412532	171412901	370	*	741	171412707
sertDMRT1_00541	chr1	171424821	171425398	578	*	207.7	171425060
sertDMRT1_00542	chr1	171436071	171436305	235	*	67.5	171436195
sertDMRT1_00543	chr1	171470449	171470949	501	*	389	171470690
sertDMRT1_00544	chr1	171503381	171503778	398	*	43.7	171503580
sertDMRT1_00545	chr1	172027297	172027492	196	*	75.5	172027406
sertDMRT1_00546	chr1	172207180	172207478	299	*	54.5	172207270
sertDMRT1_00547	chr1	172236233	172236632	400	*	863	172236425
sertDMRT1_00548	chr1	172376233	172376496	264	*	55	172376384
sertDMRT1_00549	chr1	172412880	172413246	367	*	195	172413044
sertDMRT1_00550	chr1	174762951	174763309	359	*	69	174763218
sertDMRT1_00551	chr1	177257950	177259100	1151	*	44.8	177258563
sertDMRT1_00552	chr1	177435786	177436019	234	*	88	177435902
sertDMRT1_00553	chr1	177441540	177442186	647	*	37.7	177441779
sertDMRT1_00554	chr1	177447154	177447403	250	*	56	177447338
sertDMRT1_00555	chr1	177557619	177558138	520	*	102	177557770
sertDMRT1_00556	chr1	177609276	177609621	346	*	628.5	177609432
sertDMRT1_00557	chr1	177611158	177611355	198	*	62.5	177611242
sertDMRT1_00558	chr1	177796484	177796831	348	*	69	177796648
sertDMRT1_00559	chr1	178291687	178291974	288	*	293.5	178291808
sertDMRT1_00560	chr1	178318414	178318855	442	*	64	178318585
sertDMRT1_00561	chr1	178328921	178329185	265	*	122.5	178329066
sertDMRT1_00562	chr1	178337515	178338004	490	*	39.5	178337786
sertDMRT1_00563	chr1	178367363	178367886	524	*	633	178367704
sertDMRT1_00564	chr1	178405385	178405926	542	*	260.5	178405551
sertDMRT1_00565	chr1	179064159	179064436	278	*	94	179064276
sertDMRT1_00566	chr1	179162772	179164561	1790	*	753.1	179163673
sertDMRT1_00567	chr1	179216889	179217103	215	*	148	179216980
sertDMRT1_00568	chr1	179385106	179385371	266	*	321	179385234
sertDMRT1_00569	chr1	179489961	179490144	184	*	32.5	179490015
sertDMRT1_00570	chr1	179546257	179546538	282	*	28	179546408
sertDMRT1_00571	chr1	179604512	179604859	348	*	868	179604694
sertDMRT1_00572	chr1	179628740	179629028	289	*	394	179628892
sertDMRT1_00573	chr1	179808264	179808793	530	*	262.5	179808407
sertDMRT1_00574	chr1	179959713	179960050	338	*	35	179959865
sertDMRT1_00575	chr1	180279156	180279584	429	*	822	180279341
sertDMRT1_00576	chr1	180299096	180299303	208	*	86	180299194
sertDMRT1_00577	chr1	180308816	180309060	245	*	238.5	180308935
sertDMRT1_00578	chr1	180365202	180365407	206	*	56	180365282
sertDMRT1_00579	chr1	180365604	180365854	251	*	68	180365738
sertDMRT1_00580	chr1	180384621	180384802	182	*	64	180384704
sertDMRT1_00581	chr1	180397754	180398131	378	*	300	180397949
sertDMRT1_00582	chr1	180507222	180507401	180	*	81.5	180507326
sertDMRT1_00583	chr1	180568764	180569077	314	*	47.5	180568934
sertDMRT1_00584	chr1	180639677	180639965	289	*	266	180639804
sertDMRT1_00585	chr1	180640927	180641361	435	*	43.5	180641178
sertDMRT1_00586	chr1	180660903	180661432	530	*	420.5	180661160
sertDMRT1_00587	chr1	180813378	180814238	861	*	55	180813739
sertDMRT1_00588	chr1	180850698	180851227	530	*	87	180850931
sertDMRT1_00589	chr1	181071871	181072070	200	*	96	181071960
sertDMRT1_00590	chr1	181143992	181144485	494	*	82	181144261
sertDMRT1_00591	chr1	181150672	181150962	291	*	57.3	181150834
sertDMRT1_00592	chr1	181172538	181172890	353	*	490	181172697
sertDMRT1_00593	chr1	181258760	181259070	311	*	380	181258914
sertDMRT1_00594	chr1	181384715	181385042	328	*	199.5	181384875
sertDMRT1_00595	chr1	181841724	181842200	477	*	43.5	181841832
sertDMRT1_00596	chr1	181842255	181842741	487	*	57	181842530
sertDMRT1_00597	chr1	181861255	181861427	173	*	25	181861367
sertDMRT1_00598	chr1	182006342	182006683	342	*	210.5	182006490
sertDMRT1_00599	chr1	182019795	182020455	661	*	70.3	182020130
sertDMRT1_00600	chr1	182191914	182192250	337	*	200.5	182192074
sertDMRT1_00601	chr1	182355121	182355321	201	*	201.5	182355214
sertDMRT1_00602	chr1	182408952	182409178	227	*	48	182409056
sertDMRT1_00603	chr1	182489838	182490434	597	*	109.7	182490171
sertDMRT1_00604	chr1	182503093	182503318	226	*	98	182503211
sertDMRT1_00605	chr1	182713533	182713828	296	*	128	182713680
sertDMRT1_00606	chr1	182927509	182927879	371	*	1016.5	182927716
sertDMRT1_00607	chr1	183142173	183142413	241	*	121	183142298
sertDMRT1_00608	chr1	183198317	183198628	312	*	415.5	183198470
sertDMRT1_00609	chr1	183230553	183230903	351	*	271.5	183230760
sertDMRT1_00610	chr1	183267397	183267658	262	*	173.5	183267518
sertDMRT1_00611	chr1	183826427	183826820	394	*	94	183826714
sertDMRT1_00612	chr1	184645601	184645859	259	*	147	184645728
sertDMRT1_00613	chr1	184675697	184676083	387	*	100.3	184675852
sertDMRT1_00614	chr1	184676339	184676622	284	*	184.5	184676483
sertDMRT1_00615	chr1	185072756	185072991	236	*	36	185072905
sertDMRT1_00616	chr1	185163556	185163851	296	*	303	185163692
sertDMRT1_00617	chr1	185327172	185327366	195	*	85.5	185327273
sertDMRT1_00618	chr1	185362812	185363140	329	*	46	185362981
sertDMRT1_00619	chr1	186363189	186363418	230	*	128	186363319
sertDMRT1_00620	chr1	187215162	187215356	195	*	58.5	187215262
sertDMRT1_00621	chr1	187226204	187226532	329	*	185	187226379
sertDMRT1_00622	chr1	187390176	187390582	407	*	1151	187390360
sertDMRT1_00623	chr1	187620532	187620748	217	*	85.5	187620614
sertDMRT1_00624	chr1	187667815	187668132	318	*	412	187667964
sertDMRT1_00625	chr1	187740568	187741040	473	*	149.7	187740845
sertDMRT1_00626	chr1	187773803	187774098	296	*	112.5	187773956
sertDMRT1_00627	chr1	187946479	187946913	435	*	671.5	187946714
sertDMRT1_00628	chr1	187968783	187969225	443	*	96	187968946
sertDMRT1_00629	chr1	188749630	188749924	295	*	72	188749782
sertDMRT1_00630	chr1	188849744	188850011	268	*	76	188849890
sertDMRT1_00631	chr1	189089455	189089826	372	*	358.5	189089636
sertDMRT1_00632	chr1	189119099	189119383	285	*	105	189119208
sertDMRT1_00633	chr1	189140679	189141082	404	*	192.5	189140904
sertDMRT1_00634	chr1	189215301	189215946	646	*	768.5	189215676
sertDMRT1_00635	chr1	189217789	189218076	288	*	243	189217928
sertDMRT1_00636	chr1	189431333	189431570	238	*	116.5	189431442
sertDMRT1_00637	chr1	189846442	189846774	333	*	96	189846594
sertDMRT1_00638	chr1	189913845	189914146	302	*	134	189913984
sertDMRT1_00639	chr1	190038305	190038624	320	*	248	190038477
sertDMRT1_00640	chr1	190060234	190060470	237	*	94.5	190060356
sertDMRT1_00641	chr1	190061705	190062071	367	*	300	190061895
sertDMRT1_00642	chr1	190163259	190163582	324	*	240.5	190163454
sertDMRT1_00643	chr1	190230109	190230278	170	*	33	190230179
sertDMRT1_00644	chr1	190432989	190433433	445	*	391.5	190433229
sertDMRT1_00645	chr1	190928489	190929062	574	*	45.7	190928680
sertDMRT1_00646	chr1	191010000	191010273	274	*	53	191010146
sertDMRT1_00647	chr1	191030564	191031314	751	*	1193.7	191031008
sertDMRT1_00648	chr1	191062875	191063062	188	*	51.5	191062956
sertDMRT1_00649	chr1	191183151	191183734	584	*	59.7	191183473
sertDMRT1_00650	chr1	191317808	191318163	356	*	66.5	191317963
sertDMRT1_00651	chr1	191318770	191319124	355	*	127.5	191318964
sertDMRT1_00652	chr1	191396566	191397379	814	*	51.7	191397139
sertDMRT1_00653	chr1	191399977	191400322	346	*	364.5	191400114
sertDMRT1_00654	chr1	191518987	191519267	281	*	311.5	191519149
sertDMRT1_00655	chr1	191577516	191577793	278	*	99	191577614
sertDMRT1_00656	chr1	192075700	192075975	276	*	152.5	192075834
sertDMRT1_00657	chr1	192103276	192103564	289	*	150	192103432
sertDMRT1_00658	chr1	192137962	192138561	600	*	83	192138093
sertDMRT1_00659	chr1	192174730	192175243	514	*	628	192174982
sertDMRT1_00660	chr1	192190576	192190892	317	*	36.5	192190692
sertDMRT1_00661	chr1	192208290	192208514	225	*	43	192208404
sertDMRT1_00662	chr1	192237755	192238029	275	*	100.5	192237856
sertDMRT1_00663	chr1	192286262	192286485	224	*	80.5	192286384
sertDMRT1_00664	chr1	192585116	192585369	254	*	77.5	192585256
sertDMRT1_00665	chr1	192679435	192679846	412	*	680.5	192679630
sertDMRT1_00666	chr1	192688156	192688427	272	*	82.5	192688341
sertDMRT1_00667	chr1	192753055	192753503	449	*	453	192753330
sertDMRT1_00668	chr1	192785635	192785916	282	*	238.5	192785772
sertDMRT1_00669	chr1	193024390	193024772	383	*	52.3	193024571
sertDMRT1_00670	chr1	193035632	193036207	576	*	54	193036100
sertDMRT1_00671	chr1	193142435	193142760	326	*	306.5	193142594
sertDMRT1_00672	chr1	193173468	193173729	262	*	31.5	193173605
sertDMRT1_00673	chr1	194976246	194976734	489	*	42.3	194976467
sertDMRT1_00674	chr2	3203443	3203772	330	*	608.5	3203602
sertDMRT1_00675	chr2	3283696	3284119	424	*	34	3283809
sertDMRT1_00676	chr2	3420192	3420707	516	*	354	3420453
sertDMRT1_00677	chr2	4252493	4252755	263	*	179.5	4252630
sertDMRT1_00678	chr2	4502322	4503014	693	*	428.2	4502669
sertDMRT1_00679	chr2	4760810	4761044	235	*	247.5	4760906
sertDMRT1_00680	chr2	4819717	4820057	341	*	506	4819898
sertDMRT1_00681	chr2	4930455	4930675	221	*	86	4930570
sertDMRT1_00682	chr2	4977710	4978013	304	*	543.5	4977862
sertDMRT1_00683	chr2	5480023	5480361	339	*	497	5480177
sertDMRT1_00684	chr2	5714405	5714666	262	*	53.5	5714488
sertDMRT1_00685	chr2	5759598	5759871	274	*	188	5759756
sertDMRT1_00686	chr2	5804237	5804413	177	*	65.5	5804317
sertDMRT1_00687	chr2	5845081	5845339	259	*	71	5845254
sertDMRT1_00688	chr2	5951333	5951816	484	*	76	5951446
sertDMRT1_00689	chr2	6375330	6375725	396	*	402	6375482
sertDMRT1_00690	chr2	6892695	6893044	350	*	141	6892868
sertDMRT1_00691	chr2	6904182	6904368	187	*	18	6904294
sertDMRT1_00692	chr2	7052409	7052617	209	*	56	7052522
sertDMRT1_00693	chr2	9281728	9282101	374	*	290.5	9281918
sertDMRT1_00694	chr2	9536438	9536615	178	*	64	9536530
sertDMRT1_00695	chr2	9704562	9704914	353	*	414.5	9704738
sertDMRT1_00696	chr2	9979400	9979623	224	*	50.5	9979482
sertDMRT1_00697	chr2	10163772	10164082	311	*	100	10163964
sertDMRT1_00698	chr2	10283774	10284247	474	*	911.5	10284034
sertDMRT1_00699	chr2	10309722	10310170	449	*	264	10309926
sertDMRT1_00700	chr2	11277437	11277746	310	*	361	11277620
sertDMRT1_00701	chr2	11375744	11376029	286	*	138.5	11375893
sertDMRT1_00702	chr2	11427679	11427957	279	*	231	11427804
sertDMRT1_00703	chr2	11489388	11489702	315	*	288.5	11489550
sertDMRT1_00704	chr2	11492757	11493193	437	*	986.5	11492972
sertDMRT1_00705	chr2	11502019	11502286	268	*	54	11502153
sertDMRT1_00706	chr2	11525818	11526100	283	*	391	11525984
sertDMRT1_00707	chr2	11535383	11535680	298	*	39.5	11535532
sertDMRT1_00708	chr2	11537470	11537855	386	*	901.5	11537696
sertDMRT1_00709	chr2	11777373	11777753	381	*	70.5	11777598
sertDMRT1_00710	chr2	13395258	13395601	344	*	322	13395395
sertDMRT1_00711	chr2	13527535	13528077	543	*	407.5	13527731
sertDMRT1_00712	chr2	13535125	13535373	249	*	111	13535260
sertDMRT1_00713	chr2	13543951	13544696	746	*	42.5	13544427
sertDMRT1_00714	chr2	14850915	14851214	300	*	164.5	14851056
sertDMRT1_00715	chr2	14874310	14874593	284	*	74	14874464
sertDMRT1_00716	chr2	15054974	15055569	596	*	27.3	15055284
sertDMRT1_00717	chr2	16245909	16246139	231	*	182	16246021
sertDMRT1_00718	chr2	16608692	16609007	316	*	317.5	16608848
sertDMRT1_00719	chr2	17901699	17901926	228	*	55.5	17901827
sertDMRT1_00720	chr2	18056462	18057263	802	*	84.5	18056938
sertDMRT1_00721	chr2	18064246	18064861	616	*	46	18064508
sertDMRT1_00722	chr2	18153460	18153763	304	*	360	18153610
sertDMRT1_00723	chr2	18420432	18420718	287	*	302.5	18420578
sertDMRT1_00724	chr2	18677087	18677441	355	*	25	18677158
sertDMRT1_00725	chr2	18765479	18766204	726	*	1973.5	18765824
sertDMRT1_00726	chr2	18995765	18996189	425	*	659	18996000
sertDMRT1_00727	chr2	18998081	18998522	442	*	53.7	18998261
sertDMRT1_00728	chr2	19064906	19065394	489	*	87.3	19065143
sertDMRT1_00729	chr2	19444538	19444760	223	*	46	19444650
sertDMRT1_00730	chr2	19657544	19657929	386	*	78	19657680
sertDMRT1_00731	chr2	20734295	20734711	417	*	88.5	20734426
sertDMRT1_00732	chr2	20891721	20891945	225	*	67.5	20891838
sertDMRT1_00733	chr2	20912772	20913083	312	*	215.5	20912910
sertDMRT1_00734	chr2	23039875	23040501	627	*	28	23040382
sertDMRT1_00735	chr2	23867554	23867786	233	*	58	23867682
sertDMRT1_00736	chr2	24919005	24919776	772	*	28	24919462
sertDMRT1_00737	chr2	25211289	25211523	235	*	37	25211442
sertDMRT1_00738	chr2	25255333	25255580	248	*	43	25255434
sertDMRT1_00739	chr2	25272289	25272560	272	*	46	25272440
sertDMRT1_00740	chr2	25428501	25428872	372	*	63.5	25428628
sertDMRT1_00741	chr2	26076225	26076463	239	*	226.5	26076344
sertDMRT1_00742	chr2	26314484	26314687	204	*	61.5	26314606
sertDMRT1_00743	chr2	26442245	26442661	417	*	812	26442474
sertDMRT1_00744	chr2	26912454	26912750	297	*	455	26912607
sertDMRT1_00745	chr2	27301577	27301872	296	*	59.5	27301714
sertDMRT1_00746	chr2	27365999	27366251	253	*	159.5	27366126
sertDMRT1_00747	chr2	27545484	27545775	292	*	179	27545610
sertDMRT1_00748	chr2	27617841	27618112	272	*	115.5	27617964
sertDMRT1_00749	chr2	28375131	28375372	242	*	180.5	28375256
sertDMRT1_00750	chr2	28467940	28468171	232	*	50.5	28468057
sertDMRT1_00751	chr2	28582663	28583196	534	*	50	28583010
sertDMRT1_00752	chr2	28640957	28641405	449	*	161	28641196
sertDMRT1_00753	chr2	28644693	28645121	429	*	617	28644870
sertDMRT1_00754	chr2	28840234	28840544	311	*	47.7	28840379
sertDMRT1_00755	chr2	29124956	29125436	481	*	40.7	29125166
sertDMRT1_00756	chr2	29273869	29274274	406	*	1131	29274091
sertDMRT1_00757	chr2	29551874	29552115	242	*	155.5	29551984
sertDMRT1_00758	chr2	29619582	29619792	211	*	95	29619673
sertDMRT1_00759	chr2	29623878	29624288	411	*	388	29624054
sertDMRT1_00760	chr2	29961323	29961701	379	*	205.5	29961530
sertDMRT1_00761	chr2	29964986	29965890	905	*	52.5	29965505
sertDMRT1_00762	chr2	29970540	29970891	352	*	216	29970658
sertDMRT1_00763	chr2	30064487	30064933	447	*	264	30064792
sertDMRT1_00764	chr2	30066130	30067211	1082	*	46.7	30066656
sertDMRT1_00765	chr2	30068662	30068991	330	*	467	30068842
sertDMRT1_00766	chr2	30081780	30082319	540	*	197.2	30082034
sertDMRT1_00767	chr2	30133590	30133864	275	*	51.5	30133736
sertDMRT1_00768	chr2	30178272	30178633	362	*	22	30178514
sertDMRT1_00769	chr2	30179928	30180237	310	*	102.5	30180037
sertDMRT1_00770	chr2	30236788	30237183	396	*	393	30236990
sertDMRT1_00771	chr2	30237445	30238165	721	*	38	30237642
sertDMRT1_00772	chr2	30440624	30440935	312	*	58.5	30440789
sertDMRT1_00773	chr2	30441782	30441995	214	*	59	30441873
sertDMRT1_00774	chr2	30749626	30749899	274	*	188.5	30749774
sertDMRT1_00775	chr2	30834441	30834784	344	*	316.5	30834600
sertDMRT1_00776	chr2	30915374	30915722	349	*	462.5	30915563
sertDMRT1_00777	chr2	31081435	31081703	269	*	58.3	31081598
sertDMRT1_00778	chr2	31161446	31161635	190	*	66	31161530
sertDMRT1_00779	chr2	31300637	31301005	369	*	1089	31300811
sertDMRT1_00780	chr2	31476675	31476992	318	*	158.5	31476836
sertDMRT1_00781	chr2	31564084	31564449	366	*	467	31564238
sertDMRT1_00782	chr2	31572459	31573077	619	*	70	31572790
sertDMRT1_00783	chr2	31706919	31707145	227	*	74.5	31707030
sertDMRT1_00784	chr2	31974309	31974567	259	*	41.5	31974436
sertDMRT1_00785	chr2	32079352	32079546	195	*	58	32079456
sertDMRT1_00786	chr2	32137912	32138127	216	*	47.5	32138018
sertDMRT1_00787	chr2	32236523	32236745	223	*	83.5	32236617
sertDMRT1_00788	chr2	32253250	32253744	495	*	111.7	32253491
sertDMRT1_00789	chr2	32518293	32518659	367	*	604.5	32518454
sertDMRT1_00790	chr2	32559674	32560052	379	*	120	32559810
sertDMRT1_00791	chr2	32603982	32604272	291	*	160.5	32604147
sertDMRT1_00792	chr2	32645894	32646123	230	*	134	32646010
sertDMRT1_00793	chr2	32713004	32713690	687	*	32	32713358
sertDMRT1_00794	chr2	32927652	32927922	271	*	175.5	32927800
sertDMRT1_00795	chr2	33067884	33068173	290	*	244	33068014
sertDMRT1_00796	chr2	33103549	33103840	292	*	281.5	33103690
sertDMRT1_00797	chr2	33130214	33130649	436	*	72.5	33130448
sertDMRT1_00798	chr2	33222625	33222833	209	*	79	33222710
sertDMRT1_00799	chr2	33541558	33541864	307	*	190.5	33541742
sertDMRT1_00800	chr2	33646690	33646859	170	*	74	33646771
sertDMRT1_00801	chr2	33702115	33702332	218	*	96.5	33702196
sertDMRT1_00802	chr2	34753966	34754758	793	*	52	34754406
sertDMRT1_00803	chr2	34755378	34755947	570	*	1583	34755635
sertDMRT1_00804	chr2	34989656	34990022	367	*	247	34989820
sertDMRT1_00805	chr2	35171248	35171804	557	*	407.5	35171434
sertDMRT1_00806	chr2	35420738	35421093	356	*	461	35420890
sertDMRT1_00807	chr2	35860223	35860550	328	*	395.5	35860385
sertDMRT1_00808	chr2	35861191	35861547	357	*	226	35861384
sertDMRT1_00809	chr2	35863573	35863764	192	*	74.5	35863680
sertDMRT1_00810	chr2	36044785	36045245	461	*	546	36045041
sertDMRT1_00811	chr2	37338432	37338705	274	*	142	37338600
sertDMRT1_00812	chr2	37422756	37423103	348	*	38	37422957
sertDMRT1_00813	chr2	37628641	37629001	361	*	386	37628804
sertDMRT1_00814	chr2	38040438	38040628	191	*	112.5	38040537
sertDMRT1_00815	chr2	38085150	38085457	308	*	84	38085273
sertDMRT1_00816	chr2	38230068	38230342	275	*	55	38230192
sertDMRT1_00817	chr2	38484892	38485224	333	*	740.5	38485058
sertDMRT1_00818	chr2	38662949	38663143	195	*	135.5	38663050
sertDMRT1_00819	chr2	38734861	38735140	280	*	52	38735002
sertDMRT1_00820	chr2	39007982	39008219	238	*	37	39008120
sertDMRT1_00821	chr2	39140627	39140975	349	*	51	39140782
sertDMRT1_00822	chr2	39226165	39226568	404	*	31	39226368
sertDMRT1_00823	chr2	43915643	43915966	324	*	103	43915749
sertDMRT1_00824	chr2	44624503	44624837	335	*	112.5	44624686
sertDMRT1_00825	chr2	44926792	44927738	947	*	105	44927273
sertDMRT1_00826	chr2	45014121	45014402	282	*	156.5	45014257
sertDMRT1_00827	chr2	45062103	45062542	440	*	117.5	45062240
sertDMRT1_00828	chr2	47877938	47878376	439	*	79	47878228
sertDMRT1_00829	chr2	48828441	48828714	274	*	215.5	48828592
sertDMRT1_00830	chr2	48949048	48949791	744	*	119.3	48949421
sertDMRT1_00831	chr2	49454566	49454783	218	*	157	49454661
sertDMRT1_00832	chr2	49487874	49488102	229	*	68	49488032
sertDMRT1_00833	chr2	49578473	49578908	436	*	76.3	49578639
sertDMRT1_00834	chr2	49600209	49600666	458	*	311.5	49600396
sertDMRT1_00835	chr2	49746926	49747281	356	*	125	49747124
sertDMRT1_00836	chr2	49883526	49883797	272	*	65.3	49883663
sertDMRT1_00837	chr2	50730435	50730768	334	*	261	50730584
sertDMRT1_00838	chr2	50913616	50913902	287	*	361.5	50913748
sertDMRT1_00839	chr2	50926030	50926457	428	*	903	50926236
sertDMRT1_00840	chr2	51142361	51142633	273	*	54	51142554
sertDMRT1_00841	chr2	51147541	51147929	389	*	136	51147684
sertDMRT1_00842	chr2	51149031	51149301	271	*	25	51149156
sertDMRT1_00843	chr2	51927313	51927551	239	*	96	51927438
sertDMRT1_00844	chr2	51937118	51937475	358	*	628.5	51937314
sertDMRT1_00845	chr2	52037048	52037355	308	*	151.5	52037214
sertDMRT1_00846	chr2	52045238	52045648	411	*	368	52045458
sertDMRT1_00847	chr2	52071675	52072277	603	*	476	52072006
sertDMRT1_00848	chr2	52072617	52073172	556	*	113.5	52072820
sertDMRT1_00849	chr2	52084717	52085100	384	*	520.5	52084884
sertDMRT1_00850	chr2	52189772	52190130	359	*	278	52189930
sertDMRT1_00851	chr2	52424746	52425024	279	*	63.5	52424880
sertDMRT1_00852	chr2	52939724	52939946	223	*	47	52939850
sertDMRT1_00853	chr2	53046003	53046431	429	*	497	53046171
sertDMRT1_00854	chr2	53179251	53179595	345	*	70.5	53179371
sertDMRT1_00855	chr2	53191147	53192254	1108	*	40.8	53191758
sertDMRT1_00856	chr2	57117516	57117877	362	*	63.5	57117702
sertDMRT1_00857	chr2	57832610	57832889	280	*	279	57832744
sertDMRT1_00858	chr2	57913432	57913702	271	*	89.5	57913562
sertDMRT1_00859	chr2	58082638	58082894	257	*	146.5	58082762
sertDMRT1_00860	chr2	58155787	58156346	560	*	284	58156051
sertDMRT1_00861	chr2	58159893	58160357	465	*	845.5	58160187
sertDMRT1_00862	chr2	58165701	58165922	222	*	61	58165808
sertDMRT1_00863	chr2	58574737	58575151	415	*	635	58574971
sertDMRT1_00864	chr2	58711734	58712070	337	*	96.5	58711880
sertDMRT1_00865	chr2	58985190	58985558	369	*	986.5	58985362
sertDMRT1_00866	chr2	59161404	59162080	677	*	110.5	59161913
sertDMRT1_00867	chr2	59745973	59746210	238	*	233	59746098
sertDMRT1_00868	chr2	59978628	59978897	270	*	383.5	59978767
sertDMRT1_00869	chr2	59979934	59980399	466	*	113	59980189
sertDMRT1_00870	chr2	60129365	60129611	247	*	127	60129494
sertDMRT1_00871	chr2	60209676	60210299	624	*	196	60209836
sertDMRT1_00872	chr2	60251819	60252127	309	*	244	60251952
sertDMRT1_00873	chr2	60284027	60284434	408	*	154.3	60284263
sertDMRT1_00874	chr2	60320156	60320342	187	*	55.5	60320266
sertDMRT1_00875	chr2	60355077	60355261	185	*	53	60355176
sertDMRT1_00876	chr2	60421261	60421811	551	*	443.7	60421562
sertDMRT1_00877	chr2	60495232	60495448	217	*	57.5	60495319
sertDMRT1_00878	chr2	60689625	60689862	238	*	105	60689746
sertDMRT1_00879	chr2	60712914	60713139	226	*	197.5	60713028
sertDMRT1_00880	chr2	60744654	60745008	355	*	340.5	60744807
sertDMRT1_00881	chr2	60865750	60866074	325	*	173.5	60865920
sertDMRT1_00882	chr2	60881075	60881721	647	*	69.5	60881380
sertDMRT1_00883	chr2	60961929	60962561	633	*	35	60962213
sertDMRT1_00884	chr2	61013240	61013488	249	*	168	61013378
sertDMRT1_00885	chr2	61271079	61271347	269	*	52	61271200
sertDMRT1_00886	chr2	61408504	61408980	477	*	970.5	61408760
sertDMRT1_00887	chr2	61492593	61492929	337	*	181	61492742
sertDMRT1_00888	chr2	61493637	61493900	264	*	116	61493770
sertDMRT1_00889	chr2	62931401	62931577	177	*	106	62931506
sertDMRT1_00890	chr2	64073745	64074095	351	*	1018.5	64073913
sertDMRT1_00891	chr2	64388491	64388835	345	*	272.5	64388611
sertDMRT1_00892	chr2	64968202	64968439	238	*	92	64968308
sertDMRT1_00893	chr2	65101368	65101630	263	*	59.5	65101483
sertDMRT1_00894	chr2	65206169	65206435	267	*	70.5	65206296
sertDMRT1_00895	chr2	65238504	65238998	495	*	53.3	65238717
sertDMRT1_00896	chr2	65909026	65909257	232	*	138.5	65909130
sertDMRT1_00897	chr2	66063948	66064170	223	*	113.5	66064052
sertDMRT1_00898	chr2	66097136	66097441	306	*	67	66097307
sertDMRT1_00899	chr2	67263056	67263347	292	*	50	67263218
sertDMRT1_00900	chr2	67552024	67552294	271	*	195	67552152
sertDMRT1_00901	chr2	67796718	67796950	233	*	60.5	67796839
sertDMRT1_00902	chr2	67970369	67970806	438	*	865	67970593
sertDMRT1_00903	chr2	68371640	68372212	573	*	197	68371888
sertDMRT1_00904	chr2	68450340	68450574	235	*	96	68450432
sertDMRT1_00905	chr2	68459218	68459517	300	*	79	68459412
sertDMRT1_00906	chr2	68471058	68471368	311	*	44	68471207
sertDMRT1_00907	chr2	68471809	68472270	462	*	108.5	68472090
sertDMRT1_00908	chr2	68861294	68861610	317	*	29.5	68861454
sertDMRT1_00909	chr2	68862779	68863034	256	*	53.5	68862908
sertDMRT1_00910	chr2	68873954	68874234	281	*	88.5	68874048
sertDMRT1_00911	chr2	68917207	68917483	277	*	66	68917328
sertDMRT1_00912	chr2	68936791	68937205	415	*	1049.5	68936993
sertDMRT1_00913	chr2	69723911	69724121	211	*	85	69724048
sertDMRT1_00914	chr2	69805779	69806149	371	*	425	69805936
sertDMRT1_00915	chr2	69810162	69810651	490	*	76.3	69810414
sertDMRT1_00916	chr2	69885522	69885756	235	*	74.5	69885628
sertDMRT1_00917	chr2	70109204	70109439	236	*	115.5	70109321
sertDMRT1_00918	chr2	70661275	70661785	511	*	123.3	70661592
sertDMRT1_00919	chr2	70825424	70826061	638	*	55.8	70825756
sertDMRT1_00920	chr2	70848261	70848527	267	*	198	70848395
sertDMRT1_00921	chr2	70923251	70923588	338	*	217.5	70923389
sertDMRT1_00922	chr2	70985432	70985830	399	*	144.5	70985620
sertDMRT1_00923	chr2	71129521	71129770	250	*	86.5	71129615
sertDMRT1_00924	chr2	71147785	71148114	330	*	265.5	71147962
sertDMRT1_00925	chr2	71151584	71151818	235	*	146.5	71151719
sertDMRT1_00926	chr2	71274335	71274666	332	*	41.5	71274406
sertDMRT1_00927	chr2	71328701	71329048	348	*	418.5	71328890
sertDMRT1_00928	chr2	71603784	71604182	399	*	565	71603934
sertDMRT1_00929	chr2	71701321	71701765	445	*	333.5	71701518
sertDMRT1_00930	chr2	71726944	71727388	445	*	286	71727205
sertDMRT1_00931	chr2	71730120	71730377	258	*	88.5	71730264
sertDMRT1_00932	chr2	71733629	71733852	224	*	90.5	71733728
sertDMRT1_00933	chr2	71786739	71787209	471	*	101	71787020
sertDMRT1_00934	chr2	71871837	71872270	434	*	185	71872038
sertDMRT1_00935	chr2	71872894	71873424	531	*	39	71873121
sertDMRT1_00936	chr2	71938548	71938838	291	*	247.5	71938688
sertDMRT1_00937	chr2	71955759	71956058	300	*	791	71955898
sertDMRT1_00938	chr2	72037186	72037467	282	*	402	72037330
sertDMRT1_00939	chr2	72188862	72189096	235	*	72.5	72189004
sertDMRT1_00940	chr2	72197002	72197634	633	*	181.5	72197338
sertDMRT1_00941	chr2	72203390	72203737	348	*	169	72203522
sertDMRT1_00942	chr2	72588857	72589145	289	*	216.5	72588996
sertDMRT1_00943	chr2	72674703	72674922	220	*	64.5	72674812
sertDMRT1_00944	chr2	72837283	72837508	226	*	144.5	72837406
sertDMRT1_00945	chr2	73635528	73635721	194	*	70.5	73635632
sertDMRT1_00946	chr2	73798603	73798871	269	*	104	73798727
sertDMRT1_00947	chr2	73911132	73911567	436	*	161.5	73911361
sertDMRT1_00948	chr2	73957628	73957942	315	*	459	73957790
sertDMRT1_00949	chr2	74578858	74579064	207	*	37	74578956
sertDMRT1_00950	chr2	74775403	74775665	263	*	124	74775516
sertDMRT1_00951	chr2	74820887	74821174	288	*	221.5	74821058
sertDMRT1_00952	chr2	75052686	75052986	301	*	230	75052850
sertDMRT1_00953	chr2	75704432	75705175	744	*	72	75704702
sertDMRT1_00954	chr2	75712292	75712500	209	*	45	75712410
sertDMRT1_00955	chr2	75989118	75989339	222	*	105	75989224
sertDMRT1_00956	chr2	76078417	76078709	293	*	40.5	76078572
sertDMRT1_00957	chr2	76369853	76370116	264	*	60	76369971
sertDMRT1_00958	chr2	76409356	76409652	297	*	195	76409498
sertDMRT1_00959	chr2	76436518	76436877	360	*	342	76436709
sertDMRT1_00960	chr2	76539615	76539843	229	*	106	76539732
sertDMRT1_00961	chr2	76646578	76647035	458	*	353	76646782
sertDMRT1_00962	chr2	76675102	76675574	473	*	45	76675206
sertDMRT1_00963	chr2	77275102	77275288	187	*	37.5	77275199
sertDMRT1_00964	chr2	77770434	77770684	251	*	301.5	77770560
sertDMRT1_00965	chr2	77777812	77778038	227	*	60	77777919
sertDMRT1_00966	chr2	77945357	77945742	386	*	713.5	77945548
sertDMRT1_00967	chr2	78246326	78246656	331	*	379.5	78246522
sertDMRT1_00968	chr2	78719151	78719449	299	*	152.5	78719298
sertDMRT1_00969	chr2	78927379	78927676	298	*	125.5	78927554
sertDMRT1_00970	chr2	79585278	79585530	253	*	206	79585406
sertDMRT1_00971	chr2	79624659	79624859	201	*	34.5	79624741
sertDMRT1_00972	chr2	79997695	79998065	371	*	249.5	79997862
sertDMRT1_00973	chr2	80038959	80039240	282	*	113.5	80039126
sertDMRT1_00974	chr2	80315512	80315797	286	*	40	80315646
sertDMRT1_00975	chr2	80336808	80337142	335	*	320.5	80336964
sertDMRT1_00976	chr2	80339963	80340324	362	*	297	80340159
sertDMRT1_00977	chr2	80391958	80392217	260	*	106.5	80392078
sertDMRT1_00978	chr2	80402526	80402738	213	*	26.5	80402628
sertDMRT1_00979	chr2	80403190	80403363	174	*	113	80403266
sertDMRT1_00980	chr2	80435222	80435539	318	*	210.5	80435366
sertDMRT1_00981	chr2	80439749	80440378	630	*	221.8	80440026
sertDMRT1_00982	chr2	80461980	80462621	642	*	237.7	80462286
sertDMRT1_00983	chr2	80580193	80580426	234	*	50.5	80580280
sertDMRT1_00984	chr2	80580574	80581633	1060	*	112	80581080
sertDMRT1_00985	chr2	80582104	80582488	385	*	663	80582317
sertDMRT1_00986	chr2	80592891	80593154	264	*	53.5	80593011
sertDMRT1_00987	chr2	80595138	80595407	270	*	102.5	80595304
sertDMRT1_00988	chr2	83644296	83645046	751	*	73.3	83644617
sertDMRT1_00989	chr2	84650447	84650747	301	*	101.5	84650620
sertDMRT1_00990	chr2	84826780	84827033	254	*	50.5	84826912
sertDMRT1_00991	chr2	84897274	84897465	192	*	75.5	84897364
sertDMRT1_00992	chr2	84952059	84952407	349	*	138	84952205
sertDMRT1_00993	chr2	85036964	85037462	499	*	108	85037134
sertDMRT1_00994	chr2	90904576	90904840	265	*	56	90904716
sertDMRT1_00995	chr2	90982313	90982521	209	*	109	90982414
sertDMRT1_00996	chr2	91070174	91070677	504	*	57.5	91070356
sertDMRT1_00997	chr2	91202762	91203000	239	*	62	91202865
sertDMRT1_00998	chr2	91236952	91237293	342	*	35.5	91237118
sertDMRT1_00999	chr2	91729975	91730563	589	*	64	91730292
sertDMRT1_01000	chr2	91769759	91770016	258	*	91.5	91769916
sertDMRT1_01001	chr2	91820976	91821241	266	*	166.5	91821112
sertDMRT1_01002	chr2	91952419	91952715	297	*	73	91952567
sertDMRT1_01003	chr2	91963504	91963866	363	*	94.5	91963723
sertDMRT1_01004	chr2	92094078	92094459	382	*	554.5	92094272
sertDMRT1_01005	chr2	92169905	92170179	275	*	69.5	92170060
sertDMRT1_01006	chr2	92183312	92184627	1316	*	42	92183857
sertDMRT1_01007	chr2	92282997	92283349	353	*	723.5	92283164
sertDMRT1_01008	chr2	92373451	92373733	283	*	140	92373580
sertDMRT1_01009	chr2	92389287	92389528	242	*	40.5	92389436
sertDMRT1_01010	chr2	92830980	92831340	361	*	147	92831150
sertDMRT1_01011	chr2	92952013	92952400	388	*	404	92952219
sertDMRT1_01012	chr2	93045587	93045910	324	*	21.7	93045728
sertDMRT1_01013	chr2	93763663	93763963	301	*	370	93763809
sertDMRT1_01014	chr2	94272106	94272355	250	*	66	94272256
sertDMRT1_01015	chr2	94273223	94273891	669	*	63.8	94273530
sertDMRT1_01016	chr2	94437819	94438279	461	*	84.7	94438094
sertDMRT1_01017	chr2	94794151	94794357	207	*	77.5	94794254
sertDMRT1_01018	chr2	97302145	97302359	215	*	64	97302238
sertDMRT1_01019	chr2	97610581	97610836	256	*	161	97610707
sertDMRT1_01020	chr2	101671227	101671463	237	*	220.5	101671342
sertDMRT1_01021	chr2	102035785	102036001	217	*	51.5	102035916
sertDMRT1_01022	chr2	102400550	102400866	317	*	35	102400738
sertDMRT1_01023	chr2	102468630	102468861	232	*	54	102468742
sertDMRT1_01024	chr2	103574098	103574300	203	*	99.5	103574178
sertDMRT1_01025	chr2	103602228	103602570	343	*	303	103602382
sertDMRT1_01026	chr2	103622317	103622510	194	*	41.5	103622421
sertDMRT1_01027	chr2	103628685	103629093	409	*	219.3	103628867
sertDMRT1_01028	chr2	103639902	103640205	304	*	69	103640070
sertDMRT1_01029	chr2	103644115	103644346	232	*	43.5	103644202
sertDMRT1_01030	chr2	103761053	103761550	498	*	72	103761254
sertDMRT1_01031	chr2	103789960	103790209	250	*	72	103790068
sertDMRT1_01032	chr2	104030587	104030829	243	*	83.5	104030710
sertDMRT1_01033	chr2	104122448	104122902	455	*	30	104122660
sertDMRT1_01034	chr2	104424366	104424589	224	*	45.5	104424487
sertDMRT1_01035	chr2	104491046	104491475	430	*	252.5	104491225
sertDMRT1_01036	chr2	104493304	104493560	257	*	62	104493452
sertDMRT1_01037	chr2	104494238	104494722	485	*	98.5	104494464
sertDMRT1_01038	chr2	105100825	105101082	258	*	87.5	105100970
sertDMRT1_01039	chr2	105102706	105103043	338	*	29	105102908
sertDMRT1_01040	chr2	105108778	105109292	515	*	88.3	105108994
sertDMRT1_01041	chr2	105126332	105126698	367	*	42.3	105126547
sertDMRT1_01042	chr2	105130372	105131130	759	*	98.2	105130729
sertDMRT1_01043	chr2	105131909	105132141	233	*	76	105132037
sertDMRT1_01044	chr2	105356999	105357254	256	*	218	105357136
sertDMRT1_01045	chr2	106003144	106003454	311	*	55	106003288
sertDMRT1_01046	chr2	106844942	106845219	278	*	168	106845094
sertDMRT1_01047	chr2	106974272	106974584	313	*	57.5	106974431
sertDMRT1_01048	chr2	107343315	107343570	256	*	151.5	107343434
sertDMRT1_01049	chr2	109153597	109153832	236	*	23	109153685
sertDMRT1_01050	chr2	109679485	109679805	321	*	260	109679651
sertDMRT1_01051	chr2	109917631	109918116	486	*	82.5	109917751
sertDMRT1_01052	chr2	110202799	110202988	190	*	37.5	110202903
sertDMRT1_01053	chr2	110206952	110207399	448	*	837	110207172
sertDMRT1_01054	chr2	112379043	112379590	548	*	47	112379178
sertDMRT1_01055	chr2	112450371	112450834	464	*	1263	112450578
sertDMRT1_01056	chr2	112454824	112455093	270	*	89.5	112454962
sertDMRT1_01057	chr2	112470091	112470325	235	*	59.5	112470228
sertDMRT1_01058	chr2	113686674	113686878	205	*	86.5	113686772
sertDMRT1_01059	chr2	114201349	114201584	236	*	59.5	114201472
sertDMRT1_01060	chr2	115071222	115071441	220	*	128	115071328
sertDMRT1_01061	chr2	115592773	115593128	356	*	47	115592928
sertDMRT1_01062	chr2	115913098	115913315	218	*	119	115913204
sertDMRT1_01063	chr2	115914194	115914461	268	*	127	115914324
sertDMRT1_01064	chr2	116689246	116689494	249	*	83.5	116689372
sertDMRT1_01065	chr2	116923204	116923624	421	*	876.5	116923413
sertDMRT1_01066	chr2	116975547	116976012	466	*	43.3	116975812
sertDMRT1_01067	chr2	117120464	117121194	731	*	97.2	117120916
sertDMRT1_01068	chr2	117249604	117250129	526	*	46.5	117249834
sertDMRT1_01069	chr2	118066330	118066530	201	*	85.5	118066426
sertDMRT1_01070	chr2	118383643	118384000	358	*	463.5	118383810
sertDMRT1_01071	chr2	118385857	118386054	198	*	128	118385972
sertDMRT1_01072	chr2	118519983	118520304	322	*	224	118520140
sertDMRT1_01073	chr2	118549535	118549983	449	*	93	118549752
sertDMRT1_01074	chr2	118681068	118681289	222	*	143.5	118681162
sertDMRT1_01075	chr2	118682541	118682726	186	*	55.5	118682640
sertDMRT1_01076	chr2	118684396	118684627	232	*	71	118684514
sertDMRT1_01077	chr2	119288555	119288793	239	*	54	119288666
sertDMRT1_01078	chr2	119477045	119478250	1206	*	127.6	119477711
sertDMRT1_01079	chr2	119547576	119547849	274	*	44.5	119547734
sertDMRT1_01080	chr2	119551953	119552232	280	*	335.5	119552082
sertDMRT1_01081	chr2	119716612	119716870	259	*	175	119716752
sertDMRT1_01082	chr2	119739654	119739994	341	*	210.5	119739776
sertDMRT1_01083	chr2	119804331	119804545	215	*	59	119804429
sertDMRT1_01084	chr2	119873161	119873385	225	*	34	119873322
sertDMRT1_01085	chr2	119972337	119972565	229	*	64	119972437
sertDMRT1_01086	chr2	120024421	120024694	274	*	205.5	120024547
sertDMRT1_01087	chr2	120722522	120722733	212	*	100.5	120722634
sertDMRT1_01088	chr2	120729158	120729557	400	*	564.5	120729368
sertDMRT1_01089	chr2	120731227	120731597	371	*	74	120731399
sertDMRT1_01090	chr2	120732965	120733160	196	*	128	120733071
sertDMRT1_01091	chr2	120735866	120736192	327	*	214.5	120736063
sertDMRT1_01092	chr2	120859051	120859304	254	*	149.5	120859176
sertDMRT1_01093	chr2	120909282	120909614	333	*	244	120909412
sertDMRT1_01094	chr2	120968346	120968688	343	*	301	120968534
sertDMRT1_01095	chr2	120977308	120977580	273	*	27	120977508
sertDMRT1_01096	chr2	120978333	120978797	465	*	1061.5	120978546
sertDMRT1_01097	chr2	121413513	121413988	476	*	36	121413752
sertDMRT1_01098	chr2	121446904	121447219	316	*	99.5	121447082
sertDMRT1_01099	chr2	121448421	121448599	179	*	56	121448500
sertDMRT1_01100	chr2	121449031	121449244	214	*	53.5	121449124
sertDMRT1_01101	chr2	121567995	121568294	300	*	252	121568126
sertDMRT1_01102	chr2	121594244	121594474	231	*	70.5	121594366
sertDMRT1_01103	chr2	121595127	121595400	274	*	100	121595228
sertDMRT1_01104	chr2	121628139	121628559	421	*	373.5	121628348
sertDMRT1_01105	chr2	121638926	121639341	416	*	215	121639128
sertDMRT1_01106	chr2	121692381	121692626	246	*	63.5	121692521
sertDMRT1_01107	chr2	121955916	121956571	656	*	31.7	121956255
sertDMRT1_01108	chr2	122028361	122028856	496	*	28	122028538
sertDMRT1_01109	chr2	122575619	122575807	189	*	50	122575718
sertDMRT1_01110	chr2	122581751	122582158	408	*	197	122581992
sertDMRT1_01111	chr2	122611063	122611426	364	*	31.5	122611220
sertDMRT1_01112	chr2	122612449	122612683	235	*	89	122612572
sertDMRT1_01113	chr2	122613930	122614196	267	*	104.5	122614059
sertDMRT1_01114	chr2	122616213	122616503	291	*	162.5	122616364
sertDMRT1_01115	chr2	122625851	122626373	523	*	213.3	122626130
sertDMRT1_01116	chr2	122702582	122702908	327	*	29.5	122702740
sertDMRT1_01117	chr2	122738320	122738677	358	*	140.5	122738492
sertDMRT1_01118	chr2	124609724	124610076	353	*	162	124609905
sertDMRT1_01119	chr2	124610300	124610668	369	*	76.5	124610403
sertDMRT1_01120	chr2	125062556	125062995	440	*	130.5	125062803
sertDMRT1_01121	chr2	125247170	125247726	557	*	149.2	125247431
sertDMRT1_01122	chr2	125315670	125316152	483	*	118.5	125315852
sertDMRT1_01123	chr2	125419687	125419924	238	*	84	125419820
sertDMRT1_01124	chr2	125451753	125451949	197	*	69.5	125451856
sertDMRT1_01125	chr2	125520143	125520390	248	*	80	125520279
sertDMRT1_01126	chr2	125599082	125599345	264	*	203.5	125599227
sertDMRT1_01127	chr2	125672817	125673325	509	*	70.5	125673030
sertDMRT1_01128	chr2	125684883	125685074	192	*	51.5	125684966
sertDMRT1_01129	chr2	125782474	125783030	557	*	144	125782819
sertDMRT1_01130	chr2	125814704	125814905	202	*	187.5	125814808
sertDMRT1_01131	chr2	125858819	125859273	455	*	96.5	125859111
sertDMRT1_01132	chr2	126606723	126606941	219	*	69.5	126606850
sertDMRT1_01133	chr2	126674737	126675989	1253	*	46	126675511
sertDMRT1_01134	chr2	126707086	126707427	342	*	17	126707243
sertDMRT1_01135	chr2	126876238	126876447	210	*	53.5	126876348
sertDMRT1_01136	chr2	126932861	126933191	331	*	56	126933034
sertDMRT1_01137	chr2	127008521	127008858	338	*	73	127008683
sertDMRT1_01138	chr2	127037256	127037509	254	*	94.5	127037458
sertDMRT1_01139	chr2	127986103	127986381	279	*	388.5	127986238
sertDMRT1_01140	chr2	128068814	128069153	340	*	434.5	128068980
sertDMRT1_01141	chr2	128127276	128127763	488	*	63.7	128127502
sertDMRT1_01142	chr2	128177315	128177668	354	*	173.5	128177456
sertDMRT1_01143	chr2	128179928	128180329	402	*	70	128180088
sertDMRT1_01144	chr2	128245592	128245871	280	*	65	128245753
sertDMRT1_01145	chr2	128680524	128680988	465	*	191.7	128680770
sertDMRT1_01146	chr2	128692470	128692736	267	*	82.5	128692584
sertDMRT1_01147	chr2	128698255	128698454	200	*	36	128698338
sertDMRT1_01148	chr2	128967090	128967717	628	*	80.7	128967285
sertDMRT1_01149	chr2	128968082	128968277	196	*	33	128968186
sertDMRT1_01150	chr2	129109507	129109762	256	*	122.5	129109606
sertDMRT1_01151	chr2	129198281	129198740	460	*	45.3	129198546
sertDMRT1_01152	chr2	129383862	129384210	349	*	95.5	129384043
sertDMRT1_01153	chr2	129529687	129529971	285	*	67.5	129529858
sertDMRT1_01154	chr2	129583217	129583473	257	*	240	129583339
sertDMRT1_01155	chr2	129658070	129658536	467	*	983	129658320
sertDMRT1_01156	chr2	129677626	129677885	260	*	153.5	129677754
sertDMRT1_01157	chr2	129825520	129825781	262	*	218	129825637
sertDMRT1_01158	chr2	130178477	130178922	446	*	578.5	130178672
sertDMRT1_01159	chr2	130449956	130450639	684	*	38	130450213
sertDMRT1_01160	chr2	131088412	131088633	222	*	70	131088526
sertDMRT1_01161	chr2	131207280	131207612	333	*	165.5	131207428
sertDMRT1_01162	chr2	131209405	131209675	271	*	57.5	131209576
[truncated: 9,841 more rows]

## Sheet: Sertoli SOX9 ChIP Peaks (P7)
Peak Name	chromosome	start	end	width	strand	score	summit
[truncated: 1,360 more rows]

[truncated: 9 more sheets: Ovary FOXL2 ChIP Peaks, Ovary ESR2 ChIP Peaks, Granulosa 3D Contacts, Sertoli 3D Contacts, Cag-DMRT1 XX Gonad DMRT1 Peaks, Cag-DMRT1 XX Gonad SOX9 Peaks, Cag-Sox9 Granulosa SOX9 Peaks, Cag-Dmrt1 Granulosa SOX9 Peaks, Cag-Dmrt1 Granulosa DMRT1 Peaks]
