# Supplementary material for: The conserved sex regulator DMRT1 recruits SOX9 in sexual cell fate reprogramming
Source: Nucleic Acids Res. 2021 Jun 7;49(11):6144–64. doi: 10.1093/nar/gkab448 (PMC8216462; doi:10.1093/nar/gkab448)
Supplement: gkab448_Supplemental_Files [file gkab448_supplemental_files.zip › Supplementary_Table_3.xlsx]

## Sheet: Raw Counts
Ensembl GeneID	gene_name	Granulosa P23 RNA-seq Rep1	Granulosa P23 RNA-seq Rep2	Sertoli P7 RNA-Seq Rep1	Sertoli P7 RNA-Seq Rep2	Wild Type Ovary Rep1	Wild Type Ovary Rep2	CAG-Dmrt1 Ovary Rep1	CAG-Dmrt1 Ovary Rep2	Sox8-/-;Sox9+/-;CAG-Dmrt1 Ovary rep1	Sox8-/-;Sox9-/-;CAG-Dmrt1 Ovary rep1	Sox8-/-;Sox9-/-;CAG-Dmrt1 Ovary rep2	Sox8-/-;Sox9-/-;CAG-Dmrt1 Ovary rep3	Sox8+/-;Sox9-/-;CAG-Dmrt1 Ovary rep1	Sox8+/+;Sox9-/-;CAG-Dmrt1 Ovary rep1	Sox8-/-;Sox9-/- Ovary rep1	Sox8-/-;Sox9+/-;CAG-Dmrt1 Ovary rep2	Sox8+/-;Sox9+/-;CAG-Dmrt1 Ovary rep1	Sox8-/-;Sox9+/-;CAG-Dmrt1 Ovary rep3	Sox8+/-;Sox9+/-;CAG-Dmrt1 Ovary rep2	Sox8+/-;Sox9-/-;CAG-Dmrt1 Ovary rep2	Sox8-/-;Sox9-/-;CAG-Dmrt1 Ovary rep4	Sox8-/-;Sox9-/-;CAG-Dmrt1 Ovary rep5	Sox8-/-;Sox9-/-;CAG-Dmrt1 Ovary rep6	Sox8-/-;Sox9-/- Ovary rep2	Control 0 DPTx rep1	CAG-Dmrt1 0 DPTx rep1	Control 1 DPTx rep1	CAG-Dmrt1 1 DPTx rep1	Control 2 DPTx rep1	CAG-Dmrt1 2 DPTx rep1	Control 6 DPTx rep1	CAG-Dmrt1 6 DPTx rep1	Control 0 DPTx rep2	CAG-Sox9 0 DPTx rep1	Control 6 DPTx rep2	CAG-Sox9 6 DPTx rep1	Control 0 DPTx rep3	CAG-Dmrt1 0 DPTx rep2	Control 2 DPTx rep2	CAG-Dmrt1 2 DPTx rep2	Control 6 DPTx rep3	CAG-Dmrt1 6 DPTx rep2	Control 1 DPTx rep2	CAG-Sox9 2 DPTx rep1	CAG-Sox9 2 DPTx rep2	Control 2 DPTx rep3	Control 2 DPTx rep4	Control 1 DPTx rep3
ENSMUSG00000000001	Gnai3	2290	2353	3056	3373	3051	2512	3488	4694	3779	5041	4871	3887	4900	4199	4189	3830	4105	4429	4035	5238	4617	5369	4330	3343	2799	3159	3063	2923	3214	2522	3410	2416	2530	2580	2064	2006	3132	3881	2725	2772	2623	2436	797	3251	2252	2783	1844	2885
ENSMUSG00000000003	Pbsn	0	0	0	0	0	0	0	0	0	0	0	0	0	0	0	0	0	0	0	0	0	0	0	0	0	0	0	0	0	0	0	0	0	0	0	0	0	0	0	0	0	0	0	0	0	0	0	0
ENSMUSG00000000028	Cdc45	157	162	19	31	26	23	14	12	36	88	170	70	81	62	163	22	41	75	87	111	98	121	117	126	60	71	54	56	95	53	55	22	42	27	23	17	76	57	56	36	34	30	52	79	28	60	26	59
ENSMUSG00000000031	H19	349	275	152	331	804	609	149	96	130	1054	340	638	149	73	379	140	189	123	319	1216	883	1715	275	740	8	14	3	5	25	6	16	8	11	5	5	3	69	15	7	11	3	4	6	5	6	10	4	7
ENSMUSG00000000037	Scml2	69	99	152	220	62	58	31	48	34	133	211	143	66	44	130	45	58	54	90	140	128	189	130	97	14	20	13	12	21	9	7	3	17	12	9	6	24	20	10	23	9	5	3	7	14	12	13	16
ENSMUSG00000000049	Apoh	1	1	0	0	0	0	0	0	4	5	0	0	2	5	1	0	3	5	1	4	5	3	0	1	1	0	0	0	0	0	0	3	0	0	0	1	1	0	0	0	0	0	0	0	0	0	0	0
ENSMUSG00000000056	Narf	422	436	240	259	439	598	500	677	615	988	1043	827	733	715	770	587	671	580	837	957	878	1171	934	748	325	350	586	456	705	614	847	559	312	285	356	341	302	381	803	900	548	533	679	882	655	719	734	417
ENSMUSG00000000058	Cav2	108	83	17	14	1196	640	338	292	182	368	626	536	244	316	764	238	303	209	403	565	455	698	546	780	408	528	234	323	385	345	415	514	487	512	414	633	499	669	384	514	392	540	79	388	255	448	312	233
ENSMUSG00000000078	Klf6	1986	2220	4201	6136	1494	1078	3344	4530	4021	3002	2291	2344	3605	3932	1892	4136	4127	4642	3119	4104	2836	3274	2539	1529	3019	2889	1720	1715	1641	2002	1754	2166	2663	2929	2330	2013	3706	4112	2370	3052	2075	2526	892	2158	1774	2852	2437	1453
ENSMUSG00000000085	Scmh1	379	464	325	279	217	128	323	386	605	728	881	531	522	570	626	521	747	711	630	880	759	819	752	574	215	214	282	214	233	204	328	313	164	187	190	155	223	250	234	305	235	260	280	316	206	263	276	183
ENSMUSG00000000088	Cox5a	219	239	41	62	28	34	28	43	455	770	511	184	453	426	476	337	444	550	340	838	552	572	320	301	284	454	330	342	459	344	383	586	175	162	238	125	291	287	280	317	536	385	373	403	174	329	291	222
ENSMUSG00000000093	Tbx2	15	22	13	8	93	73	165	94	171	333	508	424	131	118	337	175	197	175	325	499	368	625	444	301	1	1	5	2	2	2	5	3	10	7	12	185	8	1	0	5	1	4	4	13	1	5	11	1
ENSMUSG00000000094	Tbx4	85	103	3	1	80	21	33	23	63	120	296	170	111	70	119	22	101	36	196	135	129	168	169	149	0	2	0	0	1	0	1	7	6	6	1	1	4	7	2	4	0	7	0	3	0	0	2	0
ENSMUSG00000000103	Zfy2	0	0	14	11	0	0	0	0	0	0	0	0	0	0	0	0	0	0	0	0	0	0	0	0	0	0	0	0	0	0	0	0	0	0	0	0	0	0	0	0	0	0	0	0	0	0	0	0
ENSMUSG00000000120	Ngfr	5	8	1	2	71	98	110	84	83	217	524	506	89	92	136	94	130	125	236	517	388	814	512	178	0	0	1	0	4	0	2	3	0	0	4	6	0	0	0	2	0	1	0	1	1	0	0	0
ENSMUSG00000000125	Wnt3	0	0	1	5	2	0	0	0	0	0	0	1	0	0	1	0	0	0	0	1	0	5	1	1	0	0	1	0	0	0	1	1	0	0	0	0	0	0	0	0	0	0	0	0	0	0	0	0
ENSMUSG00000000126	Wnt9a	23	33	6	11	59	79	145	94	143	355	508	473	146	138	155	160	199	84	311	316	282	538	366	185	11	16	19	25	43	38	36	46	11	19	32	31	12	12	75	79	25	40	35	44	26	49	54	24
ENSMUSG00000000127	Fer	114	113	66	79	90	102	113	146	134	266	376	238	227	179	203	155	217	190	270	252	279	482	289	146	88	120	132	136	121	167	144	167	68	79	66	63	123	128	127	193	128	181	28	180	122	134	92	108
ENSMUSG00000000131	Xpo6	1016	1191	633	668	410	385	668	874	1738	1375	1567	1058	1363	1225	1428	1451	1648	2059	1392	1673	1321	1721	1214	959	599	786	638	621	743	601	830	695	503	489	530	403	635	699	639	827	614	675	853	992	657	899	843	597
ENSMUSG00000000134	Tfe3	611	644	1738	1510	454	423	1698	2552	3828	3601	1951	1587	3069	3088	905	3358	3853	4430	2545	3959	2649	2605	1982	1024	424	523	534	436	531	583	696	911	433	426	494	502	500	548	584	710	599	755	662	688	475	600	602	455
ENSMUSG00000000142	Axin2	137	133	411	461	326	531	513	445	625	913	1553	1362	557	498	651	594	811	684	811	1058	934	1325	1150	664	231	223	123	108	141	95	216	205	180	149	246	82	221	343	131	235	119	118	146	57	59	137	157	58
ENSMUSG00000000148	Brat1	321	311	317	322	210	170	484	620	669	810	699	539	713	628	598	651	824	803	641	832	731	768	658	500	327	355	346	253	283	270	362	332	209	254	249	248	268	342	291	353	266	318	386	422	302	405	318	270
ENSMUSG00000000149	Gna12	2276	2652	2767	2667	1310	1178	2587	3165	6206	6002	5110	3857	5852	5405	3584	4458	5912	7343	5051	6099	5424	5871	5044	2517	1523	1959	1937	1785	1755	2024	2166	2912	1253	1170	1080	1136	1632	1693	1767	2182	1791	2823	2149	1828	1202	1569	1544	1724
ENSMUSG00000000154	Slc22a18	0	1	0	0	0	0	4	0	2	12	12	12	5	1	5	5	7	1	18	10	15	9	17	2	0	0	0	0	0	0	1	0	0	1	0	1	0	0	0	0	0	1	1	1	1	2	1	0
ENSMUSG00000000157	Itgb2l	0	1	0	0	0	0	0	0	0	0	0	1	0	0	2	0	1	0	2	1	1	0	0	0	0	0	0	0	0	0	0	0	0	0	0	0	0	0	0	0	0	0	0	1	0	0	0	0
ENSMUSG00000000159	Igsf5	0	0	0	0	1	0	10	1	1	2	3	2	1	0	3	0	0	0	3	2	5	7	3	2	0	0	0	0	1	0	2	1	0	1	0	0	0	0	0	0	0	0	0	0	0	0	0	0
ENSMUSG00000000167	Pih1d2	17	17	14	19	9	27	29	45	18	28	57	36	28	24	40	11	18	15	26	23	35	40	23	44	19	12	20	15	21	13	16	17	3	13	8	11	15	17	14	25	22	17	12	19	14	19	12	13
ENSMUSG00000000168	Dlat	511	547	332	362	569	860	429	604	496	948	963	715	782	751	980	517	484	719	547	1072	1023	972	854	909	802	842	840	782	785	600	725	753	681	707	515	503	741	1068	664	824	827	721	711	953	637	863	643	761
ENSMUSG00000000171	Sdhd	1058	1186	683	614	1524	1086	1133	1437	1651	2552	2210	1385	1895	1876	2239	1558	1719	1649	1636	2614	2137	1956	1946	1754	962	1273	1115	954	1164	919	1241	1026	992	971	669	705	968	1157	971	1080	993	939	1365	1254	841	1010	1062	988
ENSMUSG00000000182	Fgf23	0	0	2	0	0	0	0	0	0	0	0	0	0	0	0	0	0	0	1	2	0	0	0	1	4	7	1	3	3	5	41	6	10	7	19	6	39	43	12	25	4	11	1	8	2	2	2	1
ENSMUSG00000000183	Fgf6	0	1	0	0	0	0	0	1	0	1	1	0	2	0	0	1	0	1	0	0	0	0	1	1	0	0	0	0	0	0	0	0	0	0	0	0	0	0	0	0	0	0	0	0	0	0	0	0
ENSMUSG00000000184	Ccnd2	6425	8981	3241	4107	6067	7474	2379	1752	1668	2731	10939	7094	3837	3328	9196	1213	2491	2718	5320	4671	4507	6535	7129	9434	3677	3812	5573	5196	6267	6465	12412	14855	3976	3620	15062	11272	4482	5447	6125	5080	9490	13749	5643	6292	5427	5340	4889	5724
ENSMUSG00000000194	Gpr107	986	1057	622	569	529	362	795	920	1398	1607	1381	1058	1403	1320	1304	1258	1388	1830	1259	1859	1337	1654	1256	1119	539	644	696	642	768	627	1100	1039	508	540	698	646	695	706	817	947	886	1044	946	1018	759	923	944	685
ENSMUSG00000000197	Nalcn	2	1	2	5	5	12	141	133	59	149	219	149	92	74	22	108	129	87	122	197	130	251	163	22	2	5	9	8	15	6	3	5	1	4	0	10	2	3	16	12	5	6	0	13	11	16	0	6
ENSMUSG00000000202	Btbd17	0	0	0	0	0	0	0	2	2	20	46	17	22	14	4	1	4	1	7	38	38	43	45	4	0	0	0	0	0	0	1	0	0	0	0	0	0	1	0	0	0	0	0	0	0	0	0	0
ENSMUSG00000000204	Slfn4	47	57	1	1	65	13	0	0	1	2	59	10	5	3	122	2	0	1	18	6	18	4	6	170	2	2	2	1	5	2	3	0	1	1	0	1	0	1	1	3	0	0	2	3	0	0	0	2
ENSMUSG00000000214	Th	20	35	0	0	20	33	17	35	43	152	308	223	79	59	76	38	69	59	164	243	206	364	257	74	0	1	0	0	0	0	0	0	5	0	0	1	2	0	1	1	0	0	1	0	0	0	2	0
ENSMUSG00000000215	Ins2	0	1	15	3	0	0	5	6	21	18	1	1	8	10	0	27	45	22	29	29	7	6	0	0	0	0	0	0	0	0	1	0	0	0	0	0	0	0	0	0	0	0	0	0	0	0	0	0
ENSMUSG00000000216	Scnn1g	0	0	0	0	0	0	0	1	1	2	0	0	1	1	0	2	2	2	3	0	2	1	0	0	0	0	0	0	0	0	0	0	0	0	0	0	0	0	0	0	0	0	0	0	0	0	0	0
ENSMUSG00000000223	Drp2	48	71	1025	885	57	135	2349	3217	3658	771	227	239	2444	2538	134	2460	2723	3619	1580	1936	573	779	324	184	22	19	36	15	36	24	49	38	9	14	10	20	23	22	25	29	18	46	11	19	26	14	15	29
ENSMUSG00000000244	Tspan32	0	0	0	0	8	0	17	6	14	63	37	38	13	21	8	7	10	6	9	53	50	34	16	15	1	3	5	3	7	3	2	4	6	7	6	4	6	3	2	1	3	3	4	4	3	4	2	6
ENSMUSG00000000247	Lhx2	6	5	9	17	8	12	4	5	8	2	18	15	5	5	4	1	2	4	10	12	9	11	15	11	0	0	1	1	1	5	1	0	0	0	0	0	0	0	0	1	0	0	0	1	0	1	0	1
ENSMUSG00000000248	Clec2g	0	0	1	0	1	0	0	0	3	1	2	1	5	0	2	0	2	1	1	3	0	1	1	1	0	0	0	0	0	0	0	0	0	0	2	0	0	0	0	0	0	0	0	0	0	0	0	0
ENSMUSG00000000253	Gmpr	170	155	29	27	57	41	44	28	188	771	421	270	347	187	223	86	118	243	269	457	420	590	427	216	63	69	145	104	132	94	93	56	48	44	47	27	70	51	98	123	74	49	115	90	63	83	79	77
ENSMUSG00000000263	Glra1	0	0	0	0	0	0	0	0	0	0	1	0	1	0	0	0	0	0	0	0	0	0	0	0	0	0	0	0	0	0	0	0	0	0	0	0	0	0	0	0	0	0	0	0	0	0	0	0
ENSMUSG00000000266	Mid2	182	237	380	518	543	433	763	1073	737	812	1183	938	739	803	488	897	994	853	856	1005	984	1218	989	354	142	177	181	186	277	201	255	489	215	212	265	695	164	176	250	398	182	381	29	350	231	351	294	207
ENSMUSG00000000275	Trim25	1280	1913	547	722	1070	1203	1301	1728	2635	1854	2328	1739	1980	1904	2677	3169	2415	3155	2018	2524	2208	2446	1943	2362	1818	1784	2520	1930	2313	1865	2550	1293	1146	1103	976	721	1227	1595	1812	1886	1818	1496	2426	1679	1572	1545	1789	1848
ENSMUSG00000000276	Dgke	242	263	441	556	229	184	293	516	561	538	457	371	505	466	369	558	644	721	400	522	427	569	492	319	204	195	274	216	255	234	260	236	195	196	222	207	245	280	270	347	294	327	147	419	276	415	303	253
ENSMUSG00000000278	Scpep1	1151	1403	54	94	967	1365	315	270	246	1024	1299	974	514	389	2289	299	426	375	625	1246	987	1355	1253	1930	974	1186	1255	1085	1224	955	851	565	723	773	339	278	661	798	772	1069	797	565	1090	987	708	888	1167	840
ENSMUSG00000000282	Mnt	504	657	751	685	412	308	750	921	1443	1447	967	940	1120	979	1208	1031	1431	1556	1105	1530	1185	1194	935	856	489	479	569	448	521	489	580	564	410	458	368	313	427	517	469	698	529	612	609	774	556	745	726	437
ENSMUSG00000000290	Itgb2	11	23	0	1	28	36	43	32	63	169	261	195	106	133	72	83	78	82	86	249	286	262	188	54	4	8	5	4	5	5	1	2	12	8	1	4	3	6	2	10	2	0	12	14	6	14	12	5
ENSMUSG00000000295	Hddc2	123	126	81	56	66	111	90	130	166	386	233	161	153	181	285	205	161	178	168	284	281	244	218	296	133	163	168	130	127	93	95	83	85	107	40	36	113	102	81	126	67	58	91	117	90	96	66	103
ENSMUSG00000000296	Tpd52l1	178	194	363	274	128	81	357	456	659	1270	413	259	753	524	521	583	675	833	450	847	775	705	394	324	182	297	203	200	149	192	94	256	196	193	80	88	193	188	116	170	89	195	201	158	117	140	144	157
ENSMUSG00000000301	Pemt	52	33	21	21	18	20	20	23	25	80	49	27	34	30	69	28	44	43	36	65	70	52	51	59	15	12	14	12	6	12	9	8	4	10	4	6	17	9	11	10	10	14	15	13	9	8	11	8
ENSMUSG00000000303	Cdh1	129	114	19	43	285	200	227	152	195	357	800	664	242	207	385	103	125	122	548	491	430	723	442	440	2	6	10	4	14	4	12	11	10	17	5	7	13	9	8	6	6	0	7	6	4	10	9	2
ENSMUSG00000000305	Cdh4	16	14	2	4	32	21	15	10	13	35	83	60	29	19	31	7	28	16	56	42	49	73	62	57	0	1	0	0	0	2	0	0	0	1	0	0	2	0	1	2	1	0	0	2	2	1	0	0
ENSMUSG00000000308	Ckmt1	3	8	1	0	8	73	10	7	10	22	29	21	12	5	61	15	15	12	35	17	15	30	13	77	0	1	0	1	1	3	2	7	2	0	2	1	0	1	4	6	1	6	0	3	1	4	0	3
ENSMUSG00000000317	Bcl6b	9	10	10	30	122	77	22	24	20	74	74	90	17	38	210	29	28	38	58	93	91	112	120	152	0	1	2	10	10	10	8	2	0	0	5	4	0	1	8	11	4	4	8	20	8	10	17	2
ENSMUSG00000000318	Clec10a	13	8	1	0	41	25	80	63	38	112	108	94	44	62	74	33	36	37	53	180	121	140	113	56	1	1	10	2	5	8	5	1	0	2	0	0	1	0	4	2	1	0	0	3	3	2	1	2
ENSMUSG00000000320	Alox12	11	8	17	8	54	20	165	285	32	73	137	120	52	34	91	43	94	51	117	106	69	148	119	68	1	1	4	2	2	5	9	3	0	1	3	3	0	0	1	4	0	5	4	5	7	7	7	1
ENSMUSG00000000325	Arvcf	89	69	17	31	22	36	18	10	65	52	128	69	70	69	110	40	48	67	86	81	133	119	130	52	29	46	60	47	65	49	81	91	21	20	37	22	20	25	94	111	68	65	73	64	58	82	79	55
ENSMUSG00000000326	Comt	90	68	23	33	25	14	41	48	208	305	297	150	241	239	118	142	213	226	220	365	307	331	307	132	68	97	93	73	75	81	115	277	60	47	73	63	87	76	83	100	101	192	83	100	65	86	96	61
ENSMUSG00000000339	Rtca	279	282	102	87	80	55	88	131	230	423	365	180	347	243	420	219	286	342	282	428	364	429	306	270	155	266	232	184	190	182	270	185	138	136	167	103	198	226	211	192	210	209	212	223	136	198	174	224
ENSMUSG00000000340	Dbt	452	434	360	443	776	811	482	695	641	923	897	596	647	688	1117	638	548	681	577	882	802	1006	761	942	491	565	513	486	471	401	500	484	524	526	323	330	547	677	363	563	539	432	151	583	409	598	389	500
ENSMUSG00000000346	Dazap2	1666	1930	2420	2251	2474	2607	3071	3355	3528	5465	5350	4111	4073	3920	4172	3301	3801	3592	3812	5958	5401	5436	4433	3725	2179	2329	2272	2154	2255	2182	2439	2452	1826	2074	1277	1438	1842	2233	1875	2480	2157	2121	2571	2473	1656	2141	1939	1779
ENSMUSG00000000355	Mcts1	127	114	46	61	198	144	146	292	248	456	407	243	322	303	387	280	263	275	262	426	366	409	382	282	209	240	197	174	179	163	205	186	195	189	120	170	158	205	145	226	162	152	99	280	160	225	172	166
ENSMUSG00000000359	Rem1	5	11	0	1	38	59	62	32	38	124	58	70	69	59	66	43	47	57	65	111	97	181	116	55	157	145	117	107	82	53	80	41	103	98	57	35	97	132	34	24	58	41	141	52	34	71	38	114
ENSMUSG00000000365	Rnf17	45	44	57	95	8	4	15	10	35	65	144	73	61	53	110	13	31	23	63	87	94	102	86	71	2	12	7	10	6	11	4	12	8	17	8	1	7	15	8	6	12	7	3	7	3	2	2	10
ENSMUSG00000000374	Trappc10	713	859	386	422	379	277	430	664	957	1090	1375	887	1125	1032	977	809	1084	1168	1044	1248	1165	1467	1171	742	551	665	610	606	763	561	882	690	474	472	550	458	638	647	639	899	801	636	799	843	583	908	841	603
ENSMUSG00000000378	Ccm2	298	368	208	203	104	92	201	234	746	985	708	433	791	596	454	479	839	781	683	954	722	793	615	366	277	331	228	207	275	236	408	331	194	222	290	197	316	293	345	329	292	298	340	381	226	289	345	223
ENSMUSG00000000381	Wap	0	0	0	0	0	0	0	0	0	0	0	0	0	0	0	0	0	0	0	0	0	0	0	0	0	0	0	0	0	0	0	0	0	0	0	0	0	0	0	0	0	0	0	0	0	0	0	0
ENSMUSG00000000384	Tbrg4	723	734	240	296	234	245	245	235	612	605	640	356	595	517	913	444	567	806	474	733	572	631	573	751	539	672	475	434	475	433	489	345	460	405	267	256	578	604	482	463	353	330	648	676	448	533	484	450
ENSMUSG00000000385	Tmprss2	1	1	0	0	0	0	4	1	0	14	13	0	0	1	2	0	0	2	20	9	9	25	3	1	0	0	0	0	1	0	1	2	0	0	0	0	1	0	0	0	0	1	1	1	1	0	0	0
ENSMUSG00000000386	Mx1	1	4	0	0	5	6	0	2	19	30	97	27	14	22	13	36	8	7	19	26	151	50	32	19	0	0	0	0	1	0	2	0	0	0	0	1	0	0	1	1	0	0	0	0	1	0	0	0
ENSMUSG00000000392	Fap	1	0	0	0	6	6	8	8	8	26	25	23	2	3	22	14	24	5	13	30	21	41	21	15	0	1	0	0	0	0	0	0	2	0	3	1	1	0	0	0	0	0	0	0	0	1	0	0
ENSMUSG00000000394	Gcg	0	0	0	0	0	0	2	0	0	0	0	0	0	0	0	0	0	0	0	0	0	0	0	0	0	0	0	0	0	0	0	0	0	0	0	0	0	0	0	0	0	0	0	0	0	0	0	0
ENSMUSG00000000399	Ndufa9	390	362	53	54	114	97	103	102	303	639	736	344	393	353	686	226	335	376	384	644	499	757	479	383	213	355	235	203	198	219	261	225	172	169	113	71	239	219	211	197	222	182	276	232	120	176	194	148
ENSMUSG00000000402	Egfl6	15	26	3	6	105	451	170	139	123	343	376	342	110	105	331	91	147	78	212	339	275	400	231	368	1	0	1	2	3	6	1	264	2	3	0	0	0	0	0	3	0	80	4	0	3	1	2	4
ENSMUSG00000000409	Lck	55	70	12	10	63	82	19	15	33	73	91	80	32	28	81	21	39	25	51	112	84	93	107	92	42	55	56	47	45	35	41	17	28	49	6	6	36	33	37	39	33	15	42	43	33	37	50	57
ENSMUSG00000000411	Tssk3	0	0	1	1	0	0	5	1	0	0	0	1	0	0	0	0	0	0	0	1	1	1	0	1	0	0	0	0	0	0	0	0	0	0	0	0	0	0	0	0	0	1	0	0	0	0	0	0
ENSMUSG00000000416	Cttnbp2	33	32	40	86	62	225	164	313	82	172	396	387	75	52	147	106	152	80	186	197	174	359	232	125	3	10	7	2	3	11	4	6	7	5	11	13	14	7	5	17	22	7	2	6	3	7	5	1
ENSMUSG00000000420	Galnt1	1081	1214	2221	2498	1087	1154	2559	3317	3850	7528	4546	3445	4519	4396	2100	4065	4426	4767	3775	6360	5493	6362	3892	1698	890	1003	864	827	936	797	1165	1197	749	747	690	882	904	1094	838	1030	942	1190	499	987	599	742	575	817
ENSMUSG00000000435	Myf5	34	36	0	0	41	31	3	4	1	1	4	1	5	4	112	1	0	13	4	3	3	5	5	84	7	18	9	8	4	2	2	1	12	28	1	10	21	26	6	7	1	2	2	2	1	5	0	9
ENSMUSG00000000439	Mkrn2	302	399	333	316	422	299	378	483	636	870	893	637	688	645	848	547	713	722	693	932	786	1018	839	618	293	302	326	270	273	263	321	315	248	259	192	162	303	347	240	358	285	283	320	307	256	324	302	308
ENSMUSG00000000440	Pparg	760	839	13	16	159	333	65	55	98	363	697	417	518	314	822	97	104	101	265	382	464	484	705	727	309	364	496	572	571	549	925	179	221	165	217	179	537	481	562	322	479	268	542	639	352	393	187	690
ENSMUSG00000000441	Raf1	2833	3233	1081	1143	1418	1294	1070	1282	2089	2687	3420	2327	2363	2176	3878	1839	2279	2278	2422	3020	2715	3127	2707	3286	1246	1497	1638	1337	1614	1137	1779	1139	988	1064	856	915	1421	1590	1450	2089	1306	1196	1323	1606	1017	1672	1766	1370
ENSMUSG00000000486	2021-09-01	39	48	22	15	105	89	51	97	158	271	198	190	134	160	227	147	148	129	164	332	205	225	194	244	44	43	58	62	50	61	53	31	29	31	25	23	37	57	46	61	49	49	44	71	52	66	45	36
ENSMUSG00000000489	Pdgfb	428	535	22	45	322	248	185	146	217	287	476	247	285	230	1020	99	285	280	332	483	397	381	332	552	1261	1403	1349	1364	1104	1000	794	1113	962	1071	643	372	1288	1351	1133	836	450	849	2124	1348	768	1036	764	1225
ENSMUSG00000000530	Acvrl1	29	82	242	311	180	303	211	153	235	657	1020	846	370	346	651	268	398	225	435	733	663	892	638	689	99	138	190	207	319	322	134	357	30	39	45	24	26	30	129	209	32	233	118	134	103	95	142	116
ENSMUSG00000000531	Grasp	319	469	31	43	165	204	67	42	77	147	179	145	111	89	471	64	76	97	100	275	270	222	216	420	130	146	247	222	234	205	159	75	129	116	61	57	94	91	141	166	78	60	351	270	203	210	199	205
ENSMUSG00000000532	Acvr1b	400	474	537	582	279	249	261	250	308	606	1062	737	383	334	609	344	615	410	633	726	611	870	649	624	229	299	427	352	473	381	519	398	229	255	230	195	236	252	426	481	326	349	456	607	381	496	429	320
ENSMUSG00000000538	Tom1l2	1443	2118	1206	1074	997	758	2353	3186	3414	2218	2823	2033	2707	2744	2799	2643	3469	3890	2878	3119	2287	2643	2364	2346	682	801	1413	1090	1260	983	1580	1329	677	664	913	1325	796	848	1046	1218	1208	1413	1563	1502	1114	1245	1190	1065
ENSMUSG00000000544	Gpa33	4	6	3	1	4	4	2	2	2	11	18	8	4	7	5	4	6	3	12	13	7	12	9	6	0	2	4	5	8	6	3	5	0	1	0	1	2	4	2	0	1	2	5	10	4	4	2	1
ENSMUSG00000000552	Zfp385a	117	125	422	278	98	85	263	326	698	902	426	398	451	384	189	490	704	607	447	791	616	572	409	266	124	107	274	234	309	302	268	287	88	95	178	197	91	116	305	348	228	258	410	409	331	424	401	216
ENSMUSG00000000555	Itga5	594	545	31	43	243	374	193	161	229	670	653	617	331	300	635	280	356	358	409	1081	613	909	705	575	1172	1264	1631	1414	1863	1630	1974	1560	999	932	1063	819	1083	1246	1630	1905	1523	1533	2062	2025	1349	1809	2047	1154
ENSMUSG00000000560	Gabra2	0	0	0	0	0	0	12	15	26	22	300	204	49	50	3	23	16	15	45	173	166	136	202	0	0	0	0	0	0	0	0	10	0	0	0	0	0	0	0	2	0	7	0	0	0	0	0	0
ENSMUSG00000000561	Wdr77	698	667	514	624	704	463	663	764	700	1121	1086	822	816	899	1363	789	713	911	825	1301	1039	1202	1075	1357	820	913	874	723	769	592	710	616	740	787	407	502	824	1114	695	788	597	544	896	1019	759	959	662	794
ENSMUSG00000000562	Adora3	1	0	0	0	3	0	2	2	1	6	14	11	2	7	5	2	4	1	2	9	11	9	13	0	0	0	0	0	0	0	0	0	0	1	0	0	0	1	0	0	0	0	0	0	0	0	0	0
ENSMUSG00000000563	Atp5f1	1037	1033	347	359	691	401	404	455	1019	2443	1961	974	1413	1221	2618	863	989	1079	1063	2141	1995	1972	1457	1638	892	1330	1051	1047	1051	845	946	1219	763	745	583	486	967	1079	798	844	942	938	966	1082	653	871	751	970
ENSMUSG00000000567	Sox9	12	10	5869	5964	18	81	3017	5380	6238	3778	765	990	3873	3262	49	5824	6630	7592	3825	2884	2303	1903	1020	30	22	24	21	72	39	227	328	2917	46	50	366	1384	17	41	77	286	210	2121	47	601	402	74	71	15
ENSMUSG00000000568	Hnrnpd	1506	1633	729	917	694	1081	721	968	1236	2306	2016	1231	1317	1347	2461	1189	1272	1669	1244	2475	1924	1970	1609	2069	1054	1276	956	845	896	864	914	679	779	878	435	489	1162	1289	680	835	737	642	627	1051	674	901	479	830
ENSMUSG00000000579	Dynlt1c	9	14	13	10	36	33	36	41	43	53	54	56	41	48	62	33	55	42	43	59	38	47	54	56	24	20	15	26	25	17	36	13	11	13	22	12	13	18	26	32	20	16	11	24	17	26	35	22
ENSMUSG00000000581	C1d	307	321	247	308	583	487	277	575	562	1317	872	586	766	709	862	650	666	565	660	985	960	899	760	756	262	411	234	298	367	190	325	386	307	323	228	254	298	503	285	395	391	329	203	330	226	358	207	293
ENSMUSG00000000594	Gm2a	1122	1180	11728	8002	15125	11173	31456	41719	25603	24006	12747	10347	28696	25615	23869	24122	29682	30787	18782	25136	23884	19339	18262	10121	6089	5115	7710	5347	6085	4539	5314	9858	3970	3650	3559	3252	2316	3494	2475	8704	2819	4441	4741	2293	1538	4772	3857	2868
ENSMUSG00000000600	Krit1	454	508	372	503	605	514	533	980	1138	1125	1274	1001	1393	1251	973	1059	989	1087	912	1354	1334	1509	1171	728	682	745	646	632	699	544	882	654	686	755	871	738	813	1075	747	850	1003	765	87	964	694	925	392	676
ENSMUSG00000000605	Clcn4	1251	1317	723	785	1523	1183	1116	1326	1321	2246	2371	1720	1559	1491	1658	1242	1575	1256	1596	2293	2084	2522	2011	1656	1115	1125	1362	1101	1361	1211	1656	1271	1070	1149	1215	1038	1109	1331	1458	1957	1595	1480	803	1794	1340	1623	1383	1008
ENSMUSG00000000606	Vmn2r88	0	0	0	0	0	0	0	0	0	0	0	0	0	0	0	0	0	0	0	0	0	0	0	0	0	0	0	0	0	0	0	0	0	0	0	0	0	0	0	0	0	0	0	0	0	0	0	0
ENSMUSG00000000617	Grm6	0	0	0	0	0	0	0	0	0	0	0	0	0	0	0	0	0	0	0	0	0	0	0	0	0	0	0	0	0	0	0	0	0	0	0	0	0	0	0	0	0	0	0	1	0	0	0	0
ENSMUSG00000000627	Sema4f	2	2	32	46	3	0	0	2	3	11	14	17	5	3	4	6	1	5	5	8	10	10	7	7	41	36	165	203	302	328	1077	936	33	15	813	389	8	21	506	271	550	603	496	597	513	358	466	77
ENSMUSG00000000628	Hk2	583	533	2506	2643	265	646	1689	2704	3272	1287	511	322	1868	1840	796	2214	3370	3906	1845	1834	1014	1102	821	530	1055	1504	897	925	1265	1006	1331	2335	1153	1126	1424	1070	1708	1589	1180	1548	1287	1791	1867	1615	1159	2132	2786	1024
ENSMUSG00000000631	Myo18a	1963	1828	1659	1931	596	780	673	792	3833	3317	3067	2038	3222	3241	2132	2943	3513	4161	2923	2784	2447	3678	2221	1961	1734	2113	2082	1908	2089	1741	1384	1021	1531	1575	1071	1226	3069	2875	1741	1775	1129	1134	2788	2146	1473	1882	1550	1696
ENSMUSG00000000632	Sez6	200	260	8	9	35	50	1	7	5	8	17	6	4	3	59	4	0	16	13	17	4	8	12	84	10	13	92	46	151	119	11	2	4	7	3	2	7	4	79	94	3	2	51	112	129	74	76	35
ENSMUSG00000000673	Haao	1	0	4	3	0	7	8	10	18	17	21	14	7	32	5	13	26	25	11	26	14	16	10	6	2	0	3	3	3	1	2	2	1	1	0	0	0	1	2	2	2	0	1	2	4	0	2	0
ENSMUSG00000000682	Cd52	3	4	0	0	52	13	61	35	101	303	294	244	120	136	88	85	99	79	141	340	332	251	199	97	0	3	3	0	1	3	10	15	3	2	0	1	0	0	1	12	8	11	4	3	1	3	1	0
ENSMUSG00000000686	Abhd15	71	52	0	2	22	10	17	17	11	13	53	45	35	33	63	18	16	24	23	46	39	47	42	48	9	17	23	23	36	37	20	6	10	17	10	15	16	21	39	45	22	15	46	44	36	51	59	22
ENSMUSG00000000690	Hoxb6	1	3	2	0	27	6	8	6	15	22	63	55	10	11	17	15	21	19	49	40	46	38	44	30	5	3	6	3	2	4	1	2	14	11	6	14	0	1	0	2	2	3	6	13	16	17	5	2
ENSMUSG00000000693	Loxl3	93	208	20	21	144	216	132	115	72	262	258	252	103	88	203	134	235	119	175	456	258	441	288	297	155	173	465	303	543	418	264	157	170	123	332	874	125	127	580	421	226	127	733	887	626	787	1090	266
ENSMUSG00000000701	Tcl1b5	14	18	0	0	6	0	0	1	4	11	35	21	18	7	9	2	12	4	16	12	7	22	19	12	1	0	0	1	0	0	0	0	1	2	0	0	2	0	0	0	0	0	0	0	0	0	0	0
ENSMUSG00000000706	Btn1a1	0	1	4	4	1	3	13	22	10	2	12	3	6	4	4	4	22	14	11	7	2	7	12	1	3	1	1	4	2	3	2	99	0	1	0	1	1	1	2	4	0	67	4	2	2	4	3	1
ENSMUSG00000000708	Kat2b	330	425	789	883	824	527	1297	2032	1992	1582	1272	1088	1625	1860	916	1978	1861	2184	1224	2210	1621	1545	1001	863	645	729	794	795	995	849	1201	1256	664	722	910	918	575	772	848	1134	1154	1256	368	862	690	857	625	643
ENSMUSG00000000711	Rab5b	748	810	945	899	1742	1292	1702	1842	1865	2391	2602	2205	2293	2214	1983	2078	2021	2014	2062	2791	2417	2869	2552	1953	809	895	1150	957	1129	984	1605	1609	786	735	932	910	737	880	1102	1346	1329	1427	1280	1283	924	1232	1225	888
ENSMUSG00000000724	Cryba1	0	0	0	0	0	0	0	0	0	0	0	0	0	0	0	0	0	0	0	0	0	0	0	0	0	0	0	0	0	0	0	0	0	0	0	0	0	0	0	0	0	0	0	0	0	0	0	0
ENSMUSG00000000730	Dnmt3l	25	38	1	4	13	20	21	7	24	115	182	109	60	42	46	22	35	47	54	72	80	96	93	31	2	5	1	0	3	13	3	23	4	1	9	0	1	1	2	24	9	7	4	12	5	13	20	0
ENSMUSG00000000731	Aire	31	23	1	1	5	24	2	4	17	34	35	20	26	16	25	12	16	15	29	29	39	35	49	45	0	1	12	12	12	18	4	13	0	1	0	3	0	1	4	11	2	5	10	8	6	9	6	6
ENSMUSG00000000732	Icosl	798	786	6	6	393	297	517	392	638	1381	1911	1425	915	916	1281	552	565	725	919	2012	1870	1781	1941	1020	37	53	256	225	229	190	336	110	53	51	36	21	88	82	105	194	71	50	232	171	110	166	160	269
ENSMUSG00000000738	Spg7	362	430	142	128	142	102	173	214	423	546	483	268	476	471	591	362	414	560	363	592	538	657	508	483	303	426	318	355	368	272	401	349	266	250	234	164	331	349	319	323	346	335	453	425	247	373	330	275
ENSMUSG00000000739	Sult5a1	14	14	1	5	13	19	33	20	42	109	77	63	39	26	131	26	53	37	64	156	123	208	95	123	0	3	2	1	2	1	0	0	0	0	0	0	1	0	0	0	2	1	3	1	0	1	1	0
ENSMUSG00000000740	Rpl13	5569	5826	836	839	2810	1719	1761	1267	3674	8858	9959	5701	5309	3881	12485	2960	4825	4479	6336	9453	7364	9140	8300	8233	3934	4921	4026	3444	3502	3300	3726	1933	3041	2827	1216	1268	3700	3940	2920	3321	2240	1538	4386	3510	2227	3278	2782	3136
ENSMUSG00000000743	Chmp1a	903	899	577	550	639	354	853	962	1594	2434	2042	1449	2011	1735	1941	1343	1694	1801	1652	2417	2243	2298	2022	1583	922	1063	1252	993	1174	1025	1422	1214	846	875	807	667	944	1038	1017	1380	1075	1162	1498	1283	846	1187	1243	713
ENSMUSG00000000751	Rpa1	1019	1042	497	616	732	708	654	755	723	1661	2184	1369	1160	1103	1441	656	893	765	1272	1786	1704	2168	2064	1465	544	644	595	567	633	597	647	484	467	437	393	486	582	668	574	495	498	442	734	619	403	545	432	553
ENSMUSG00000000753	Serpinf1	139	205	103	73	213	269	258	176	476	1541	2111	1638	529	497	806	630	726	487	930	2342	1524	2559	1610	858	118	163	296	293	442	441	417	106	79	101	76	161	362	203	462	397	246	80	228	306	175	194	138	328
ENSMUSG00000000759	Tubgcp3	671	738	261	309	480	638	329	431	526	861	1048	673	679	629	1190	480	600	678	692	923	822	1162	913	988	372	371	473	365	415	352	494	286	311	310	250	223	372	381	311	363	325	282	371	482	338	423	293	395
ENSMUSG00000000766	Oprm1	1	0	0	0	0	0	0	0	1	0	0	1	0	1	0	0	0	1	0	3	6	11	2	0	0	0	0	0	0	0	0	0	0	0	0	0	0	0	0	0	0	0	0	0	0	2	0	0
ENSMUSG00000000776	Polr3d	761	793	481	514	505	472	389	503	671	809	717	470	701	573	1058	594	781	757	653	914	765	725	669	928	571	723	553	486	455	444	544	487	511	489	321	313	690	727	443	458	423	401	647	539	369	486	394	563
ENSMUSG00000000782	Tcf7	876	1001	463	587	572	455	341	252	229	548	705	571	417	364	1365	192	378	357	427	545	605	610	647	1255	505	561	738	615	576	510	435	306	415	505	205	168	386	467	348	540	279	208	781	792	483	681	483	520
ENSMUSG00000000787	Ddx3x	9754	11064	4466	5924	13858	12206	8622	11809	11291	11654	17497	12814	13419	11716	15169	11855	11549	13543	11024	15031	12800	17062	13559	11969	13114	12835	11470	10292	12926	9866	14607	7766	11256	10953	8181	7022	12144	16499	12156	15167	15096	11206	1776	15607	11779	17294	11795	11144
ENSMUSG00000000791	Il12rb1	5	2	0	0	0	0	5	0	0	1	7	2	0	0	1	0	0	0	0	7	2	2	3	2	0	1	0	1	1	0	1	0	0	0	0	0	0	2	0	0	0	0	0	0	0	1	0	0
ENSMUSG00000000792	Slc5a5	6	2	8	9	0	2	8	5	5	8	7	7	2	1	0	2	9	2	7	6	8	7	7	7	1	0	1	0	1	3	0	6	2	0	1	1	0	0	3	0	0	1	1	1	1	1	2	1
ENSMUSG00000000794	Kcnn3	4	9	0	3	43	28	43	39	48	48	122	123	31	22	49	92	50	45	69	101	89	182	89	62	1	0	4	2	4	6	2	2	0	1	13	5	0	0	10	9	8	9	6	9	10	7	13	4
ENSMUSG00000000804	Usp32	546	685	1331	1929	658	750	1624	2779	2550	1667	1450	949	2194	2246	1232	2484	3023	2961	2045	2239	1641	1825	1158	922	685	785	992	896	979	912	1164	1712	739	725	881	1023	795	1000	918	1275	1363	1990	121	1232	823	1226	891	845
ENSMUSG00000000805	Car4	1	0	0	3	0	2	4	1	0	7	1	4	0	0	3	1	0	1	6	16	3	20	0	4	0	0	0	0	0	0	0	0	0	0	0	0	0	0	0	0	0	1	0	0	0	0	0	0
ENSMUSG00000000811	Txnrd3	120	116	94	107	64	47	65	67	123	258	331	169	153	102	272	117	155	149	175	254	209	304	228	234	119	136	177	119	121	114	64	53	93	89	39	28	89	75	79	109	69	62	144	139	90	121	128	99
ENSMUSG00000000817	Fasl	1	0	1	0	0	6	9	6	2	5	7	12	6	1	3	4	6	4	6	11	5	5	13	9	0	0	0	0	0	0	0	0	0	0	0	1	0	0	0	1	0	0	0	0	0	0	0	0
ENSMUSG00000000823	Zfp512b	1806	1794	1205	1241	980	970	1753	2423	2949	3002	3197	2591	2870	3011	2778	2703	3199	3561	2719	3478	2978	3662	3186	2389	880	974	1177	1046	1062	941	1461	994	815	821	930	848	1139	1200	1204	1190	1225	1151	1257	1443	1027	1223	1031	1088
ENSMUSG00000000826	Dnajc5	2302	2569	2285	2254	1817	1740	2903	4000	5911	4185	5401	3742	5126	5185	3734	4854	5235	5866	4282	5433	4520	5401	4489	3113	1855	2217	3432	3248	3852	4139	5110	3524	1614	1821	2495	2046	2117	2308	3901	4225	4381	4767	3610	3778	2627	3284	3372	2600
ENSMUSG00000000827	Tpd52l2	771	837	657	589	968	994	1233	1484	1876	2637	2765	1948	2176	1990	1724	1615	1743	1705	1896	2843	2447	2690	2315	1554	589	884	870	815	879	760	975	1035	567	680	527	598	725	813	881	1037	878	916	889	926	604	786	789	703
ENSMUSG00000000838	Fmr1	925	1067	959	1518	1046	1549	800	1536	1206	1725	1787	1375	1442	1520	1723	1378	1326	1366	1323	1873	1727	1878	1544	1462	845	1116	736	936	937	645	829	817	838	953	841	800	1008	1329	829	1013	1028	876	110	1159	906	1135	511	951
ENSMUSG00000000861	Bcl11a	966	1278	5	11	565	693	82	50	40	213	474	301	174	129	1212	29	55	161	190	276	194	276	358	868	471	492	790	573	790	542	754	108	306	378	185	163	429	523	646	594	706	237	361	779	569	561	353	857
ENSMUSG00000000869	Il4	0	0	0	0	0	0	0	0	0	0	1	1	0	0	0	2	0	0	0	3	2	0	0	0	0	0	0	0	0	0	0	0	0	0	0	0	0	0	0	0	0	0	0	0	0	0	0	0
ENSMUSG00000000876	Pxmp4	173	163	103	92	225	203	266	317	261	694	662	443	488	322	419	281	348	316	375	693	611	672	650	406	135	126	218	213	240	248	275	262	99	106	153	100	107	123	221	229	199	194	248	202	152	241	204	143
ENSMUSG00000000881	Dlg3	451	537	36	59	485	419	265	188	230	630	775	650	358	319	990	254	259	260	468	678	659	899	756	968	509	530	566	482	509	479	709	461	419	478	377	352	607	668	469	467	575	505	364	584	421	537	327	569
ENSMUSG00000000884	Gnb1l	78	88	35	33	26	13	26	32	52	121	184	117	92	83	110	43	51	67	120	119	104	151	122	95	29	48	24	28	40	45	44	46	31	21	20	21	41	37	38	37	28	31	42	41	26	25	40	30
ENSMUSG00000000889	Dbh	3	6	0	0	1	0	0	0	2	4	11	6	2	1	5	0	5	1	6	9	4	7	10	4	0	0	0	0	1	0	0	0	0	0	0	0	0	0	0	0	0	0	0	0	0	0	0	0
ENSMUSG00000000901	Mmp11	2805	2985	1137	1132	2069	795	1199	1284	2468	3254	3021	2223	2306	2182	3065	1368	2089	2572	2336	2936	2640	3042	2478	3011	9485	10171	22111	15017	12591	10202	7618	5487	7526	8075	4044	5171	7288	8371	9549	12879	4957	5582	17699	16826	12994	13792	6922	12802
ENSMUSG00000000902	Smarcb1	1255	1329	365	394	422	245	367	349	873	1402	1481	916	1075	944	1666	670	982	1066	1005	1500	1311	1480	1276	1301	695	1004	483	364	451	391	601	362	550	571	253	260	800	883	429	507	375	280	553	592	347	429	401	504
ENSMUSG00000000903	Vpreb3	74	55	3	1	14	31	10	5	9	7	17	6	5	6	108	5	2	12	6	18	12	6	11	56	23	30	83	33	64	30	9	3	17	21	4	12	24	13	27	32	6	6	54	67	44	47	22	49
ENSMUSG00000000915	Hip1r	976	973	53	74	697	295	216	177	228	420	1304	866	360	292	1217	180	294	315	811	681	618	1070	846	848	180	227	564	320	573	358	337	250	172	174	184	115	185	194	332	609	170	212	380	455	306	630	611	304
ENSMUSG00000000916	Nsun5	327	375	193	161	153	197	248	279	612	584	640	492	488	523	559	475	575	594	551	730	547	643	612	421	199	226	168	152	155	133	214	123	137	155	93	91	182	239	167	163	137	107	223	235	167	223	185	189
ENSMUSG00000000934	Top1mt	132	158	22	18	53	60	20	32	43	106	172	79	61	63	204	35	52	79	88	110	111	174	126	169	67	90	91	104	106	75	63	44	39	51	21	18	46	52	78	116	54	39	142	144	81	109	97	112
ENSMUSG00000000938	Hoxa10	0	0	0	0	11	3	18	7	1	8	23	20	6	2	7	1	9	6	13	24	32	8	16	7	0	0	0	0	0	0	0	0	0	0	2	0	0	0	0	0	0	1	0	0	0	0	0	0
ENSMUSG00000000942	Hoxa4	0	1	0	0	10	8	8	16	10	22	23	21	9	7	13	12	14	12	15	41	27	44	18	15	0	0	0	0	0	0	0	0	0	0	1	0	0	0	0	1	0	1	0	0	0	0	0	0
ENSMUSG00000000948	Gm38393	52	70	27	37	61	75	60	46	38	20	193	76	101	81	141	82	45	75	73	67	56	154	106	88	30	37	82	56	119	58	56	17	41	58	135	78	40	86	92	110	89	64	6	172	128	186	52	90
ENSMUSG00000000957	Mmp14	1437	1684	2164	2076	1060	1014	1172	1255	1730	2949	3010	2700	1756	1439	1806	1913	2587	1531	2264	3334	2138	4014	2703	2029	1368	1441	2610	2383	2704	2508	3708	1951	1313	1352	2594	1282	1672	1919	2395	2517	2682	2013	2549	2795	2065	2394	1780	2044
ENSMUSG00000000958	Slc7a7	160	222	20	23	166	36	46	38	56	126	206	130	79	57	336	57	72	51	89	227	157	209	154	212	50	80	209	168	179	116	123	68	56	79	61	55	66	63	145	150	91	72	183	212	121	161	126	137
ENSMUSG00000000959	Oxa1l	1451	1634	894	832	914	1476	1039	1047	1834	1913	2130	1368	1882	1530	2587	1836	1834	2020	1978	2440	1773	1972	1738	1893	825	980	934	827	777	666	915	582	648	698	357	433	671	796	611	803	596	531	1101	963	670	834	760	951
ENSMUSG00000000976	Heatr6	465	442	207	202	223	210	298	313	490	577	742	457	583	544	638	468	484	657	570	730	595	752	667	530	314	349	311	266	350	266	367	254	236	273	225	202	330	394	278	340	253	264	363	452	326	367	272	292
ENSMUSG00000000982	Ccl3	4	4	0	0	12	0	4	0	1	14	15	12	7	5	6	2	1	2	5	4	31	8	2	1	0	0	0	1	0	0	0	1	1	4	0	0	0	5	0	1	0	0	0	0	1	1	1	0
ENSMUSG00000000983	Wfdc18	0	0	2	3	0	1	42	16	5	8	0	0	3	2	0	5	21	10	9	2	0	0	0	0	0	0	0	0	0	0	0	4	0	0	0	2	0	0	0	0	0	1	0	1	0	0	0	0
ENSMUSG00000001014	Icam4	51	50	2	2	14	16	0	2	2	3	11	5	10	4	45	2	2	6	6	12	7	5	10	39	4	4	25	16	12	16	3	1	9	7	0	1	1	4	6	16	2	1	11	10	11	11	20	6
ENSMUSG00000001016	Ilf2	1473	1557	1018	1168	1032	1365	940	1114	1308	1762	1746	1130	1356	1193	2038	1090	1272	1319	1292	2099	1684	1717	1652	1884	891	1079	910	859	1017	836	927	718	661	792	587	643	848	1053	767	846	884	718	991	1187	771	978	731	928
ENSMUSG00000001017	Chtop	1984	2189	1350	1381	2051	1874	1501	1601	1720	2840	3564	2415	2302	2085	3470	1674	1767	1924	2095	3430	3031	3493	3125	2874	1333	1474	1349	1194	1276	1148	1366	1148	1184	1171	728	749	1304	1551	1084	1395	1192	1090	1464	1620	1102	1416	1179	1339
ENSMUSG00000001018	Snapin	930	1212	529	453	1435	1723	1080	1392	1392	2459	2007	1516	1683	1592	2109	1495	1403	1672	1319	2502	2097	2044	1830	2169	1144	1139	1481	1165	1204	1047	1158	1188	919	865	654	711	720	985	880	1136	951	854	1448	1137	814	1125	856	1062
ENSMUSG00000001020	S100a4	2	1	0	0	125	34	5	3	17	66	79	63	16	16	57	7	18	8	29	41	33	50	39	83	32	11	100	58	194	95	40	21	10	10	23	14	14	24	47	39	61	20	28	23	15	31	32	31
ENSMUSG00000001021	S100a3	0	1	2	0	2	0	0	2	1	3	3	1	1	0	2	2	0	1	4	3	1	2	1	0	28	24	33	29	39	33	23	27	19	11	15	4	8	12	25	22	24	26	54	22	12	15	30	12
ENSMUSG00000001023	S100a5	0	0	0	0	2	0	0	0	0	0	0	0	0	0	0	0	0	0	0	0	0	0	0	0	0	0	0	0	1	0	0	0	0	0	0	0	0	0	0	0	0	0	0	0	0	0	0	0
ENSMUSG00000001025	S100a6	79	81	2	9	2820	906	187	107	185	532	403	365	216	140	1654	133	220	135	306	405	261	478	362	661	3708	3691	7159	5985	7021	5144	6929	3450	2218	1667	4143	1419	2635	3438	2727	2873	6458	3300	5749	2419	1418	3244	3062	3853
ENSMUSG00000001027	Scn4a	1	1	0	1	0	0	1	0	2	1	3	1	0	0	1	0	0	1	3	0	3	5	1	2	8	2	0	1	2	3	4	0	6	3	4	0	1	6	5	6	2	0	3	3	1	4	3	1
ENSMUSG00000001029	Icam2	3	6	2	2	84	57	11	12	19	72	78	63	42	43	156	21	24	24	48	109	89	97	70	85	1	0	0	0	0	0	0	0	0	0	1	0	0	0	0	1	0	0	0	1	1	0	3	0
ENSMUSG00000001034	Mapk7	640	781	354	299	310	249	262	320	564	906	849	716	769	663	855	594	684	811	828	976	982	912	948	716	266	336	316	263	256	298	353	267	310	305	216	173	381	350	293	295	273	323	451	409	314	344	302	301
ENSMUSG00000001036	Epn2	3426	3704	308	427	1574	1648	625	647	593	1332	3045	1985	1135	966	4903	548	800	946	1649	1697	1706	2182	2470	3443	496	638	557	577	596	531	836	432	468	516	334	329	694	734	639	768	490	468	620	767	544	607	477	576
ENSMUSG00000001039	B9d1	111	119	47	23	97	123	92	97	95	214	196	136	125	111	210	107	146	109	134	218	196	288	202	158	61	79	82	52	80	64	90	58	48	38	26	26	61	59	71	68	45	60	60	57	48	57	48	81
ENSMUSG00000001052	Sec24b	1156	1476	403	464	648	757	655	811	1388	1632	1775	1145	1404	1446	1671	1201	1338	1794	1283	1886	1510	1714	1291	1234	914	1152	860	950	882	853	1480	1441	732	1005	1468	1157	1285	1364	1108	1184	1439	1485	890	1460	982	1163	939	924
ENSMUSG00000001053	N4bp3	78	91	228	174	81	139	113	108	226	260	385	353	168	158	336	230	374	195	311	306	303	317	448	331	47	75	58	47	49	49	35	38	69	69	25	17	60	79	29	44	18	29	87	59	35	59	55	52
ENSMUSG00000001054	Rmnd5b	435	418	660	588	363	623	569	649	1201	1462	1133	809	1105	950	1097	883	1283	1115	1103	1357	1329	1289	1300	864	499	635	393	453	351	387	506	572	491	430	358	247	476	555	266	440	467	472	600	432	244	489	434	331
ENSMUSG00000001056	Nhp2	409	428	281	171	393	528	373	351	650	1158	773	407	786	653	1324	605	753	725	582	970	919	697	737	839	631	764	513	474	460	408	479	455	572	481	275	238	533	686	374	429	323	341	627	559	380	521	407	362
ENSMUSG00000001062	Vps9d1	403	501	128	129	193	190	203	241	406	777	785	545	477	454	621	346	467	493	615	817	746	705	742	531	145	173	169	180	160	111	213	152	124	116	142	121	147	184	139	212	172	151	232	172	116	145	120	121
ENSMUSG00000001065	Zfp276	583	654	206	192	322	262	366	419	703	775	995	797	836	696	858	547	740	779	829	1032	840	967	854	674	306	364	408	369	330	292	562	314	303	299	373	309	339	376	413	451	329	358	565	459	343	445	393	321
ENSMUSG00000001076	C1ql4	1	0	1	1	0	7	4	1	2	1	1	0	0	0	0	0	0	2	4	1	2	0	0	2	0	0	0	0	0	1	0	1	0	0	0	0	0	0	0	0	0	2	0	0	1	1	1	0
ENSMUSG00000001082	Mfsd10	890	1042	180	154	260	291	467	359	861	1551	1406	1023	915	723	1289	680	969	1074	1022	1645	1215	1393	1236	1079	545	630	657	533	525	526	729	434	500	474	322	300	514	550	526	560	441	404	763	653	448	582	517	490
ENSMUSG00000001089	Luzp1	696	818	579	900	1260	1451	1066	1079	933	1220	2782	2465	1578	1521	1452	1028	1160	1112	1746	1517	1672	2763	1993	1417	1403	1445	2008	1625	2364	2098	4776	2453	1100	1237	2842	2447	1545	1844	3046	3250	4113	3196	751	2421	1931	2554	2143	1744
ENSMUSG00000001095	Slc13a2	0	1	26	17	0	0	49	101	43	15	11	6	11	18	3	24	134	41	104	29	13	7	10	4	0	0	0	0	0	0	0	0	0	0	0	0	0	0	0	0	0	0	0	0	0	0	0	0
ENSMUSG00000001098	Kctd10	992	1399	1126	1079	1099	846	1899	1994	3520	3774	3192	2806	2847	2472	2109	2558	3454	3447	2919	3583	2921	3631	2521	1924	2008	2356	2525	1939	2365	2066	3425	2736	1748	1732	2181	1765	2142	2480	2590	2549	2400	2777	2772	2348	1627	1847	1842	1819
ENSMUSG00000001100	Poldip2	760	781	536	500	695	496	687	875	1273	1939	1452	1063	1414	1373	1596	1214	1201	1499	1140	1944	1763	1520	1587	1490	786	845	1040	850	822	724	933	790	680	672	519	455	523	732	674	911	819	627	1102	1048	667	965	827	716
ENSMUSG00000001103	Sebox	63	62	0	0	49	32	32	36	41	128	307	242	80	55	83	41	66	21	174	118	108	156	190	104	1	1	0	0	1	0	0	0	12	4	0	0	6	4	1	1	0	1	0	0	1	0	0	0
ENSMUSG00000001105	Ift20	295	377	155	168	378	392	348	369	658	1545	1009	704	837	741	1019	569	700	736	693	1324	1146	1141	877	781	245	345	337	332	320	287	367	328	227	206	203	146	257	269	314	347	292	260	330	360	237	314	313	301
ENSMUSG00000001119	Col6a1	2556	2607	151	167	1811	3643	2977	1870	2723	9104	11626	9321	2744	2398	6377	3924	5081	3310	6563	12192	10247	16877	9256	6904	322	419	998	749	944	693	299	133	282	314	286	112	235	226	909	1001	178	92	1111	1188	851	952	955	635
ENSMUSG00000001120	Pcbp3	25	31	29	42	28	39	26	22	35	98	129	80	43	35	72	31	49	30	73	121	107	151	96	83	9	12	14	13	20	27	27	25	5	6	24	12	8	5	24	38	12	27	27	35	25	32	28	12
ENSMUSG00000001123	Lgals9	33	61	0	5	215	310	204	144	248	866	1032	704	276	265	311	413	377	228	571	865	934	994	667	276	88	90	69	96	85	112	54	54	61	86	104	36	117	141	95	74	31	82	78	54	38	34	33	56
ENSMUSG00000001127	Araf	1227	1237	581	560	1326	1041	1331	1749	2024	2949	2794	2135	1973	2139	2270	1849	2016	2162	2140	3202	2707	3217	2791	2138	789	915	920	870	965	839	1215	1160	795	816	921	869	887	1017	1032	1285	988	1054	927	1254	962	1242	1011	756
ENSMUSG00000001128	Cfp	109	130	34	47	144	77	156	103	208	355	351	258	219	230	249	187	307	198	248	540	390	363	382	248	36	38	71	41	45	44	78	61	30	52	68	64	36	41	51	77	54	56	35	84	79	75	74	63
ENSMUSG00000001131	Timp1	88	92	8	13	365	244	299	302	298	480	216	167	359	387	303	284	398	311	271	541	385	373	219	397	505	579	238	230	305	545	481	4378	421	357	490	886	320	508	237	350	386	1583	306	222	142	259	221	141
ENSMUSG00000001134	Uxt	82	92	44	38	81	54	42	74	82	234	223	94	158	126	226	118	137	140	130	225	188	190	124	146	84	84	106	50	85	80	76	94	62	70	50	39	81	74	74	85	75	72	91	104	57	69	71	55
ENSMUSG00000001138	Cnnm3	895	1049	435	461	428	314	510	573	768	862	1067	785	693	689	966	683	826	886	803	1009	909	1004	935	831	374	352	486	381	465	366	485	420	307	309	224	190	273	334	384	529	308	393	490	556	426	488	510	408
ENSMUSG00000001143	Lman2l	635	636	353	300	460	333	663	825	791	654	833	732	778	824	788	695	963	784	811	856	818	901	947	689	332	431	472	401	444	388	607	379	335	305	322	234	403	445	451	648	397	337	466	465	407	448	560	352
ENSMUSG00000001150	Mcm3ap	1030	1019	373	487	524	512	555	526	868	894	2139	1372	1145	1024	1310	829	978	1065	1308	1135	1102	2025	1515	1080	754	792	815	696	803	655	840	528	555	566	439	437	649	801	885	973	706	669	852	1063	619	926	789	632
ENSMUSG00000001151	Pcnt	1312	1488	459	610	522	521	520	677	1079	1159	2777	1796	1229	1080	1684	797	1042	1041	1688	1288	1168	2245	1845	1784	534	702	497	410	507	457	547	302	456	505	196	254	544	547	418	468	342	405	372	621	371	547	368	486
ENSMUSG00000001155	Ftcd	0	0	0	0	0	0	0	3	0	3	4	2	0	0	1	1	1	0	1	1	2	5	3	2	0	0	0	0	0	0	0	0	0	0	0	0	0	0	0	0	0	0	0	0	0	0	0	0
ENSMUSG00000001156	Mxd1	402	396	1813	1706	320	318	1710	2394	2706	1613	1068	899	1785	2052	619	2162	2542	2771	1633	2017	1299	1434	1240	625	188	225	226	202	217	181	270	412	231	218	205	216	247	299	190	246	255	384	274	316	178	235	198	209
ENSMUSG00000001157	Gmcl1	347	344	213	282	352	206	303	391	403	685	560	400	517	466	574	341	394	433	419	566	508	589	561	454	281	296	293	264	301	204	283	257	237	223	200	165	263	317	214	296	279	229	197	348	201	341	244	258
ENSMUSG00000001158	Snrnp27	100	131	129	120	206	357	143	138	172	451	278	227	211	227	301	168	171	184	213	383	318	319	289	347	137	201	150	144	150	139	114	164	127	138	84	75	134	197	109	139	110	82	196	168	119	157	128	102
ENSMUSG00000001166	Oas1c	454	517	6	4	293	269	206	265	521	1375	2910	1925	905	669	827	377	817	400	1742	1302	1202	2084	1717	897	4	15	8	12	13	12	7	17	21	23	23	8	32	25	20	46	8	15	12	32	10	14	33	4
ENSMUSG00000001168	Oas1h	179	233	0	0	88	133	84	85	188	487	1097	707	355	218	274	102	270	127	629	522	482	797	743	313	1	0	0	3	4	0	0	0	16	10	2	0	11	3	2	3	1	1	1	6	2	0	1	0
ENSMUSG00000001173	Ocrl	693	723	863	990	796	918	1113	1271	1374	1641	1461	1245	1586	1417	1438	1384	1395	1757	1248	1974	1715	1500	1527	1544	621	629	623	557	608	816	934	1414	571	576	565	694	568	693	531	799	649	1246	362	798	534	859	595	538
ENSMUSG00000001175	Calm1	6274	5551	6713	5710	6592	6932	10758	15726	13765	17838	12074	8820	15104	13635	8923	12176	14254	14198	11888	16446	15170	15388	11454	8210	4327	4931	4288	3753	4332	4636	5165	6564	3716	3473	3565	3574	4244	5392	3150	3506	3684	5375	3280	3089	2210	3335	2607	3165
ENSMUSG00000001211	Agpat3	1475	1571	957	763	1067	1160	1651	2046	2313	2118	2395	1762	2306	2467	2532	1866	2739	2862	2135	3051	2646	2499	2469	2435	1118	1250	1577	1280	1456	1273	1721	1490	1088	1107	1124	1054	998	1353	1315	1826	1425	1448	1924	1697	1203	1610	1590	1176
ENSMUSG00000001225	Slc26a3	3	4	0	0	1	12	0	0	1	6	9	4	1	2	10	0	0	1	3	3	2	7	2	17	1	1	3	2	3	1	10	0	0	0	0	0	0	1	10	4	0	0	2	3	0	1	0	3
ENSMUSG00000001227	Sema6b	81	94	3	11	46	49	55	9	23	35	104	44	32	42	96	27	23	49	43	98	79	78	94	84	5	4	82	50	120	95	28	15	8	7	13	10	10	10	119	94	24	18	126	106	101	105	106	39
ENSMUSG00000001228	Uhrf1	1819	1859	157	223	590	970	289	367	613	1318	3586	1598	1162	885	1986	369	728	662	1958	1726	1810	2557	2363	1804	409	524	424	454	525	476	476	133	325	303	149	173	579	591	336	247	199	162	555	427	250	296	147	494
ENSMUSG00000001229	Dpp9	461	477	153	146	246	144	158	254	465	575	704	441	488	487	589	349	416	528	466	643	618	682	582	486	331	418	302	268	305	294	427	335	277	279	263	243	443	447	330	421	328	336	442	485	322	483	413	234
ENSMUSG00000001240	Ramp2	26	34	7	3	234	360	267	130	253	656	600	437	274	230	432	187	194	290	363	881	716	782	618	440	4	6	12	14	16	14	219	47	11	7	15	14	17	13	26	9	60	21	17	7	6	14	8	8
ENSMUSG00000001247	Lsr	57	83	3871	3312	672	333	3928	4617	9721	8212	3286	2768	5170	5630	906	8249	9991	9675	6930	7505	3972	4461	2357	1011	86	92	355	372	462	508	786	936	92	64	623	523	108	119	291	430	510	729	560	360	358	388	486	188
ENSMUSG00000001248	Gramd1a	1012	1206	381	381	1013	553	973	1507	2120	2522	2230	1719	1796	2118	1872	1661	2108	2330	1800	3160	2422	2564	2120	1672	575	712	1016	853	1087	837	1428	809	545	627	668	570	623	713	1106	1157	1085	914	905	1445	930	1084	938	793
ENSMUSG00000001249	Hpn	2	1	1	4	0	0	7	3	11	34	19	16	13	7	11	11	7	22	25	39	32	35	35	13	1	0	4	0	0	3	0	2	1	0	1	0	0	2	2	1	0	2	0	1	2	1	2	0
ENSMUSG00000001260	Gabrg1	1	0	1	0	0	0	2	13	14	30	567	298	116	72	0	11	5	7	69	202	261	117	352	0	0	0	0	0	0	1	0	0	0	0	0	0	0	0	0	0	0	0	0	0	0	2	0	1
ENSMUSG00000001270	Ckb	456	371	4	11	381	288	402	307	731	1959	3435	2445	1281	706	1403	517	1144	763	2379	2877	1844	4009	3293	1237	1665	1974	1440	1655	1550	1740	1530	1338	1630	1749	2905	913	904	1174	1415	962	906	884	3717	1920	1228	1834	2365	1201
ENSMUSG00000001280	Sp1	2123	2263	2234	2711	2705	3803	2917	3512	3275	3075	5169	4213	3639	3548	3776	3813	3506	3604	3453	4061	3680	5362	4186	3418	1770	1872	1836	1528	1762	1526	2003	1398	1567	1758	1174	1587	1936	2277	1696	2239	1590	1719	1092	2412	1762	2310	1899	1706
ENSMUSG00000001281	Itgb7	13	7	3	2	9	28	35	12	24	96	205	121	38	37	34	37	51	12	53	152	147	173	101	24	4	2	2	3	2	2	2	1	2	2	0	0	1	3	1	1	0	0	3	3	1	1	2	1
ENSMUSG00000001285	Myg1	490	500	195	174	347	434	260	267	388	717	787	576	509	414	762	338	454	444	583	755	719	775	779	670	285	393	259	258	239	242	314	184	282	249	125	142	310	337	196	192	210	193	394	305	167	227	206	305
ENSMUSG00000001288	Rarg	482	518	50	61	341	175	168	110	103	409	626	531	249	185	887	129	185	143	382	546	421	576	533	607	275	344	312	239	254	241	259	293	276	308	230	197	361	374	232	339	214	213	445	408	278	362	308	228
ENSMUSG00000001289	Pfdn5	878	1028	281	221	406	657	376	413	1178	2715	2576	1736	1623	1336	2051	974	1603	1323	1805	2616	2240	2602	1953	1492	429	697	586	524	566	444	733	608	334	301	272	256	578	500	475	540	462	499	579	517	281	438	387	524
ENSMUSG00000001300	Efnb2	93	84	215	232	390	253	332	385	343	650	560	527	578	612	302	329	389	586	596	620	685	815	475	285	491	399	319	406	466	827	1463	1146	537	624	2243	1265	678	996	1149	1819	1331	1421	515	1462	1181	1087	744	296
ENSMUSG00000001305	Rrp15	191	238	90	119	99	86	78	89	191	298	362	242	233	168	399	173	222	202	224	355	275	363	317	271	213	281	166	156	157	118	152	122	163	177	79	54	201	218	123	133	124	113	167	213	122	166	139	172
ENSMUSG00000001313	Rnd2	253	366	2107	1859	212	512	1263	1600	1687	567	287	211	1169	1071	941	1355	3120	1782	1266	1081	452	431	335	729	113	152	225	265	159	203	127	349	137	105	83	148	104	99	114	162	114	293	374	161	133	169	212	203
ENSMUSG00000001323	Srr	286	313	628	549	568	551	804	1084	1996	1659	1393	1186	1629	1751	963	1645	1531	1897	1379	1954	1489	1750	1430	753	222	239	297	294	312	344	383	690	178	197	288	224	182	242	263	418	382	476	225	316	243	348	340	246
ENSMUSG00000001333	Sync	5	4	4	7	21	59	22	23	34	64	85	99	28	20	24	32	47	34	87	93	44	146	110	24	4	6	24	29	21	43	27	65	22	15	116	61	20	30	39	44	29	36	44	36	41	49	59	16
ENSMUSG00000001334	Fndc5	922	1474	5074	4563	625	929	2691	4397	5013	630	1069	603	2059	2471	865	4060	6609	4167	3035	2637	702	777	1060	1345	56	101	237	215	215	214	148	184	32	40	28	42	56	47	121	176	28	75	119	92	88	86	88	163
ENSMUSG00000001348	Acp5	23	16	16	15	29	29	47	18	31	103	120	146	59	64	58	26	48	34	84	166	131	147	116	98	9	8	39	31	30	28	38	16	12	10	23	10	6	8	26	28	14	12	39	13	10	14	20	10
ENSMUSG00000001349	Cnn1	15	22	3	1	166	196	113	92	171	1284	1622	1483	296	163	343	374	971	279	1307	3037	572	2186	1667	428	1	1	12	5	8	34	113	173	8	9	128	54	10	4	5	25	57	192	7	19	5	8	7	1
ENSMUSG00000001366	Fbxo9	253	266	187	168	214	211	284	341	529	699	646	429	596	548	514	441	563	624	507	813	612	698	524	385	126	159	144	143	168	147	187	271	119	123	152	160	179	174	146	225	207	221	126	224	122	173	184	101
ENSMUSG00000001376	Vps50	232	283	190	246	196	186	191	284	278	662	554	302	408	362	490	284	341	348	320	670	590	574	399	399	184	230	188	183	253	168	247	208	165	167	155	151	206	254	198	268	294	219	46	330	184	228	175	206
ENSMUSG00000001380	Hars	545	634	252	261	366	399	420	462	661	1234	1147	798	903	750	1099	567	762	724	751	1211	1049	1335	1029	805	634	797	547	536	599	517	808	719	542	509	496	447	768	855	478	508	587	608	694	589	384	484	470	456
ENSMUSG00000001383	Zmat2	676	701	583	487	641	862	672	687	948	1941	1654	1048	1240	1101	1438	822	1079	1004	1075	1962	1658	1717	1362	1258	662	823	761	713	746	645	789	814	587	526	397	377	649	770	608	748	656	644	713	792	518	637	530	615
ENSMUSG00000001403	Ube2c	773	951	73	173	226	601	44	72	157	461	675	365	352	282	985	78	138	231	367	594	610	623	640	782	634	821	345	254	577	542	504	126	442	458	243	208	503	717	261	136	206	131	579	427	377	319	181	423
ENSMUSG00000001415	Smg5	1523	1522	596	692	752	886	779	927	1842	1923	2325	1426	1899	1866	2415	1564	1723	2163	1632	2148	2103	2351	2184	1815	848	1092	1377	1104	1400	1178	1629	991	762	793	714	648	1087	1203	1395	1442	1116	1179	1579	1609	1061	1323	1327	1173
ENSMUSG00000001416	Cct3	3124	3004	691	772	1356	1088	867	973	1879	3856	3865	2020	2817	2258	4312	1530	1939	2305	2429	3709	3385	3629	3708	2923	2310	3291	2105	1958	2127	1626	2296	1451	1907	1823	1037	889	2645	2687	1883	1873	1682	1427	2339	2710	1516	2097	1775	2132
ENSMUSG00000001418	Glmp	1128	1359	590	451	846	610	928	952	1249	2489	1809	1404	2081	1741	1687	1134	1199	1509	1297	2426	2408	2063	2029	1438	884	980	1251	1011	1147	1050	1573	1354	855	826	637	725	779	956	1148	1395	1209	1399	1418	1146	882	1087	1268	770
ENSMUSG00000001419	Mef2d	1774	1993	773	845	1237	1002	967	943	1508	2286	3013	2100	1882	1717	3515	1100	1321	1844	1697	2777	2594	2560	2558	2440	1598	1763	2028	1692	2054	1731	2481	1828	1395	1508	1373	1380	1638	1834	2019	2651	2008	1776	2551	2730	1857	2738	2704	1680
ENSMUSG00000001420	Tmem79	23	30	19	13	25	15	24	29	50	48	57	46	47	42	66	36	39	48	74	62	62	60	59	62	11	10	36	18	19	21	18	14	15	15	13	13	10	23	14	29	14	24	12	29	15	23	17	14
ENSMUSG00000001424	Snd1	1532	1632	328	293	351	288	394	372	917	1791	1696	747	1094	1010	1953	778	1135	1313	1127	1687	1503	1686	1276	1310	1025	1416	1267	1135	1351	1031	1062	768	782	751	436	312	1195	1190	1090	1220	745	676	1499	1514	782	1122	1145	942
ENSMUSG00000001435	Col18a1	315	252	4929	4628	372	259	1767	2301	2828	2377	1441	1424	1118	1222	690	2227	5032	2876	2095	2995	1735	3338	1500	773	31	50	27	19	35	55	75	291	26	39	17	389	31	24	35	57	29	78	13	80	45	34	19	15
ENSMUSG00000001436	Slc19a1	453	490	51	44	150	100	119	76	152	243	431	303	174	137	626	142	178	192	236	340	297	353	335	472	314	344	283	230	226	221	186	108	230	263	114	86	252	300	226	198	173	90	405	400	263	324	236	256
ENSMUSG00000001440	Kpnb1	4761	4729	2180	2519	2793	3622	3112	3744	4252	6086	5858	3796	5636	5315	5854	3736	4027	5301	4136	6050	5866	6545	5760	5223	4640	5510	4388	4065	4539	4050	4487	3629	3763	3797	2537	2906	5540	6385	3978	4023	3837	4022	3974	4934	3398	4315	3267	4282
ENSMUSG00000001441	Npepps	779	806	543	672	769	905	916	1148	1411	1799	1288	1045	1573	1567	1329	1295	1239	1594	1202	1857	1564	1533	1340	1310	1102	1142	1230	1179	1405	1233	1363	1454	910	878	1097	937	982	1232	1101	1325	1364	1278	858	1485	1166	1490	1327	880
ENSMUSG00000001444	Tbx21	1	3	3	0	7	3	0	0	6	9	7	8	0	4	11	6	0	2	4	22	12	8	9	6	2	1	3	7	2	2	1	0	0	1	0	2	2	0	5	0	0	0	1	3	0	0	1	2
ENSMUSG00000001445	Mrpl10	480	588	596	583	501	484	715	790	1083	1348	924	670	1105	941	1079	857	969	1180	875	1347	1112	1049	1007	1094	543	623	672	551	585	597	553	609	453	493	412	411	472	572	466	619	452	490	879	778	503	671	618	549
ENSMUSG00000001467	Cyp51	698	674	359	494	3341	847	313	295	197	841	1124	686	491	479	1320	346	393	369	722	610	891	862	940	1307	632	658	2333	2066	2845	2922	1199	915	701	501	760	405	534	701	3058	4192	1779	1387	2549	2954	2553	3124	4511	1569
ENSMUSG00000001472	Tcf25	2180	2349	1126	1152	1401	1478	2442	2819	4123	5286	4947	3688	4096	3902	4075	3406	4336	4995	4042	6029	4767	5597	4264	3779	1573	1884	1911	1738	1883	1645	2447	2066	1375	1461	1215	1399	1792	1870	1857	2324	1942	1919	1880	2351	1618	2135	2039	1471
ENSMUSG00000001473	Tubb6	379	425	45	81	997	669	513	435	892	1373	2646	1870	1039	805	1833	855	1787	874	2389	2387	1438	2515	2278	1112	651	883	365	489	823	910	1045	1526	591	566	520	704	1112	1018	732	632	383	1121	638	546	363	440	420	528
ENSMUSG00000001482	Def8	419	401	260	289	344	252	324	289	486	807	865	597	536	505	792	448	667	613	560	934	805	930	749	662	371	440	466	394	435	368	532	492	357	335	409	301	399	442	391	522	415	445	662	574	387	527	465	352
ENSMUSG00000001493	Meox1	0	2	1	2	81	22	24	14	25	42	71	48	28	36	50	42	28	23	84	78	68	85	102	63	0	0	0	0	0	1	0	0	0	0	0	1	0	0	0	0	0	0	0	2	0	0	0	0
ENSMUSG00000001494	Sost	4	3	1	2	1	12	4	0	6	25	52	29	26	8	15	1	18	2	23	16	18	42	24	10	0	0	0	0	0	0	0	0	1	0	0	1	0	1	0	1	0	0	0	1	0	0	0	0
ENSMUSG00000001496	Nkx2-1	0	0	0	0	0	0	0	0	0	0	0	0	0	0	0	0	0	0	0	0	0	0	0	0	0	0	0	0	0	0	0	0	0	0	1	0	0	0	0	0	0	0	0	0	0	0	0	0
ENSMUSG00000001497	Pax9	0	0	0	1	0	0	0	0	4	1	5	1	2	7	0	2	1	5	0	3	1	1	1	0	0	0	0	0	0	0	0	0	0	0	0	0	0	0	0	0	0	0	0	0	1	0	0	0
ENSMUSG00000001504	Irx2	1	0	2	8	0	0	70	67	338	113	140	41	449	451	1	220	137	392	91	407	185	66	39	2	0	1	1	0	0	0	0	1	0	0	0	0	0	0	0	1	0	1	2	0	0	1	0	0
ENSMUSG00000001506	Col1a1	330	443	44	56	864	6043	2685	1731	2477	5136	4433	3769	1852	1678	3387	4268	4003	2407	3030	10954	6711	9313	4232	2583	293	437	481	581	686	638	538	757	289	296	743	950	464	355	766	206	310	628	599	432	268	298	216	147
ENSMUSG00000001507	Itga3	802	554	72	88	291	245	291	220	631	2168	1742	1317	850	761	788	666	772	913	1098	1556	1247	1854	1032	729	978	1281	1134	994	987	1020	1244	1313	985	1054	1443	740	2183	2047	1448	1382	1180	1431	1407	1253	759	935	997	768
ENSMUSG00000001508	Sgca	1	0	0	0	0	0	3	0	2	11	9	3	1	0	2	2	7	1	7	11	1	12	14	1	0	1	1	0	0	0	0	0	0	0	0	0	0	0	1	0	0	0	1	0	0	0	0	3
ENSMUSG00000001510	Dlx3	0	1	2	3	0	0	0	0	0	1	0	0	0	0	0	0	0	0	0	0	1	0	0	1	0	0	2	0	0	0	0	0	0	0	0	0	0	0	0	1	0	0	0	1	0	0	0	0
ENSMUSG00000001517	Foxm1	1024	1343	274	484	473	706	217	199	273	627	1275	764	568	412	1253	188	348	331	723	668	678	943	958	1116	613	739	405	382	629	591	558	198	468	468	289	305	624	778	397	231	278	265	570	509	364	349	213	511
ENSMUSG00000001518	Itfg2	346	331	162	169	158	163	206	200	315	507	582	380	352	345	505	247	351	354	384	508	473	573	544	413	185	210	194	155	183	143	202	149	177	195	87	130	192	244	186	187	124	157	265	264	211	218	159	201
ENSMUSG00000001520	Nrip2	76	114	41	37	239	160	63	30	70	103	492	207	85	93	326	46	54	111	188	273	200	209	344	246	39	38	76	56	45	36	24	8	28	36	13	14	32	30	31	56	15	7	71	61	39	59	51	60
ENSMUSG00000001521	Tulp3	664	686	744	737	393	381	584	690	923	993	1187	845	934	905	1133	819	1013	1189	935	1366	1061	1163	971	1106	444	528	490	475	382	441	415	604	486	506	381	429	545	561	463	494	412	586	708	632	432	518	463	459
ENSMUSG00000001524	Gtf2h4	208	208	60	60	65	53	69	65	158	346	256	175	227	201	365	148	205	233	206	340	283	300	253	256	219	240	187	176	157	169	203	108	180	152	81	82	172	233	147	179	159	136	259	263	157	216	190	129
ENSMUSG00000001525	Tubb5	19097	22382	9155	8801	8293	11131	8782	8915	20046	25993	21292	13173	23720	19657	23491	16103	21232	25168	19789	26424	24002	23979	20818	17285	22927	27804	15968	16672	15713	16276	16794	14695	16882	17601	9158	8510	23682	26456	14122	13191	11222	14983	23153	15231	10253	11135	7864	17516
ENSMUSG00000001542	Ell2	180	204	119	140	393	269	120	195	216	480	819	628	398	372	380	277	186	201	363	485	558	677	543	370	189	242	352	404	548	409	1140	612	180	187	651	697	262	314	510	557	861	564	94	435	332	413	327	363
ENSMUSG00000001552	Jup	500	643	631	553	461	251	376	316	1162	2101	1821	1357	1657	1423	1242	884	1204	1213	1577	2021	1789	2114	1573	916	834	1068	948	850	1037	894	987	1002	676	818	740	409	899	998	1003	1049	782	946	1114	1188	798	992	929	819
ENSMUSG00000001555	Fkbp10	3738	3914	992	819	1167	1153	749	729	994	2355	2604	1877	1611	1346	3061	1124	1295	1546	1395	2577	2395	2661	2643	2725	3076	3510	3394	2835	3225	2809	3535	2596	2502	2610	1996	2356	2949	3276	3445	3137	2448	2143	4298	3473	2538	2789	2291	2693
ENSMUSG00000001558	Klhl10	21	27	12	14	17	40	14	17	15	20	25	12	15	21	38	11	15	19	20	27	19	41	22	33	7	7	10	7	14	9	12	16	6	4	3	9	7	9	13	16	7	7	12	11	8	16	21	14
ENSMUSG00000001566	Mnx1	0	0	0	2	0	0	0	0	0	0	0	0	0	0	0	0	0	0	0	0	0	0	0	0	0	0	0	0	0	0	0	0	0	0	0	0	0	0	0	0	0	0	0	0	0	0	0	0
ENSMUSG00000001569	Nom1	625	625	371	436	464	499	490	550	725	816	969	686	736	739	1040	629	658	810	704	936	878	1021	832	852	592	599	742	569	656	543	576	400	489	464	314	318	525	649	598	782	504	469	512	800	603	774	649	584
ENSMUSG00000001576	Ergic1	949	891	626	510	857	599	934	878	1011	1886	1396	1015	1289	1205	1588	946	1006	1185	1048	1725	1551	1686	1418	1134	1622	1617	1204	1159	1238	1039	1511	1454	1602	1553	1696	1526	1345	1821	1148	1474	1424	1302	2225	1755	1214	1546	1546	1169
ENSMUSG00000001583	Tnk1	0	3	5	3	3	6	27	6	16	26	27	29	8	7	20	14	8	5	34	25	16	28	23	22	1	0	0	0	2	0	1	0	0	0	1	1	0	1	2	2	0	1	4	1	0	1	2	0
ENSMUSG00000001588	Acap1	2	8	18	21	1	8	17	30	23	41	80	57	29	32	11	9	31	9	21	82	58	66	44	13	1	1	2	2	2	0	1	1	0	1	2	7	0	0	7	3	2	3	0	9	0	1	4	2
ENSMUSG00000001604	Tcea3	20	21	2	0	9	1	4	3	17	79	153	83	36	23	44	11	30	13	59	71	52	98	66	32	4	4	11	11	14	26	11	52	43	46	35	29	12	24	26	29	29	29	75	99	67	39	34	26
ENSMUSG00000001622	Csn3	0	0	0	0	0	0	0	0	0	1	2	0	1	1	0	0	0	0	1	1	2	0	0	0	0	0	0	0	0	0	0	2	0	0	1	0	1	1	0	0	0	1	0	0	0	0	0	0
ENSMUSG00000001627	Ifrd1	517	637	423	701	282	429	171	275	287	624	607	367	399	444	588	274	337	308	354	612	494	580	458	540	397	456	347	385	400	344	325	376	275	294	348	269	496	480	395	494	491	352	248	535	338	546	698	272
ENSMUSG00000001630	Stk38l	236	225	381	368	307	230	351	603	581	506	558	457	597	605	364	500	589	558	526	632	522	641	496	328	146	135	186	182	301	247	400	265	134	131	315	177	169	196	375	742	319	299	132	314	259	358	484	132
ENSMUSG00000001632	Brpf1	916	1028	687	808	554	540	493	720	1011	925	1292	938	1070	906	1169	831	1095	1276	919	1205	1002	1222	993	889	551	579	633	596	682	592	652	506	453	459	374	409	595	665	712	711	531	587	833	845	629	734	712	608
ENSMUSG00000001642	Akr1b3	445	513	1339	1338	163	208	961	1439	4351	7264	3674	1995	4561	4119	944	3834	3991	4184	2902	5679	5301	4861	3219	867	230	363	378	373	418	463	295	658	320	267	1537	417	293	375	611	1244	1228	1102	416	400	826	339	631	451
ENSMUSG00000001655	Hoxc13	0	0	0	0	0	0	0	0	0	0	2	2	1	0	0	0	2	1	1	0	1	2	2	0	0	0	0	0	0	1	0	5	0	0	0	1	0	0	1	0	0	1	0	0	0	2	0	0
ENSMUSG00000001656	Hoxc11	0	0	2	0	0	2	1	1	0	3	1	7	0	0	2	0	2	0	1	1	2	2	5	0	0	0	0	0	0	1	0	4	1	0	0	0	0	0	0	0	0	0	0	1	0	2	3	1
ENSMUSG00000001657	Hoxc8	30	51	0	0	260	522	212	144	133	488	474	480	157	180	265	184	230	131	294	484	399	392	448	446	31	40	45	51	32	44	56	91	61	52	83	86	15	21	14	17	27	31	47	81	56	126	72	33
ENSMUSG00000001661	Hoxc6	58	90	7	3	459	501	270	192	219	589	728	823	284	276	406	276	376	217	471	732	649	710	675	506	63	100	65	78	84	124	134	126	116	137	203	152	29	48	68	71	79	67	241	224	109	318	226	102
ENSMUSG00000001663	Gstt1	136	142	10	7	160	518	301	150	369	1196	2088	1285	484	428	430	340	702	328	916	1404	1286	1349	1238	421	75	111	96	93	63	107	36	29	76	101	18	31	186	145	55	41	16	26	92	79	71	37	26	128
ENSMUSG00000001665	Gstt3	24	21	77	84	65	89	101	40	89	222	222	220	89	72	105	82	95	81	165	225	187	228	170	107	16	17	41	38	52	66	26	38	21	16	32	41	16	25	63	61	20	37	70	81	69	55	50	42
ENSMUSG00000001666	Ddt	146	149	124	80	140	79	138	106	155	367	344	256	285	238	373	127	185	168	207	413	390	300	318	313	146	144	240	163	192	249	166	147	117	78	83	82	113	146	199	200	99	164	278	231	185	214	200	227
ENSMUSG00000001670	Tat	0	0	0	1	0	0	0	0	1	6	3	1	2	0	0	1	2	0	4	2	3	6	1	0	0	1	0	0	0	0	0	0	0	0	0	0	0	0	0	0	0	0	0	0	0	0	0	0
ENSMUSG00000001672	Marveld3	1	1	1	0	9	13	13	9	8	22	41	42	12	9	35	3	8	7	42	41	15	48	32	38	2	1	3	6	7	10	9	3	1	1	3	3	3	0	6	9	7	5	6	12	3	2	8	2
ENSMUSG00000001674	Ddx18	367	363	163	210	148	130	159	165	299	545	679	436	430	398	533	267	299	368	418	629	509	620	544	481	308	365	311	249	286	250	365	226	236	224	158	146	344	379	208	255	202	229	282	372	254	306	250	275
ENSMUSG00000001687	Ubl3	627	763	1318	1495	916	951	1323	1966	2120	2306	1613	1262	2010	1945	1670	1788	2016	2180	1486	2219	1920	1838	1685	1262	591	740	551	607	848	711	921	1324	631	675	1058	757	721	916	939	1266	915	1139	532	942	763	985	971	443
ENSMUSG00000001700	Gramd3	93	121	121	116	94	124	210	229	170	311	253	159	265	184	171	213	262	338	296	328	285	319	186	155	64	79	112	94	101	70	145	85	61	61	71	38	54	78	75	108	151	108	71	87	81	80	95	79
ENSMUSG00000001707	Eef1e1	155	171	192	232	256	260	142	256	211	362	285	176	284	275	411	227	221	217	245	343	340	274	265	270	296	388	217	257	279	198	247	228	286	318	195	181	354	458	236	306	226	200	326	307	221	320	261	280
ENSMUSG00000001729	Akt1	2291	2424	1106	1057	1319	1091	1989	1986	4100	5289	4416	3064	4506	4405	4149	3353	3964	5308	3744	5670	5282	4928	4466	3356	2566	3186	3027	2709	2819	2539	3517	2985	2186	2248	2003	1642	2793	3070	2865	3215	2836	2949	3929	2971	2085	2645	2526	2352
ENSMUSG00000001739	Cldn15	41	34	0	4	169	167	147	102	187	558	507	455	271	193	232	135	220	122	351	382	424	499	393	324	1	2	2	1	3	3	2	2	2	2	11	8	9	9	6	5	2	4	0	1	2	2	4	2
ENSMUSG00000001741	Il16	11	9	4	4	79	74	242	145	285	546	556	461	237	239	183	314	308	346	360	534	345	569	409	197	33	49	6	4	3	5	3	16	52	51	50	22	96	60	12	9	7	5	8	14	13	7	8	1
ENSMUSG00000001750	Tcirg1	550	670	67	101	417	360	288	192	605	1239	1538	1113	801	740	1015	583	636	677	918	1571	1476	1756	1471	839	294	354	456	414	435	443	360	309	321	283	258	164	286	329	444	472	256	290	688	631	438	564	643	420
ENSMUSG00000001751	Naglu	1951	2626	391	303	564	636	510	465	539	1280	1128	747	784	648	1734	569	684	773	666	1020	1036	1010	920	2360	584	571	1017	836	942	852	807	614	525	549	358	403	467	505	728	749	532	545	1406	927	658	810	816	741
ENSMUSG00000001755	Coasy	2021	2204	458	403	675	869	557	582	836	1263	1337	867	1076	891	1463	723	842	890	905	1134	1186	1200	1269	2439	502	573	638	526	581	502	746	570	445	486	365	365	395	493	584	735	480	492	731	841	572	676	599	468
ENSMUSG00000001761	Smo	2299	2553	671	678	1092	1363	1374	1259	2186	3638	4118	3016	2075	2030	3177	1952	2255	2575	2729	3851	3493	4257	3769	2733	1573	1874	1886	1574	1599	1424	2340	1476	1265	1407	1041	887	1425	1681	1563	1808	1548	1495	1983	1997	1401	1571	1349	1787
ENSMUSG00000001763	Tspan33	55	47	56	56	26	30	18	18	61	148	279	231	105	60	85	32	91	60	171	174	166	230	190	95	12	9	26	27	33	31	12	10	13	11	15	8	26	18	35	30	8	16	33	44	40	39	47	19
ENSMUSG00000001767	Crnkl1	328	362	154	156	216	224	167	330	387	725	878	648	613	514	489	348	459	470	624	603	577	992	538	402	272	316	324	268	363	318	315	272	200	214	167	123	297	300	258	401	321	282	65	481	237	408	245	267
ENSMUSG00000001768	Rin2	337	439	565	609	780	905	1374	1325	1220	2269	2191	1818	1177	1108	1263	1397	1809	1161	1542	2306	1837	2403	1678	1273	634	828	733	670	536	557	645	703	850	872	527	2364	773	891	433	512	473	691	499	636	439	432	329	632
ENSMUSG00000001773	Folh1	1	0	1	0	2	0	35	27	4	9	3	3	6	1	0	4	3	1	2	6	7	3	5	0	0	0	0	0	0	0	0	0	0	0	0	0	0	0	0	0	0	0	0	0	1	0	0	0
ENSMUSG00000001774	Chordc1	699	669	636	723	1208	949	752	1278	1011	1214	1616	1362	1383	1354	1144	1096	1005	973	1159	1522	1613	1506	1404	1055	666	768	890	799	951	664	828	772	677	809	734	693	801	1065	825	1127	1023	909	256	1246	903	1208	644	832
ENSMUSG00000001783	Rtcb	1373	1391	376	356	422	270	375	480	1239	2276	2569	1318	1519	1321	2315	1023	1348	1556	1435	2306	2049	2523	1884	1553	827	1086	910	859	845	745	1102	831	601	674	422	392	932	879	832	960	810	729	1037	1089	651	883	833	853
ENSMUSG00000001785	Pwp1	444	477	277	291	333	415	268	327	440	751	701	457	629	507	801	405	449	555	497	745	676	723	670	665	419	508	406	309	336	284	354	237	314	372	198	189	418	524	317	358	275	215	366	468	337	410	359	386
ENSMUSG00000001786	Fbxo7	251	267	144	147	171	144	153	175	261	484	545	355	265	295	442	204	270	262	382	500	404	522	393	403	89	92	115	97	99	98	141	131	76	86	86	100	95	111	86	120	129	106	124	127	92	121	118	73
ENSMUSG00000001794	Capns1	1652	1882	3032	2373	1433	2679	3005	3085	8086	11186	7486	5163	7866	6717	4429	5880	8641	8785	7936	10503	10343	8964	7567	3707	1764	2198	1679	1632	1590	1520	2777	3693	1521	1498	1535	2662	1837	1857	1562	1918	1753	2816	2161	1904	1258	1585	1521	1403
ENSMUSG00000001802	Lrp3	396	422	3	5	135	142	83	83	119	153	374	343	97	130	416	129	135	269	243	376	194	351	378	361	179	152	206	212	230	205	261	297	129	162	199	138	155	161	187	355	174	262	285	471	334	406	336	216
ENSMUSG00000001804	Dsg4	0	0	0	0	0	0	0	0	0	0	0	0	0	1	0	0	0	0	0	1	0	0	1	0	0	0	0	0	0	0	1	3	0	0	0	0	0	0	0	1	1	3	0	0	0	0	0	0
ENSMUSG00000001815	Evx2	0	0	1	0	0	0	0	0	0	0	0	0	1	0	0	0	0	0	0	1	0	0	0	0	0	0	0	0	0	0	0	0	0	0	0	0	0	0	0	0	0	0	0	0	0	0	0	0
ENSMUSG00000001819	Hoxd13	2	1	0	0	1	0	0	0	0	2	4	2	3	0	1	1	0	1	2	4	3	2	1	2	0	0	0	0	0	0	0	0	0	0	0	0	0	0	0	0	0	0	0	1	0	0	0	0
ENSMUSG00000001823	Hoxd12	0	0	0	0	0	0	0	0	0	0	1	0	0	0	0	0	1	0	0	1	0	2	1	2	0	0	0	0	0	0	0	0	0	0	0	1	0	0	0	0	0	0	0	0	0	1	0	0
ENSMUSG00000001827	Folr1	120	267	473	397	398	284	523	604	1155	1301	270	162	906	1103	798	970	917	871	628	1024	629	443	291	681	231	295	322	357	241	279	349	520	194	182	590	250	152	185	227	366	467	464	588	337	207	322	458	156
ENSMUSG00000001829	Clpb	731	847	244	281	319	304	302	448	474	684	902	500	649	525	863	381	554	584	623	736	687	954	740	720	334	451	447	382	478	394	456	357	284	296	272	223	414	421	441	516	404	321	552	643	445	572	590	406
ENSMUSG00000001833	2021-09-07	632	781	805	1112	1673	1510	1038	2020	1582	4176	2905	1898	2312	2306	2176	1933	1743	1801	1896	3387	3360	3268	2462	1664	845	1210	669	904	1006	743	996	1622	956	1098	1060	1370	1197	1577	812	1020	1169	1381	120	1074	767	1009	468	844
ENSMUSG00000001844	Zdhhc4	214	233	108	109	117	152	120	148	286	560	510	372	334	250	416	267	323	343	330	551	490	523	427	366	136	158	144	149	155	135	193	201	116	114	120	114	145	150	134	201	183	151	182	213	126	182	140	117
ENSMUSG00000001847	Rac1	2107	2421	2452	2550	2642	3759	3189	3764	4264	6995	4884	3862	5093	4983	4528	3998	4133	4891	4195	6648	6044	5514	4845	3901	2937	3281	2539	2432	2589	2446	2959	3647	2642	2727	2382	2277	2943	3759	2565	3056	2633	3186	2765	2877	2230	2694	2341	2275
ENSMUSG00000001855	Nup214	1276	1303	402	406	410	533	439	448	1055	1498	3119	1858	1411	1140	1666	870	1259	1346	1813	1661	1571	2485	2026	1520	613	733	696	535	604	601	745	583	498	509	372	352	695	705	573	713	563	646	773	887	549	758	715	521
ENSMUSG00000001864	Aif1l	1943	2040	48	45	1631	2127	148	122	185	467	406	119	409	340	5180	101	96	333	267	335	433	328	417	2755	2031	2268	2314	2053	1518	1163	958	800	1770	1763	1040	274	2235	2484	1071	896	580	694	3550	1475	835	1796	1461	2022
ENSMUSG00000001865	Cpa3	1	1	0	0	0	6	6	1	68	34	121	84	28	86	6	98	60	17	119	236	85	164	155	5	0	0	0	0	0	0	0	0	0	0	0	0	0	0	0	0	0	0	0	0	0	0	0	0
ENSMUSG00000001870	Ltbp1	3252	4141	272	350	2920	2408	2192	2737	1600	1129	1703	845	1248	1321	4063	1319	2270	1653	1958	2901	992	2084	881	2742	6001	5935	1829	1754	1422	1684	886	5046	3420	3022	1012	1310	3277	5052	1379	2440	782	2199	1852	2695	2183	2658	2665	1710
ENSMUSG00000001891	Ugp2	320	385	423	556	691	770	792	1165	1042	2295	1293	914	1111	1381	818	1254	1297	1352	1077	2068	1523	1488	986	892	499	534	466	445	504	440	445	1109	453	424	415	391	449	563	307	487	512	763	249	482	309	481	366	320
ENSMUSG00000001901	Kcnh6	1	2	0	1	10	0	2	1	9	11	51	43	12	11	24	4	3	1	34	30	18	42	46	17	1	0	0	0	0	0	0	0	0	0	0	0	0	1	0	1	0	0	0	1	0	0	0	0
ENSMUSG00000001909	Trmt1	856	930	382	405	425	317	607	846	1396	1275	1313	910	1144	1197	1567	1288	1323	1466	1213	1605	1298	1414	1322	1270	608	681	649	514	539	422	591	476	636	616	437	431	557	659	546	789	509	441	804	973	625	886	719	512
ENSMUSG00000001910	Nacc1	2942	3130	2632	2635	1639	1376	2120	2464	4451	3994	3939	2784	4452	4126	3771	3454	4220	5369	3972	4450	4011	4145	3798	3331	1883	2080	2187	1823	1996	1865	2502	2078	1703	1715	1420	1502	1801	2045	1946	2212	1845	2075	3054	2538	1746	2206	2075	2013
ENSMUSG00000001911	Nfix	918	920	1945	2192	883	869	1568	1600	2582	2566	4165	3637	2040	1931	2067	2385	2956	3031	3002	3952	3089	3831	3533	2113	427	403	539	390	480	408	489	401	476	514	306	474	335	501	451	652	290	375	662	821	612	776	526	377
ENSMUSG00000001918	Slc1a5	25	35	13	19	180	105	346	148	235	509	435	362	222	196	417	148	260	141	328	513	505	530	390	303	83	105	115	131	130	133	107	49	195	213	55	71	142	168	146	160	122	79	255	271	163	223	198	127
ENSMUSG00000001924	Uba1	5910	6260	2799	2922	3451	4196	3804	3430	7178	12300	12648	8333	9747	8882	9503	6067	6353	7828	8083	11388	12225	14722	12198	7201	6181	7978	6363	5947	6170	5591	6678	5614	5222	4960	3957	3187	6330	6881	5656	6190	5256	5042	9427	7778	4744	6531	5964	6153
ENSMUSG00000001930	Vwf	22	10	12	13	38	108	115	55	56	87	92	96	25	62	155	34	83	94	57	149	157	289	134	125	0	1	2	1	2	1	0	4	2	0	0	0	3	0	1	2	0	1	6	1	1	3	1	0
ENSMUSG00000001942	Siae	588	707	681	649	552	730	960	1457	1604	1554	1446	1092	1376	1256	934	1587	1524	1604	1261	1714	1513	1544	1294	901	339	366	453	352	388	333	403	395	301	321	312	222	280	325	385	655	324	406	375	378	284	380	370	289
ENSMUSG00000001943	Vsig2	2	4	0	1	46	25	31	13	15	42	47	77	21	14	44	21	32	17	45	51	43	43	41	71	1	0	0	0	0	3	0	0	0	1	1	0	1	0	0	1	0	1	1	1	0	0	0	1
ENSMUSG00000001946	Esam	57	64	10	9	357	277	264	171	274	613	697	645	277	217	622	243	347	225	500	662	558	797	622	570	11	6	11	11	2	2	7	4	5	6	16	6	9	19	3	11	7	4	5	4	3	6	8	4
ENSMUSG00000001948	Spa17	15	8	7	11	14	5	8	15	57	72	60	25	38	32	28	41	49	48	29	62	64	50	41	28	9	17	7	6	8	6	10	18	7	7	2	2	9	15	7	8	7	4	7	6	7	4	5	4
ENSMUSG00000001962	Fam50a	493	545	67	85	91	51	64	87	430	936	1152	576	548	506	635	295	511	424	633	951	852	1150	901	514	235	314	268	222	324	277	407	258	192	175	129	112	277	258	262	358	336	319	368	393	223	350	346	259
ENSMUSG00000001964	Emd	912	939	257	254	525	674	422	378	648	1522	1420	960	1056	866	1246	553	669	727	855	1507	1297	1473	1465	1099	630	733	635	558	645	645	671	562	503	477	344	292	622	801	554	604	406	488	762	757	489	647	566	587
ENSMUSG00000001983	Taco1	134	139	75	56	90	41	59	83	129	139	193	126	147	138	256	98	114	115	132	162	163	189	166	213	97	137	146	155	129	130	141	102	129	114	91	46	126	150	135	154	108	88	158	209	129	159	172	133
ENSMUSG00000001985	Grik3	2854	6148	28	50	781	1812	361	255	253	437	3343	2153	384	357	3621	116	140	496	998	1251	1011	1870	1966	2745	513	692	609	407	449	202	263	13	137	61	14	5	639	466	289	348	30	13	20	24	13	18	6	764
ENSMUSG00000001986	Gria3	27	30	9	13	51	178	386	447	492	1468	1516	1072	1491	1103	116	654	496	679	621	1383	1985	1835	1508	107	42	40	98	94	203	259	163	390	35	37	197	357	24	41	257	184	139	275	28	326	245	248	97	181
ENSMUSG00000001988	Npas1	0	1	0	0	0	0	0	0	0	0	1	0	0	2	0	0	0	0	0	0	0	0	0	0	0	0	0	0	0	0	0	0	0	0	0	0	0	0	0	0	0	1	0	0	0	2	0	1
ENSMUSG00000001995	Sipa1l2	398	459	369	365	251	208	767	1000	1612	1379	1898	1453	1710	1280	532	1391	1498	2080	1304	1724	1776	2397	1698	401	173	287	209	210	337	261	354	377	204	223	147	421	382	289	363	459	263	369	251	379	284	282	328	161
ENSMUSG00000001998	Ap4e1	367	451	314	518	234	269	349	555	565	335	577	416	542	579	613	567	625	706	431	577	420	635	483	439	300	359	353	340	366	259	337	240	337	329	231	266	372	426	373	492	319	284	45	550	391	502	350	345
ENSMUSG00000001999	Blvra	72	76	38	42	44	55	52	54	118	199	178	115	126	105	193	108	151	165	132	198	177	182	170	145	36	63	65	56	73	69	58	81	40	47	36	30	56	65	38	56	46	42	84	67	49	60	41	42
ENSMUSG00000002006	Pdzd4	62	60	35	40	47	69	89	47	50	195	262	229	83	110	131	78	126	81	159	275	212	374	290	156	28	32	75	49	94	92	102	67	25	28	62	68	42	44	85	101	71	84	84	133	89	114	76	55
ENSMUSG00000002007	Srpk3	2	2	0	0	3	5	0	22	15	21	22	23	6	12	8	14	19	10	18	21	11	20	22	19	1	2	2	1	0	0	0	2	2	0	3	24	5	8	1	1	1	0	0	2	0	2	0	1
ENSMUSG00000002010	Idh3g	1964	2228	466	428	991	1397	638	606	1818	3021	3602	1922	2172	1557	3657	1302	1905	1948	2179	3382	3084	3425	2693	2453	876	1320	890	861	829	692	870	644	758	830	371	362	1061	1028	798	829	581	522	1029	1125	616	821	767	979
ENSMUSG00000002012	Pnck	59	73	26	15	58	47	81	53	86	322	406	409	100	78	160	134	197	107	268	422	192	611	365	162	20	30	42	37	39	47	42	64	17	27	19	22	17	16	33	49	22	27	56	33	26	26	38	33
ENSMUSG00000002014	Ssr4	577	616	126	105	379	476	334	358	737	1651	1127	604	895	689	1300	579	792	851	728	1403	1242	1217	1018	990	449	678	490	539	595	432	534	334	372	424	225	238	540	575	520	546	436	269	611	609	398	505	453	384
ENSMUSG00000002015	Bcap31	394	432	190	202	467	343	415	407	664	1877	1257	699	1115	808	902	601	608	662	729	1738	1722	1460	1141	588	424	519	488	512	561	492	574	691	300	380	370	312	423	448	442	565	486	447	637	554	337	469	500	415
ENSMUSG00000002017	Fam98a	2382	2696	298	310	1173	1441	495	539	522	1000	1990	968	1043	918	3520	460	570	772	1088	1327	1365	1537	1631	2431	1059	1270	1079	930	1142	960	1023	517	863	915	500	488	1044	1182	968	998	713	537	935	1359	955	1258	952	1110
ENSMUSG00000002020	Ltbp2	27	25	8	9	123	105	421	267	347	543	563	599	236	209	238	479	555	336	486	575	278	641	398	169	5	10	3	6	6	10	12	30	12	19	52	64	18	11	26	17	4	25	21	37	10	15	8	5
ENSMUSG00000002028	Kmt2a	2537	2829	1251	2047	2000	2502	2522	3032	2933	2145	4691	4521	3248	3279	3958	3410	3163	3602	3412	3278	2788	4830	3096	3593	1519	1640	1578	1243	1388	1142	1644	926	1223	1193	1432	1486	2073	2436	1708	2174	1478	1643	628	2201	1391	2301	1584	1614
ENSMUSG00000002031	Ift46	423	406	135	148	180	188	173	222	472	986	933	576	525	450	821	424	502	532	690	982	810	1175	683	631	244	357	287	272	305	302	351	355	211	235	213	193	292	285	286	352	313	297	354	428	244	304	326	278
ENSMUSG00000002032	Tmem25	329	384	39	46	98	141	47	32	35	44	105	66	47	45	401	43	40	46	78	108	85	115	151	544	58	52	101	77	80	41	20	22	50	29	15	17	23	32	70	84	19	11	124	107	93	110	72	70
ENSMUSG00000002033	Cd3g	0	0	0	0	0	0	1	0	7	24	27	13	9	8	6	6	8	2	17	28	21	16	20	2	0	0	0	0	0	0	0	0	0	0	0	0	0	0	0	0	0	0	0	0	0	0	0	0
ENSMUSG00000002043	Trappc6a	178	173	87	67	45	130	116	105	214	376	304	165	240	272	387	229	271	332	196	370	412	313	306	304	161	210	310	261	276	259	196	197	116	129	96	50	122	113	193	194	129	130	323	323	179	243	180	202
ENSMUSG00000002052	Supt6	3341	3469	1254	1489	1185	1748	1860	2438	4816	3147	5381	3258	4458	3977	3735	3837	4394	5441	4010	4355	3821	5309	4313	3001	1882	2384	1984	1707	2165	1768	2789	2175	1521	1427	1504	1365	2188	2188	2248	2352	2167	2459	2131	2892	1833	2545	2269	2092
ENSMUSG00000002055	Spag5	948	1218	156	265	380	566	123	132	151	272	759	322	340	288	1097	120	167	267	370	362	433	528	530	894	568	724	463	376	637	495	510	126	488	481	206	262	502	608	371	203	245	149	467	534	369	398	254	524
ENSMUSG00000002057	Foxn1	0	0	0	1	0	0	0	0	1	0	0	0	0	0	0	0	0	0	1	0	0	0	0	0	1	0	0	2	0	0	0	1	0	0	1	0	0	0	0	2	0	0	1	1	0	0	1	0
ENSMUSG00000002058	Unc119	602	876	1838	1438	464	780	1353	1949	3757	1799	1002	766	2428	2444	2042	2698	3400	3857	2305	2526	1359	1167	1131	1544	742	841	1249	1062	929	856	711	636	742	805	267	247	431	507	851	877	435	516	1587	1126	810	873	680	1149
ENSMUSG00000002059	Rab34	602	559	628	652	443	517	820	761	1336	1335	1461	1055	1476	1294	1220	1212	1345	1559	1078	1797	1472	1306	1611	1202	719	748	786	674	723	730	998	1058	615	597	531	685	599	690	764	904	833	893	1019	945	683	887	673	633
ENSMUSG00000002064	Sdf2	759	853	352	267	492	285	503	498	996	1602	1480	799	1155	902	1467	768	1160	1070	1130	1540	1277	1475	1183	930	347	506	399	378	507	388	689	629	346	351	353	330	405	427	530	684	572	537	438	580	375	510	581	447
ENSMUSG00000002068	Ccne1	114	130	27	17	18	33	8	26	34	122	155	69	98	63	119	17	28	58	74	101	131	112	112	113	50	63	80	65	91	98	102	60	36	40	70	49	53	58	68	56	37	82	102	99	55	87	60	67
ENSMUSG00000002076	Hsf2bp	28	32	25	28	14	21	9	11	23	60	115	90	34	22	49	14	40	13	71	45	62	98	89	50	4	5	7	2	3	3	2	1	6	2	1	1	8	3	1	4	3	2	2	3	0	5	4	5
ENSMUSG00000002083	Bbc3	19	16	24	27	28	4	75	55	95	246	80	79	114	197	64	86	138	160	93	187	159	133	121	54	91	105	165	100	170	204	187	226	82	78	151	115	68	95	167	205	177	182	208	240	163	227	201	113
ENSMUSG00000002100	Mybpc3	951	915	45	60	119	343	124	92	412	1095	282	96	223	335	588	285	493	298	452	968	290	456	168	477	132	159	75	56	37	15	50	104	96	142	31	207	306	313	69	81	66	200	50	48	22	24	12	29
ENSMUSG00000002102	Psmc3	1867	2053	730	717	897	1215	743	763	1676	3439	3588	2037	2633	2002	3396	1319	1936	1950	2262	3295	3282	3643	3009	2412	1419	1963	1225	1233	1317	1113	1668	1408	1180	1124	843	774	1650	1778	1245	1358	1240	1324	1637	1400	786	1188	1132	1218
ENSMUSG00000002103	Acp2	1201	1223	519	492	1099	1091	1034	1067	1175	1595	1844	1423	1340	1244	1645	1280	1237	1204	1413	1954	1641	2156	1970	1545	771	959	959	786	885	720	1063	792	727	731	671	625	757	981	850	1194	949	812	976	990	795	999	888	834
ENSMUSG00000002104	Rapsn	8	3	0	0	0	1	1	0	3	3	11	4	1	8	5	1	5	3	3	11	3	3	7	5	9	9	12	11	10	8	10	3	3	8	9	3	5	4	8	12	11	7	14	17	7	7	13	6
ENSMUSG00000002105	Slc39a13	439	504	67	79	322	492	332	362	373	887	893	624	734	594	701	364	378	460	516	878	946	984	963	573	397	386	350	354	433	443	516	681	353	356	444	382	373	412	466	482	414	461	552	507	326	462	444	313
ENSMUSG00000002107	Celf2	110	132	3101	3647	399	893	2780	4625	3050	4869	2731	2420	2411	2500	550	3471	3696	3502	2702	4768	3598	3661	2570	585	204	243	245	238	232	257	141	1609	231	244	353	1507	256	309	198	314	217	1224	80	365	286	224	134	178
ENSMUSG00000002108	Nr1h3	58	37	2	5	45	58	96	77	133	230	280	124	262	221	67	72	100	69	107	309	404	231	302	42	21	19	21	18	29	15	29	40	21	14	20	54	21	12	21	45	35	37	16	28	17	28	37	17
ENSMUSG00000002109	Ddb2	261	251	306	291	190	241	192	207	247	620	717	543	363	284	481	271	318	306	465	661	537	665	535	491	74	93	125	127	156	121	151	109	68	68	72	63	74	98	109	150	92	116	82	198	112	150	122	101
ENSMUSG00000002111	Spi1	4	6	0	0	12	16	50	25	53	156	117	117	83	64	57	57	67	67	83	187	146	125	96	47	0	1	3	1	0	1	0	0	1	4	2	0	0	1	0	1	0	0	4	9	2	2	4	1
ENSMUSG00000002129	Sf3a1	1734	1899	916	990	548	722	665	799	1222	1802	2236	1307	1595	1370	2189	1092	1442	1646	1399	1947	1815	2024	1533	1614	1043	1294	1121	970	1127	876	1094	778	766	792	667	556	1197	1269	835	989	866	753	1457	1330	807	1168	868	1120
ENSMUSG00000002147	Stat6	752	745	206	238	865	728	835	742	1468	2530	2790	2130	1872	1841	1348	1342	1452	1518	1751	2753	2552	3073	2667	1335	779	1008	977	822	991	834	1153	1141	802	754	607	668	779	842	890	1074	834	882	1079	992	698	1043	988	774
ENSMUSG00000002190	Clgn	1	0	10	14	0	0	2	5	1	0	3	1	3	3	3	2	0	1	2	5	5	6	8	2	0	0	1	0	1	0	0	0	2	0	2	0	0	0	0	0	0	0	0	1	1	2	2	0
ENSMUSG00000002204	Napsa	2	1	0	0	5	0	2	2	14	47	112	36	10	21	9	6	10	7	11	69	67	51	40	9	1	0	0	0	0	0	0	0	0	0	0	0	1	0	0	1	0	0	0	0	0	0	0	0
ENSMUSG00000002205	Vrk3	189	207	48	57	62	68	107	106	256	372	344	186	245	211	317	188	202	270	197	361	339	398	267	256	133	187	153	134	139	123	185	165	106	106	82	78	137	127	140	177	162	146	164	189	109	155	191	88
ENSMUSG00000002210	Smg9	198	185	75	80	109	89	63	73	226	353	308	222	233	150	366	155	251	179	249	350	268	356	227	304	117	144	109	106	137	110	136	100	106	92	79	69	108	129	163	160	94	114	177	217	138	188	172	142
ENSMUSG00000002221	Paxip1	1048	1049	171	207	285	279	190	205	334	564	998	437	640	465	1365	281	298	547	525	677	736	898	854	961	258	283	304	243	313	256	307	190	183	216	152	168	250	287	220	275	202	221	242	309	207	335	305	265
ENSMUSG00000002222	Rmnd5a	2160	2416	1186	1313	2556	2155	1761	2323	2047	2864	3720	2974	2794	2763	4367	2085	2143	2553	2392	3798	3499	3933	3313	3297	1712	1943	2371	1978	2247	1697	2025	1433	1581	1822	1049	1195	1860	2257	1963	2479	1834	1584	878	2557	1875	2376	1872	2043
ENSMUSG00000002227	Mov10	1064	1204	1868	1760	592	1047	1189	1686	3614	3079	1873	1345	2868	2692	1468	2910	3030	3635	2274	2953	2234	2280	1828	1497	681	708	565	548	362	501	533	913	615	574	313	323	512	648	539	509	462	792	822	588	361	430	325	549
ENSMUSG00000002228	Ppm1j	6	11	4	7	3	11	2	1	13	13	18	9	6	7	11	5	14	4	11	21	21	15	8	25	3	9	13	23	34	33	27	19	3	8	34	9	5	5	36	32	17	25	46	35	35	48	56	17
ENSMUSG00000002233	Rhoc	295	286	288	238	326	416	587	442	1415	2700	1413	1094	1437	1459	800	1150	1183	1245	1129	2381	1943	1951	1419	1006	430	472	573	600	573	628	897	1577	422	427	1080	990	485	568	638	721	896	1091	889	823	584	741	648	432
ENSMUSG00000002240	Prr27	0	0	0	0	0	0	0	0	0	0	0	0	0	0	0	0	0	0	0	0	0	0	0	0	0	0	0	0	0	0	0	0	0	0	0	0	0	0	0	0	0	0	0	0	0	0	0	0
ENSMUSG00000002249	Tead3	138	244	11	19	121	87	174	134	202	552	742	644	237	227	364	191	330	213	429	691	545	830	613	272	119	128	191	147	186	192	238	410	117	98	195	160	164	173	169	235	190	383	238	266	182	218	187	184
ENSMUSG00000002250	Ppard	289	273	113	74	183	196	179	163	301	598	577	413	378	318	492	209	259	296	405	640	604	628	542	426	197	214	239	207	228	221	289	265	177	170	232	177	222	213	236	386	250	274	262	385	243	404	523	200
ENSMUSG00000002257	Def6	30	29	2	3	29	32	21	12	37	90	129	72	43	30	56	24	47	31	57	133	80	155	73	67	27	24	54	25	76	75	55	62	20	7	25	21	24	21	48	58	27	28	54	74	55	59	56	59
ENSMUSG00000002265	Peg3	702	1019	788	933	747	2495	1932	3328	4304	4041	4209	4177	3053	3232	822	4701	3094	4248	3127	3811	3640	6174	2868	871	423	454	345	275	428	429	436	300	324	321	271	325	505	522	530	657	513	477	24	367	312	312	281	316
ENSMUSG00000002266	Zim1	33	52	23	16	49	76	37	99	481	221	172	162	156	142	53	718	298	396	217	351	185	420	98	77	10	12	39	15	46	27	33	23	5	1	19	50	4	7	32	31	21	25	3	39	34	45	14	35
ENSMUSG00000002274	Metrn	101	108	26	44	63	95	26	36	47	88	144	81	68	64	298	44	53	49	79	146	117	122	151	266	63	90	129	110	109	149	141	239	46	71	86	255	58	89	96	101	93	185	167	167	92	131	132	71
ENSMUSG00000002279	Lmf1	299	357	111	123	106	116	199	242	333	329	224	171	339	314	340	253	402	410	311	376	292	291	241	282	173	181	220	200	213	242	219	195	122	117	119	86	161	163	199	222	157	208	275	290	166	235	287	169
ENSMUSG00000002280	Narfl	213	278	110	115	181	99	207	240	372	555	501	385	460	422	520	342	419	434	419	591	511	581	502	400	201	201	160	161	160	155	180	233	151	141	132	156	171	190	156	218	199	220	235	234	164	230	260	146
ENSMUSG00000002289	Angptl4	657	504	10	12	415	575	538	323	260	1082	916	756	549	424	772	249	397	381	306	1332	1242	1193	1274	1073	395	392	448	441	738	768	1514	370	349	302	468	494	647	753	815	551	797	395	575	315	291	337	236	395
ENSMUSG00000002297	Dbf4	636	769	267	359	381	631	117	169	181	461	727	466	418	367	683	155	239	244	403	493	480	523	533	656	412	472	386	337	505	412	466	200	374	320	212	249	389	533	324	315	338	250	162	413	341	362	234	405
ENSMUSG00000002307	Daxx	501	572	1239	1184	300	270	1155	1423	3247	2129	1174	877	2628	2816	880	3311	3145	3839	1839	2768	1668	1570	1106	726	478	537	536	515	498	554	590	584	410	400	369	359	350	444	517	666	475	573	659	584	456	614	552	407
ENSMUSG00000002308	Cd320	783	736	466	367	319	467	514	644	730	1026	701	420	756	594	1155	729	837	916	703	941	726	707	835	1022	284	272	354	246	311	208	336	241	231	248	140	99	217	302	226	330	259	214	331	318	221	280	265	205
ENSMUSG00000002319	Ipo4	712	686	263	264	268	248	336	347	515	1082	793	514	605	587	993	503	570	665	605	1033	903	841	754	803	603	725	554	532	493	500	654	535	547	519	425	392	602	733	521	497	486	488	841	760	494	627	545	511
ENSMUSG00000002320	Tm9sf1	1231	1283	411	344	572	478	595	717	977	1294	1533	1043	1202	1139	1317	941	969	1133	1093	1502	1399	1569	1408	1099	715	778	791	739	962	769	1350	736	636	573	619	566	691	811	808	917	898	756	1043	964	707	851	830	680
ENSMUSG00000002324	Rec8	22	22	280	341	101	5	60	115	301	545	234	228	213	473	10	269	355	32	241	115	646	494	371	65	12	16	46	66	51	42	55	196	45	37	73	79	7	6	51	30	30	104	248	123	108	129	105	20
ENSMUSG00000002325	Irf9	219	286	221	245	497	456	410	500	642	1036	984	675	525	628	556	1045	796	723	850	1208	1140	1084	1082	586	182	175	153	151	186	177	274	320	165	214	235	218	186	206	221	280	247	312	253	361	256	294	296	145
ENSMUSG00000002326	Gmpr2	328	352	141	130	289	314	177	257	350	598	629	445	519	425	578	337	434	352	433	617	547	616	578	439	260	315	260	248	227	256	347	283	225	210	163	198	270	320	276	274	246	203	276	309	175	263	253	268
ENSMUSG00000002329	Mdp1	493	500	397	353	701	434	413	432	434	894	728	464	527	601	1071	453	512	483	593	912	781	821	772	912	411	488	576	491	529	436	600	466	367	358	351	291	406	449	413	502	489	387	595	531	364	518	490	441
ENSMUSG00000002332	Dhrs1	334	362	147	121	356	416	263	253	307	825	917	559	540	455	732	303	436	335	583	785	791	927	745	651	291	389	383	373	367	340	440	326	227	256	267	210	275	316	348	354	368	307	497	396	301	342	358	271
ENSMUSG00000002341	Ncan	2	0	7	6	0	0	0	0	0	0	0	1	0	0	1	0	0	0	0	0	0	0	0	2	0	0	0	0	3	1	0	0	0	0	0	1	2	0	2	0	1	0	1	0	2	1	0	0
ENSMUSG00000002342	Tmem161a	590	710	340	233	409	267	454	460	756	1037	968	723	819	714	1008	650	850	833	762	1172	982	1030	884	808	355	391	451	386	425	371	676	501	311	288	317	311	302	394	451	541	583	497	624	647	442	586	557	379
ENSMUSG00000002343	Armc6	254	213	54	43	52	86	99	97	170	280	271	202	213	152	310	152	237	183	148	364	295	361	248	229	156	193	127	129	154	109	200	79	82	93	62	50	171	155	132	128	103	114	185	140	97	105	110	150
ENSMUSG00000002345	Borcs8	111	97	48	45	163	77	82	88	154	289	305	193	227	231	303	136	177	228	231	286	272	358	264	235	111	147	148	127	147	120	189	162	93	103	89	72	99	145	143	172	146	133	182	195	118	149	175	115
ENSMUSG00000002346	Slc25a42	1105	1061	111	100	548	1018	390	276	274	573	1442	940	608	531	1690	165	271	447	659	1123	1237	1059	1740	1445	155	158	1402	1108	1834	1150	1200	144	90	119	106	88	141	129	1420	1109	407	196	841	1394	1048	929	707	1276
ENSMUSG00000002365	Snx9	407	487	225	257	575	297	315	329	593	1211	1308	936	760	688	988	533	641	715	836	1174	1072	1401	997	840	263	319	275	210	286	275	398	395	262	235	260	268	284	325	261	369	398	321	318	354	230	348	324	224
ENSMUSG00000002372	Ranbp3	1027	1164	480	499	412	275	571	626	1419	1864	1953	1304	1421	1239	1615	932	1390	1474	1515	2032	1656	1918	1592	1258	516	706	514	509	559	471	726	604	484	481	454	392	596	629	579	627	603	604	749	788	495	704	624	571
ENSMUSG00000002379	Ndufa11	248	244	41	33	50	29	44	44	264	783	589	310	351	268	466	177	356	330	357	667	580	618	509	323	151	215	180	178	196	179	213	197	95	100	115	65	157	184	179	188	144	148	205	206	116	160	150	122
ENSMUSG00000002384	Bmp8b	1	1	2	4	4	0	2	2	3	1	5	3	0	6	3	0	2	5	1	8	5	2	3	1	3	3	8	4	8	7	3	7	3	4	3	2	9	11	5	4	4	3	12	2	3	8	9	6
ENSMUSG00000002393	Nr2f6	409	461	187	167	301	190	274	219	468	1211	1005	893	655	655	883	463	602	575	734	1165	1152	1175	1044	782	597	576	613	564	572	565	731	476	494	467	384	365	432	595	468	616	506	480	829	640	513	632	637	411
ENSMUSG00000002395	Use1	836	839	336	290	711	408	528	432	1110	2613	2368	1594	1624	1360	2160	956	1368	1271	1763	2410	2012	2338	2159	1597	393	636	544	467	462	432	627	575	425	446	315	257	495	533	455	656	415	512	690	589	383	621	522	485
ENSMUSG00000002396	Ocel1	86	80	81	65	125	62	103	112	191	263	220	182	235	215	195	158	239	210	255	278	235	247	249	199	84	94	77	68	65	68	101	101	48	47	31	49	50	52	53	119	66	89	52	64	46	72	88	57
ENSMUSG00000002409	Dyrk1b	326	361	240	241	222	144	235	281	517	636	556	477	544	527	592	446	546	661	501	569	506	657	530	526	362	329	380	272	286	254	365	269	243	259	185	172	242	278	335	353	335	363	396	401	234	322	297	267
ENSMUSG00000002413	Braf	901	1003	468	705	1140	1242	768	844	727	1235	1695	1454	1075	1018	1927	904	859	1008	988	1491	1391	1798	1393	1661	710	813	873	668	795	637	851	547	671	737	700	829	956	1092	810	938	804	644	70	1098	778	1019	538	919
ENSMUSG00000002416	Ndufb2	78	72	24	18	104	92	51	104	91	194	207	145	130	118	175	107	133	103	139	222	175	229	227	184	51	45	46	47	59	72	52	44	40	58	49	35	54	60	54	90	49	37	51	72	48	63	49	48
ENSMUSG00000002428	Hltf	366	408	267	327	522	522	423	566	526	835	794	603	664	710	705	505	553	474	586	899	793	905	672	714	283	325	420	372	459	344	482	444	262	282	231	321	269	386	349	436	433	447	34	509	347	432	206	386
ENSMUSG00000002455	Prpf6	783	811	238	259	270	372	253	314	633	1109	1653	884	845	715	1262	521	708	748	845	1275	1101	1675	1141	983	546	676	636	571	637	555	698	589	408	468	374	281	600	608	550	624	613	555	738	898	488	657	542	621
ENSMUSG00000002458	Rgs19	371	391	62	67	252	387	201	144	198	407	398	250	330	269	537	128	177	195	288	446	367	394	406	479	340	446	416	363	374	375	419	348	313	321	231	181	354	414	327	377	305	245	444	452	331	381	320	375
ENSMUSG00000002459	Rgs20	0	0	7	2	0	1	2	13	0	0	2	2	0	2	1	3	19	5	17	6	0	3	0	1	0	0	1	0	0	4	0	5	1	0	1	1	0	0	1	0	0	4	2	0	0	0	0	0
ENSMUSG00000002475	Abhd3	98	114	203	202	156	447	122	252	161	368	424	255	378	342	276	202	178	273	215	357	497	355	302	257	21	35	61	96	105	141	50	190	31	36	37	44	19	30	85	189	39	141	40	79	56	75	47	37
ENSMUSG00000002477	Snrpd1	260	302	120	121	164	246	70	99	187	613	581	243	311	250	549	190	226	236	257	471	436	490	384	410	253	328	213	220	226	197	252	214	175	166	151	109	283	275	156	177	196	169	246	315	148	266	155	226
ENSMUSG00000002486	Tchp	232	307	103	111	134	178	160	162	162	371	396	275	242	229	370	159	218	234	273	439	366	455	376	333	116	136	117	126	164	134	197	139	75	91	134	88	122	141	123	169	138	148	126	190	132	166	140	152
ENSMUSG00000002489	Tiam1	588	527	2062	2278	437	526	872	1362	1406	651	1386	1112	1095	902	691	1138	1564	1672	1332	856	522	1054	856	756	217	238	324	214	301	243	189	151	223	195	158	130	155	247	237	293	171	152	234	432	267	403	326	241
ENSMUSG00000002496	Tsc2	1353	1383	447	509	562	588	642	770	1154	1733	2287	1465	1453	1355	1769	1086	1309	1536	1440	1885	1962	2505	1929	1608	774	1032	893	782	770	751	1091	784	686	672	643	496	914	900	843	942	793	747	1201	1123	726	946	937	750
ENSMUSG00000002500	Rpl3l	1	1	3	5	1	0	0	0	0	1	0	1	0	0	1	1	0	0	0	1	2	3	1	1	1	0	1	0	0	1	0	0	1	1	0	0	2	0	0	0	0	1	0	0	0	0	0	0
ENSMUSG00000002504	Slc9a3r2	173	216	52	61	394	427	286	222	351	849	1012	834	462	424	790	277	406	407	615	1121	864	1031	812	692	106	113	192	192	178	185	180	169	104	90	154	205	108	126	184	220	136	160	260	235	174	212	244	172
ENSMUSG00000002524	Puf60	2061	2257	2262	2224	1381	1331	2022	2175	3504	4363	3938	2640	3535	2990	3278	2786	3536	3698	3286	4388	3943	4174	3963	2797	1365	1715	1263	1265	1243	1153	1524	1266	1234	1242	790	829	1507	1762	1224	1325	1118	1197	1715	1510	1015	1341	1163	1227
ENSMUSG00000002546	Golga2	1595	1992	787	780	923	936	1101	1204	2113	2702	3237	2405	2452	2232	2456	1731	1933	2297	2274	3013	2894	3486	2891	2221	1159	1340	1257	1173	1439	1329	1744	1372	1035	953	902	957	1272	1405	1550	1865	1277	1435	1700	1626	1121	1482	1542	1094
ENSMUSG00000002550	Uck1	1812	2011	433	368	845	800	983	957	1718	1644	1540	1047	1849	1889	2066	1197	1394	1921	1458	2069	1791	1479	2199	2065	381	472	1235	1037	1172	1002	1375	666	351	367	337	435	443	616	1011	1014	828	783	1628	1006	733	985	1031	709
ENSMUSG00000002565	Scin	14	14	20	20	8	0	171	246	174	33	42	24	98	87	17	173	359	290	192	54	17	38	25	20	0	1	0	1	1	1	14	142	1	1	24	531	1	2	1	0	5	50	0	7	7	0	0	0
ENSMUSG00000002578	Ikzf4	75	92	35	29	65	56	66	45	40	109	164	152	62	46	119	47	86	38	112	136	98	207	144	119	30	39	56	43	56	62	57	36	36	27	45	27	34	42	53	41	42	34	52	63	57	48	42	43
ENSMUSG00000002580	Mien1	277	320	334	253	420	299	419	561	644	1021	640	433	742	693	594	487	678	586	595	865	906	755	608	583	396	405	486	430	466	430	528	501	263	273	285	206	277	372	426	590	453	451	531	439	332	456	455	339
ENSMUSG00000002588	Pon1	0	1	0	0	0	0	0	1	1	0	5	9	0	1	0	1	0	0	2	5	13	1	3	0	0	0	0	0	0	0	0	0	0	0	0	0	0	0	0	0	0	1	0	0	1	1	0	0
ENSMUSG00000002602	Axl	2434	2471	5086	4797	1870	2716	5763	7962	16665	28100	12331	11496	19079	18184	3717	15463	14750	19397	10354	23084	25545	24752	16619	4241	10750	11510	8294	7968	7661	9748	9273	14484	9048	8768	9368	7480	10041	13081	9509	11332	10092	12532	12027	8510	5840	7750	6229	5619
ENSMUSG00000002603	Tgfb1	221	216	150	106	153	90	154	147	275	484	323	268	321	235	380	222	246	373	225	416	406	309	264	277	192	189	365	242	303	359	298	497	164	135	212	166	179	199	247	319	285	405	334	274	203	311	317	138
ENSMUSG00000002608	Ccdc97	808	843	529	496	540	396	619	844	2011	2155	1129	885	1793	1819	1215	1445	1397	2380	1288	2048	1630	1328	1176	1068	614	647	668	565	651	605	781	733	482	509	493	504	653	793	656	840	600	713	804	866	570	738	729	546
ENSMUSG00000002617	Zfp40	145	127	159	193	572	574	280	477	243	382	353	298	244	264	311	332	299	229	280	363	297	430	335	351	157	144	106	106	103	108	161	118	155	167	147	205	168	237	157	180	124	142	12	200	143	192	38	117
ENSMUSG00000002625	Akap8l	1389	1690	702	760	1004	785	1534	1858	3348	3826	3458	2751	2643	3113	2802	3120	3142	3108	3196	4531	3427	3794	3215	2867	454	559	619	531	527	443	750	564	511	487	418	538	485	582	560	784	550	534	592	844	603	725	657	569
ENSMUSG00000002633	Shh	1	0	0	2	0	0	0	1	1	3	1	0	1	3	1	1	0	0	3	0	4	5	5	3	0	0	0	0	0	0	0	1	0	0	0	0	0	0	0	0	0	0	0	0	0	0	0	0
ENSMUSG00000002635	Pdcd2l	145	166	79	77	67	55	72	85	192	344	380	251	226	173	324	122	201	187	257	338	264	391	306	248	114	139	108	93	97	97	115	75	99	112	56	57	114	113	87	110	100	98	136	148	89	126	114	74
ENSMUSG00000002658	Gtf2f1	895	947	463	521	457	800	454	491	912	1731	1807	1011	1409	1055	1182	718	1032	1030	1211	1679	1571	1868	1581	1026	636	789	498	481	529	445	638	523	525	529	451	322	704	806	505	529	537	507	782	627	387	538	579	494
ENSMUSG00000002660	Clpp	437	474	106	81	161	173	119	106	324	749	680	406	424	322	821	238	384	400	452	699	598	755	602	543	279	411	274	261	286	210	373	253	211	180	143	127	299	319	262	269	265	224	373	333	213	254	268	306
ENSMUSG00000002661	Alkbh7	196	206	76	60	170	126	112	87	187	323	376	227	250	239	477	129	185	174	290	300	310	339	368	388	85	109	119	105	76	62	97	98	102	102	58	47	102	116	83	77	98	98	189	89	91	110	55	107
ENSMUSG00000002664	Pspn	2	0	0	0	0	0	0	0	0	0	0	0	0	0	3	0	0	0	0	1	0	0	0	7	0	0	0	0	0	0	0	0	0	0	0	1	0	0	0	0	1	0	1	0	0	0	0	0
ENSMUSG00000002668	Dennd1c	1	2	1	0	12	13	27	15	27	70	106	86	38	36	23	26	30	31	32	103	93	82	78	25	0	2	0	1	0	1	0	1	0	0	3	0	1	0	1	2	0	0	2	3	6	2	4	0
ENSMUSG00000002679	Med6	135	159	122	138	125	95	123	130	216	461	364	222	238	233	258	187	263	182	246	410	336	323	282	285	135	138	98	98	109	77	132	148	75	91	62	41	114	120	121	133	108	110	107	133	97	131	109	114
ENSMUSG00000002688	Prkd1	273	410	433	472	143	79	327	539	928	356	466	274	456	512	621	819	966	1105	579	700	355	410	353	379	80	79	100	105	100	106	51	153	62	76	18	66	74	92	58	86	20	99	75	74	54	87	60	85
ENSMUSG00000002699	Lcp2	5	4	3	1	26	11	35	23	41	78	135	68	43	52	33	23	36	32	57	132	111	116	90	41	0	0	5	0	7	2	2	0	0	2	0	0	1	1	1	1	0	0	1	6	4	0	1	3
ENSMUSG00000002718	Cse1l	1452	1533	537	779	911	870	650	899	1362	1765	1936	1184	1961	1735	2122	1254	1344	1581	1288	1940	1794	1993	1733	1527	1081	1400	1262	1312	1376	1124	1340	992	908	911	609	567	1147	1295	1049	1034	1038	966	595	1531	925	1252	860	1196
ENSMUSG00000002728	Naa20	280	326	170	200	342	669	346	321	339	711	712	468	436	394	579	334	345	363	417	783	628	653	631	581	273	335	235	188	246	244	311	267	250	256	209	218	297	368	238	294	274	249	253	328	248	295	229	316
ENSMUSG00000002731	Prkra	278	325	906	737	335	292	774	1386	2015	1442	727	483	1677	1611	613	1915	1705	2092	1095	1641	1139	987	749	573	200	236	223	214	193	255	184	287	162	176	106	94	159	215	190	239	164	267	205	257	160	208	167	183
ENSMUSG00000002732	Fkbp7	147	189	38	43	107	114	122	107	146	495	357	259	261	189	252	169	203	147	232	443	362	386	315	318	72	88	125	102	159	115	153	167	53	66	89	103	80	99	121	136	113	107	97	154	111	106	79	99
ENSMUSG00000002733	Plekha3	224	251	462	433	416	357	494	825	635	925	614	478	645	687	507	633	652	724	514	959	772	711	561	466	283	328	290	311	408	286	479	599	282	311	366	373	291	387	323	531	574	474	320	458	369	439	354	261
ENSMUSG00000002741	Ykt6	1251	1341	1191	1046	877	465	1274	1789	1736	2276	1804	1249	1973	1944	1904	1548	2079	2151	1620	2315	2127	2125	1883	1705	1144	1178	1364	1173	1426	1288	1564	1534	895	969	1218	962	1202	1503	1332	1585	1323	1357	1684	1578	1136	1398	1322	1031
ENSMUSG00000002748	Baz1b	2880	3004	857	1191	1864	2283	1636	1750	1879	2314	4872	3684	2662	2455	3413	1732	2048	2020	2754	3237	3238	4448	3716	3136	1834	2089	1924	1659	2041	1702	2343	1267	1497	1549	1303	1437	1983	2351	1980	1901	1931	1588	1024	2490	1726	2237	1537	1993
ENSMUSG00000002763	Pex6	951	1015	331	247	350	189	554	685	1642	1905	1549	1056	1657	1602	1498	1282	1484	1722	1407	2032	1748	1809	1480	1154	344	457	361	374	354	329	462	382	289	297	220	206	371	408	369	466	312	353	503	489	265	408	418	311
ENSMUSG00000002767	Mrpl2	469	499	194	186	199	202	170	177	461	801	708	403	594	448	853	304	469	553	428	788	702	701	687	609	317	383	306	294	258	237	326	216	237	246	113	117	305	324	238	320	247	207	395	361	211	266	311	312
ENSMUSG00000002768	Mea1	420	474	299	263	434	399	372	395	595	1657	1433	1000	959	812	870	445	755	639	1004	1358	1432	1541	1193	783	517	530	417	400	368	376	623	554	344	355	321	250	459	518	389	485	428	456	603	445	286	455	443	342
ENSMUSG00000002769	Gnmt	13	11	4	6	7	6	11	6	6	42	64	35	16	13	21	22	21	11	52	35	36	49	52	19	2	5	4	5	4	5	6	1	2	3	9	6	4	2	1	4	6	1	3	2	5	2	11	0
ENSMUSG00000002771	Grin2d	12	32	17	27	0	7	10	14	25	40	43	21	12	14	29	16	26	26	19	58	39	38	23	40	17	11	26	25	27	26	7	14	13	13	17	13	4	12	15	14	18	13	39	31	15	26	24	27
ENSMUSG00000002778	Kdelr1	1532	1740	529	448	1037	1043	817	781	1065	2707	2290	1409	1379	1203	2433	986	1183	1208	1339	2606	2204	2314	1826	1953	1135	1270	1401	1226	1453	1295	1582	1275	858	843	738	737	882	1196	1186	1465	1154	1026	1714	1293	936	1224	1171	1064
ENSMUSG00000002781	Tmem143	218	207	81	52	158	112	136	199	267	420	425	273	322	269	360	252	267	273	256	429	401	381	378	319	130	123	143	121	122	122	170	183	98	108	86	127	85	116	128	124	134	162	167	177	121	169	130	137
ENSMUSG00000002791	Pdxk-ps	2	0	0	3	0	12	3	1	0	0	0	1	0	0	2	0	2	1	1	1	2	2	4	2	4	0	1	1	4	0	1	1	0	4	2	0	1	3	3	2	2	1	2	3	1	0	0	5
ENSMUSG00000002797	Ggct	118	125	106	101	147	162	205	279	348	706	643	404	375	359	350	326	348	340	430	594	503	535	390	358	33	36	62	40	50	62	49	91	33	30	93	99	37	49	60	119	57	65	42	87	56	68	63	29
ENSMUSG00000002799	Jag2	231	255	200	193	181	126	116	122	323	442	1265	710	404	281	512	162	335	282	771	680	644	1054	858	421	11	18	21	26	42	35	17	29	21	22	18	17	45	38	54	53	14	22	36	70	58	50	58	17
ENSMUSG00000002803	Btbd6	405	476	154	153	251	195	205	169	211	478	611	454	325	280	584	237	300	312	366	527	437	541	537	525	184	253	147	146	121	123	193	144	167	195	84	134	204	230	133	122	143	107	226	136	121	130	106	165
ENSMUSG00000002804	Nudt14	100	115	52	38	60	50	59	64	156	261	215	130	166	156	290	113	176	177	153	252	195	230	195	222	74	101	105	87	90	67	113	100	64	69	59	34	88	91	86	81	62	81	112	91	69	79	80	64
ENSMUSG00000002808	Epdr1	551	504	409	413	4415	613	401	287	493	980	1216	784	716	779	3503	716	808	667	817	1071	1055	1083	1072	1752	1336	1315	2791	1892	2832	1993	5458	2358	1126	1086	1528	1723	723	1079	1565	1740	3376	1725	1955	1944	1227	2299	1707	1661
ENSMUSG00000002812	Flii	1973	2198	889	945	1146	1507	1643	1862	3168	4165	5307	3630	3846	3652	2797	2796	3289	3591	3840	4775	4779	5758	4743	2426	1463	1985	1491	1417	1464	1347	1790	1593	1283	1346	932	1023	1585	1683	1546	1769	1352	1670	1888	1703	1191	1521	1482	1376
ENSMUSG00000002814	Top3a	311	379	274	281	161	135	182	212	508	356	641	357	390	318	501	472	519	614	492	444	391	440	477	357	139	173	194	143	181	170	236	138	145	146	122	93	145	155	160	162	147	170	222	234	138	168	165	161
ENSMUSG00000002820	Atg4d	258	268	159	157	152	87	182	198	427	556	489	443	497	466	443	322	413	432	475	634	571	570	513	320	165	208	194	177	225	196	290	161	175	145	144	146	203	222	196	233	192	190	299	214	158	229	227	179
ENSMUSG00000002825	Qtrt1	263	306	36	49	111	89	71	53	192	350	389	200	230	162	472	171	205	232	256	429	333	371	324	300	146	219	140	129	127	120	136	88	110	128	76	58	167	157	120	104	118	92	163	165	120	116	122	147
ENSMUSG00000002831	Plin4	25	18	1	2	2936	242	306	62	313	918	1318	1412	2554	1745	8455	232	248	242	400	1241	1966	1797	1990	3279	9	14	126	97	92	75	53	11	64	83	21	9	5	6	65	54	36	11	68	68	41	102	92	105
ENSMUSG00000002833	Hdgfl2	1081	1080	605	648	582	368	503	627	1188	1853	1478	1021	1595	1565	1713	956	1199	1341	1176	1872	1764	1798	1804	1162	655	831	879	834	811	778	917	762	589	579	463	430	802	851	794	917	741	697	1038	1147	757	985	821	810
ENSMUSG00000002835	Chaf1a	1061	1148	231	287	419	439	200	188	433	871	1728	969	716	550	1259	284	515	517	986	882	881	1396	1288	1028	307	481	343	356	463	429	465	183	289	261	209	194	404	416	299	237	244	242	466	427	283	411	240	438
ENSMUSG00000002844	Adprh	1036	1232	358	341	588	417	443	386	660	1389	1247	870	1036	839	1263	583	629	817	785	1342	1266	1329	1218	1160	706	777	749	618	785	696	1050	653	505	551	475	365	547	678	643	832	759	532	1030	1059	703	874	831	729
ENSMUSG00000002845	Tmem39a	858	973	248	251	515	600	478	526	543	658	1049	663	735	591	1069	454	578	619	681	907	821	870	738	981	417	511	519	398	510	409	528	345	377	359	246	243	478	569	490	532	376	274	481	574	425	515	420	392
ENSMUSG00000002846	Timmdc1	167	193	88	77	132	96	112	138	199	322	236	180	228	235	293	141	222	201	187	336	242	293	254	227	212	184	232	189	208	203	225	187	166	160	155	115	140	194	170	267	181	139	260	258	164	260	209	155
ENSMUSG00000002847	Pla1a	26	29	0	0	19	53	26	18	26	59	58	24	36	33	99	13	55	32	31	74	52	57	31	74	92	85	228	177	303	215	375	45	36	32	30	27	22	33	106	49	134	56	126	95	33	78	86	61
ENSMUSG00000002870	Mcm2	2310	2058	338	469	472	815	200	152	369	982	1816	789	833	643	1755	283	441	662	942	965	1233	1449	1497	1524	614	852	589	614	737	617	704	246	512	497	283	311	847	874	566	429	353	303	831	694	407	534	418	698
ENSMUSG00000002871	Tpra1	602	676	122	122	236	182	227	204	602	933	1177	804	661	560	1008	398	594	611	773	1151	923	1115	911	923	339	405	402	352	320	300	420	295	302	296	203	179	337	373	256	323	292	262	482	467	277	317	320	347
ENSMUSG00000002881	Nab1	552	691	966	1284	1202	1397	1488	2157	2357	2818	2107	1841	2243	2554	1431	2339	2109	2477	2015	2895	2283	2627	1690	1379	1049	1191	1178	1054	1542	1321	1351	1250	866	980	660	872	1154	1270	1350	2240	1254	1307	253	1470	1061	1646	1778	1011
ENSMUSG00000002885	Adgre5	156	169	27	34	354	339	167	103	227	611	1093	880	337	294	525	216	235	344	547	888	702	1333	1033	437	198	228	180	181	213	306	428	370	206	169	342	224	196	215	259	421	311	451	378	287	227	243	365	86
ENSMUSG00000002897	Il17ra	1747	1546	426	411	428	251	1027	1045	1265	989	801	578	1028	1095	2559	1285	1549	1545	1377	1333	926	1081	934	1304	643	821	539	453	532	498	703	1354	482	582	608	1228	793	781	580	756	453	1233	641	651	467	733	792	361
ENSMUSG00000002900	Lamb1	2356	2180	216	421	794	963	658	611	1240	2448	6445	3607	1582	1490	3196	1201	2205	1388	3251	3248	2979	6353	3747	2322	925	1340	958	1002	1293	2045	2787	3256	907	938	918	1085	1862	1586	1823	2279	2250	3152	1174	2015	1352	1357	1088	1043
ENSMUSG00000002908	Kcnn1	23	23	1	2	1	0	7	1	7	15	24	17	11	9	21	6	5	10	15	24	14	34	29	15	9	8	25	34	36	24	3	2	1	2	7	1	8	7	25	16	6	3	17	36	26	25	17	19
ENSMUSG00000002910	Arrdc2	126	110	9	6	18	3	27	13	70	113	184	87	192	130	163	35	54	79	83	141	190	149	160	107	12	23	27	35	29	16	18	17	11	5	8	7	18	13	30	35	14	24	22	31	9	15	21	35
ENSMUSG00000002930	Ppp1r17	0	0	0	1	0	0	0	0	0	0	0	0	0	0	0	0	0	0	0	0	0	0	0	0	0	0	0	0	0	0	0	0	0	0	0	0	0	0	0	0	0	0	0	0	0	0	0	0
ENSMUSG00000002944	Cd36	804	870	0	2	280	258	210	120	341	563	1004	472	2387	2058	1424	304	96	325	209	908	1401	721	1698	789	168	261	349	395	477	341	1093	64	125	159	176	105	257	257	495	497	576	127	90	250	154	166	74	413
ENSMUSG00000002948	Map2k7	1040	1129	675	691	856	795	704	848	1211	1499	1536	1253	1238	1124	1566	1082	1142	1489	1238	1863	1451	1658	1712	1691	640	762	638	488	527	467	705	551	537	675	421	468	766	853	527	697	571	567	744	746	550	695	511	501
ENSMUSG00000002949	Timm44	827	853	338	369	421	394	681	812	1602	1401	1226	935	1364	1382	1368	1433	1642	1897	1226	1888	1332	1480	1252	1150	471	615	511	464	513	409	615	538	386	421	264	317	471	539	411	484	463	446	486	631	439	563	504	496
ENSMUSG00000002957	Ap2a2	1145	1170	226	325	493	501	443	407	908	1885	2005	1364	1226	1121	1651	741	986	997	1267	1866	1854	2305	1659	1302	1470	1805	1503	1536	1317	1555	1602	2143	1259	1186	1408	662	1881	1856	1301	1218	1189	2031	2325	1433	955	1331	1177	1497
ENSMUSG00000002963	Pnkp	351	352	99	96	178	124	159	125	310	616	525	346	428	411	546	231	360	369	354	618	607	574	527	465	249	306	251	260	284	271	271	231	224	218	137	132	265	299	243	293	252	212	376	330	233	326	306	212
ENSMUSG00000002968	Med25	1811	2049	939	883	753	618	1024	1278	2712	2830	2424	1729	2338	2105	2670	2024	2997	3051	2398	3116	2565	2448	2294	2120	1267	1284	1551	1177	1237	1075	1399	808	1005	1031	683	653	1119	1358	1080	1251	884	851	1672	1461	961	1326	1158	1101
ENSMUSG00000002980	Bcam	148	171	78	74	432	355	592	336	959	2378	2692	2020	855	571	1283	652	1280	786	1944	1768	1613	2422	1361	1127	193	279	413	422	419	474	446	1073	295	323	566	453	535	411	436	264	303	673	719	517	354	385	379	383
ENSMUSG00000002981	Clptm1	2111	2344	976	843	891	606	1000	1176	2221	3115	2622	1684	2476	2172	2558	1822	2302	2662	2163	3195	2733	2916	2414	2088	1184	1366	1329	1231	1547	1341	1892	1616	967	967	997	1028	1176	1279	1487	1947	1533	1483	1937	1775	1249	1723	1824	1250
ENSMUSG00000002983	Relb	77	64	39	41	88	42	103	95	227	436	262	215	232	222	145	176	183	163	235	378	381	339	300	140	25	47	57	50	57	54	65	69	17	39	48	27	38	30	47	52	54	64	50	62	38	68	81	34
ENSMUSG00000002984	Tomm40	783	755	306	217	199	129	280	320	1004	1167	836	510	1128	950	1156	662	926	1283	756	1304	934	937	844	813	706	789	616	504	549	456	685	578	525	500	412	328	682	748	535	496	522	491	824	673	408	564	488	567
ENSMUSG00000002985	Apoe	2952	2726	27	39	2253	3747	7066	3231	10225	19787	18111	14353	15861	14289	7151	8494	10027	8554	8651	28739	25069	19768	19892	7021	430	583	801	505	1175	601	3276	685	352	473	219	236	420	285	330	440	795	302	385	469	278	431	318	291
ENSMUSG00000002992	Apoc2	1	0	0	0	0	0	0	0	0	0	0	3	2	0	0	0	0	0	0	2	0	3	0	0	0	0	0	1	0	0	0	0	0	0	0	0	0	0	0	0	0	0	0	0	0	0	0	0
ENSMUSG00000002996	Hbp1	1439	1468	1533	1722	1258	1593	1435	2202	3384	4159	3783	2400	3292	2884	3066	2974	3599	3654	2907	4659	3600	4094	3095	2316	1053	1393	1305	1089	1471	1040	1557	1470	953	1132	795	834	1246	1293	1313	1625	1487	1487	887	1755	1152	1392	1334	1178
ENSMUSG00000002997	Prkar2b	13846	14110	1645	2101	5610	8811	2521	4858	2521	2319	4187	2387	3981	4145	9824	1744	2130	2528	2211	3208	4679	3635	5476	16982	2013	2551	3301	3638	2114	1839	2647	980	2592	2704	653	1396	2904	3179	1570	1678	2123	1285	1620	2554	1901	1913	807	4029
ENSMUSG00000003031	Cdkn1b	989	1140	865	804	4526	1997	1205	1725	1400	2234	3471	3081	1493	1562	4485	1625	1715	1539	2040	2626	2446	3439	2735	2643	1879	1621	2574	1846	1965	1157	1688	1228	2631	2271	1199	1667	1134	1879	1096	1907	1529	1101	2443	2168	1943	3604	2242	1830
ENSMUSG00000003032	Klf4	406	356	890	1405	151	96	263	286	437	1167	403	490	722	614	121	378	508	584	472	835	767	666	638	165	99	108	90	100	232	162	151	330	146	122	403	153	138	115	209	354	314	272	196	370	260	470	728	75
ENSMUSG00000003033	Ap1m1	801	940	263	327	436	404	266	306	701	1383	1525	873	937	772	1258	477	697	819	1116	1400	1298	1502	1325	947	507	690	466	452	518	410	553	378	494	492	294	263	604	606	487	546	435	336	738	706	421	619	522	407
ENSMUSG00000003037	Rab8a	486	572	376	310	557	417	474	497	805	1354	1203	877	1075	956	1043	681	808	850	949	1464	1266	1319	1221	901	534	613	562	532	547	552	678	610	477	507	460	379	515	634	562	647	545	561	859	689	487	625	622	471
ENSMUSG00000003038	Hmgn2	961	888	476	440	1203	239	128	207	1129	2006	1625	1320	1126	1041	1632	768	817	1420	1111	2172	2196	2068	1395	1456	376	610	459	456	555	453	453	316	744	814	408	346	617	863	464	660	376	338	1115	861	679	875	649	532
ENSMUSG00000003039	Fam32a	1423	1434	912	793	1623	1493	1506	1672	2484	3172	3247	2230	2993	2659	2622	2139	2411	2621	2591	3561	2811	3372	3072	2171	1406	1551	1531	1303	1365	1187	1869	1714	1151	1167	1170	949	1336	1451	1338	1420	1599	1478	1710	1342	1046	1255	1278	1349
ENSMUSG00000003051	Elf3	51	82	17	22	58	52	25	6	36	28	158	100	49	60	122	28	51	40	108	75	50	101	22	75	24	25	36	34	33	33	8	10	30	46	25	9	33	38	21	22	5	7	65	35	40	24	42	13
ENSMUSG00000003053	Cyp2c29	1	2	0	0	0	4	0	5	4	3	8	6	3	1	5	0	2	0	3	7	6	6	3	5	0	0	0	0	0	0	0	0	0	0	0	0	0	0	0	0	0	0	0	0	0	0	0	0
ENSMUSG00000003062	Stard3nl	304	297	191	185	251	166	259	331	615	1121	813	537	716	689	583	555	680	703	566	955	801	985	732	431	306	390	458	383	563	412	870	562	255	219	309	269	314	353	460	423	641	448	332	473	323	446	407	334
ENSMUSG00000003068	Stk11	1450	1657	876	777	704	514	811	798	2238	2353	2302	1485	2090	1871	2372	1614	2115	2505	1946	2669	2137	2344	2078	1786	927	1056	851	750	908	758	1062	953	725	800	564	513	962	1089	800	900	766	797	1174	1040	668	929	812	705
ENSMUSG00000003070	Efna2	65	98	73	89	62	95	45	18	27	64	96	104	49	37	101	20	29	22	58	92	81	120	107	121	55	43	112	76	100	111	68	47	46	40	57	21	25	37	52	101	55	19	128	96	86	108	91	63
ENSMUSG00000003072	Atp5d	1519	1660	437	396	636	296	491	433	1431	2854	2105	1158	1830	1386	2775	998	1389	1681	1558	2695	2200	2169	1851	2158	1199	1557	1320	1253	1211	1166	1400	1217	954	849	733	535	1182	1299	1125	1169	1000	967	1777	1451	927	1288	1103	1203
ENSMUSG00000003099	Ppp5c	590	633	116	93	130	167	183	179	472	911	985	536	479	475	784	378	462	577	518	900	871	968	854	573	310	473	395	352	384	328	485	335	205	186	207	179	374	324	316	363	370	321	431	424	209	329	347	328
ENSMUSG00000003119	Cdk12	794	782	825	1149	608	1199	824	996	1072	846	1478	1121	1168	1214	1068	1073	1081	1411	886	1108	984	1378	1049	937	667	622	768	539	729	648	710	459	529	569	574	569	671	824	748	852	707	744	317	938	700	877	715	634
ENSMUSG00000003123	Lipe	282	345	112	111	353	352	258	147	334	564	658	504	407	304	710	277	360	323	422	698	574	666	580	555	154	192	234	220	184	175	155	152	128	117	133	90	112	123	124	160	156	132	352	239	140	251	262	222
ENSMUSG00000003131	Pafah1b2	1168	1354	2400	2489	2196	1820	1945	2739	2893	2906	3037	2105	2936	2805	2474	2485	2845	3213	2368	3490	3241	3167	2864	1965	2051	2149	2272	2197	2707	2106	2688	2148	2078	2138	2187	1780	1956	2700	2253	2672	2856	2466	2786	3221	2488	2983	2334	2036
ENSMUSG00000003134	Tbc1d8	628	504	442	426	716	366	407	699	1336	1637	1230	847	1833	1484	1005	908	966	1668	824	1618	1736	1502	1215	831	132	145	171	171	230	185	291	390	128	127	115	106	118	98	190	303	255	344	141	257	147	218	230	95
ENSMUSG00000003135	Cnot11	421	456	233	215	353	373	302	393	508	954	926	606	600	606	806	438	529	524	547	909	848	890	766	787	455	536	471	425	511	458	599	531	386	457	396	318	426	583	508	625	556	528	623	676	529	618	601	417
ENSMUSG00000003153	Slc2a3	37	26	268	268	57	65	243	248	326	493	329	267	344	293	101	336	504	440	696	536	456	609	314	102	42	41	52	44	75	78	98	89	41	54	58	42	38	43	47	60	47	70	74	81	42	84	63	38
ENSMUSG00000003154	Foxj2	434	514	604	658	430	348	652	821	1132	1299	1341	1178	1067	1131	794	1141	1331	1260	1122	1575	1198	1529	1160	743	339	387	461	401	453	445	558	566	345	391	410	356	441	498	440	639	380	477	572	729	480	609	641	380
ENSMUSG00000003161	Sri	397	440	345	333	575	680	595	816	953	1816	1264	1058	1059	1100	1008	882	939	914	1020	1777	1464	1520	1252	993	406	516	379	361	345	332	431	641	453	392	294	302	397	485	323	434	332	532	292	373	279	382	315	299
ENSMUSG00000003166	Dgcr2	2717	2556	1104	988	1129	879	1395	1279	1874	2989	2438	2007	1832	1819	2658	1663	1981	2221	2097	2946	2481	2805	2607	2672	889	1044	1170	1001	1157	966	1464	919	776	801	690	660	977	1065	1185	1240	1114	959	1432	1263	970	1137	1071	961
ENSMUSG00000003184	Irf3	580	671	362	320	753	594	595	566	1132	1885	1703	1410	1421	1372	1403	1068	1234	1279	1344	2046	1849	1910	1860	1293	499	551	502	398	446	393	566	436	440	508	328	363	442	550	421	553	384	435	556	571	376	502	443	346
ENSMUSG00000003190	Bcl2l12	148	135	49	57	88	98	67	91	146	217	233	242	229	196	272	155	175	189	242	281	255	338	333	281	117	114	122	85	110	93	105	71	118	150	72	69	125	143	89	109	77	66	159	160	92	145	79	97
ENSMUSG00000003198	Zfp959	95	102	55	78	121	272	115	147	106	168	175	142	105	103	179	113	105	109	133	227	135	185	208	168	102	89	91	89	99	85	107	74	87	70	66	65	67	129	82	124	82	95	11	107	100	108	74	83
ENSMUSG00000003199	Mpnd	608	681	65	58	150	96	139	166	403	1041	815	496	524	441	1286	284	492	448	562	973	860	1042	833	873	516	638	537	550	477	420	498	359	350	387	167	140	486	473	403	411	370	340	657	488	287	383	417	459
ENSMUSG00000003200	Sh3gl1	919	941	502	464	430	442	563	442	935	1810	1486	1100	1188	1059	1241	752	999	1123	1039	1666	1554	1641	1444	1108	780	769	731	700	692	776	892	797	613	601	549	482	733	846	676	658	678	786	1163	896	614	747	681	600
ENSMUSG00000003206	Ebi3	1	0	2	1	2	0	19	3	11	31	38	24	16	22	9	6	10	8	15	48	60	36	21	22	1	2	4	4	2	0	2	2	0	1	2	0	1	0	4	2	4	3	0	6	4	3	1	3
ENSMUSG00000003208	Yju2	161	171	60	68	66	87	81	75	124	238	275	165	169	127	198	95	145	127	201	259	185	264	208	196	90	121	90	81	69	62	87	70	56	67	39	43	116	103	48	90	61	69	116	89	60	91	72	71
ENSMUSG00000003226	Ranbp2	2707	2820	1724	2723	3359	4041	3421	4261	3998	2835	6573	5117	5529	5054	4126	4680	3808	4657	4101	3933	3783	6631	4914	3256	3434	2923	3609	2646	3683	3236	3794	2132	2998	2921	2698	2709	3786	4820	3786	4190	4151	3751	224	4568	3311	4630	1713	3031
ENSMUSG00000003227	Edar	2	4	28	18	5	8	13	3	14	24	23	24	15	6	16	7	23	14	15	27	13	26	13	10	17	8	33	11	18	17	5	5	6	15	3	0	3	3	8	3	2	5	9	12	4	7	0	14
ENSMUSG00000003228	Grk5	82	81	70	78	257	263	450	387	252	300	552	529	277	320	271	292	323	236	364	543	459	786	559	300	75	78	101	89	118	116	155	204	61	91	125	97	69	90	94	173	274	232	58	127	111	121	148	65
ENSMUSG00000003233	Dvl3	1202	1359	1022	1052	757	803	1013	1206	1671	2535	2001	1576	1888	1868	1704	1496	1713	2125	1745	2695	2383	2214	1875	1570	1011	1168	1277	1105	1166	1053	1384	1223	908	1032	1060	831	1018	1329	1255	1570	1230	1322	1477	1753	1344	1550	1297	1081
ENSMUSG00000003234	Abcf3	955	1000	526	534	638	554	796	877	1883	2028	3042	2073	2160	1759	1514	1422	1856	1731	2190	2451	2140	2752	2210	1344	459	627	473	388	471	402	721	552	429	451	366	346	605	605	533	792	539	566	609	658	365	640	655	400
ENSMUSG00000003235	Eif2b5	900	876	312	357	357	298	315	314	607	842	1116	662	775	709	1154	523	703	775	709	1004	825	1077	960	817	708	884	648	648	727	600	977	725	570	549	460	361	725	761	683	780	775	695	946	899	585	746	731	699
ENSMUSG00000003269	Cyth2	624	775	1017	785	440	552	879	1303	1490	1505	1046	822	1274	1435	1140	1216	1576	1681	1159	1702	1393	1189	1118	1208	781	833	894	729	746	710	814	872	684	656	692	465	640	814	705	921	754	746	949	937	662	887	771	569
ENSMUSG00000003271	Sult2b1	1	4	1	1	0	0	0	0	2	9	3	2	0	0	12	0	0	0	2	5	2	3	3	3	0	1	0	2	4	2	2	3	1	2	5	0	0	1	1	3	6	4	2	3	1	4	12	0
ENSMUSG00000003273	Car11	41	54	15	9	21	87	191	232	202	197	146	52	139	168	32	116	238	319	175	349	86	79	56	57	42	33	161	149	184	200	259	184	9	9	74	67	28	19	124	146	125	124	102	139	97	154	135	106
ENSMUSG00000003279	Dlgap1	181	263	165	194	239	203	120	297	221	432	555	451	453	384	455	207	165	241	194	461	839	486	727	474	82	98	145	106	100	112	58	11	51	45	19	27	57	72	69	76	38	26	74	90	59	52	41	71
ENSMUSG00000003282	Plag1	52	59	109	183	88	85	44	48	81	87	308	354	91	65	140	58	65	58	139	131	119	321	181	81	19	24	29	16	40	33	59	37	18	24	30	42	18	41	37	50	32	52	5	35	43	28	21	23
ENSMUSG00000003283	Hck	1	4	0	1	9	32	20	11	30	59	59	45	37	49	30	27	34	31	41	99	106	78	52	18	272	383	149	193	150	135	89	92	327	215	153	34	133	207	98	66	47	42	347	231	137	250	194	182
ENSMUSG00000003299	Mrpl4	433	495	132	131	271	250	186	168	415	990	938	607	637	467	860	311	465	439	569	1010	888	911	863	695	279	355	384	278	300	313	353	215	251	254	196	152	293	339	296	316	258	224	400	412	284	382	307	239
ENSMUSG00000003308	Keap1	1153	1202	553	475	540	418	641	668	1518	1848	1980	1399	1644	1388	1681	1136	1537	1779	1478	1998	1854	2148	1766	1371	708	772	636	625	645	659	994	873	561	579	478	498	699	788	646	810	635	773	909	801	522	757	702	637
ENSMUSG00000003309	Ap1m2	45	34	79	44	22	5	20	52	96	151	256	166	126	82	81	42	99	72	175	164	158	278	146	63	3	1	1	1	2	2	2	1	5	5	2	2	4	2	2	0	0	2	3	1	0	2	1	0
ENSMUSG00000003316	Glg1	5067	6119	2727	3331	2348	3211	3245	4327	5458	5239	6535	4975	5159	5098	5224	5019	5898	6978	4705	6265	5378	7821	5729	4855	4633	5037	4407	3585	3973	3196	4530	3673	3823	3809	2437	2736	4190	5110	3629	4548	3410	3430	2413	3960	2907	3563	2985	3039
ENSMUSG00000003341	Atp8b3	4	4	15	11	5	3	6	6	21	4	1	1	10	8	6	19	22	14	3	9	7	2	8	1	4	1	2	10	5	7	2	5	6	1	4	11	4	5	8	5	9	5	8	5	5	8	5	4
ENSMUSG00000003344	Btbd2	912	1009	390	309	457	389	572	460	1226	1739	1701	1082	1260	1116	1620	789	1272	1276	1274	1924	1474	1704	1580	1095	456	543	571	507	502	436	681	541	425	373	367	267	383	412	452	559	468	457	735	567	426	492	472	472
ENSMUSG00000003345	Csnk1g2	1667	1830	987	918	1030	652	1278	1266	2700	3795	3206	2399	3001	2626	2898	2086	2658	3158	2821	3864	3377	3464	3226	2600	1621	1814	1802	1660	1784	1686	2177	1702	1296	1285	956	921	1452	1761	1721	2015	1692	1747	2137	1897	1368	1658	1582	1431
ENSMUSG00000003346	Abhd17a	522	550	380	266	230	61	345	343	871	1316	964	622	934	769	1103	612	1071	990	925	1324	1059	974	975	846	504	554	561	465	585	485	622	592	401	427	363	286	428	423	517	572	437	551	740	614	417	620	667	408
ENSMUSG00000003348	Mob3a	276	336	225	209	302	322	365	360	396	738	767	636	589	543	475	318	503	318	551	768	750	831	766	447	411	514	419	399	399	484	365	385	379	417	271	227	536	617	445	546	269	366	594	449	307	387	498	359
ENSMUSG00000003352	Cacnb3	417	538	87	130	296	420	204	125	343	970	858	710	371	389	698	242	564	432	670	907	648	918	746	737	950	1032	1596	1479	1534	1512	1863	1463	753	782	1138	948	944	1064	1501	1609	1639	1588	1566	1618	1026	1306	1313	1188
ENSMUSG00000003354	Ccdc65	10	13	9	6	4	4	24	36	11	33	28	17	11	7	23	4	7	9	21	31	33	62	27	26	4	3	15	11	16	16	10	15	1	2	3	6	1	5	7	16	9	7	7	13	12	14	15	7
ENSMUSG00000003355	Fkbp11	121	106	6	15	35	75	25	10	13	66	100	53	51	36	181	23	25	37	40	96	87	70	84	126	95	145	120	90	109	103	81	52	79	76	34	17	80	106	52	70	31	37	143	95	81	105	85	89
ENSMUSG00000003360	Ddx23	1563	1699	623	682	874	621	883	937	1598	1952	2738	1654	1849	1756	2279	1369	1779	1915	1821	2357	2250	2862	2336	1683	1006	1356	1025	918	1098	907	1532	1083	949	859	754	749	1288	1260	1084	1143	1165	1129	1417	1399	889	1207	1108	1073
ENSMUSG00000003363	Pld3	996	1127	511	357	546	481	655	740	3282	5112	2781	1837	4611	2706	1584	2192	1657	4179	1740	4920	5225	3864	3203	1320	511	681	720	709	813	698	1053	718	421	414	592	404	477	466	714	793	816	683	1011	774	505	683	932	525
ENSMUSG00000003378	Grik5	619	604	97	105	243	221	101	68	174	449	772	572	256	192	816	141	305	215	391	592	477	760	654	769	427	476	580	569	503	514	527	469	367	368	340	283	379	450	488	459	489	374	759	666	429	600	481	531
ENSMUSG00000003379	Cd79a	5	3	0	1	1	0	1	2	1	3	5	4	0	2	5	0	0	0	1	5	10	1	3	5	0	1	2	2	4	1	0	1	2	2	2	5	4	0	3	1	2	0	1	1	0	1	5	2
ENSMUSG00000003380	Rabac1	641	692	287	205	594	236	770	645	1640	4373	2804	2040	2461	1747	1593	1261	2094	1815	2275	3606	3041	3246	2473	1122	490	576	605	484	548	534	730	749	399	429	420	344	434	486	496	668	508	550	819	769	514	798	735	392
ENSMUSG00000003382	Etv3	527	548	500	598	497	293	524	675	684	746	1114	965	869	759	861	721	769	920	778	925	840	1210	908	757	435	438	406	359	432	402	534	421	438	515	415	451	526	604	441	573	408	491	401	643	485	647	470	425
ENSMUSG00000003402	Prkcsh	2665	2897	753	646	474	365	750	804	1679	2486	2078	1224	1876	1627	2655	1336	1841	2120	1633	2719	2257	2357	1776	1969	1176	1562	1728	1370	1861	1558	1865	1382	894	956	864	801	1283	1430	1749	1975	1266	1145	2046	1871	1303	1632	1854	1307
ENSMUSG00000003410	Elavl3	58	59	33	54	35	76	36	34	61	219	441	274	105	93	129	27	94	47	280	184	201	227	269	169	3	1	1	1	2	0	4	2	4	9	3	1	4	3	1	5	3	2	1	3	0	2	2	0
ENSMUSG00000003411	Rab3b	22	4	67	31	17	13	75	129	163	63	45	25	97	113	12	185	296	175	296	179	39	48	14	19	4	16	0	2	6	11	2	10	6	12	5	10	13	8	2	5	0	11	5	6	7	4	4	1
ENSMUSG00000003418	St8sia6	3	6	1	2	70	33	56	32	34	28	79	91	23	24	29	23	28	18	32	65	65	98	25	27	0	2	1	0	0	0	2	0	0	1	0	0	2	0	0	0	0	0	0	0	1	0	0	0
ENSMUSG00000003420	Fcgrt	680	686	9	3	751	860	884	462	695	2260	2706	2316	1065	764	1716	787	1215	656	1448	2744	2122	3059	2120	1484	200	246	536	427	500	371	345	230	237	180	229	217	239	237	350	508	315	193	636	564	363	539	540	302
ENSMUSG00000003421	Nosip	610	629	590	506	394	568	519	695	1350	1523	1313	823	1322	1141	1064	912	1253	1202	1221	1591	1277	1306	1082	853	538	668	567	541	548	448	612	568	452	415	347	335	522	624	548	607	503	481	758	732	470	551	565	467
ENSMUSG00000003423	Pih1d1	348	366	87	86	119	86	113	117	356	736	611	357	401	394	564	224	387	396	423	700	593	678	572	400	212	295	247	208	196	216	287	220	161	168	124	102	207	213	200	297	249	206	262	274	175	225	251	192
ENSMUSG00000003429	Rps11	7009	7802	1933	1823	3037	4369	2121	1535	3817	8875	8953	5134	5981	4498	12936	2811	4045	4492	6498	9043	8265	7969	8235	9847	4504	6179	4694	4232	4430	3785	4704	3024	3429	3418	1538	1698	4983	5314	3844	4637	3268	2505	5185	4443	2871	4047	3506	5084
ENSMUSG00000003435	Supt5	2577	2860	1914	1918	1186	1144	2278	2976	5905	4933	4701	3063	5175	4821	3982	4549	5741	6906	4876	6070	4825	5466	4412	3007	1721	2338	2157	1995	2209	1864	2636	2401	1393	1483	1554	1355	1807	1965	2171	2540	2017	2368	2857	2931	1908	2747	2717	2088
ENSMUSG00000003436	Dll3	7	11	20	14	0	2	6	5	4	12	22	10	7	7	5	2	4	5	10	9	7	8	12	7	2	3	13	7	7	23	18	17	4	2	12	5	0	1	7	7	6	9	17	9	4	15	12	4
ENSMUSG00000003437	Paf1	1089	1173	948	998	794	1029	1023	1309	1638	2395	2384	1661	2174	1919	1590	1371	1667	1785	1732	2677	2218	2463	2366	1449	742	857	851	784	847	774	1105	870	547	590	533	543	833	852	839	1036	819	907	903	979	724	998	963	844
ENSMUSG00000003438	Timm50	565	632	170	144	193	133	188	163	425	723	796	444	505	394	840	298	435	440	445	778	664	775	648	609	338	413	278	315	268	339	354	245	231	300	170	137	361	393	253	262	180	188	445	353	213	298	300	264
ENSMUSG00000003444	Med29	71	89	45	40	58	42	48	77	192	223	158	124	205	130	148	167	181	238	156	239	173	185	174	114	86	68	86	72	71	71	90	74	50	64	53	43	68	67	52	107	53	72	126	115	72	87	103	43
ENSMUSG00000003452	Bicd1	729	852	163	219	857	1166	445	660	524	715	1016	751	668	694	1059	536	518	653	600	865	790	917	948	1050	884	920	3388	2843	3533	2154	4752	870	801	775	1463	1902	1099	1361	3318	2546	4345	1990	328	3541	3222	3040	1050	2622
ENSMUSG00000003458	Ncstn	2079	2463	1592	1304	800	1214	1706	2187	3116	4539	3087	2130	3763	3184	2569	2763	2521	4097	2425	4278	4308	3763	3607	2296	1550	1835	1596	1342	1448	1277	1876	1557	1275	1338	1226	980	1658	1759	1561	1798	1494	1429	1690	1492	1023	1201	1332	1055
ENSMUSG00000003464	Pex19	1029	1189	1082	935	1117	1464	1968	2626	2838	2651	1996	1407	2247	2164	2505	2055	2468	2990	1596	3037	2242	2281	1820	2416	997	1270	1578	1459	1305	1209	1321	1267	849	892	708	665	992	1063	1107	1219	1072	1202	1721	1366	985	1073	1027	1507
ENSMUSG00000003469	Phyhip	124	99	68	50	102	143	157	126	215	301	144	74	163	98	280	144	199	88	157	254	179	129	157	454	38	59	45	42	35	41	33	45	25	22	10	34	87	83	26	16	34	28	33	24	14	19	17	38
ENSMUSG00000003476	Crhr2	0	0	1	2	0	0	0	0	0	2	3	4	1	0	1	0	0	1	0	3	1	2	2	1	0	0	0	0	0	0	0	0	0	0	0	0	0	0	0	0	1	1	0	0	0	0	0	0
ENSMUSG00000003477	Inmt	3	2	0	0	10	6	5	2	9	12	4	30	5	2	39	2	6	11	19	59	22	31	21	25	1	0	0	0	0	0	0	0	0	0	0	0	0	0	0	0	0	0	0	0	0	0	0	0
ENSMUSG00000003484	Cyp4f18	6	4	0	0	3	1	2	2	12	22	25	6	27	35	16	5	5	7	9	31	34	16	12	6	7	6	13	10	39	18	185	23	1	4	5	0	0	3	42	14	245	45	5	6	5	9	26	6
ENSMUSG00000003500	Impdh1	1222	1090	23	36	267	239	84	70	85	235	384	199	172	132	1285	83	93	153	218	325	257	318	379	1394	811	956	1159	1037	1038	902	841	488	622	601	409	252	723	806	817	832	461	404	1615	1186	731	999	936	892
ENSMUSG00000003505	Psg18	0	0	0	0	0	0	0	0	0	0	0	0	0	0	0	0	0	0	0	0	0	0	0	0	0	0	0	0	0	0	0	0	0	0	0	0	0	0	0	0	0	0	0	0	0	0	0	0
ENSMUSG00000003518	Dusp3	257	253	691	725	809	466	1521	2096	2109	1577	1108	844	1782	2349	804	2101	2431	2318	1668	2209	1653	1482	1040	694	865	863	1051	1044	1013	1220	1350	1880	895	813	1434	1245	816	1038	1136	1319	1629	2128	1441	1162	885	1328	1411	689
ENSMUSG00000003526	Prodh	63	60	0	2	10	5	3	1	10	24	39	26	9	15	108	5	15	17	30	35	33	48	33	26	29	34	24	19	14	8	17	14	15	15	8	6	20	32	23	20	10	8	32	26	22	15	19	27
ENSMUSG00000003527	Ess2	375	371	249	278	187	193	296	256	462	602	620	457	411	458	614	405	509	566	579	606	528	616	615	534	230	282	236	199	246	199	278	241	208	185	139	145	211	292	247	321	195	223	303	317	199	255	242	209
ENSMUSG00000003528	Slc25a1	1002	1004	2076	1532	923	618	2683	3286	4511	2260	1716	1234	2647	2303	1777	3710	5065	5170	3321	2547	1984	1932	1725	1591	999	1192	1824	1712	1808	1772	1443	1473	880	812	847	787	847	1034	1958	2314	1336	1450	2507	2050	1542	1923	2503	1385
ENSMUSG00000003531	Dgcr6	25	32	5	3	2	0	16	3	21	43	55	34	35	25	58	12	29	35	30	47	35	54	46	48	21	24	27	27	17	19	13	12	24	23	7	12	14	18	13	14	10	11	28	27	23	15	25	12
ENSMUSG00000003534	Ddr1	919	1172	2904	2246	472	230	2881	3488	6039	3019	2020	1521	2794	3139	1268	5015	8784	7243	4831	4307	1938	2254	1619	1214	1807	2009	2503	2440	2893	2744	4509	6791	1724	1731	5695	3918	2601	2962	3992	3530	4467	6469	4133	3339	2410	2846	2442	1995
ENSMUSG00000003541	Ier3	344	369	400	444	104	95	272	240	835	1502	399	440	843	1055	175	662	498	777	607	1202	912	895	485	170	3482	2859	1577	1645	2272	2157	2245	3243	2690	2793	3439	2238	3034	4318	2989	3749	2485	2968	3887	2601	2006	2544	2827	953
ENSMUSG00000003545	Fosb	5020	4105	1907	4004	21	9	11	16	17	40	22	36	22	15	38	5	63	33	16	68	33	66	22	47	82	89	54	61	133	106	58	101	44	68	80	51	167	130	234	318	51	90	219	289	216	322	357	45
ENSMUSG00000003546	Klc4	252	309	117	116	141	113	232	272	684	992	687	482	702	593	512	447	567	794	662	955	743	845	654	360	156	196	238	243	211	171	315	308	141	139	193	162	159	172	226	264	289	290	287	293	196	261	273	151
ENSMUSG00000003549	Ercc1	119	119	33	36	56	29	44	43	112	259	299	155	164	173	227	96	142	173	173	257	219	311	278	186	136	178	125	113	128	147	155	151	69	103	85	69	145	144	141	168	135	120	139	152	81	138	101	91
ENSMUSG00000003555	Cyp17a1	324	186	7	12	2455	190	339	367	190	447	212	87	99	101	2598	95	82	324	141	317	350	389	150	5945	2	0	1	0	0	0	0	0	0	0	2	0	0	1	0	5	0	1	1	1	3	2	3	0
ENSMUSG00000003559	As3mt	304	398	147	152	311	256	271	338	478	741	803	492	589	587	626	435	510	455	510	739	841	906	713	588	251	303	201	161	118	117	187	110	184	212	71	54	241	285	59	103	108	59	143	61	42	86	73	140
ENSMUSG00000003573	Homer3	253	306	84	95	675	452	163	118	501	832	581	438	906	927	1841	329	265	937	630	817	645	690	702	985	520	572	893	856	914	806	1117	1023	654	576	1254	1038	494	637	1084	1371	1036	1191	1620	1711	1046	1649	1493	647
ENSMUSG00000003575	Crtc1	1075	1141	1036	991	547	475	746	849	1933	1075	1281	1123	1322	1278	1600	1387	1783	2253	1523	1715	1135	1467	1192	1495	370	439	488	376	350	245	388	294	299	307	242	211	400	445	295	387	274	296	485	440	323	418	390	376
ENSMUSG00000003581	Rnf215	475	516	126	130	388	239	307	352	484	722	851	675	559	573	765	423	557	513	576	896	774	803	721	627	190	251	279	213	252	207	363	260	214	208	194	248	256	279	223	279	255	258	244	293	189	241	231	180
ENSMUSG00000003585	Sec14l2	24	15	40	44	11	21	12	23	65	28	42	43	48	32	25	21	56	43	41	59	38	31	40	26	23	16	48	48	76	57	76	66	19	25	57	30	25	26	78	128	57	57	64	86	68	84	129	26
ENSMUSG00000003604	Aven	279	283	86	81	131	135	132	114	190	432	428	238	282	267	368	166	224	236	340	364	318	352	322	326	231	258	220	180	193	159	192	138	168	151	108	108	240	256	127	184	142	137	191	184	75	136	135	155
ENSMUSG00000003617	Cp	5	11	53	58	356	347	1465	1308	1992	4172	1968	1514	6380	6541	211	2632	1872	2344	1412	4557	5528	4688	3795	237	8	4	31	26	14	45	114	360	10	5	65	456	4	3	19	58	120	317	2	52	44	23	8	7
ENSMUSG00000003623	Crot	314	347	234	280	678	502	604	630	698	1255	1140	819	920	806	788	692	719	663	813	1241	1081	1223	962	716	287	379	385	417	415	428	666	748	319	303	394	361	313	369	394	433	522	569	219	483	336	478	364	334
ENSMUSG00000003644	Rps6ka1	346	335	107	110	151	205	154	100	200	455	521	356	266	263	510	146	215	249	325	569	504	628	541	435	348	423	399	381	392	357	332	265	257	231	130	159	262	318	402	331	242	238	564	520	332	439	388	332
ENSMUSG00000003657	Calb2	0	0	0	1	0	0	2	1	2	7	4	4	4	8	1	4	9	1	1	5	9	7	1	3	0	0	0	0	0	0	0	0	0	0	0	0	0	0	0	0	0	0	0	0	0	0	0	0
ENSMUSG00000003660	Snrnp200	4057	4530	1490	1782	1746	2187	1428	1398	2829	3323	7256	4369	3731	3135	4850	2492	3067	3651	3732	4137	4435	7353	5102	3328	2713	3520	2715	2354	2775	2459	3481	2109	2071	2176	1497	1430	3067	3218	2661	2727	2589	2567	2783	3087	1981	2404	2329	2449
ENSMUSG00000003662	Ciao1	446	486	259	284	464	430	459	555	672	1186	1206	860	1036	837	951	649	702	683	787	1220	1122	1249	981	809	408	494	458	397	465	420	577	502	333	364	330	324	403	437	431	597	496	472	479	580	418	522	525	387
ENSMUSG00000003665	Has1	0	1	0	0	0	4	1	1	2	3	4	7	3	1	0	1	4	3	2	4	12	6	4	1	0	0	0	0	0	1	2	1	0	0	0	0	0	0	0	0	1	0	0	0	0	0	0	1
ENSMUSG00000003680	Taf6l	200	227	170	151	81	99	83	106	224	340	368	245	258	202	261	190	281	224	271	351	283	341	370	242	147	139	197	126	166	145	166	122	106	79	89	70	146	153	133	161	127	144	204	186	119	151	146	131
ENSMUSG00000003721	Insig2	369	418	903	777	603	403	1263	1860	1886	1397	1177	838	1507	1546	835	1736	1932	1889	1419	1989	1251	1299	981	649	381	440	521	486	693	535	883	835	402	400	605	553	377	471	776	1002	773	847	497	801	597	814	910	449
ENSMUSG00000003731	Kpna6	1306	1495	1532	1446	1660	1515	2101	3026	3534	3165	3313	2613	3448	3415	2631	3443	3018	4003	2861	3795	3548	3625	3038	2417	1483	1569	1778	1459	1707	1612	1762	1795	1427	1416	1244	1178	1369	1815	1600	2219	1463	1781	2196	2236	1624	2204	1850	1363
ENSMUSG00000003746	Man1a	323	396	17	17	511	1008	748	497	386	942	1122	1028	606	533	856	601	464	388	588	1031	1021	1202	819	734	624	609	416	340	477	368	648	254	686	742	517	549	1140	1444	545	473	482	345	162	388	324	353	237	373
ENSMUSG00000003752	Itpkc	198	237	207	166	192	125	281	306	387	297	359	329	316	341	309	337	357	400	357	406	335	395	360	268	169	141	166	142	181	156	193	227	126	144	136	128	137	178	133	183	141	186	240	251	132	190	180	163
ENSMUSG00000003762	Coq8b	178	222	62	50	82	84	105	88	211	397	342	230	260	197	323	150	183	199	265	379	319	347	317	264	121	156	229	185	220	206	221	173	90	91	77	127	106	100	188	250	146	170	176	232	146	213	208	142
ENSMUSG00000003778	Brd8	1506	1825	649	837	1013	1225	1029	1387	1566	1513	2130	1513	1500	1564	2215	1455	1654	1652	1549	1867	1561	2242	1789	1971	842	1025	751	662	816	630	918	565	733	820	453	606	824	1020	756	883	766	617	387	1114	659	832	583	760
ENSMUSG00000003779	Kif20a	1045	1249	246	483	446	1105	136	160	284	597	1312	671	603	383	1068	158	339	339	671	657	810	1007	983	915	832	1133	510	415	1023	816	847	224	631	610	393	512	729	976	537	294	433	287	778	820	609	589	352	815
ENSMUSG00000003808	Farsa	821	855	454	565	380	597	426	460	929	1130	1212	696	1103	1017	1165	785	877	1108	993	1343	1056	1111	1016	1011	687	756	608	553	642	571	637	459	537	494	320	357	634	813	647	643	510	447	836	837	551	683	619	582
ENSMUSG00000003809	Gcdh	447	464	276	239	462	322	282	437	501	950	970	647	700	648	981	512	602	614	675	1008	922	1099	868	821	277	383	366	364	345	279	299	253	263	279	176	156	219	281	236	286	219	239	443	394	235	325	273	312
ENSMUSG00000003810	Mast2	1255	1283	2127	2372	533	594	2223	3191	4933	2957	2623	1916	3452	4070	1568	5051	6082	6596	4476	3812	2599	2965	2276	1388	804	1055	857	799	1062	1056	1357	2099	692	650	889	1197	1113	1198	1060	1484	952	1801	1014	1237	847	1178	1305	756
ENSMUSG00000003812	Dnase2a	139	182	118	108	198	135	160	145	238	436	323	286	261	299	321	262	238	290	284	483	396	353	339	298	142	158	329	288	363	301	559	345	172	142	359	160	131	180	295	401	509	408	282	373	301	380	376	224
ENSMUSG00000003813	Rad23a	525	549	414	457	536	527	520	660	994	1406	1141	844	1072	984	1123	832	860	1062	928	1427	1383	1212	1188	1044	777	854	598	515	592	568	662	636	688	683	456	520	683	949	563	753	590	588	1012	868	672	853	697	651
ENSMUSG00000003814	Calr	18171	20741	9714	9217	12752	19367	12726	16695	12929	22690	18496	11504	18524	16580	19469	12769	12996	14893	14322	18982	20215	20620	19410	17479	12009	14733	15229	12382	16347	14813	14652	13354	9469	9033	8073	7163	10994	13145	14639	13156	10024	10921	14959	10367	7440	10287	9644	10534
ENSMUSG00000003824	Syce2	161	157	88	102	53	87	63	39	139	401	686	379	216	153	284	75	143	97	337	361	363	466	423	276	33	60	47	49	80	61	62	28	22	35	21	12	14	24	27	41	30	28	77	71	38	60	31	59
ENSMUSG00000003847	Nfat5	2499	2663	4992	7086	3116	4470	4451	7022	7488	5943	8375	7414	6859	6930	4907	8035	7673	8062	6743	7952	6426	8373	5962	4160	2701	2303	3345	2736	3816	3098	3743	2255	1885	1811	2769	3021	2149	3196	4666	5203	3408	3557	415	5283	3802	4660	3144	2560
ENSMUSG00000003848	Nob1	420	518	139	161	228	213	153	201	330	652	760	413	381	336	868	314	441	421	458	734	669	746	642	704	368	455	286	319	307	258	366	227	248	257	213	218	320	363	302	317	242	203	399	446	342	399	353	323
ENSMUSG00000003849	Nqo1	12	20	19	21	17	64	46	37	53	129	105	86	75	54	82	75	59	87	82	155	119	156	98	90	95	91	23	23	32	36	117	105	67	45	1424	234	47	75	44	87	57	43	26	28	32	60	171	9
ENSMUSG00000003863	Ppfia3	80	62	116	82	10	11	73	57	374	111	27	26	164	166	66	293	449	355	156	237	95	107	82	47	41	35	73	53	64	78	51	60	28	25	42	12	33	29	71	83	68	63	76	101	71	107	119	41
ENSMUSG00000003865	Gys1	984	903	117	124	404	436	192	155	325	756	993	593	499	467	1062	290	442	393	633	839	745	944	860	1012	609	724	1000	901	1019	839	1109	507	510	489	345	350	597	676	857	796	713	479	1568	1051	714	1014	952	982
ENSMUSG00000003868	Ruvbl2	1432	1442	266	241	305	395	215	226	594	1066	1558	712	794	629	1694	414	658	737	922	1085	1117	1378	1202	1201	751	1106	673	744	919	650	853	431	558	569	283	248	829	798	755	663	538	431	1097	1162	638	935	741	960
ENSMUSG00000003872	Lin7b	73	90	25	23	46	18	15	32	101	58	33	21	60	50	95	69	69	80	42	74	43	42	42	87	11	8	29	22	41	18	26	24	7	11	19	6	11	9	18	45	27	25	33	30	19	53	85	19
ENSMUSG00000003873	Bax	220	228	73	57	89	39	75	70	236	548	369	208	377	292	405	182	239	331	217	494	488	439	384	272	242	294	328	226	452	453	426	450	184	162	285	235	216	240	452	604	365	391	543	621	408	556	615	243
ENSMUSG00000003882	Il7r	4	1	0	0	9	15	27	20	14	54	157	112	23	39	18	24	39	24	27	71	85	98	44	24	0	1	2	3	2	1	1	0	3	3	0	2	0	4	0	1	0	1	0	10	4	8	2	1
ENSMUSG00000003923	Tfam	634	681	310	405	568	520	511	584	807	1120	1214	814	914	838	1188	708	733	924	789	1280	1085	1204	1096	1043	452	535	573	486	596	452	623	499	424	442	303	332	578	609	461	623	443	380	320	617	451	537	443	600
ENSMUSG00000003929	Zfp81	383	427	225	356	588	894	426	556	386	532	825	655	526	513	725	509	431	467	474	634	596	802	681	790	276	299	313	269	395	280	389	207	297	324	199	220	331	355	377	491	358	233	28	485	350	415	183	362
ENSMUSG00000003934	Efnb3	188	145	54	76	90	81	48	45	26	77	143	145	46	39	162	27	41	52	101	134	114	155	188	191	22	36	34	35	33	25	32	16	22	33	28	16	34	37	33	40	15	12	29	60	39	37	31	31
ENSMUSG00000003948	Mmd	179	170	382	364	403	577	938	1007	1241	4049	1775	1661	1404	1566	501	1415	1028	1118	1558	2403	2522	2254	1459	551	477	706	376	426	447	441	729	1363	537	733	985	633	1967	1970	751	1090	662	1252	433	485	437	408	306	443
ENSMUSG00000003949	Hlf	57	36	16	39	269	362	589	419	407	1463	2373	2219	683	629	318	491	580	593	771	1891	1509	1535	1312	340	6	9	15	9	7	3	12	8	9	13	5	0	13	22	13	30	5	8	7	18	19	17	6	6
ENSMUSG00000003955	Fam162a	296	304	16	16	76	41	42	30	129	602	491	251	211	180	527	142	190	170	268	495	436	541	464	484	313	458	610	667	904	636	681	317	203	202	168	145	407	421	627	447	412	244	758	670	369	570	412	632
ENSMUSG00000003970	Rpl8	12406	12851	3205	3047	6878	7276	5483	4255	7197	15665	17251	10982	10687	8241	21119	5984	8796	8829	11796	16659	14296	16415	15838	16620	8777	11891	8760	7764	8231	7262	9083	4726	6917	6760	3033	3441	9360	9566	7189	7445	5409	4488	10120	8268	5244	7190	6331	8864
ENSMUSG00000003974	Grm3	0	0	0	0	0	0	2	0	0	0	2	1	1	0	3	1	0	0	2	5	6	5	4	0	0	0	0	0	0	0	0	0	0	0	0	0	0	1	0	0	0	1	0	0	0	0	0	0
ENSMUSG00000003992	Ssbp2	71	83	19	19	134	118	152	137	172	504	597	484	308	224	183	149	237	151	331	546	489	774	506	164	150	127	150	147	218	144	373	228	90	92	343	115	142	181	259	270	304	150	177	216	145	211	198	131
ENSMUSG00000004018	Fancl	66	67	35	45	89	85	44	42	66	195	169	94	119	83	147	83	83	62	101	219	126	136	115	166	46	30	43	31	39	32	33	14	34	24	12	12	56	37	30	28	18	22	19	37	26	33	22	32
ENSMUSG00000004031	Brinp2	29	39	1	5	9	16	0	1	1	15	21	22	6	8	60	1	8	2	9	14	7	24	28	39	26	10	423	178	591	237	429	63	28	16	21	35	5	2	89	132	53	47	89	142	73	189	107	124
ENSMUSG00000004032	Gstm5	402	483	323	229	230	533	277	292	398	1193	1168	660	627	564	955	493	650	480	698	1134	1152	1183	966	859	315	305	421	371	389	372	405	496	215	191	221	217	220	250	326	417	345	407	411	397	265	335	349	320
ENSMUSG00000004035	Gstm7	123	179	3284	2293	175	357	2328	2631	3924	1036	414	284	2364	2599	468	2934	3799	3920	2360	2526	852	811	456	414	211	284	296	252	192	273	204	2512	217	227	160	1708	98	139	179	267	166	1378	295	362	201	205	218	164
ENSMUSG00000004038	Gstm3	0	0	7	5	0	0	12	8	7	5	2	1	5	7	3	2	6	7	11	16	5	2	3	0	1	2	0	0	0	0	0	2	1	1	2	0	0	0	0	3	0	0	0	1	0	1	0	0
ENSMUSG00000004040	Stat3	848	830	608	602	930	832	2864	3014	4070	3970	3946	3037	3725	3473	1989	3919	4685	4253	3798	5474	3805	4910	2917	1650	780	937	1018	910	1173	1216	1926	2426	798	803	1379	1459	995	1149	1087	1540	1952	2492	1113	1281	811	1362	1451	658
ENSMUSG00000004043	Stat5a	1241	1143	86	97	274	321	123	111	186	340	788	441	417	384	1254	156	165	270	340	389	588	513	780	918	696	737	1943	1290	1701	975	605	409	485	348	503	155	551	724	816	1288	1146	671	1714	935	586	1543	1582	913
ENSMUSG00000004044	Cavin1	2588	2741	1064	1244	3003	3532	2978	2395	5020	7918	9126	8734	6195	5072	5605	5194	6102	4793	7237	8383	6369	11289	9141	6840	3272	3447	3694	3578	3217	3864	3447	3991	2989	3098	2582	2564	4283	4514	3025	2624	2244	3677	6147	3571	2446	3415	2400	4024
ENSMUSG00000004054	Map3k11	675	766	497	490	522	259	450	462	947	1393	1485	1106	1050	891	1400	751	1010	1014	993	1537	1422	1463	1288	1116	655	707	660	596	604	593	703	529	553	577	473	480	514	632	601	681	533	587	1017	820	594	674	690	500
ENSMUSG00000004056	Akt2	884	1050	965	903	652	581	1311	1465	3168	3359	2379	1830	2788	2781	1887	2423	2916	3586	2359	4177	2916	3041	2161	1679	768	879	867	784	712	695	950	793	619	647	601	534	719	786	648	869	765	712	1082	903	638	884	786	680
ENSMUSG00000004069	Dnaja3	384	407	261	243	382	250	385	485	578	737	837	529	645	612	852	503	576	633	596	913	808	740	684	635	462	478	465	413	456	447	436	382	349	315	285	226	345	456	394	480	409	312	556	565	374	552	578	406
ENSMUSG00000004070	Hmox2	404	515	281	254	391	685	320	317	540	947	880	572	585	594	752	436	539	504	641	977	841	936	722	647	309	378	397	343	387	367	491	381	255	217	211	182	281	291	303	341	443	358	431	421	233	355	324	317
ENSMUSG00000004071	Cdip1	1682	1868	1469	1506	1601	1252	1573	1886	2340	2599	3341	2567	2308	2103	3122	2223	2158	2886	2232	3142	2671	2925	2721	3051	806	828	955	871	912	831	856	582	790	803	586	623	820	955	993	1084	783	683	1084	1317	950	1190	1100	871
ENSMUSG00000004085	Map3k20	460	530	90	145	648	698	577	614	583	1088	1512	1101	1136	1293	955	826	742	810	905	1500	1454	1729	1574	932	366	521	504	411	712	667	689	777	299	397	569	625	537	496	792	885	530	865	256	906	693	892	656	584
ENSMUSG00000004096	Cwc15	156	164	168	178	178	349	92	287	249	675	463	250	377	377	375	293	268	324	224	571	484	561	357	350	178	272	206	235	212	186	168	325	158	194	153	119	236	267	163	301	251	209	227	256	185	256	225	139
ENSMUSG00000004098	Col5a3	0	0	1	4	5	5	32	15	11	18	35	26	17	20	61	12	11	19	30	70	53	80	67	25	0	0	2	0	3	4	2	5	0	0	4	36	0	1	6	8	0	1	0	3	7	1	8	0
ENSMUSG00000004099	Dnmt1	4327	4547	666	970	1690	1988	1362	1427	3022	4446	14764	7746	4793	3656	5875	1891	3795	2431	9041	5591	5841	8355	8244	5730	1028	1343	847	885	1246	1048	1250	614	856	897	549	544	1231	1303	930	892	779	717	1088	1086	642	832	698	981
ENSMUSG00000004100	Ppan	964	993	357	408	317	431	337	323	706	875	1194	736	767	655	1338	603	712	891	916	1215	960	988	1154	1111	775	881	559	536	514	449	588	285	507	551	308	335	648	720	500	507	326	302	782	837	544	670	544	617
ENSMUSG00000004105	Angptl2	1906	2048	103	151	759	1071	318	224	278	717	2937	2067	470	431	1236	289	471	419	895	1409	947	1739	1600	1280	615	775	752	726	770	722	927	218	467	577	247	400	595	560	753	832	427	265	741	809	555	624	749	757
ENSMUSG00000004110	Cacna1e	10	12	1	1	15	38	33	17	11	17	29	28	11	9	29	8	21	11	10	35	22	31	20	54	24	30	8	6	2	1	2	0	19	38	0	0	12	31	2	2	1	2	2	1	1	3	0	19
ENSMUSG00000004113	Cacna1b	2	2	18	27	5	0	5	6	8	2	0	6	1	2	2	0	4	3	3	4	3	4	4	2	2	1	0	2	4	1	1	5	0	0	1	4	2	2	3	5	5	5	0	6	3	4	6	4
ENSMUSG00000004127	Trmt10a	223	163	131	144	162	175	173	259	241	375	251	238	259	250	251	210	248	194	281	302	313	372	246	250	124	154	151	144	175	144	132	155	116	120	120	84	159	200	163	203	147	127	67	213	143	177	107	122
ENSMUSG00000004151	Etv1	9	24	59	73	52	21	173	254	106	246	164	161	118	155	68	248	134	146	138	164	200	208	208	59	1	6	1	5	12	4	8	6	14	16	2	12	10	13	8	32	12	1	1	37	26	14	12	2
ENSMUSG00000004187	Kifc2	134	155	58	61	169	94	69	87	188	278	305	311	164	185	294	111	179	152	225	338	262	370	351	320	49	39	138	129	146	114	131	86	38	52	87	36	20	42	133	182	143	110	124	210	151	197	177	93
ENSMUSG00000004207	Psap	7224	8438	9647	7856	7274	5286	11957	14375	20094	33442	22524	17437	26231	25317	16526	18696	21651	24513	17884	32498	32048	31378	27397	13853	7928	9363	10541	9039	11912	9597	16187	16376	7057	6244	8733	7684	5702	6880	10011	23769	12673	15350	11133	11646	7004	14362	20541	6784
ENSMUSG00000004221	Ikbkg	569	613	647	621	870	653	1050	1361	1384	1377	1615	1226	1518	1485	1492	1369	1395	1648	1148	1789	1549	1911	1466	1192	889	976	902	808	1070	854	1327	1578	849	857	1027	1254	825	1085	961	1537	1161	1372	882	1300	866	1282	1064	777
ENSMUSG00000004231	Pax2	14	4	165	107	2	5	17	19	7	34	38	45	13	12	20	13	50	19	65	21	18	48	23	9	0	0	1	0	0	0	0	0	1	1	1	0	0	0	0	0	0	0	0	1	0	0	0	0
ENSMUSG00000004233	Wars2	320	312	115	151	269	286	242	261	305	311	431	290	326	312	521	259	290	338	316	369	292	426	349	473	229	215	251	217	223	181	194	138	157	175	108	87	202	209	220	286	216	173	153	252	217	277	212	217
ENSMUSG00000004263	Atn1	111	117	89	74	85	251	67	69	101	478	277	187	137	91	200	97	117	131	143	435	363	266	237	146	142	150	98	115	112	106	141	133	139	113	106	83	123	144	84	90	79	107	208	146	113	169	107	169
ENSMUSG00000004264	Phb2	1684	1684	541	534	666	723	672	695	1742	2712	2328	1387	2015	1683	3423	1457	1660	2213	1705	2731	2245	2293	2045	2177	1618	1842	1466	1380	1239	1108	1276	965	1279	1201	641	555	1395	1690	966	1138	898	774	1951	1648	967	1305	1045	1266
ENSMUSG00000004266	Ptpn6	20	29	2	2	50	89	101	67	124	303	459	366	182	189	103	116	169	115	271	365	341	365	283	110	3	0	5	1	2	1	10	3	12	7	1	6	1	5	3	3	2	5	3	4	4	4	5	1
ENSMUSG00000004267	Eno2	24	25	2	4	14	27	29	5	20	31	46	53	20	26	35	14	26	19	30	102	48	62	63	48	28	27	50	65	140	102	106	80	20	22	59	47	23	40	121	160	145	98	51	221	74	179	107	55
ENSMUSG00000004268	Emg1	849	829	425	438	619	414	454	456	800	1540	1644	1142	1111	950	1521	760	975	897	1158	1673	1313	1472	1341	1204	752	878	616	536	552	493	672	388	596	626	316	284	685	824	463	633	471	373	742	791	487	648	567	563
ENSMUSG00000004270	Lpcat3	908	1002	201	206	571	924	412	343	474	1160	913	618	699	631	1564	441	508	552	635	1098	1146	1050	885	1106	900	999	1471	1214	1369	1165	1440	1087	730	620	642	536	698	797	1294	1533	1305	933	1452	1157	840	1248	1397	1026
ENSMUSG00000004285	Atp6v1f	420	525	442	310	316	284	407	416	906	1721	1237	748	1154	876	995	647	1040	953	982	1653	1337	1327	1072	814	416	525	595	508	551	598	872	734	380	346	404	316	376	427	495	557	635	721	748	668	413	579	509	481
ENSMUSG00000004296	Il12b	0	0	3	4	0	0	10	7	2	3	17	7	1	1	2	2	1	2	0	2	5	24	10	2	0	0	0	0	0	0	0	0	0	0	0	0	0	0	0	0	0	0	0	0	0	0	0	0
ENSMUSG00000004317	Clcn5	701	668	2027	2569	1582	740	1650	2505	1655	1328	1347	1097	1864	1679	1425	2042	2215	2447	1484	1584	1408	1689	1077	1312	1081	1042	1425	1487	2168	2253	4248	2489	991	897	2850	1779	1303	1481	4278	4130	4421	3546	939	2936	2504	2715	2692	1008
ENSMUSG00000004319	Clcn3	1691	1818	1206	1533	1426	1611	1485	2159	1862	2423	2873	1936	1938	2034	2566	1990	2266	2424	1913	2578	2484	2853	2398	2173	1212	1373	1334	1299	1484	1219	2358	1371	1135	1163	1399	1297	1366	1577	1531	1592	2390	1605	545	1581	1267	1645	1323	1340
ENSMUSG00000004328	Hif3a	34	28	6	11	34	68	105	86	33	89	169	150	73	79	65	79	67	78	103	161	152	179	197	79	2	1	12	26	25	25	16	15	7	2	17	1	3	4	24	18	7	10	27	29	21	47	23	18
ENSMUSG00000004341	Gpx6	1	3	0	0	4	0	0	5	0	3	16	13	4	0	1	1	2	1	17	6	7	6	2	2	0	0	0	0	0	0	0	0	0	0	1	0	1	0	0	0	0	0	0	1	0	0	0	0
ENSMUSG00000004344	Gpx5	0	0	0	0	0	0	0	0	9	0	0	0	0	0	0	0	0	0	0	0	0	1	0	0	0	0	0	0	0	0	0	0	0	0	0	0	0	0	0	0	0	0	0	0	0	0	0	0
ENSMUSG00000004347	Pde1c	4	8	5	6	10	13	14	10	13	17	49	38	18	17	16	6	14	9	19	30	22	34	20	22	0	0	1	0	2	4	1	2	1	2	0	0	2	3	0	3	0	3	0	6	3	0	4	1
ENSMUSG00000004356	Utp20	958	876	349	506	271	316	304	403	716	683	1471	836	920	813	1005	684	762	922	848	841	758	1436	1033	714	700	925	716	601	817	684	767	408	531	538	345	380	894	950	733	741	628	500	233	1069	607	853	597	638
ENSMUSG00000004359	Spic	7	15	11	17	18	32	7	7	8	19	33	30	26	28	22	17	6	5	11	44	59	30	90	59	5	4	2	0	0	0	0	2	9	4	2	0	0	0	1	1	0	0	0	0	0	0	0	1
ENSMUSG00000004360	9330159F19Rik	0	0	8	2	0	23	87	62	29	105	51	46	36	41	1	52	54	30	19	115	83	95	71	5	0	0	0	0	0	0	0	3	0	0	0	3	0	1	0	0	1	4	0	0	0	0	0	0
ENSMUSG00000004364	Cul3	953	1007	838	1126	746	947	713	1079	1304	1912	1690	1065	1384	1431	1838	1226	1228	1612	1181	2060	1755	1833	1368	1294	920	1228	947	955	1087	844	983	1123	708	752	579	574	1028	1270	836	1246	1028	1003	165	1334	833	1139	776	902
ENSMUSG00000004366	Sst	0	0	0	0	0	0	0	0	0	0	0	0	0	0	0	0	0	0	0	0	0	0	0	0	0	0	0	0	0	0	0	0	0	0	0	0	0	0	0	0	0	0	0	0	0	0	0	0
ENSMUSG00000004371	Il11	1	1	3	3	3	0	1	4	2	3	9	2	3	2	2	2	2	1	0	6	5	3	5	10	1	1	1	3	1	1	3	2	2	2	10	4	1	2	1	3	4	7	1	0	3	2	1	2
ENSMUSG00000004383	Large1	818	715	70	104	273	356	177	190	173	517	466	361	302	315	990	203	222	357	336	564	473	601	518	608	1039	1265	1355	1017	1123	890	1361	925	899	890	1018	634	1025	1311	971	945	1151	1077	1475	1233	829	1066	922	1293
ENSMUSG00000004393	Ddx56	577	554	199	183	161	111	190	216	432	653	789	433	537	473	730	371	510	578	479	731	602	733	622	592	436	505	381	318	384	312	414	338	342	296	235	170	444	459	317	356	303	255	524	496	300	410	397	354
ENSMUSG00000004394	Tmed4	1830	1930	778	711	1251	1189	1098	1227	1468	2321	2440	1838	1901	1589	2264	1247	1608	1738	1632	2675	2231	2429	2098	1807	1447	1658	1870	1399	1946	1476	2423	1517	1234	1344	1281	1177	1321	1634	1902	1980	1869	1564	2158	2213	1621	1768	1829	1590
ENSMUSG00000004415	Col26a1	5	11	0	3	54	50	29	33	26	95	151	146	26	30	107	36	45	34	84	160	139	163	116	97	0	0	0	2	0	1	3	1	0	0	1	1	0	0	1	0	1	1	0	0	3	1	3	0
ENSMUSG00000004446	Bid	256	247	120	131	111	88	90	89	282	239	327	186	231	176	333	243	321	224	246	361	242	219	251	273	167	197	183	167	190	203	172	200	171	159	111	92	197	194	187	195	137	160	225	280	168	205	199	178
ENSMUSG00000004451	Ralb	867	989	1604	1312	456	576	2071	3130	3570	2034	1139	874	2609	2957	872	2810	3549	3585	2045	2798	1455	1443	1170	1338	435	465	769	676	923	850	893	786	353	397	448	396	448	482	739	751	669	845	1055	910	678	697	660	679
ENSMUSG00000004455	Ppp1cc	549	540	621	563	665	476	630	820	1451	1256	775	847	926	1022	1298	1140	1372	1343	1117	1114	845	1224	999	704	451	470	505	400	416	365	477	363	438	382	294	307	385	405	345	479	324	391	522	478	315	502	492	366
ENSMUSG00000004460	Dnajb11	1451	1551	633	609	776	722	528	753	682	1315	1193	718	1027	936	1379	624	868	901	861	1390	1178	1152	1172	1302	970	1188	1245	1011	1547	1303	1452	1311	737	737	883	704	1147	1366	1369	1579	1167	1153	1340	1232	844	1121	1157	865
ENSMUSG00000004462	Tbccd1	313	322	206	212	302	393	249	286	308	455	687	422	395	399	501	287	352	320	462	540	450	613	579	451	274	308	312	267	323	306	403	332	226	196	186	192	245	312	275	309	259	333	267	336	197	286	282	251
ENSMUSG00000004473	Clec11a	2	4	10	13	13	37	26	24	31	62	21	31	41	30	68	38	36	36	36	79	42	44	39	89	2	2	5	3	6	2	1	7	7	1	6	8	1	3	1	6	4	2	8	6	2	8	3	2
ENSMUSG00000004500	Zfp324	266	269	146	121	336	262	343	334	334	360	639	520	427	442	553	397	417	408	490	468	530	677	590	460	204	217	305	224	301	282	382	201	195	194	222	172	204	295	312	317	277	244	362	350	266	296	292	221
ENSMUSG00000004508	Gab2	3191	3634	1118	1102	2039	2309	1907	2132	2840	2502	3410	2459	2707	2689	4829	2886	2930	3319	2602	3299	2831	4091	2915	5199	1091	1303	1720	1199	1144	773	1471	683	1055	1249	569	782	1504	1515	974	1034	1099	832	1379	1228	997	1070	784	1844
ENSMUSG00000004530	Coro1c	782	819	583	670	762	896	672	653	1729	2451	1693	1269	1726	1667	1355	1440	1422	1920	1420	2409	2076	2515	1831	1173	1637	1838	1351	1302	1734	1660	2807	1905	1377	1343	1687	1257	1888	2146	2026	2103	1856	2137	1905	2005	1463	1604	1492	1187
ENSMUSG00000004535	Tax1bp1	1848	2121	1462	1789	1300	1571	1780	2475	4044	5962	5085	3006	4938	4608	3551	4143	4068	4903	3737	5972	5511	5566	4384	2829	1251	1662	1444	1377	1637	1363	1996	2358	1110	1162	1100	1161	1515	1679	1548	1917	1748	2155	165	2033	1304	1763	1175	1367
ENSMUSG00000004540	Psg17	7	5	0	0	11	3	9	2	4	21	28	15	12	8	7	4	5	0	19	17	14	25	25	11	0	0	0	1	0	0	0	2	0	1	0	0	0	1	0	0	0	8	0	0	0	0	0	0
ENSMUSG00000004542	Psg19	0	0	0	0	0	0	0	0	1	1	1	0	0	0	1	0	0	0	1	0	1	0	0	0	0	0	0	0	0	0	0	0	0	0	0	0	0	0	0	0	0	2	0	0	0	0	0	0
ENSMUSG00000004552	Ctse	5	5	30	23	1	35	70	63	43	132	12	43	47	12	4	44	65	41	50	73	76	70	99	17	0	1	0	1	0	0	2	1	0	0	0	1	0	0	0	0	0	2	1	0	0	0	0	0
ENSMUSG00000004558	Ndrg2	909	834	26	24	942	2389	773	507	439	1666	3044	2362	684	529	2383	525	971	623	2038	2141	1428	3489	2527	2199	1021	1309	942	806	1007	695	733	556	754	708	461	373	1155	1163	737	879	1003	586	1180	694	454	786	1202	477
ENSMUSG00000004561	Mettl17	352	380	152	193	186	281	267	344	384	545	726	452	407	372	538	374	513	399	656	647	460	625	525	487	242	266	274	256	262	230	328	203	202	183	129	145	238	249	231	306	216	188	277	329	237	248	211	200
ENSMUSG00000004562	Arhgef40	327	343	444	587	271	259	996	1204	578	635	1156	966	537	555	476	834	1277	626	1249	988	776	1332	1002	549	358	401	499	415	577	517	826	565	298	264	551	431	350	376	639	763	569	516	624	628	449	578	561	306
ENSMUSG00000004565	Pnpla6	1199	1242	321	336	471	482	599	738	1307	1075	1994	1175	1173	1064	1417	944	1166	1293	1406	1646	1485	1985	1376	1274	629	716	711	620	737	627	956	699	421	452	545	374	611	725	720	782	858	818	629	747	531	699	687	564
ENSMUSG00000004567	Mcoln1	495	558	213	236	354	278	208	185	502	730	644	513	567	602	617	408	437	643	564	748	654	803	818	603	261	328	303	281	343	275	384	308	285	289	252	242	278	301	372	470	394	370	368	568	338	481	508	241
ENSMUSG00000004568	Arhgef18	1002	1198	1833	1810	658	602	1311	1823	3980	2940	3363	2285	3057	3000	1525	3328	3805	4117	3206	3682	2969	3380	2290	1399	975	1092	1670	1726	1908	1907	1998	2267	785	818	1426	806	985	1020	2064	2162	1478	2312	2102	1915	1300	1698	1856	1320
ENSMUSG00000004591	Pkn2	1617	1777	2138	2610	1965	2693	2358	3596	3068	2904	3347	2580	3358	3476	2819	3409	3158	3525	2895	3450	3202	3699	2708	2220	1571	1579	1619	1425	1576	1292	1586	1310	1475	1495	1125	1208	1616	2162	1350	1675	1600	1418	267	1927	1422	2035	1110	1606
ENSMUSG00000004609	Cd33	2	5	0	0	23	53	181	176	157	277	289	230	161	234	68	177	130	162	149	399	362	388	211	35	1	0	0	0	1	0	0	0	1	2	1	2	0	0	1	2	0	0	2	2	1	2	1	0
ENSMUSG00000004610	Etfb	105	101	11	13	51	44	33	32	85	347	287	136	131	129	234	79	113	119	109	286	284	260	221	194	48	115	50	74	59	46	94	68	51	64	46	25	66	93	52	65	62	69	90	67	38	58	60	53
ENSMUSG00000004612	Nkg7	2	1	0	0	5	0	0	4	3	15	23	31	7	9	8	12	6	8	25	30	29	14	34	9	0	0	0	0	0	0	0	0	0	0	0	0	0	0	0	0	0	0	0	0	0	0	0	0
ENSMUSG00000004626	Stxbp2	585	620	288	251	424	401	420	489	1196	1536	1123	703	1007	1076	1017	886	882	1232	1003	1398	1193	1321	1054	878	566	749	743	769	741	653	951	836	521	518	578	470	638	599	718	752	858	786	917	883	610	779	689	608
ENSMUSG00000004630	Pcp2	0	0	0	0	0	0	0	0	0	1	2	0	1	0	0	0	0	0	1	0	1	1	1	0	0	0	0	0	1	0	3	0	0	0	0	0	0	1	0	0	0	0	0	0	0	0	0	0
ENSMUSG00000004631	Sgce	220	300	63	77	94	138	92	139	344	1123	919	474	420	360	485	280	376	371	470	1039	903	1069	662	382	199	220	197	167	221	156	223	196	103	116	93	104	182	228	167	187	170	143	114	169	94	125	95	173
ENSMUSG00000004633	Chn2	232	250	2	7	203	344	264	330	196	177	596	384	111	151	400	151	219	226	289	400	360	457	397	399	105	135	76	78	98	83	58	52	81	106	86	136	134	195	75	96	44	60	50	84	40	72	48	87
ENSMUSG00000004637	Wwox	210	229	98	103	212	270	140	174	130	428	446	320	299	217	512	150	185	201	216	436	470	443	459	425	188	230	427	283	348	269	247	242	150	152	114	119	130	162	239	423	224	190	334	324	214	383	413	289
ENSMUSG00000004642	Slbp	751	757	507	668	573	703	467	597	815	1511	1925	1210	1311	954	1112	533	829	804	1216	1430	1308	1721	1556	1030	263	292	278	281	315	299	261	200	261	289	155	152	278	368	200	281	199	192	259	334	208	267	177	310
ENSMUSG00000004651	Tyr	0	0	0	0	0	0	0	0	0	0	0	0	0	0	0	1	0	0	0	0	0	0	0	2	0	0	0	0	0	0	0	0	0	0	0	0	0	0	0	0	0	0	0	0	0	0	0	0
ENSMUSG00000004654	Ghrhr	0	0	0	0	0	0	0	0	0	0	0	0	0	0	0	0	0	0	0	0	0	0	0	0	0	0	0	0	0	0	0	0	0	0	0	0	0	0	0	0	0	0	0	0	0	0	0	0
ENSMUSG00000004655	Aqp1	56	64	5	6	662	452	860	483	608	1149	1818	1451	619	650	1591	569	605	557	1095	1618	1239	2035	1289	1548	2	3	3	5	3	2	3	1	3	4	6	3	3	1	2	1	1	2	0	3	2	3	4	1
ENSMUSG00000004661	Arid3b	67	93	193	257	98	79	80	126	189	212	315	238	180	174	148	163	199	200	221	281	228	308	268	196	65	61	26	32	30	45	55	83	40	47	56	41	78	76	29	42	44	66	46	61	38	58	57	34
ENSMUSG00000004665	Cnn2	85	70	17	22	369	407	498	347	501	1436	1508	1158	657	613	873	728	1143	581	1118	1893	904	2052	1740	855	873	1045	722	1018	829	1338	1349	1816	910	989	1378	697	1584	1663	979	999	575	1719	1493	832	538	779	689	684
ENSMUSG00000004667	Polr2e	922	953	223	249	364	405	307	279	788	1394	1578	952	982	762	1710	497	789	860	1037	1467	1379	1404	1243	1133	611	858	559	552	537	475	860	456	468	493	306	297	775	731	576	541	519	434	719	656	400	544	446	604
ENSMUSG00000004668	Abca13	15	18	1	1	22	12	10	19	25	17	111	59	44	22	36	22	31	11	68	23	25	49	38	35	6	12	47	76	109	114	112	87	9	2	130	12	4	9	176	107	127	82	38	147	84	99	183	20
ENSMUSG00000004677	Myo9b	1537	1724	896	1083	647	664	1004	1184	1857	1889	2522	1707	1991	1942	1928	1438	2073	2070	2036	2196	1852	2792	1966	1588	1017	1321	1128	1144	1385	1240	1495	1661	885	979	1074	1013	1199	1336	1503	1778	1143	1675	1568	1848	1135	1651	1577	1002
ENSMUSG00000004698	Hdac9	10	11	28	40	22	24	209	275	306	231	426	250	462	508	19	243	177	168	165	356	620	319	630	22	1	7	3	11	10	42	7	114	3	11	2	36	18	15	14	40	11	56	2	36	4	6	1	2
ENSMUSG00000004707	Ly9	5	4	0	0	12	17	6	3	16	25	47	40	21	34	24	14	15	15	28	53	80	43	31	25	3	1	0	3	1	3	0	3	2	1	2	0	0	2	1	2	0	5	3	4	3	1	3	2
ENSMUSG00000004709	Cd244a	0	2	0	0	16	2	10	6	6	10	46	33	8	11	4	7	9	6	18	19	20	24	14	14	0	0	2	7	12	3	37	14	7	5	29	19	1	0	2	4	28	16	9	5	4	14	12	5
ENSMUSG00000004730	Adgre1	7	6	0	0	37	31	58	47	111	301	319	202	131	173	109	116	141	106	164	422	387	418	235	85	0	3	3	1	0	1	0	0	4	7	0	1	4	2	0	0	0	0	2	3	1	3	2	0
ENSMUSG00000004748	Mtfp1	132	126	57	53	98	133	31	71	104	101	104	70	108	87	161	65	115	85	105	112	121	117	113	162	70	67	73	74	70	59	55	45	37	55	33	33	42	65	59	88	71	48	116	113	80	89	79	94
ENSMUSG00000004768	Rab23	332	335	386	435	264	348	385	338	334	589	643	561	422	416	549	379	541	439	579	686	542	680	643	509	232	249	215	227	254	221	294	255	175	217	233	206	289	300	257	286	265	265	158	337	230	315	230	218
ENSMUSG00000004771	Rab11a	673	724	1797	1850	1298	774	1507	2589	2729	3330	2289	1697	2704	2648	1818	2486	2877	2742	2300	3314	2665	2792	2024	1548	641	905	743	906	904	744	994	1609	731	724	841	720	739	969	841	1082	1050	1257	721	1025	670	912	803	686
ENSMUSG00000004788	Eif2b2	315	336	152	144	153	129	161	198	324	580	586	362	433	374	545	282	409	414	444	598	529	617	490	430	225	276	193	177	197	251	341	307	196	184	170	156	227	249	224	274	290	269	284	304	187	277	260	214
ENSMUSG00000004789	Dlst	2047	2455	1272	1306	1560	1326	1603	2072	2896	3507	3442	2201	3152	2831	3676	2556	3006	3485	2743	3898	3379	3585	3142	2901	1597	1984	1608	1583	1599	1281	1785	1426	1250	1294	1033	986	1655	1849	1535	1555	1314	1286	1922	1937	1265	1662	1584	1707
ENSMUSG00000004791	Pgf	0	0	2	2	7	8	17	3	9	29	39	17	14	6	16	10	23	12	24	42	29	50	18	22	0	0	0	0	6	7	1	0	0	0	1	0	0	0	3	5	1	1	0	5	1	0	4	1
ENSMUSG00000004798	Ulk2	539	675	327	385	674	626	967	1575	1279	1818	1704	1247	1456	1514	1075	1352	1351	1477	1210	1985	1905	1971	1394	857	746	779	883	688	742	576	1016	1035	556	659	797	604	639	759	788	1231	896	919	335	963	660	886	741	626
ENSMUSG00000004814	Ccl24	0	0	0	0	0	7	0	0	1	4	0	1	2	2	3	2	1	2	3	5	5	3	4	3	0	0	0	0	0	0	0	0	0	0	2	0	0	0	0	0	0	0	0	0	0	0	0	0
ENSMUSG00000004815	Dgkq	519	577	197	235	333	213	416	454	747	797	968	796	805	847	797	717	831	963	792	929	829	1070	861	669	340	350	402	376	439	407	571	440	296	318	407	334	338	376	555	706	511	500	575	730	493	619	643	342
ENSMUSG00000004821	Tmed11	0	0	0	0	0	0	0	0	0	0	0	0	0	0	0	0	0	0	0	0	0	0	0	0	0	0	0	0	0	0	0	0	0	0	0	0	0	0	0	0	0	0	0	0	0	0	0	0
ENSMUSG00000004837	Grap	16	6	1	0	67	63	47	40	53	103	96	89	47	50	110	28	54	36	76	123	116	161	131	102	0	0	1	0	0	0	0	0	0	0	0	0	0	0	0	0	0	1	1	1	0	0	0	0
ENSMUSG00000004842	Pou1f1	0	0	0	0	0	0	0	0	0	0	0	0	0	0	0	0	0	0	0	0	1	0	0	0	0	0	0	0	0	0	0	0	0	0	0	0	0	0	0	0	0	0	0	0	0	0	0	0
ENSMUSG00000004843	Chmp2b	462	523	538	570	779	567	683	960	805	1530	1211	847	1012	1060	1229	867	885	936	849	1534	1130	1313	1268	1070	637	703	672	682	735	579	746	817	597	627	648	658	561	734	656	777	901	755	475	855	588	781	641	577
ENSMUSG00000004846	Plod3	1840	2037	359	332	717	533	830	970	1170	1937	1518	1345	1440	1193	1677	1110	1311	1299	1257	1648	1810	1774	1690	1279	1516	1616	1283	1061	1229	1088	1642	1212	933	994	917	946	1336	1757	1140	1366	1133	1131	1531	1249	966	1067	1059	1081
ENSMUSG00000004849	Ap1s1	302	325	162	188	260	141	348	332	452	1151	648	467	598	567	727	416	507	553	553	986	915	803	675	642	631	694	520	520	522	543	683	784	548	525	667	436	550	752	487	618	559	574	866	608	443	568	565	428
ENSMUSG00000004864	Mapk13	7	10	158	169	7	65	283	303	1606	572	316	293	727	887	180	1389	1379	1852	958	1216	433	500	393	162	117	185	87	191	99	116	89	288	189	182	217	44	58	95	81	119	151	156	513	260	171	360	296	75
ENSMUSG00000004865	Srpk1	1472	1523	715	872	1058	1124	1219	1781	2527	2247	2483	1670	2217	2207	2227	2219	2236	2611	2179	2703	2324	2338	2128	1861	1080	1174	1111	1016	1009	873	1115	847	969	1001	723	722	1106	1300	982	1046	975	909	1031	1419	902	1212	920	1085
ENSMUSG00000004872	Pax3	0	1	0	2	0	0	0	0	0	0	0	1	1	0	0	0	1	0	0	1	0	0	1	0	0	0	0	0	0	1	0	0	0	0	1	0	0	0	0	0	2	1	0	0	1	0	0	0
ENSMUSG00000004880	Lbr	654	668	165	272	364	454	290	221	241	800	1178	741	447	406	871	268	378	323	586	891	835	1116	805	782	291	401	377	388	496	410	409	188	269	290	200	199	397	452	413	459	275	227	377	558	398	433	371	425
ENSMUSG00000004885	Crabp2	944	953	1	3	158	153	9	13	15	47	139	80	40	23	577	11	28	46	73	66	57	69	87	577	1691	1823	2170	1665	1834	1291	1251	279	858	860	122	55	1249	1442	883	326	704	261	1817	874	472	765	524	1885
ENSMUSG00000004891	Nes	14	20	91	153	144	196	580	558	81	162	456	372	109	137	336	175	278	127	267	349	288	515	375	158	17	23	26	25	37	59	52	235	42	43	177	1312	36	39	33	81	55	151	23	96	55	57	65	11
ENSMUSG00000004892	Bcan	116	169	1025	1069	167	81	54	45	96	186	898	616	169	126	406	142	217	78	589	153	277	412	976	519	15	18	14	16	14	15	0	5	48	52	6	58	13	14	4	7	0	1	21	51	9	13	15	2
ENSMUSG00000004894	Hapln2	3	4	4	2	0	0	2	10	1	5	1	2	1	3	0	4	19	4	10	1	3	5	0	4	0	0	0	0	0	0	0	0	0	0	0	1	0	0	0	0	1	0	0	0	0	1	0	2
ENSMUSG00000004895	Prcc	538	578	449	379	319	354	401	423	679	895	831	620	782	668	847	585	663	825	732	875	861	873	751	715	456	424	454	388	449	437	498	342	326	341	224	250	383	447	430	537	376	400	574	581	392	527	549	418
ENSMUSG00000004896	Rrnad1	424	439	187	210	362	430	337	421	507	745	874	694	525	595	751	473	583	622	608	949	797	871	845	750	266	302	287	261	230	216	289	223	264	237	163	206	261	300	263	349	247	282	245	328	239	337	268	256
ENSMUSG00000004897	Hdgf	2486	2540	1486	1559	2505	2884	2322	2406	2284	4605	4196	2949	2984	3004	4362	2358	2625	2893	2834	4545	4232	4108	3806	4156	4549	4836	3659	3106	3289	3032	4070	3344	3700	3696	2362	2918	4237	5430	2893	3625	3605	3335	4600	4222	2910	3784	3286	3414
ENSMUSG00000004902	Slc25a18	74	97	247	193	55	101	194	364	601	397	131	70	316	312	107	431	594	452	266	415	207	182	112	146	25	28	59	57	75	35	61	31	17	10	12	11	5	7	32	38	24	23	36	23	19	19	15	19
ENSMUSG00000004929	Thop1	1109	1014	314	291	298	288	208	210	454	720	1064	514	664	489	1299	341	577	586	689	810	787	916	866	943	496	743	638	481	544	427	561	321	416	396	222	180	557	573	443	414	270	316	755	633	409	540	521	615
ENSMUSG00000004931	Apba3	616	645	224	181	238	143	232	225	555	940	926	678	852	702	767	402	575	583	681	995	948	964	1009	637	429	522	519	455	501	440	550	443	415	425	262	255	522	519	457	475	435	441	639	601	430	516	581	373
ENSMUSG00000004933	Matk	11	10	8	7	6	12	13	10	26	47	42	58	34	19	26	19	23	29	26	53	58	51	51	18	1	2	15	15	18	9	40	5	3	6	20	17	7	4	14	8	18	12	20	37	21	26	16	9
ENSMUSG00000004934	Pias4	423	485	331	308	248	122	269	313	654	859	847	643	632	538	716	481	667	726	772	871	744	809	798	647	335	311	359	285	336	290	332	268	263	282	216	202	276	337	301	438	280	292	516	427	316	449	430	287
ENSMUSG00000004936	Map2k1	1570	1571	187	205	562	674	377	380	528	1196	1524	957	900	788	2128	435	623	621	976	1191	1267	1411	1300	1499	713	932	910	866	1180	1001	1144	1106	628	666	655	694	908	1161	1099	1161	961	1016	1453	1228	932	1164	1261	834
ENSMUSG00000004937	Sgta	1020	1019	445	400	436	491	527	512	1297	1820	1831	1287	1644	1318	1531	904	1355	1530	1397	1989	1738	1948	1717	1326	821	1035	883	793	881	749	1120	849	675	647	556	480	860	908	922	1008	849	918	1198	1114	817	1006	1033	807
ENSMUSG00000004939	Nmrk2	0	0	0	0	0	0	0	0	0	0	0	0	0	0	0	0	0	0	0	0	0	0	0	0	0	0	0	0	1	0	0	0	0	0	1	0	0	0	0	0	0	0	0	0	0	0	0	0
ENSMUSG00000004945	Tmem242	347	393	235	216	331	572	623	492	645	1489	1080	712	854	807	1006	708	774	728	718	1363	1198	1122	945	990	454	423	429	376	334	347	425	418	314	269	246	182	326	393	303	303	333	269	459	341	180	251	269	302
ENSMUSG00000004947	Dtx2	433	526	162	180	255	197	202	203	437	1005	1839	1085	655	503	806	307	622	423	1138	1019	940	1452	1176	754	168	170	147	155	163	157	238	153	117	112	109	95	162	158	166	189	153	163	216	240	124	182	208	170
ENSMUSG00000004948	Zp3	484	551	0	2	274	327	212	292	675	1569	3240	1702	981	759	1112	420	877	506	2065	1976	1753	2020	2248	1343	8	17	2	1	11	3	1	2	36	25	6	0	49	15	26	38	1	15	10	17	5	0	6	1
ENSMUSG00000004951	Hspb1	106	118	836	662	134	51	290	364	812	1200	568	554	815	856	174	641	1045	909	902	1142	944	786	632	191	216	265	498	551	467	682	572	1459	172	195	606	540	185	175	296	348	256	967	600	412	284	413	434	249
ENSMUSG00000004952	Rasa4	299	297	7	5	110	150	101	42	151	414	762	478	203	180	329	74	201	134	433	453	410	617	579	330	50	45	112	98	137	104	72	33	36	38	44	24	34	23	77	115	29	8	138	185	118	171	171	68
ENSMUSG00000004961	Syt5	7	6	0	6	3	15	6	5	6	18	39	13	13	9	16	4	10	2	19	18	18	20	14	11	3	4	4	2	11	16	56	9	3	2	18	39	4	4	12	11	17	9	8	15	8	9	16	4
ENSMUSG00000004980	Hnrnpa2b1	12820	13645	7888	9587	12280	14294	9098	15140	15982	22537	23120	15628	17634	17832	23193	15045	16166	16448	15941	25261	21727	22988	21352	20178	10756	12915	10488	9930	10753	8622	10900	7518	9502	10631	4844	6621	11805	14780	8556	9852	8741	7650	4067	11182	7901	9746	5278	10306
ENSMUSG00000004988	Fxyd4	0	2	0	0	0	0	2	0	2	13	32	3	0	0	1	0	0	5	47	0	16	39	1	0	0	0	1	0	0	1	0	1	0	0	0	0	0	0	0	0	0	0	0	1	0	0	0	0
ENSMUSG00000004994	Ccdc130	206	212	94	80	110	144	126	142	228	395	500	316	294	243	263	176	226	249	337	420	405	449	438	257	91	128	118	98	104	116	125	132	91	78	77	82	97	114	133	133	121	112	141	134	94	167	139	105
ENSMUSG00000004996	Mri1	210	233	105	157	208	94	102	111	406	572	706	432	534	516	706	331	219	470	576	611	679	498	672	522	209	232	206	195	164	157	229	115	289	328	187	173	199	296	186	239	207	162	334	434	259	357	294	138
ENSMUSG00000005034	Prkacb	1502	1621	862	1077	1489	1951	1555	1859	1532	2503	3107	2567	2062	1941	2361	1612	1745	1897	1935	2838	2763	3586	2908	2040	1168	1368	1351	1377	1435	1074	1538	1425	1082	1209	1025	1007	1222	1581	1241	1468	1486	1454	988	1628	1230	1480	1062	1357
ENSMUSG00000005043	Sgsh	612	723	1008	855	388	227	852	1320	1312	1557	909	689	1432	1564	623	1340	1572	2107	1023	1495	1468	1208	909	671	144	153	383	351	419	517	605	875	127	173	484	289	249	246	598	811	539	927	393	430	334	348	434	594
ENSMUSG00000005045	Chd5	19	15	43	52	22	3	0	10	11	26	69	52	14	20	22	11	20	18	45	20	29	47	35	26	3	1	1	2	2	6	11	5	3	2	16	13	4	8	8	8	7	14	4	15	17	22	28	2
ENSMUSG00000005054	Cstb	235	264	140	180	492	567	382	402	599	1581	924	651	830	759	792	580	726	686	681	1313	1276	1095	820	635	531	688	572	554	547	570	713	877	455	420	568	401	420	520	498	675	656	731	780	659	388	590	594	428
ENSMUSG00000005057	Sh2b2	90	118	3	6	33	27	62	32	112	124	118	94	148	85	127	72	117	139	137	177	160	155	95	111	64	90	118	126	188	120	104	98	45	63	41	29	39	36	161	154	47	85	162	219	134	154	145	108
ENSMUSG00000005069	Pex5	706	840	454	473	637	432	992	1216	1295	1729	1311	1000	1368	1344	1662	1191	1523	1511	1356	1870	1387	1537	1323	1175	1152	1311	1424	1126	1389	1106	1332	1252	954	1015	977	725	893	1113	1235	1981	1266	1109	1671	1914	1159	2117	2246	961
ENSMUSG00000005078	Jkamp	559	508	286	309	491	382	392	648	567	1041	906	535	668	638	859	547	651	603	618	1087	912	907	828	825	445	495	537	497	580	457	620	556	360	400	384	335	409	401	514	700	564	496	472	593	464	579	485	409
ENSMUSG00000005087	Cd44	46	38	5	6	138	212	151	127	107	201	455	347	120	135	214	104	101	75	160	324	319	412	321	301	256	383	80	96	123	139	183	196	375	302	343	720	306	401	127	158	137	131	178	210	194	220	201	73
ENSMUSG00000005089	Slc1a2	2	1	0	7	3	36	7	0	5	2	16	15	4	0	5	7	5	4	3	7	7	18	3	6	1	0	0	0	0	1	1	0	0	0	2	0	5	3	0	0	1	3	0	0	0	0	1	0
ENSMUSG00000005102	Eif2ak4	373	392	124	149	94	116	274	357	1015	736	1012	507	1034	1049	504	916	840	1300	796	938	912	1126	802	361	219	269	356	287	348	344	339	328	164	180	182	163	224	217	320	388	260	436	169	430	290	326	285	230
ENSMUSG00000005103	Wdr1	1348	1690	568	579	1204	1476	994	1064	1834	3668	3805	2367	2900	2432	2786	1518	1953	1839	2315	3797	3379	4365	3238	2050	2432	3176	2253	2439	2413	2516	2818	2671	1924	1953	1799	1353	2938	2945	2121	2534	1982	2550	2691	2192	1398	1962	1846	1923
ENSMUSG00000005107	Slc2a9	21	38	11	23	31	37	37	28	49	100	119	87	67	56	75	48	40	66	63	128	97	91	77	58	31	15	45	34	35	26	38	37	29	19	46	47	10	21	32	31	38	36	25	42	27	30	27	24
ENSMUSG00000005124	Wisp1	12	12	5	2	162	143	169	143	92	223	272	189	124	137	154	156	221	138	219	342	210	345	306	289	137	128	812	778	1569	1270	513	323	124	156	571	302	206	267	1383	1491	426	332	470	935	712	871	1123	350
ENSMUSG00000005125	Ndrg1	53	77	528	475	296	348	1538	1370	707	1882	2130	2180	641	513	409	839	1248	734	1376	1655	1184	2187	1535	452	127	140	207	227	419	300	148	111	131	189	94	51	221	215	210	230	118	98	273	268	196	271	331	117
ENSMUSG00000005131	4930550C14Rik	24	37	14	13	52	44	38	35	64	86	149	73	71	49	83	81	85	64	111	124	117	111	106	59	18	16	19	26	16	20	14	22	15	6	8	11	15	14	9	23	17	14	6	20	16	13	16	21
ENSMUSG00000005142	Man2b1	1275	1466	449	608	506	581	1059	879	1818	2386	1790	1235	1812	1871	1662	1607	1870	2266	1487	2828	2063	2167	1774	1416	857	951	1647	1420	2014	1579	2472	1318	795	719	1685	654	679	733	1601	2092	1434	1255	2115	1904	973	1269	1879	876
ENSMUSG00000005148	Klf5	2	12	11	17	40	35	134	99	35	86	150	121	29	27	44	35	59	36	126	129	57	154	75	44	55	93	7	17	16	24	65	104	71	133	92	179	205	229	31	28	77	148	17	28	20	16	16	21
ENSMUSG00000005150	Wdr83	257	246	102	100	147	82	165	197	489	630	579	336	484	444	512	343	407	541	394	657	503	594	502	334	207	244	176	165	174	145	330	189	194	209	228	117	198	245	164	213	246	151	282	314	184	230	233	177
ENSMUSG00000005161	Prdx2	2189	2333	1328	1158	1656	1396	1222	1394	4225	9277	4675	2840	5758	5166	5791	3139	3836	4937	3925	7433	6060	5578	4201	3800	3653	4402	5700	5174	4626	4069	5135	7115	2990	2742	5108	2246	2875	3295	3779	3922	4781	4703	6741	4813	2774	4287	3404	3665
ENSMUSG00000005198	Polr2a	6021	6150	7264	8291	2633	4787	5159	6047	9272	7880	7533	5709	8564	7941	5507	9054	8051	11264	7041	8673	8008	8401	6075	5301	3808	4359	5424	4289	5522	4656	4423	4725	3059	2999	3671	3915	3715	4207	5060	4594	4375	5527	6222	6640	4369	5671	5149	4639
ENSMUSG00000005202	Shbg	62	73	1843	1568	101	81	1641	2566	2020	146	133	113	965	799	168	1704	3076	2172	1531	707	160	155	262	209	4	7	26	12	21	16	1	64	3	7	1	168	5	4	17	17	1	36	19	21	22	17	11	13
ENSMUSG00000005204	Senp3	1044	994	679	687	634	414	1153	1533	2416	2771	2234	1750	2224	2037	1632	2255	2311	2517	2146	3166	2546	2476	2174	1379	869	1016	1006	852	958	906	1140	1021	763	749	826	785	865	1030	1000	1211	1104	1122	1445	1441	931	1308	1133	870
ENSMUSG00000005220	Corin	70	37	75	48	10	12	218	928	132	27	15	14	116	103	19	64	164	170	52	90	83	61	41	37	2	3	4	2	1	3	3	4	2	5	0	1	11	7	2	0	4	8	1	0	0	0	0	2
ENSMUSG00000005225	Plekha8	733	747	547	710	521	684	823	1202	827	969	1155	948	953	863	1132	767	1156	1118	1049	1194	1122	1378	1041	1091	544	618	638	550	548	436	552	484	558	478	353	374	530	774	475	600	510	479	374	687	480	651	552	549
ENSMUSG00000005232	G6pc2	13	5	0	0	3	12	5	4	0	3	7	1	6	3	102	0	1	3	0	4	3	3	4	39	1	0	7	2	7	3	2	0	0	2	4	0	1	0	0	3	0	0	1	1	1	0	0	2
ENSMUSG00000005233	Spc25	241	297	64	129	199	341	49	75	58	251	303	135	195	157	467	47	86	105	164	203	247	256	279	387	170	196	113	143	242	182	171	69	111	136	100	116	146	216	138	88	83	73	90	191	131	157	69	165
ENSMUSG00000005237	Dnah2	144	130	31	48	103	80	55	26	42	34	104	85	33	27	413	22	34	28	72	64	50	83	80	676	5	8	9	7	5	5	9	2	8	7	6	1	12	14	8	9	4	1	9	10	8	14	7	4
ENSMUSG00000005251	Ripk4	5	11	32	50	22	31	58	82	272	373	182	137	221	184	57	148	96	253	154	252	250	229	119	71	3	6	5	2	7	9	7	101	5	6	17	5	10	1	12	15	5	51	9	15	17	15	19	10
ENSMUSG00000005262	Ufd1	434	467	389	388	333	468	409	518	688	923	872	623	724	616	797	612	737	772	627	950	852	983	860	706	360	409	382	338	488	329	512	438	300	338	364	308	397	507	402	545	417	381	364	583	434	512	447	341
ENSMUSG00000005267	Zfp287	109	86	53	69	134	110	80	76	61	103	192	207	87	102	144	94	79	108	110	143	120	206	229	213	60	49	103	78	102	85	109	82	71	50	86	46	66	80	136	160	100	84	42	202	128	171	143	88
ENSMUSG00000005268	Prlr	1553	1418	12	23	21950	9925	830	683	259	382	427	474	244	300	14377	227	228	377	163	603	702	694	666	8410	928	680	1878	1120	1830	1287	600	106	1248	1284	198	81	366	603	1306	3068	606	177	100	2252	1601	3682	1250	1004
ENSMUSG00000005299	Letm1	597	595	185	173	238	151	181	233	399	628	709	344	594	479	680	294	414	494	441	668	660	753	702	553	359	450	355	369	399	368	402	337	269	293	331	182	411	371	373	407	461	370	513	475	321	450	448	322
ENSMUSG00000005312	Ubqln1	1780	1857	1304	1419	1547	1461	1680	2568	3347	3895	3304	2495	3673	3776	2728	2973	3182	3773	2712	3741	3272	3356	2790	2518	1940	2100	2004	1734	2220	1716	2150	2171	1655	1677	1472	1495	1989	2605	1797	2428	1971	1953	1782	2628	1911	2458	1983	1794
ENSMUSG00000005320	Fgfr4	19	41	0	4	51	83	34	15	17	70	118	64	42	54	91	27	39	32	51	104	98	147	128	91	18	13	25	18	10	14	36	80	18	7	93	77	26	20	8	8	25	47	45	6	7	9	12	6
ENSMUSG00000005338	Cadm3	30	33	365	224	7	11	7	6	7	5	14	15	4	2	76	1	4	6	6	26	19	38	14	80	1	2	0	0	0	1	0	0	1	8	0	0	0	0	0	0	0	1	1	0	0	0	0	0
ENSMUSG00000005339	Fcer1a	0	0	0	0	0	5	0	1	5	0	12	3	4	16	0	5	5	2	3	9	4	3	24	0	0	0	0	0	0	0	0	0	0	0	0	0	0	0	0	0	0	0	0	0	0	0	0	0
ENSMUSG00000005354	Txn2	793	835	398	310	633	903	510	537	902	1681	1573	983	1075	963	1588	729	999	988	1104	1691	1487	1656	1451	1389	836	927	854	742	703	650	747	551	711	663	493	372	767	870	680	784	561	457	1089	971	648	845	825	667
ENSMUSG00000005355	Casp14	0	1	0	1	0	0	0	0	0	3	0	0	0	1	0	0	0	1	0	0	1	1	0	0	0	5	0	0	2	1	0	2	0	4	1	3	1	0	2	0	0	4	4	2	0	2	0	0
ENSMUSG00000005357	Slc1a6	15	23	138	158	6	0	48	21	66	214	155	108	91	79	30	51	186	133	124	214	171	238	84	17	188	205	309	377	233	687	396	1122	113	197	296	168	225	217	351	276	343	871	372	401	248	226	135	346
ENSMUSG00000005360	Slc1a3	26	20	7	6	71	119	147	69	50	126	754	337	201	86	74	79	73	67	138	431	510	313	425	92	4	0	0	4	1	3	0	0	3	3	0	0	2	9	1	7	1	1	1	2	1	4	1	5
ENSMUSG00000005362	Crbn	287	342	222	302	402	400	524	818	661	1008	1105	857	746	680	971	733	779	669	818	1126	883	1239	914	734	266	352	298	303	358	271	540	443	262	233	245	341	307	364	322	419	559	454	82	423	345	351	366	282
ENSMUSG00000005364	Il5ra	0	0	0	0	0	0	0	0	1	5	0	1	0	0	0	0	0	0	0	1	0	0	1	0	0	0	0	0	0	0	0	2	0	0	0	0	0	0	0	0	0	0	0	0	0	0	0	0
ENSMUSG00000005370	Msh6	1778	1875	692	911	1228	1764	738	840	1178	1687	2720	1913	1666	1496	2018	1081	1111	1531	1559	1893	1857	2319	2208	1898	827	999	1122	966	1339	1126	1104	776	710	712	525	715	845	955	987	1115	705	805	909	1501	1070	1225	943	1212
ENSMUSG00000005371	Fbxo11	1051	1213	779	1128	869	1042	928	1425	1844	2566	2406	1836	2068	1890	1905	1903	1912	2288	1764	2698	2311	2499	1766	1703	743	980	934	802	917	744	1008	937	700	751	631	665	890	1003	937	1039	983	937	223	1217	730	1033	763	779
ENSMUSG00000005373	Mlxipl	500	386	717	642	187	184	900	1546	4809	1347	633	482	3049	3483	385	3570	3210	4291	2150	2852	1117	884	1176	431	27	31	81	66	81	67	40	28	35	60	22	41	51	54	47	65	49	61	70	136	92	145	119	69
ENSMUSG00000005374	Tbl2	936	1064	608	608	650	692	522	535	646	677	1276	868	845	724	1082	452	633	641	798	952	917	1219	1031	814	376	467	609	565	672	538	607	289	360	316	177	270	374	447	481	534	266	278	789	655	441	601	562	566
ENSMUSG00000005378	Bud23	276	270	220	191	196	115	190	288	545	668	489	366	498	595	458	448	556	560	469	735	530	530	477	410	299	279	251	228	223	190	238	204	218	208	169	117	255	290	156	198	203	159	269	243	159	191	211	189
ENSMUSG00000005397	Nid1	221	291	787	1045	1168	2696	2280	2163	3185	3777	4523	3950	2729	2645	1816	3723	2929	4406	2596	6127	4591	7547	4167	1376	208	300	193	277	194	285	934	511	204	190	1513	1371	548	455	516	225	889	566	208	210	116	166	133	162
ENSMUSG00000005410	Mcm5	1322	1307	216	306	248	447	129	123	242	615	1198	524	500	349	1022	142	245	383	593	600	772	1004	1050	792	316	567	259	305	384	358	434	98	266	262	121	123	430	435	233	153	171	92	354	339	180	275	130	332
ENSMUSG00000005413	Hmox1	234	258	407	312	322	452	273	233	359	545	331	264	489	270	455	187	338	436	306	552	480	442	366	417	357	384	581	676	794	852	1096	1250	389	380	1223	968	515	593	999	1999	969	1056	777	1049	738	1980	3990	311
ENSMUSG00000005417	Mprip	3883	4490	1097	1190	2543	1862	1963	2062	3430	6298	7113	5611	4144	4324	5816	3286	4081	3954	4899	6640	5819	8777	6812	4775	3010	3835	4367	3627	4430	3445	4246	4361	2206	2594	2378	2634	3597	3646	3706	4084	3348	4331	3686	4083	2605	3627	3228	3356
ENSMUSG00000005442	Cic	2008	2219	3267	3216	1611	1076	2034	2064	3827	3719	5303	4376	3683	3115	3320	3597	4653	4472	4261	4598	3914	5083	4375	3328	1456	1563	1873	1486	1900	1692	2153	1852	1281	1398	1726	1577	1550	1800	2146	2765	1917	2332	2418	2585	1921	2561	2766	1433
ENSMUSG00000005447	Pafah1b3	407	457	131	128	130	110	140	127	414	903	703	384	358	257	633	347	434	442	507	734	683	785	552	478	302	390	311	275	261	290	375	237	242	242	143	97	286	352	278	270	238	283	386	309	210	257	218	212
ENSMUSG00000005465	Il27ra	33	26	3	0	27	42	81	37	65	223	196	196	50	85	76	91	123	56	100	336	236	322	169	70	11	8	16	10	21	10	35	55	4	8	16	16	15	7	8	3	9	17	8	5	7	3	4	25
ENSMUSG00000005469	Prkaca	868	868	1473	1090	1184	1210	1577	2115	2857	3722	2004	1599	3150	3009	1874	2363	2287	3050	1872	3350	3137	2586	2445	1647	849	882	1109	953	952	966	968	1115	684	719	649	661	803	919	869	1052	917	965	1420	950	737	1023	943	781
ENSMUSG00000005470	Asf1b	166	201	179	221	92	240	92	88	90	283	397	301	185	153	212	64	121	83	239	249	283	346	353	258	91	116	110	102	143	157	136	89	84	84	68	68	121	126	94	79	67	50	145	129	85	82	70	96
ENSMUSG00000005474	Myl10	2	0	0	0	0	0	0	0	0	0	3	1	0	0	0	0	0	0	0	1	0	0	0	0	0	0	0	0	5	1	0	0	0	0	0	0	0	0	0	0	0	2	0	3	1	0	1	1
ENSMUSG00000005481	Ddx39	863	903	456	410	263	364	276	347	570	790	863	518	693	545	964	540	688	759	704	868	736	767	771	802	712	934	447	434	546	425	633	397	622	593	382	346	824	911	469	555	482	453	742	714	436	600	542	513
ENSMUSG00000005483	Dnajb1	1559	1524	896	1100	809	710	672	814	1046	1919	2736	1950	1671	1358	1264	923	1075	1142	1744	2056	2321	1960	2261	1382	602	644	701	681	742	897	815	765	444	521	403	521	645	705	723	858	504	709	1004	966	671	783	750	647
ENSMUSG00000005493	Msh4	9	9	10	18	8	5	5	7	9	31	62	35	9	9	19	8	8	5	27	32	19	56	32	14	0	4	0	2	1	2	0	2	2	7	0	3	2	3	0	2	2	4	0	0	3	3	1	3
ENSMUSG00000005501	Usp40	614	695	328	323	583	556	507	656	1023	1039	1146	797	864	1018	1171	1005	1052	1140	943	1256	1118	1183	1078	945	410	502	539	456	539	470	655	479	431	431	382	429	408	465	473	657	493	427	353	780	498	705	564	511
ENSMUSG00000005503	Evx1	27	26	0	0	32	18	14	7	29	55	158	91	54	59	54	29	46	21	147	87	105	71	124	87	1	0	0	0	0	0	0	1	3	6	0	0	3	1	3	3	0	2	2	1	0	0	0	0
ENSMUSG00000005505	Kbtbd4	0	0	0	0	0	4	2	0	0	1	0	0	0	2	0	0	0	0	2	0	0	0	0	1	0	0	0	0	0	0	1	1	0	1	0	0	2	1	1	0	1	0	0	0	0	0	0	2
ENSMUSG00000005506	Celf1	134	133	39	54	28	19	35	55	163	85	209	143	184	187	171	123	152	243	143	137	105	255	139	98	116	140	107	118	131	138	144	96	100	78	41	44	148	140	117	143	124	121	108	143	90	148	96	110
ENSMUSG00000005510	Ndufs3	230	253	39	56	42	45	15	48	196	392	349	175	321	231	510	155	230	255	186	399	390	398	280	346	151	239	161	164	179	160	169	168	118	111	51	56	183	142	118	185	163	143	157	154	83	146	88	143
ENSMUSG00000005514	Por	954	907	354	371	408	581	852	635	1446	1682	1913	1499	1671	1622	1102	1156	1370	1710	1462	2418	1772	1658	1418	1155	899	1106	978	951	1169	946	2126	2179	721	594	1732	796	797	872	1180	1324	1897	1413	1637	1423	992	1467	1809	756
ENSMUSG00000005533	Igf1r	6003	6596	1192	1565	3619	3053	2349	3473	6100	4187	5569	4470	5543	4754	7788	4360	3665	7602	4116	5316	4545	5780	4149	6710	2362	2786	2440	1895	2095	1588	1429	1550	1949	2291	1081	1068	3348	3474	2134	2790	1032	1989	1159	2466	1606	2536	1861	2168
ENSMUSG00000005534	Insr	1656	1819	525	680	2053	1124	1068	1385	2058	1767	2073	1659	2067	2117	2486	2019	1336	2484	1237	2529	2208	2443	1741	2148	859	930	1070	895	1072	910	1869	1286	934	1015	1203	1402	871	878	1041	1327	2094	1497	586	1600	1095	1576	1433	900
ENSMUSG00000005540	Fcer2a	1	1	0	2	1	0	0	0	1	1	0	1	1	0	0	3	0	0	0	1	2	0	0	1	0	0	0	0	0	0	0	0	0	0	0	1	0	0	0	0	0	0	0	1	0	0	0	0
ENSMUSG00000005547	Cyp2a5	0	0	0	0	0	0	5	1	0	0	0	0	0	0	0	0	0	0	0	2	8	2	0	0	0	0	0	0	0	0	0	0	0	0	0	0	0	0	0	0	0	0	0	0	0	0	0	0
ENSMUSG00000005553	Atp4a	22	14	51	45	10	23	12	10	37	75	57	63	28	20	42	10	22	29	38	51	50	111	80	27	14	20	18	15	27	17	23	20	18	9	18	8	12	14	12	23	20	11	22	23	12	27	36	6
ENSMUSG00000005566	Trim28	9331	10144	3290	3518	3046	2666	2857	3012	5481	7398	7923	4869	6195	5552	9526	4573	5410	6816	5738	7686	6926	7047	7360	7542	5545	6398	5810	4950	5377	4480	5459	2767	4095	4433	2217	2152	5256	6084	4650	4777	3627	3283	7404	7030	4658	5237	4277	5640
ENSMUSG00000005575	Ube2m	1361	1436	847	688	790	1049	895	998	2058	2701	1736	1085	1977	1693	2446	1511	1901	2287	1705	2622	2155	1917	1899	1966	1367	1514	1192	1088	1146	1091	1501	1209	981	1033	827	731	1222	1514	1143	1124	1301	1087	1751	1380	852	1244	1153	1151
ENSMUSG00000005580	Adcy9	1805	1900	504	502	737	587	735	1055	1941	507	1928	1253	1584	1637	2035	1868	1498	2355	1283	1006	1005	1748	1545	1240	733	920	1414	1080	1110	954	1067	401	703	733	340	576	775	799	1086	854	662	529	1673	1194	861	1017	661	1477
ENSMUSG00000005583	Mef2c	651	846	782	907	821	938	1164	1460	1624	1592	1885	1352	1377	1487	1760	2318	2462	2080	1763	1862	1510	1769	1391	1165	673	781	517	529	475	410	198	769	562	784	167	853	857	1063	416	462	157	497	87	594	444	373	159	827
ENSMUSG00000005609	Ctr9	1314	1327	1201	1218	825	1376	1450	2283	3554	2277	2323	1590	3228	3084	2056	2755	2868	3607	2204	3039	2546	2741	2076	2068	849	1048	859	786	917	765	1044	864	696	757	552	516	1000	1166	862	1152	851	979	654	1132	792	960	870	746
ENSMUSG00000005610	Eif4g2	14669	14965	13159	15452	17668	14433	16697	21297	22231	25257	25698	19339	25943	26011	25272	21977	21452	26669	18561	28938	25925	27824	23009	21087	20067	22150	20792	17577	20131	16967	23261	17347	16915	17654	17228	14510	20341	26311	19017	23505	21709	17205	10959	22546	16342	20417	15793	16906
ENSMUSG00000005611	Mrvi1	24	34	3	1	253	505	385	272	359	962	1740	1613	350	403	481	517	805	328	976	1969	999	2610	1539	531	1	1	4	4	6	6	15	7	13	11	16	11	8	11	4	3	7	10	3	12	5	12	2	3
ENSMUSG00000005615	Pcyt1a	518	485	2690	2580	978	1239	3543	4394	4909	3235	2242	1792	4161	4652	1357	4601	5070	4545	3337	4184	2704	3204	1969	1371	3251	3132	2419	2733	2878	2382	13570	9788	2615	1861	8457	5003	2458	3202	2178	2473	12535	10184	2458	1817	1261	2454	2569	1682
ENSMUSG00000005621	Zfp592	1585	1781	496	506	1138	1144	845	839	1474	1807	3526	2839	1771	1661	2208	1327	1467	1800	2221	2287	2080	2943	2574	2072	685	777	757	677	727	645	859	552	677	750	538	548	775	784	724	990	687	597	930	1000	715	903	836	739
ENSMUSG00000005625	Psmd4	1337	1406	698	559	545	468	740	832	2178	4285	3018	1697	2972	2643	2321	1818	2289	2647	1917	3541	3435	3444	2666	1639	1340	1740	1493	1403	1614	1310	1543	1670	1070	1058	747	627	1220	1247	1433	1680	1166	1390	2005	2094	1281	1805	1697	1261
ENSMUSG00000005628	Tmod4	5	2	8	11	4	13	33	38	93	17	77	17	15	43	42	19	17	40	51	139	65	22	145	22	4	4	1	6	7	2	5	5	2	2	10	4	3	3	7	6	4	8	3	6	6	1	3	5
ENSMUSG00000005640	Insrr	1	1	0	0	11	0	8	7	15	23	53	48	4	6	22	5	9	6	25	66	39	84	65	3	0	0	0	0	0	1	0	0	0	0	0	0	0	0	0	0	0	0	1	0	1	0	0	0
ENSMUSG00000005649	Cabp5	1	0	0	0	0	0	0	0	0	0	3	1	0	0	2	0	1	0	1	0	0	1	1	0	0	1	0	0	0	0	1	0	0	1	4	1	0	0	0	0	0	1	0	1	0	0	1	0
ENSMUSG00000005656	Snx6	385	468	372	327	633	420	443	615	853	2188	1299	1035	1208	1213	1020	984	884	970	989	1965	1670	1628	1256	879	473	539	490	548	507	545	527	766	400	457	392	386	475	588	374	583	503	614	341	556	381	504	381	428
ENSMUSG00000005667	Mthfd2	331	381	586	467	256	136	366	561	824	632	563	360	732	479	500	626	1114	709	567	606	669	649	527	464	528	754	845	941	905	822	1145	736	598	722	229	380	1331	1249	623	584	780	488	1122	971	550	927	798	981
ENSMUSG00000005672	Kit	239	293	194	333	559	454	308	341	345	771	1922	1246	522	453	808	327	425	439	950	1284	1101	2162	1486	713	34	36	103	77	127	95	223	94	36	35	15	31	36	39	56	220	17	51	85	196	142	111	79	48
ENSMUSG00000005674	Tomm40l	456	490	247	168	364	281	368	484	550	797	657	451	532	524	764	472	624	513	629	755	746	761	700	729	485	530	393	357	371	327	449	285	402	425	255	258	479	525	314	393	347	365	549	430	285	396	372	380
ENSMUSG00000005677	Nr1i3	2	3	4	1	0	3	3	14	13	24	6	13	8	12	13	8	8	13	3	31	11	21	10	26	1	6	2	2	4	2	2	1	2	3	1	0	2	4	0	4	3	4	3	1	0	0	1	6
ENSMUSG00000005681	Apoa2	0	2	0	1	1	0	5	9	3	2	4	3	9	2	3	1	3	5	4	2	3	1	0	0	0	0	2	2	0	1	6	1	7	1	6	4	1	2	1	0	0	3	2	4	4	3	1	0
ENSMUSG00000005682	Pan2	1129	1256	416	523	719	719	584	729	1083	1575	2228	1643	1175	1225	1922	1000	1144	1347	1450	1852	1491	1961	1779	1793	455	558	512	420	510	473	694	468	400	466	341	275	477	545	519	721	412	468	475	725	471	616	559	422
ENSMUSG00000005683	Cs	2566	2684	1412	1469	1966	1875	1719	1891	2370	4432	4464	2963	3122	2871	4156	2030	2479	2577	2897	4197	4336	4514	3860	3633	2691	3204	3045	2749	2676	2920	3072	2279	2368	2258	1928	1637	2797	3479	2691	3263	2554	2264	3869	3284	2338	2970	2748	2622
ENSMUSG00000005686	Ampd3	56	55	32	20	68	170	214	238	877	791	666	521	700	846	214	695	497	682	561	892	867	864	678	264	36	32	51	53	139	112	191	229	29	26	201	81	20	46	132	233	341	218	83	128	106	214	453	13
ENSMUSG00000005687	Bcas2	573	645	348	449	333	289	289	364	496	829	778	565	584	559	832	468	565	645	615	900	682	824	743	716	420	489	408	407	455	380	483	376	378	413	319	309	462	567	381	494	455	344	388	581	362	518	398	371
ENSMUSG00000005696	Sh2d1a	0	0	0	0	0	0	0	0	0	5	1	1	2	0	0	1	0	2	2	3	2	2	0	0	0	0	0	0	0	0	0	0	0	0	0	0	0	0	0	0	0	0	0	0	0	0	0	0
ENSMUSG00000005698	Ctcf	1482	1557	1016	1299	1362	1623	1020	1275	1329	1908	2388	1906	1569	1657	2118	1353	1320	1522	1499	2247	1951	2436	2066	2148	1041	1101	1024	848	1084	834	999	715	895	940	588	635	1027	1312	815	1035	949	781	676	1321	937	1185	812	1026
ENSMUSG00000005699	Pard6a	100	92	42	35	83	43	86	65	89	167	186	110	122	97	149	58	113	98	142	195	159	185	178	107	57	76	67	70	81	74	110	72	66	57	39	47	45	52	78	85	82	74	107	96	63	86	94	54
ENSMUSG00000005705	Agrp	8	2	0	0	0	8	0	0	4	6	0	2	4	0	6	1	4	1	0	4	7	3	0	7	0	1	0	0	0	0	1	1	1	2	1	1	1	0	2	0	0	0	0	2	0	2	1	2
ENSMUSG00000005716	Pvalb	0	0	0	0	1	0	0	0	0	0	0	0	0	0	0	0	0	0	0	0	0	0	0	0	0	0	0	0	1	0	0	0	0	0	0	0	0	0	0	2	0	0	0	1	0	0	0	0
ENSMUSG00000005718	Tfap4	183	226	79	78	80	64	93	83	171	265	340	247	170	135	501	151	181	221	232	329	251	314	253	372	158	191	139	126	101	112	111	37	122	115	35	50	119	124	84	93	76	40	167	162	102	137	94	142
ENSMUSG00000005732	Ranbp1	1	0	0	0	0	0	0	0	0	0	0	0	0	0	1	0	0	1	0	1	0	0	0	0	0	0	0	0	0	0	0	0	0	0	0	0	1	0	0	0	0	0	1	0	0	0	0	0
ENSMUSG00000005763	Cd247	5	8	3	2	4	0	7	6	36	111	67	74	22	37	14	29	18	39	29	156	211	107	49	8	1	1	2	2	0	1	1	0	1	0	0	0	1	1	3	5	2	1	0	6	0	1	3	4
ENSMUSG00000005774	Rfx5	573	651	239	248	507	807	453	478	525	1059	1659	1259	760	670	1009	594	715	555	1015	1195	1167	1610	1261	941	329	292	396	343	426	383	428	280	300	311	239	264	201	309	367	379	282	296	402	467	299	380	311	417
ENSMUSG00000005779	Psmb4	1955	2075	1115	1038	1170	711	1206	1158	2488	5353	3784	2348	3518	2909	4153	1964	2538	2808	2575	4773	4292	3780	3449	3226	1881	2322	1565	1488	1670	1538	1971	1550	1621	1583	1048	1005	1805	2171	1569	1738	1535	1374	2226	2013	1332	1665	1528	1530
ENSMUSG00000005800	Mmp8	0	1	0	0	2	0	2	0	0	19	71	20	7	3	5	0	1	0	1	75	153	62	1	3	4	2	1	0	0	0	0	0	2	5	0	0	1	1	0	0	0	0	1	0	0	0	0	0
ENSMUSG00000005802	Slc30a4	1	0	0	0	0	5	4	3	1	0	2	1	0	1	0	1	1	2	2	0	0	1	0	0	4	1	0	0	0	1	2	1	0	2	0	1	2	1	2	2	4	0	0	1	0	0	0	1
ENSMUSG00000005803	Sqor	50	63	19	13	76	64	47	52	135	458	435	282	165	182	214	170	146	138	243	385	371	462	331	165	39	71	66	71	79	86	84	178	34	32	103	42	33	25	69	125	67	89	93	125	83	116	151	59
ENSMUSG00000005804	Bloc1s6	311	217	333	293	295	453	509	678	524	627	600	399	478	491	602	560	530	563	513	665	579	715	627	611	313	299	298	228	318	313	427	619	230	233	201	221	335	453	349	523	468	556	220	320	224	299	320	232
ENSMUSG00000005813	Metap1	424	448	464	559	460	612	603	955	1256	1253	1170	881	1228	1140	870	1140	1016	1385	889	1537	1184	1300	912	672	472	589	476	459	567	442	576	626	533	462	479	422	501	644	520	696	518	513	555	737	502	710	704	499
ENSMUSG00000005823	Gpr108	615	680	155	117	291	190	275	256	628	1076	1306	780	710	633	924	505	673	694	811	1296	1051	1357	1001	727	322	347	339	301	392	318	520	416	233	221	247	204	294	325	374	495	384	365	435	464	261	416	512	257
ENSMUSG00000005824	Tnfsf14	0	0	0	0	0	0	18	3	9	13	34	19	15	8	5	3	11	4	5	34	30	30	12	2	1	0	0	0	0	0	0	0	0	0	0	0	0	0	0	0	0	0	0	0	0	0	0	0
ENSMUSG00000005836	Gata6	2170	2324	1234	1427	1062	1426	718	1151	1021	1224	1411	1227	887	811	2172	882	1617	1236	1261	1479	959	1388	1044	1856	764	749	1327	867	1290	871	715	568	556	626	224	439	837	1011	826	813	539	569	793	1118	688	872	494	1151
ENSMUSG00000005846	Rsl1d1	1127	1139	668	720	1051	1500	804	783	1066	2151	2200	1638	1544	1418	2206	1111	1208	1206	1412	2123	1875	1976	1921	2254	1421	1532	1333	1096	1240	1068	1260	884	1227	1177	674	699	1225	1702	1030	1301	1076	703	713	1636	1139	1481	1037	1247
ENSMUSG00000005864	Cnga2	1	2	0	0	1	1	5	3	3	8	9	10	7	3	4	2	9	4	11	11	7	14	13	0	0	0	0	0	1	0	0	1	0	1	1	0	1	2	0	2	0	0	3	1	3	2	0	1
ENSMUSG00000005871	Apc	2220	2233	2862	4209	2283	3478	3872	5761	3109	2077	3982	3487	3219	3196	2740	3664	3787	3813	3378	2755	2655	4095	3230	2534	1879	1800	2101	1564	2151	1911	2640	1878	1653	1657	1694	2554	1933	2472	2449	2875	2476	2767	164	2814	2122	2835	1349	1877
ENSMUSG00000005873	Reep5	496	597	219	199	1327	950	901	799	784	1797	2738	1918	1128	1009	1390	864	977	865	1287	2045	1993	2525	2043	1142	731	819	972	914	1142	1063	1280	1285	621	568	1021	857	640	828	1055	1495	1224	1255	1232	1164	828	1140	1149	679
ENSMUSG00000005881	Ergic3	1721	1855	587	543	682	914	824	780	1776	3327	2985	1778	2395	1797	2646	1376	1690	1859	1939	3390	3095	3402	2691	2015	934	1216	1158	1013	1232	1065	1427	1085	720	626	534	489	939	916	1108	1308	984	871	1220	1250	792	1011	1154	934
ENSMUSG00000005882	Uqcc1	294	321	346	291	413	235	413	460	481	590	629	501	458	518	609	466	491	471	511	648	527	586	543	542	284	306	345	289	312	301	357	323	281	264	238	224	257	330	290	358	310	271	392	439	268	383	373	273
ENSMUSG00000005883	Spo11	0	0	6	18	0	0	0	1	0	1	6	3	1	0	2	1	0	3	2	5	4	8	4	2	0	0	0	1	1	0	0	1	0	0	0	0	0	0	3	0	3	0	1	0	0	0	1	0
ENSMUSG00000005886	Ncoa2	1709	2041	3637	4705	1116	1172	4818	8556	6265	1903	2814	2092	3608	3382	2313	5632	9439	7775	5139	3252	2221	3075	2123	1766	928	1067	978	898	1045	849	1010	1146	828	930	642	725	1079	1142	1093	1391	841	1334	306	1453	955	1327	966	1050
ENSMUSG00000005891	Prl4a1	0	0	0	4	0	0	0	0	0	0	0	0	0	0	0	0	0	0	0	0	0	0	0	0	0	0	0	0	0	0	0	0	0	0	0	0	0	0	0	0	0	0	0	0	0	0	0	0
ENSMUSG00000005892	Trh	6	2	0	0	0	1	0	9	3	7	0	1	1	5	2	4	2	2	4	9	7	6	16	7	0	0	0	0	0	0	0	0	0	0	0	0	0	0	0	0	0	1	0	1	0	0	1	1
ENSMUSG00000005893	Nr2c2	944	1060	1015	1259	1074	1214	1294	1779	1500	1697	2226	1845	1586	1547	2086	1675	1562	1854	1500	2000	1845	2419	1905	1646	765	853	865	650	867	680	910	723	787	805	519	666	844	1134	835	1081	726	774	341	1107	809	996	850	745
ENSMUSG00000005897	Nr2c1	259	275	96	119	220	241	224	288	246	378	407	295	248	273	418	246	276	313	295	467	366	452	371	383	287	294	301	265	284	250	285	258	236	223	184	153	213	301	208	313	239	254	236	325	250	304	217	257
ENSMUSG00000005899	Smpd4	1039	1161	616	631	491	683	510	578	1051	1268	1420	994	1076	952	1281	805	1037	1290	1051	1348	1211	1445	1319	1205	464	623	555	448	570	466	613	525	442	419	315	319	515	609	508	608	448	485	695	778	482	628	598	462
ENSMUSG00000005907	Pex1	248	262	110	138	631	275	138	180	241	347	512	338	306	270	769	214	221	271	362	414	335	542	443	516	184	216	242	195	195	193	295	157	144	152	145	131	191	208	246	256	208	204	155	284	155	219	185	177
ENSMUSG00000005917	Otx1	12	7	1	4	11	13	11	12	30	32	79	63	19	17	17	10	4	7	47	37	70	54	42	22	1	1	0	0	0	0	0	3	0	2	1	1	1	1	0	3	0	0	0	2	1	0	1	0
ENSMUSG00000005936	Kctd20	1451	1521	1013	1075	1102	850	1366	1849	2012	2117	2185	1687	1987	2007	2277	1860	2004	2305	1861	2479	2039	2490	2165	1892	1166	1343	1325	1146	1244	1118	1450	1046	1061	1153	914	892	1378	1509	1168	1466	1131	1107	1437	1620	1164	1351	1334	1208
ENSMUSG00000005947	Itgae	2	0	1	2	4	5	3	2	7	22	63	32	22	13	6	7	14	5	13	23	29	30	22	4	0	0	0	1	0	1	0	1	0	0	0	0	1	1	0	0	0	2	0	1	2	2	0	1
ENSMUSG00000005949	Ctns	295	324	187	172	232	267	244	294	275	576	607	536	376	357	415	298	394	343	499	624	549	710	564	421	156	191	210	190	243	189	355	193	184	145	192	131	177	176	270	342	308	328	237	343	256	313	366	168
ENSMUSG00000005950	P2rx5	0	1	1	1	4	5	0	0	3	1	5	7	1	1	1	4	2	0	4	4	4	1	4	4	1	2	2	6	8	7	1	6	3	4	12	1	4	0	3	9	2	7	6	6	7	9	24	2
ENSMUSG00000005951	Shpk	29	32	35	35	36	40	112	144	113	186	164	113	140	137	92	113	142	131	125	174	151	169	163	78	19	30	44	18	52	47	93	108	21	16	63	38	28	26	58	71	61	71	68	55	48	80	81	38
ENSMUSG00000005952	Trpv1	0	0	0	1	0	0	1	1	0	1	2	0	1	0	0	1	1	0	2	2	1	3	0	0	0	0	0	0	0	0	0	2	0	0	1	0	0	0	1	0	0	0	1	0	0	0	0	0
ENSMUSG00000005958	Ephb3	12	16	36	24	41	54	56	63	74	190	337	322	101	65	141	87	131	61	193	243	161	399	264	160	8	3	12	11	30	34	70	36	5	4	55	56	8	11	55	41	59	32	49	42	32	32	37	4
ENSMUSG00000005968	Tuft1	125	68	99	143	92	79	138	121	271	535	307	178	212	261	390	173	188	207	254	456	381	392	375	461	180	276	143	169	144	130	581	413	282	398	947	476	564	435	142	158	405	274	235	250	148	178	156	157
ENSMUSG00000005973	Rcn1	2396	2638	96	96	1280	1181	1402	1658	1404	5128	3652	2639	2367	2188	3049	1760	1294	1777	2054	4146	3797	4054	3195	2603	1312	1544	1458	1298	1200	1126	1280	1081	1157	1256	1036	883	1652	1873	1379	1524	988	949	1359	1511	1240	1086	922	1489
ENSMUSG00000005980	Dnase1	0	1	0	0	0	0	1	0	2	0	6	1	2	0	1	3	0	0	1	1	6	5	2	0	1	0	1	0	0	0	0	0	0	0	0	0	0	1	0	1	1	0	0	1	0	1	0	1
ENSMUSG00000005981	Trap1	830	812	197	188	308	275	273	259	862	1225	1313	613	892	842	1466	634	741	899	770	1368	1149	1315	1030	1029	533	773	550	513	525	433	514	346	378	423	247	158	566	608	393	462	402	296	643	670	345	505	425	448
ENSMUSG00000005982	Naa60	458	510	329	305	450	388	460	412	486	1164	1254	976	673	718	833	530	642	633	760	1205	1122	983	984	729	363	402	436	394	505	442	610	531	308	313	358	322	329	441	436	543	425	437	521	540	361	500	487	369
ENSMUSG00000005983	1700037C18Rik	39	18	20	16	23	41	27	38	54	97	64	38	55	44	90	29	53	44	37	62	62	80	54	59	19	20	15	17	15	16	25	21	16	17	13	10	18	24	12	19	10	23	20	22	21	16	22	17
ENSMUSG00000005986	Ankrd13d	69	60	27	21	49	41	16	30	36	72	107	68	41	53	80	32	61	56	78	117	89	140	113	86	51	38	132	92	111	115	122	93	28	47	93	69	31	44	117	148	94	94	143	192	145	165	138	95
ENSMUSG00000005994	Tyrp1	0	0	0	0	0	0	0	0	0	1	5	0	0	0	0	0	0	2	4	0	0	1	3	0	0	0	0	0	0	0	0	1	0	0	0	0	0	0	0	0	0	1	0	0	0	0	0	0
ENSMUSG00000006005	Tpr	2266	2469	513	818	729	960	765	998	2114	2218	3566	1969	2345	2419	2674	2113	2016	2879	2049	2624	2656	3864	2396	1927	1824	2194	2054	1660	2133	1762	2382	1324	1285	1248	961	868	2275	2468	1999	2158	1891	1953	114	2371	1369	2021	389	1790
ENSMUSG00000006007	Pdc	0	0	0	0	0	0	0	0	0	0	0	0	0	0	0	0	0	0	0	0	0	0	0	0	0	0	0	0	0	0	0	0	0	0	0	0	0	0	0	0	0	0	0	0	0	0	0	0
ENSMUSG00000006010	Odr4	462	506	260	326	663	805	531	637	607	1015	1056	866	842	824	885	662	692	701	820	1116	1048	1150	1025	786	428	482	467	401	530	390	578	555	353	367	374	385	374	443	450	668	494	463	40	584	414	642	390	455
ENSMUSG00000006014	Prg4	119	135	0	0	40	260	49	20	31	86	53	23	62	45	86	40	73	40	50	67	47	44	84	100	48	131	25	28	36	17	26	28	45	84	10	7	201	139	18	33	19	16	5	18	9	12	9	19
ENSMUSG00000006019	Dhx34	374	455	91	97	165	145	158	115	255	371	544	371	281	288	535	240	338	359	358	545	412	557	518	434	170	227	244	163	190	157	249	211	148	134	109	120	172	175	213	248	125	185	221	281	179	250	214	175
ENSMUSG00000006021	Kptn	161	181	59	62	73	113	100	75	102	258	271	185	139	170	261	103	152	162	189	281	290	294	315	236	87	123	75	99	90	61	95	83	85	88	47	37	103	110	63	72	68	65	98	93	83	89	79	70
ENSMUSG00000006024	Napa	1137	1213	510	492	624	698	938	1106	1579	2486	2117	1314	1769	1654	1763	1311	1551	1944	1479	2483	2361	2063	2229	1345	821	1066	950	898	1043	918	1400	1272	753	777	753	684	945	1041	1007	1153	1092	1128	1270	1325	847	1040	1182	819
ENSMUSG00000006050	Sra1	435	493	293	267	628	523	480	604	698	1412	857	592	1024	929	810	670	754	771	695	1326	1162	1004	902	785	485	523	508	456	504	487	560	701	367	358	327	311	480	598	440	512	437	534	626	572	363	511	465	463
ENSMUSG00000006056	Calcoco2	0	0	0	0	4	0	8	1	3	1	0	0	0	1	0	0	0	1	0	0	0	1	2	0	0	0	0	0	0	2	0	0	0	0	0	0	0	0	0	0	0	0	0	0	0	0	1	0
ENSMUSG00000006057	Atp5g1	405	483	397	291	353	379	490	595	1171	1722	1266	687	1251	1012	964	888	971	1022	945	1621	1280	1092	937	755	404	452	438	388	386	386	468	461	297	314	283	224	412	440	325	353	353	376	524	408	261	377	299	361
ENSMUSG00000006058	Snf8	120	134	98	90	85	100	171	278	351	480	279	179	273	312	275	277	410	376	302	514	289	297	272	269	129	168	157	154	160	161	203	179	91	95	91	84	152	117	142	202	153	128	179	189	116	165	154	111
ENSMUSG00000006095	Tbcb	527	562	377	301	246	207	313	364	760	1255	938	540	911	700	773	479	778	782	778	1080	980	1099	892	570	374	484	378	345	345	342	477	452	273	301	262	184	405	422	323	358	328	358	473	422	225	325	281	314
ENSMUSG00000006127	Inpp5k	502	594	217	220	385	487	512	448	719	1215	1312	952	806	755	1129	543	710	675	793	1269	1128	1403	1113	972	386	436	389	382	367	353	523	441	317	328	200	205	404	394	428	510	310	411	407	476	350	430	437	396
ENSMUSG00000006134	Crkl	1235	1444	1048	1109	1216	971	1130	1096	1093	1498	2292	1881	1574	1357	1787	1199	1317	1492	1442	1970	1893	2234	1904	1656	1063	1117	1029	955	1020	915	1167	945	945	1005	757	797	1026	1341	947	1046	1095	1022	1174	1256	921	1155	1082	1018
ENSMUSG00000006143	Upk3bl	2	5	1	0	0	0	1	2	2	5	6	5	1	1	1	2	1	1	5	5	5	2	8	2	0	0	0	0	2	1	0	0	0	0	0	0	1	0	0	0	2	0	1	1	0	2	0	2
ENSMUSG00000006154	Eps8l1	5	8	9	6	20	27	26	27	192	109	364	373	21	27	49	27	32	50	35	51	71	108	43	41	11	5	7	6	4	7	6	10	15	33	15	28	9	14	8	19	3	30	7	39	10	35	9	4
ENSMUSG00000006169	Clint1	1552	1587	739	838	1302	1144	1107	1590	1700	2073	2000	1320	2020	1728	2814	1376	1589	2060	1527	2226	2002	2201	1675	2116	1076	1345	1188	1250	1454	1137	1304	1511	981	1095	1034	1016	1220	1493	1220	1383	1224	1346	1070	1618	1214	1558	1272	1191
ENSMUSG00000006179	Prss16	2	1	2	4	5	0	95	109	1	1	0	3	4	3	2	0	1	8	3	1	3	0	4	5	2	2	1	2	0	2	3	4	0	0	1	1	2	3	3	4	2	2	7	2	4	2	3	1
ENSMUSG00000006191	Cdkal1	100	106	57	71	102	214	93	91	117	279	245	177	152	114	246	135	135	123	159	273	222	277	200	204	109	110	75	94	97	84	99	89	59	63	50	51	82	104	89	82	76	76	62	116	78	114	75	81
ENSMUSG00000006200	Rhox6	0	0	0	0	0	3	2	1	0	0	0	0	0	0	0	0	0	0	0	0	0	0	0	0	0	0	0	0	0	0	0	0	0	0	0	0	0	0	0	0	0	0	0	0	0	0	0	0
ENSMUSG00000006204	5430419D17Rik	6	8	0	1	2	0	1	0	0	3	7	0	0	3	30	1	0	0	2	6	2	2	2	30	1	3	0	1	0	1	0	0	0	0	3	0	1	3	0	3	0	0	0	0	0	0	0	0
ENSMUSG00000006205	Htra1	14792	20276	44	55	2329	3392	878	688	1623	4972	10609	4765	4119	2948	10749	1487	2041	2466	4121	5269	5357	6586	7164	9418	7974	9178	13994	12518	15274	12626	10686	5847	5004	4783	5432	1524	5992	7091	12821	13884	4151	3385	15803	12683	8889	10470	16945	7472
ENSMUSG00000006215	Zbtb17	738	829	231	272	213	268	222	198	576	762	904	637	592	529	953	395	609	649	716	882	775	897	760	698	415	584	449	439	492	365	470	314	337	368	209	169	454	434	461	568	339	354	518	577	377	457	398	467
ENSMUSG00000006216	Clcnkb	0	1	0	0	0	0	0	0	1	0	3	0	0	0	1	0	1	0	0	1	2	2	0	0	1	2	0	3	1	0	0	0	1	0	0	0	2	2	1	2	3	1	0	1	3	1	2	0
ENSMUSG00000006218	Fam131c	4	7	1	1	1	0	0	1	1	1	1	1	2	3	8	0	2	4	2	0	0	0	1	5	7	7	19	20	15	20	9	17	17	8	27	6	2	8	26	39	14	6	51	56	42	65	76	19
ENSMUSG00000006219	Fblim1	29	31	10	11	229	244	380	281	285	437	481	401	220	333	333	407	554	394	398	685	335	710	623	411	31	34	61	85	118	152	329	245	57	62	572	232	62	64	126	155	292	290	123	127	134	147	182	21
ENSMUSG00000006221	Hspb7	8	20	1	0	15	66	78	51	44	173	132	171	50	34	80	53	116	54	158	312	86	287	143	70	19	32	26	27	36	32	10	27	3	5	2	8	30	26	24	47	10	12	2	15	9	8	10	16
ENSMUSG00000006235	Epor	5	10	1	1	17	2	22	2	3	30	19	17	23	5	16	11	9	8	13	41	42	23	28	15	1	1	12	10	13	10	25	3	2	2	1	11	4	3	7	8	12	8	32	18	8	7	16	10
ENSMUSG00000006241	Ccdc159	33	31	9	4	59	28	27	38	50	58	57	45	40	67	63	69	62	55	57	85	57	97	68	89	17	24	33	40	44	35	39	35	9	9	26	27	17	12	54	50	35	47	43	45	40	59	48	30
ENSMUSG00000006262	Mob1b	682	729	749	1273	1117	965	1003	1993	2304	1840	1638	1390	2649	2691	1576	2246	1580	2340	1401	2168	1884	2025	1417	1111	1114	1036	1019	1040	1295	998	1524	1787	1048	1154	1396	1201	1144	1552	1379	1987	1616	1989	162	1749	1377	1829	1098	978
ENSMUSG00000006269	Atp6v1b1	13	22	2	0	14	1	3	1	6	31	29	16	10	9	39	4	6	16	26	44	45	41	21	31	1	0	0	1	1	0	2	0	0	0	0	1	0	1	1	3	0	0	0	0	0	0	0	0
ENSMUSG00000006270	Vax1	1	1	0	1	0	0	31	18	90	2	4	0	46	34	1	33	8	108	8	17	4	2	0	0	1	1	2	0	0	0	0	1	0	0	0	7	0	0	0	0	0	0	0	0	0	0	0	0
ENSMUSG00000006273	Atp6v1b2	909	1003	885	864	928	781	1447	1631	2455	2719	2292	1576	2154	1945	1782	2119	2413	2174	1774	3092	2437	2649	1856	1741	828	987	840	758	931	846	1362	1209	748	852	738	658	937	1078	887	1064	1160	1441	1009	1150	791	1068	1110	802
ENSMUSG00000006276	Eps15l1	674	760	425	449	492	404	638	847	1349	1556	1645	980	1448	1434	1093	1009	1182	1458	1383	1699	1539	1738	1493	960	404	490	438	406	475	405	509	507	410	431	379	320	521	603	423	534	450	508	572	680	400	529	424	449
ENSMUSG00000006281	Tep1	527	584	181	261	269	226	487	505	827	717	1061	801	821	920	716	921	842	974	1010	956	787	1191	894	633	608	607	663	500	661	504	643	469	405	406	381	363	499	510	576	701	509	484	582	587	447	642	646	411
ENSMUSG00000006288	Ttc5	435	584	367	411	567	302	405	470	833	935	936	763	783	805	1124	662	814	909	708	1286	928	1131	893	963	484	532	420	382	423	368	467	419	413	489	293	299	432	461	382	549	456	391	459	605	376	484	389	383
ENSMUSG00000006289	Osgep	496	532	265	190	329	300	210	238	547	1017	959	551	663	609	963	455	641	571	547	1072	966	1013	863	709	249	368	345	276	301	241	324	205	180	206	109	117	294	267	242	279	243	233	279	350	183	257	202	308
ENSMUSG00000006299	Aamp	1611	1698	1095	959	909	520	1261	1301	2854	4270	3468	2313	3284	2778	3138	2291	2736	3304	2499	4491	3904	3846	3078	2381	1165	1481	1261	1187	1268	1124	1644	1564	992	975	697	737	1286	1342	1212	1288	1185	1386	1704	1536	922	1333	1253	1132
ENSMUSG00000006301	Tmbim1	417	489	151	158	468	493	499	360	630	1529	1929	1364	785	819	1045	668	799	708	1139	1389	1285	1751	1537	1041	385	464	460	407	551	607	627	991	360	453	620	500	394	460	519	615	445	744	647	750	484	650	679	433
ENSMUSG00000006304	Arpc2	503	579	981	980	498	864	831	1007	1585	3182	2161	1444	1730	1652	1290	1587	1650	1899	1361	2783	2424	2541	1829	1281	777	932	778	725	805	814	895	1491	674	683	695	680	864	1007	719	818	852	1108	928	901	565	763	653	561
ENSMUSG00000006307	Kmt2b	2081	2302	1537	1694	1286	1223	1763	2261	4025	2609	3754	2947	3443	3260	3089	3705	3880	5057	3537	3566	2753	3586	3010	2845	1136	1367	1177	993	1101	955	1394	849	1025	1107	979	927	1385	1492	1281	1377	1153	1150	1463	1632	1144	1381	1218	1041
ENSMUSG00000006310	Zbtb32	6	8	56	78	5	1	1	2	3	13	25	12	6	1	4	2	12	4	11	9	18	14	20	8	0	0	0	1	3	2	0	0	0	1	3	3	2	2	1	1	3	1	1	1	3	1	2	0
ENSMUSG00000006311	Etv2	0	0	0	1	0	0	0	0	0	0	0	0	0	0	0	0	0	0	0	0	0	0	0	0	0	0	0	0	0	0	0	0	0	1	0	0	0	0	0	0	0	1	0	0	0	0	0	0
ENSMUSG00000006313	Upk1a	12	6	5	4	0	2	2	15	13	45	26	16	15	6	15	12	14	22	31	35	25	50	16	11	2	3	5	4	6	5	2	8	3	10	14	6	8	6	7	12	7	7	9	8	9	11	12	5
ENSMUSG00000006315	Tmem147	1097	1073	542	401	865	445	732	741	1717	2361	1594	1066	1723	1379	1968	1205	1548	1967	1518	2282	1850	1692	1575	1307	803	966	899	814	892	803	1114	973	684	649	735	482	696	792	861	1022	984	840	1367	1196	748	1096	1054	741
ENSMUSG00000006333	Rps9	5971	6544	797	770	1820	1039	1018	829	2863	8517	8870	5164	4638	3989	11961	2347	3500	3545	5133	8891	7042	8351	7448	8685	4469	6838	5297	5037	5192	3962	5434	2792	3505	3546	1534	1581	5583	5121	4451	5118	3695	2498	5328	4892	2974	4115	3460	4195
ENSMUSG00000006335	Tfpt	229	229	184	197	139	118	157	181	376	518	590	377	430	401	343	309	426	374	493	599	496	572	454	313	126	121	139	99	113	103	172	134	104	118	83	71	147	141	111	125	113	117	152	162	91	140	129	122
ENSMUSG00000006342	Susd2	22	21	18	8	57	79	288	163	196	534	591	591	178	109	122	276	348	205	330	707	380	759	415	122	7	5	6	9	10	18	5	11	4	5	10	3	7	5	8	34	3	5	10	26	24	12	20	3
ENSMUSG00000006344	Ggt5	14	23	1	0	89	183	268	153	369	1332	1897	1820	414	339	235	376	492	326	701	1411	1369	2240	1077	239	20	25	43	35	64	59	36	22	17	14	20	13	11	18	93	183	27	38	35	109	95	87	99	15
ENSMUSG00000006345	Ggt1	12	11	11	12	18	7	14	35	45	13	47	27	27	29	22	41	58	50	52	33	25	27	15	21	3	2	3	1	7	5	4	6	1	2	2	2	4	1	2	9	1	1	2	7	2	2	4	1
ENSMUSG00000006356	Crip2	145	141	46	55	329	435	346	187	981	2712	1638	1264	1468	1259	732	720	853	915	1284	1988	2466	1925	1871	640	417	550	765	788	633	589	233	315	462	575	650	455	686	639	585	484	190	295	1694	1151	794	1012	755	905
ENSMUSG00000006360	Crip1	85	124	4	7	110	223	233	136	431	748	746	616	364	260	554	336	572	321	446	625	765	665	943	612	102	129	128	140	130	124	106	40	59	45	36	16	82	97	54	52	45	40	140	81	61	55	67	101
ENSMUSG00000006362	Cbfa2t3	754	582	460	689	205	642	602	697	1641	1334	863	739	1458	1171	575	1028	1028	1898	1045	1323	1126	1066	1030	709	693	640	856	736	647	515	672	402	446	412	662	146	552	672	748	752	588	394	1099	1151	881	920	733	654
ENSMUSG00000006369	Fbln1	1778	2359	10	30	255	267	209	95	312	827	839	617	334	304	1713	278	384	325	375	1367	885	1233	644	1529	324	404	578	432	633	484	381	72	237	303	77	47	249	303	302	349	331	143	652	510	356	379	373	316
ENSMUSG00000006373	Pgrmc1	1726	1790	2072	1928	3504	3174	4803	5559	5263	6208	5105	4224	4789	4734	4305	5344	5973	5847	4413	6849	5607	5605	4791	4184	2579	2993	2438	2447	2655	2287	3045	3561	2712	2830	4168	2711	2552	3409	2739	3311	2709	2740	1846	2840	2207	3125	2788	2303
ENSMUSG00000006378	Gcat	10	19	8	22	30	5	14	4	17	41	57	44	14	23	69	10	21	12	33	45	37	60	39	42	12	13	12	15	16	11	16	15	11	10	5	2	15	16	14	8	13	0	20	15	8	12	27	12
ENSMUSG00000006386	Tek	17	23	7	6	288	138	91	73	80	150	282	206	91	98	362	76	94	97	156	258	237	338	233	241	3	4	1	6	4	2	10	6	3	3	5	2	4	6	3	5	5	12	2	3	0	1	0	2
ENSMUSG00000006389	Mpl	0	1	0	0	3	0	0	0	0	0	1	0	0	0	0	0	0	0	0	0	1	1	1	0	0	0	0	0	0	0	1	0	0	1	0	0	0	0	0	0	0	1	0	0	0	0	0	0
ENSMUSG00000006390	Elovl1	754	904	239	207	742	841	725	753	1377	2241	2022	1498	1682	1297	1518	984	1141	1168	1818	2052	1998	2220	1923	1266	822	1004	958	912	861	887	1081	968	721	652	654	580	840	948	965	1141	866	921	1236	1083	758	960	1091	809
ENSMUSG00000006392	Med8	364	387	229	217	254	292	285	382	569	836	655	453	650	730	522	581	697	637	496	896	771	711	548	543	322	435	302	311	297	249	318	284	299	275	235	212	331	406	313	355	309	271	357	432	242	400	370	269
ENSMUSG00000006395	Hyi	501	720	64	76	213	350	307	232	549	1500	941	641	684	657	1138	505	407	760	661	1268	836	813	804	881	309	379	369	328	342	280	449	348	195	260	115	130	208	268	230	284	231	225	226	286	172	304	242	304
ENSMUSG00000006398	Cdc20	1214	1484	214	348	347	418	209	92	186	456	983	402	531	346	1317	98	199	336	479	516	594	681	761	944	828	1065	388	345	664	586	546	167	641	581	273	324	691	883	285	186	244	174	692	592	377	382	261	585
ENSMUSG00000006403	Adamts4	86	31	10	4	28	30	20	22	31	33	70	46	20	24	58	41	43	38	70	46	44	76	83	43	81	93	317	257	625	796	336	120	116	74	328	173	93	116	1000	663	544	285	225	442	366	487	538	77
ENSMUSG00000006411	Nectin4	1	7	6	4	5	6	16	9	24	21	31	22	9	13	27	20	19	12	19	39	41	37	16	20	1	2	6	10	6	12	2	12	2	0	9	3	0	1	11	21	2	3	3	9	4	7	14	3
ENSMUSG00000006412	Pfdn2	362	383	233	258	302	308	185	296	529	735	831	484	575	459	752	463	555	496	565	860	755	733	663	553	371	462	354	389	469	361	495	450	321	330	297	232	372	441	368	366	484	435	555	506	344	444	359	367
ENSMUSG00000006418	Rnf114	1056	1179	537	541	829	778	745	787	1358	2351	3397	2302	1767	1370	1900	996	1456	1189	2222	2495	2344	2870	2631	1678	501	619	640	555	615	484	789	579	449	502	333	346	557	612	538	751	547	550	759	784	530	645	677	607
ENSMUSG00000006423	C330007P06Rik	297	313	388	443	736	690	503	710	631	875	941	802	789	738	801	693	674	719	691	1003	916	1063	929	734	336	365	386	347	388	378	495	500	351	383	500	489	394	574	384	449	538	576	137	514	355	466	307	373
ENSMUSG00000006435	Neurl1a	6	10	13	14	17	69	142	71	108	178	198	198	122	111	40	101	129	151	188	207	190	274	116	46	29	39	42	49	76	70	95	159	18	17	159	65	9	37	46	198	47	95	61	48	31	105	153	20
ENSMUSG00000006442	Srm	1380	1485	173	141	304	457	295	286	441	860	1139	523	720	586	1668	331	444	646	619	940	968	922	895	1290	1106	1228	1058	880	854	722	809	436	871	790	326	333	1074	1240	786	796	451	333	1166	1106	687	984	759	953
ENSMUSG00000006445	Epha2	14	23	836	1134	48	39	206	156	312	196	161	121	188	309	74	217	543	410	291	421	158	227	134	81	1272	1377	651	703	874	959	1471	1853	1393	1174	4106	1205	1290	1629	1899	1580	1622	1504	2323	2132	1521	1967	2257	629
ENSMUSG00000006456	Rbm14	783	855	526	560	497	448	454	507	821	831	1120	786	965	811	1196	606	839	924	894	1004	886	1053	898	975	616	561	571	447	447	468	584	308	498	546	305	327	590	770	469	441	419	332	814	686	470	616	477	512
ENSMUSG00000006457	Actn3	31	28	83	43	12	27	59	71	458	2199	228	157	363	379	66	156	258	286	176	725	734	631	175	70	3	9	16	11	20	13	27	15	4	6	13	19	10	10	13	15	17	16	14	24	5	9	20	12
ENSMUSG00000006462	A530013C23Rik	3	7	0	0	1	0	2	3	1	15	15	14	1	1	11	7	6	1	5	11	16	8	11	4	3	4	3	9	4	2	6	2	3	3	0	4	6	6	2	4	5	2	4	5	0	5	3	3
ENSMUSG00000006463	Zdhhc24	208	242	240	198	304	304	326	489	498	731	629	497	590	520	450	421	542	507	607	706	622	662	583	506	150	186	280	243	268	258	353	381	139	183	231	185	167	235	280	414	287	288	245	368	273	410	396	187
ENSMUSG00000006464	Bbs1	168	193	133	134	163	202	193	194	146	256	416	301	198	174	293	157	191	173	243	298	298	453	357	257	66	73	104	103	153	134	146	90	58	67	60	68	58	88	92	141	96	93	177	137	100	124	144	113
ENSMUSG00000006469	Slc34a3	0	0	1	0	0	0	0	0	0	0	0	0	0	0	1	0	0	0	1	0	0	0	0	0	0	0	0	0	0	0	0	0	0	0	0	0	0	0	0	0	0	0	0	0	0	0	0	0
ENSMUSG00000006471	Ndor1	235	219	173	172	164	102	232	255	272	243	295	239	280	271	375	254	337	334	299	364	281	330	308	326	156	194	174	130	156	132	169	172	172	168	152	178	157	203	158	216	159	165	201	283	177	269	262	154
ENSMUSG00000006476	Nsmf	624	635	509	497	482	408	760	798	1321	1593	1734	1471	1068	1084	1162	1304	1561	1326	1533	1815	1636	1833	1717	1143	352	450	370	363	347	311	550	579	340	346	416	352	413	433	387	438	433	514	456	507	375	480	450	328
ENSMUSG00000006488	Prl7a1	0	0	2	5	0	0	0	0	0	1	1	0	0	0	0	0	0	1	1	1	0	1	0	0	1	0	0	0	1	1	0	0	0	0	0	0	0	0	0	0	0	0	0	0	0	0	0	0
ENSMUSG00000006490	Prl8a9	0	0	0	0	0	0	0	0	0	0	0	0	0	0	0	0	0	0	0	0	0	0	0	0	0	0	0	0	0	0	0	0	0	0	0	0	0	0	0	0	0	0	0	0	0	0	0	0
ENSMUSG00000006494	Pdk1	986	1052	1632	1730	608	989	2630	3627	3589	1640	1678	1095	2101	2485	1172	3178	3616	3781	2457	2842	1610	1673	1259	1040	301	356	716	729	978	795	659	649	293	307	157	372	258	267	830	842	251	450	834	1022	848	1011	958	671
ENSMUSG00000006498	Ptbp1	7074	7744	4856	5094	3697	6281	4013	4390	7534	9202	9853	6611	8287	7298	9483	7061	7452	9966	7331	9947	9138	9547	9286	8311	6952	8200	5565	5077	5120	5184	6614	4938	5921	6247	3584	3442	7783	8910	4959	5240	4868	4918	8167	6507	4745	5347	4381	5394
ENSMUSG00000006517	Mvd	248	212	89	64	357	43	37	27	84	209	231	141	123	91	490	57	130	138	195	205	232	259	233	379	118	152	592	494	504	498	306	221	89	92	125	61	98	114	534	671	373	309	718	563	425	612	941	387
ENSMUSG00000006519	Cyba	56	55	1	2	39	46	74	45	85	380	331	280	115	120	187	103	136	89	165	379	309	406	282	178	101	133	169	190	153	174	154	182	100	102	184	87	77	107	113	112	157	127	290	234	116	196	149	140
ENSMUSG00000006522	Itih3	1	4	1	0	8	8	40	16	21	24	43	24	19	23	13	31	40	23	36	49	46	43	30	15	0	0	0	0	1	0	0	0	0	0	0	1	0	0	0	0	0	1	1	0	0	0	0	0
ENSMUSG00000006526	Tmem110	291	307	169	150	163	101	215	249	491	801	659	511	637	536	438	490	536	618	444	875	651	815	678	374	122	124	178	143	168	137	190	128	114	109	123	65	115	170	148	189	133	145	243	203	137	151	157	140
ENSMUSG00000006527	Sfmbt1	506	576	315	444	512	690	445	492	578	1269	1371	1053	712	730	819	542	609	678	733	1175	1080	1373	1098	700	247	247	275	270	385	271	368	333	180	203	205	222	221	249	324	519	324	308	175	406	360	464	407	279
ENSMUSG00000006529	Itih1	0	0	0	0	0	0	0	0	0	0	0	0	0	0	0	0	0	0	0	0	0	0	0	0	0	0	0	0	0	0	0	2	0	0	3	1	0	0	0	0	0	0	0	0	0	0	0	0
ENSMUSG00000006538	Ihh	2336	3240	4	1	422	469	74	37	21	10	175	38	93	71	934	6	8	78	139	107	153	45	214	1208	52	44	37	24	35	25	7	0	47	35	2	0	29	28	26	30	7	0	48	33	24	23	17	32
ENSMUSG00000006542	Prkag3	1	0	17	27	2	5	29	39	46	39	19	22	28	64	3	44	60	47	34	70	28	21	36	7	2	3	3	6	7	4	3	9	2	1	5	0	7	2	6	4	2	3	7	2	1	3	2	10
ENSMUSG00000006546	Cryba2	0	0	1	0	0	0	0	0	0	0	0	0	0	0	0	0	0	0	0	0	0	1	0	0	0	0	0	0	0	0	0	0	0	0	0	0	0	0	0	0	0	0	0	0	0	0	0	0
ENSMUSG00000006567	Atp7b	29	34	11	15	9	3	2	3	3	3	14	6	5	2	23	4	9	10	9	17	12	18	10	17	8	13	21	18	27	18	14	1	2	7	5	3	7	11	15	14	12	6	45	39	31	25	42	17
ENSMUSG00000006570	Defb2	0	0	0	0	0	0	0	0	0	0	0	0	0	0	0	0	0	0	0	0	0	0	0	0	0	0	0	0	0	0	0	0	0	0	0	0	0	0	0	0	0	0	0	0	0	0	0	0
ENSMUSG00000006574	Slc4a1	5	4	0	1	5	6	0	1	0	1	1	0	1	2	3	0	1	1	2	0	1	1	0	1	0	0	0	0	0	0	0	0	0	0	0	0	0	0	0	0	1	0	0	0	0	0	0	0
ENSMUSG00000006575	Rundc3a	27	24	3	5	34	46	0	0	3	3	14	12	7	2	79	3	6	9	10	13	10	14	10	52	8	12	11	15	15	17	63	82	10	10	74	33	16	5	13	42	50	54	19	40	18	46	42	5
ENSMUSG00000006576	Slc4a3	1131	1240	274	274	457	644	688	804	4231	2319	1480	1244	2672	2524	1457	2681	2403	3643	1997	2824	2083	2212	1580	1637	858	910	699	593	550	406	524	538	725	720	621	376	583	692	408	544	574	617	725	684	457	875	668	442
ENSMUSG00000006585	Cdt1	693	679	72	110	201	265	93	65	190	523	830	517	377	221	693	108	239	265	480	523	486	570	587	609	192	246	193	206	248	200	214	60	105	130	84	78	209	252	173	169	97	75	228	261	156	259	172	236
ENSMUSG00000006586	Runx1t1	36	23	32	24	77	95	155	264	342	469	301	320	314	369	117	291	306	289	287	517	369	427	285	134	16	19	18	8	7	9	4	11	15	16	7	5	31	31	11	15	10	6	0	4	6	1	1	13
ENSMUSG00000006587	Snai3	15	10	5	7	16	11	7	1	43	57	118	63	66	28	23	31	44	67	64	69	61	70	56	21	1	3	8	6	6	9	7	38	0	0	1	1	1	0	9	12	2	12	4	6	4	7	5	2
ENSMUSG00000006589	Aprt	493	432	86	102	272	330	208	168	425	1178	1059	733	556	413	1145	396	560	545	697	1124	954	967	910	841	661	795	671	560	579	550	575	382	509	477	286	249	584	683	578	611	379	335	867	766	519	693	526	594
ENSMUSG00000006599	Gtf2h1	486	462	463	547	367	296	525	842	1046	1080	943	664	963	806	808	1006	1113	1155	880	1123	930	944	699	642	496	624	561	524	600	519	610	689	408	412	372	585	661	630	601	667	557	690	195	710	455	717	543	549
ENSMUSG00000006611	Hfe	198	265	331	214	196	167	874	1157	639	685	858	626	675	477	419	484	761	848	708	998	910	764	607	350	42	50	46	35	52	47	43	112	54	45	32	37	29	36	34	60	15	58	56	35	24	37	67	19
ENSMUSG00000006638	Abhd1	72	74	21	26	55	119	112	90	155	107	112	98	202	125	67	100	71	59	80	146	112	124	89	71	25	30	52	29	56	38	56	38	11	27	15	23	27	31	57	85	47	54	30	29	45	30	22	44
ENSMUSG00000006641	Slc5a6	259	209	79	82	78	153	110	118	139	218	350	297	192	155	248	86	153	153	228	289	300	389	288	249	92	128	129	103	118	99	173	79	79	88	60	52	115	116	92	86	123	108	138	142	82	123	125	115
ENSMUSG00000006642	Tcf23	10	8	3	5	88	87	547	358	385	650	395	392	367	305	119	454	573	346	306	803	526	775	555	125	3	7	1	2	0	3	4	1	1	2	6	13	13	15	2	3	1	0	0	3	0	0	3	0
ENSMUSG00000006649	Nphs1	0	0	1	2	0	0	0	0	1	0	0	0	1	0	0	0	0	0	0	2	2	0	1	0	0	0	0	0	0	0	0	0	0	0	0	0	0	0	0	0	0	0	0	0	0	0	0	1
ENSMUSG00000006651	Aplp1	27	33	15	13	46	82	375	264	91	781	156	136	57	80	46	113	170	115	187	263	304	269	122	43	40	45	118	123	356	292	1059	1316	23	17	736	666	26	51	256	381	678	802	145	210	252	195	314	85
ENSMUSG00000006673	Qrich1	1379	1582	1218	1373	981	1180	1093	1327	2310	2394	2478	1737	2390	2065	2175	1803	2180	2752	2041	2861	2430	2759	2381	1833	1217	1442	1295	1069	1200	1119	1413	1110	1082	1043	785	793	1195	1469	1225	1445	1233	1286	1409	1629	1166	1463	1338	1213
ENSMUSG00000006675	P4htm	177	165	8	9	37	12	29	23	62	117	166	87	55	32	157	39	70	53	101	189	105	188	143	135	28	40	51	52	57	42	75	29	41	39	26	22	57	62	45	36	30	17	64	87	45	59	29	74
ENSMUSG00000006676	Usp19	3731	3870	3367	3522	3132	1848	3895	4847	9116	6198	8677	6039	8498	7500	6501	7448	8192	9827	7963	7996	6535	8330	7279	5232	2416	2813	3064	2623	3004	2566	3658	2789	2264	2341	1930	2180	2399	2876	3041	3467	2760	3038	3980	4127	2863	3764	3201	2629
ENSMUSG00000006678	Pola1	376	451	110	159	215	317	138	187	297	552	801	407	363	371	545	346	314	338	371	589	503	704	581	468	181	256	173	171	233	244	190	154	146	126	64	82	260	227	154	132	114	154	17	196	136	143	62	187
ENSMUSG00000006699	Cdc42	2333	2586	6141	6204	5759	6025	6728	8344	8410	12973	8423	6694	9845	9093	7505	7709	8934	8647	7567	12534	10762	10975	8613	5748	5061	5429	4215	4111	4206	4057	5029	7608	4501	4519	4672	4061	4897	6707	3816	5210	5410	5764	4584	4761	3381	5082	4032	3639
ENSMUSG00000006705	Pknox1	570	663	298	275	388	336	338	432	610	691	1008	692	797	756	1037	529	521	749	655	898	935	1027	965	802	259	339	379	330	360	307	442	284	274	221	200	180	299	287	278	281	230	227	401	365	245	277	238	278
ENSMUSG00000006711	D130043K22Rik	7	7	1	2	4	8	2	1	2	7	8	6	1	1	18	0	2	2	3	7	5	7	5	14	6	3	5	2	4	1	8	2	4	4	4	8	7	4	0	2	4	7	1	1	2	3	1	3
ENSMUSG00000006715	Gmnn	144	143	36	46	62	80	42	41	78	192	175	74	121	95	197	45	75	99	98	178	132	155	158	158	135	214	132	155	205	165	223	167	90	101	102	68	130	122	132	145	188	143	188	185	110	176	145	100
ENSMUSG00000006717	Acot13	204	240	66	47	148	81	151	129	383	693	486	279	512	491	486	321	410	400	457	741	570	487	353	394	203	259	316	325	321	378	490	669	147	151	209	182	161	184	333	393	342	630	327	345	209	288	308	257
ENSMUSG00000006720	Zfp184	221	305	161	236	216	385	110	154	129	255	336	279	154	141	304	113	177	143	206	273	218	291	297	356	140	159	155	119	142	117	189	71	121	112	42	61	100	155	131	130	121	90	65	183	141	143	83	161
ENSMUSG00000006724	Cyp27b1	13	17	6	6	11	17	1	1	6	9	9	13	10	12	14	5	4	4	11	13	12	12	10	21	6	8	6	2	6	6	5	1	8	1	2	6	3	6	4	4	4	0	3	10	6	9	5	3
ENSMUSG00000006728	Cdk4	3492	3732	1148	1060	2116	3708	1534	1697	2932	6276	4231	2644	3771	3240	5397	2469	2738	3590	3035	5716	5027	4648	4453	4663	3842	4363	3750	3280	2998	2907	3823	2173	3032	3257	1636	1409	3498	4461	2610	2733	2973	2331	4176	3535	2312	2608	1890	3157
ENSMUSG00000006731	B4galnt1	19	14	511	305	19	36	880	1118	2464	571	270	229	1772	1618	54	2076	2591	2991	1416	1273	626	443	477	46	34	33	125	134	252	218	484	751	50	54	238	240	38	49	223	269	321	538	198	370	229	310	322	91
ENSMUSG00000006732	Mettl1	483	455	178	163	269	158	232	220	229	453	412	226	233	271	626	242	264	268	298	497	388	431	441	639	286	301	216	215	192	139	189	104	250	201	93	87	231	311	194	199	113	99	276	233	185	210	190	221
ENSMUSG00000006736	Tspan31	1218	1204	717	594	1318	1532	1309	1428	1314	2866	1954	1527	1739	1808	1750	1421	1420	1469	1456	2832	2494	2408	2158	1983	1161	1317	1619	1378	1699	1692	1975	1566	1094	1110	1295	1117	1114	1336	1627	1820	1728	1413	2080	1778	1292	1480	1651	1159
ENSMUSG00000006740	Kif5b	1410	1474	2385	4879	1874	1713	2334	4393	4306	2775	3206	2333	4423	4604	2842	3892	4327	4811	3277	3753	2930	4005	2663	2248	2517	2742	2624	2743	3041	2677	3662	3347	2473	2644	3393	3150	3105	3992	3075	3966	4450	4037	313	4062	3096	4217	2191	2469
ENSMUSG00000006763	Saal1	318	312	89	90	235	137	100	88	207	309	498	331	272	218	536	182	274	252	331	394	365	526	476	388	206	305	292	278	293	272	272	180	196	193	168	115	219	221	256	338	222	194	340	378	246	401	364	250
ENSMUSG00000006764	Tph2	4	5	0	0	8	11	6	1	2	2	18	8	6	4	9	2	6	2	4	11	4	4	10	17	2	0	5	0	4	3	0	8	0	4	3	1	1	1	3	0	3	0	2	0	3	3	2	0
ENSMUSG00000006777	Krt23	0	0	0	1	4	7	1	1	1	0	1	0	1	1	2	0	0	1	1	10	3	4	0	5	0	5	1	0	4	2	1	0	2	1	0	12	3	5	0	1	2	1	2	5	1	1	0	2
ENSMUSG00000006782	Cnp	151	181	461	453	204	267	923	956	1339	1381	629	382	1370	1225	515	1102	979	1238	692	1313	1140	1016	940	499	221	219	280	242	210	207	263	350	152	145	130	387	126	159	180	180	174	215	319	219	123	179	185	193
ENSMUSG00000006784	Ttc25	14	14	7	8	11	43	25	36	21	29	34	21	21	21	33	17	23	19	16	24	46	39	24	36	3	4	9	11	10	9	15	10	6	2	5	1	6	1	14	19	8	12	11	15	11	11	18	7
ENSMUSG00000006800	Sulf2	14163	14418	58	49	2365	4000	2279	1991	4873	10672	7017	4097	6520	4693	9571	4095	4345	7392	4397	8491	9163	8954	6549	8102	5622	6948	7260	6237	6319	5158	7486	3459	3568	3570	3064	3428	5281	5331	5956	5977	4757	3389	7226	5231	3668	4190	3953	5574
ENSMUSG00000006818	Sod2	729	697	511	482	1256	814	841	1167	1307	1709	1790	1146	1556	1350	1556	1083	1201	1342	1219	1788	1857	1743	1370	1230	480	546	599	469	537	523	506	497	480	433	346	326	479	547	492	754	469	533	764	664	500	685	626	469
ENSMUSG00000006850	Tmco6	147	145	73	68	95	55	102	105	190	290	368	213	179	192	310	173	179	193	243	316	268	364	292	266	78	95	78	80	78	78	95	70	62	79	44	61	87	95	69	109	50	75	96	115	82	97	103	75
ENSMUSG00000006906	Stambp	192	228	334	272	256	421	377	521	722	660	621	418	683	603	478	721	805	762	630	814	658	701	561	427	262	268	264	204	264	262	310	321	232	244	195	176	225	257	213	312	237	254	215	321	224	303	252	211
ENSMUSG00000006920	Ezh1	797	1061	433	498	783	964	908	853	1389	2571	3303	2513	1646	1383	2338	1087	1400	1607	2013	2733	2472	3491	2948	1838	522	649	664	601	693	580	932	1092	371	450	361	445	508	475	563	698	640	787	537	535	357	535	526	446
ENSMUSG00000006930	Hap1	225	326	120	132	110	202	114	66	98	311	633	437	232	244	475	170	114	220	372	425	512	508	584	635	166	172	481	376	642	537	498	119	130	147	137	116	121	165	481	452	324	181	485	542	415	392	353	359
ENSMUSG00000006931	P3h4	1611	1606	509	449	744	368	459	545	952	2291	1700	1338	1950	1435	2230	1096	1080	1203	1007	1864	1748	1788	1993	1697	1274	1258	1300	1048	1202	1128	1535	1366	1086	1161	1177	1140	924	1148	1162	1114	1149	1005	1847	1438	988	1132	988	1063
ENSMUSG00000006932	Ctnnb1	9101	10040	7761	8056	8439	7876	8515	9902	19282	21812	22577	15358	22794	19739	20197	18332	16464	21823	16198	24646	23510	26302	21462	11557	8894	9851	9288	8275	9485	8057	11666	10463	8033	7889	6771	6837	8174	9732	8715	10584	9157	10587	9836	11254	7469	10366	9093	8403
ENSMUSG00000006941	Eif1b	398	406	445	420	307	476	511	599	514	1320	1368	1040	776	649	796	576	872	646	947	1364	1227	1292	1057	765	259	329	248	225	295	267	309	302	215	216	174	203	281	338	264	367	272	225	328	259	192	272	285	181
ENSMUSG00000006948	Klk4	1	0	0	0	0	0	0	0	0	0	0	0	0	0	0	0	0	0	0	0	0	0	0	0	0	0	0	0	0	0	0	0	0	0	0	0	0	0	0	0	0	0	0	0	0	0	0	0
ENSMUSG00000006958	Chrd	15	20	1	3	18	14	109	35	102	285	173	155	201	178	46	122	111	107	134	258	230	262	207	52	21	12	46	41	64	64	83	106	14	17	79	54	6	8	51	86	38	83	52	86	44	82	82	22
ENSMUSG00000006998	Psmd2	4469	4667	1990	2080	2029	2389	1959	2531	4022	5127	6365	3531	4995	4124	6247	3060	4131	4815	4184	5600	5609	6933	5534	4180	3866	5092	3515	3328	4209	3603	5065	3763	3076	2836	2480	2253	4128	4440	4051	4216	3940	3949	4565	4581	2828	4017	4070	3316
ENSMUSG00000007021	Syngr3	14	17	1	1	31	6	13	14	14	51	85	59	39	37	19	17	29	19	61	58	68	59	73	49	1	1	9	5	10	8	9	4	7	3	3	1	5	2	10	10	7	6	6	12	14	15	15	3
ENSMUSG00000007029	Vars	2939	3020	704	900	655	657	867	788	1341	2275	2638	1653	1886	1650	3378	1247	1523	1879	1758	2403	2213	2261	2354	2335	2251	2464	1958	1670	1914	1577	2149	1188	1879	1862	917	931	2223	2501	1371	1456	1338	1163	2945	2475	1605	2083	1699	1819
ENSMUSG00000007030	Vwa7	3	2	1	1	5	10	11	45	42	42	45	49	28	20	17	37	37	45	48	75	47	83	67	21	0	2	3	1	9	5	7	6	3	0	21	1	1	5	15	11	5	17	2	4	6	9	3	0
ENSMUSG00000007033	Hspa1l	2	5	26	21	10	9	0	7	1	10	9	10	7	4	6	11	18	7	10	15	9	8	4	10	1	0	6	2	4	1	1	4	1	1	1	4	2	2	2	6	0	5	3	3	4	3	4	2
ENSMUSG00000007034	Slc44a4	8	5	0	6	0	9	8	6	4	19	39	26	4	3	22	2	15	9	30	16	20	45	17	6	1	1	3	0	4	2	0	2	0	2	0	0	1	2	1	3	0	1	1	3	1	1	2	3
ENSMUSG00000007035	Msh5	33	61	90	133	23	49	9	16	15	28	60	33	21	18	89	12	23	27	24	53	41	67	56	71	8	21	11	12	25	19	16	8	7	6	16	12	18	16	18	33	7	17	9	23	13	21	16	8
ENSMUSG00000007036	Abhd16a	544	580	147	128	234	184	304	280	643	1196	1273	820	670	621	851	476	772	684	818	1420	1137	1310	1009	702	177	243	183	190	187	206	291	271	151	165	202	158	243	227	229	223	246	230	200	220	159	167	184	134
ENSMUSG00000007038	Neu1	594	628	302	295	366	270	356	391	470	715	557	467	526	522	665	417	525	573	471	736	640	649	608	622	404	387	602	512	655	617	664	577	412	389	419	304	362	448	674	854	654	700	762	675	600	745	964	414
ENSMUSG00000007039	Ddah2	429	607	518	455	219	281	609	776	1143	982	885	769	859	839	764	871	1866	1239	1180	1512	1047	1161	910	843	563	559	561	567	475	623	759	426	389	464	385	232	476	604	540	658	584	548	714	791	537	459	398	459
ENSMUSG00000007041	Clic1	567	639	824	722	560	505	1074	1248	2111	2921	1610	1156	1840	2079	1187	1978	2649	2399	1879	3235	2086	2053	1399	1005	1371	1452	1418	1340	1679	2061	2589	2885	926	979	1631	1147	1312	1508	1772	1896	1867	2387	1656	1524	1080	1354	1291	1005
ENSMUSG00000007050	Lsm2	327	354	185	175	163	222	114	164	232	409	464	308	343	265	573	203	254	302	316	483	442	376	396	475	251	330	212	182	196	181	203	122	209	219	102	109	243	282	151	164	136	124	227	258	146	191	136	196
ENSMUSG00000007080	Pole	879	955	322	523	276	435	163	152	287	422	931	324	448	322	977	234	223	415	520	544	522	862	789	831	333	437	352	304	501	402	438	108	221	259	125	143	370	415	288	185	153	143	295	369	242	303	174	409
ENSMUSG00000007097	Atp1a2	27	31	75	20	124	317	709	609	707	2564	4136	3170	1694	807	457	726	1066	651	1298	2799	5376	4053	3396	345	0	2	2	3	3	8	0	0	1	0	0	0	2	0	1	10	0	0	0	1	2	2	1	0
ENSMUSG00000007107	Atp1a4	0	0	1	1	3	0	9	3	25	21	2	27	19	15	5	17	13	23	5	44	23	77	23	3	1	0	0	0	1	2	3	2	2	0	0	1	0	0	1	3	0	0	2	0	0	1	2	0
ENSMUSG00000007122	Casq1	1	3	1	0	0	4	3	0	2	18	8	11	3	4	3	1	4	12	6	18	14	12	10	8	4	3	3	4	3	1	2	3	0	4	0	1	1	2	5	6	2	3	5	3	5	3	4	6
ENSMUSG00000007207	Stx1a	147	117	272	216	183	55	316	550	1539	1422	555	519	1091	1009	343	982	1212	1394	873	1242	812	892	644	267	67	64	99	88	114	85	192	151	61	61	129	102	67	56	86	120	158	168	103	136	82	135	157	65
ENSMUSG00000007209	Ceacam9	1	0	2	16	1	0	0	0	0	0	0	0	0	0	0	1	0	0	0	0	0	0	0	0	0	0	0	0	0	0	0	0	0	0	0	0	0	0	0	0	0	0	1	0	0	0	0	1
ENSMUSG00000007216	Zfp775	264	330	42	35	175	97	59	52	81	265	340	215	157	139	565	103	126	110	225	236	210	343	271	360	147	166	211	150	204	119	193	117	100	105	87	65	107	130	136	206	106	133	242	244	147	226	238	191
ENSMUSG00000007279	Scube2	22	27	18	17	24	51	498	415	977	584	339	266	482	590	89	1044	641	844	573	661	317	539	349	95	4	5	9	21	8	11	44	6	6	5	12	9	24	14	24	10	9	9	5	5	3	5	2	10
ENSMUSG00000007338	Mrpl49	417	437	393	365	508	638	593	512	649	878	931	618	847	673	784	558	694	702	638	964	876	834	794	735	302	438	412	395	434	372	528	432	276	307	239	299	369	467	432	415	359	409	459	513	297	448	373	460
ENSMUSG00000007379	Dennd2c	249	255	62	119	117	128	73	71	73	110	181	118	121	112	337	60	53	109	101	118	98	184	140	232	58	65	98	99	159	110	109	75	45	45	82	65	50	69	151	146	51	72	80	172	114	182	115	86
ENSMUSG00000007411	Mark3	1055	1082	937	1023	653	700	763	1080	1518	1940	1696	1221	1772	1773	1641	1342	1488	1867	1501	2092	1917	1960	1640	1329	874	1011	1042	991	1173	1037	1242	1017	803	775	846	736	926	1092	1081	1256	1156	1089	855	1449	956	1195	1085	937
ENSMUSG00000007415	Gatad1	578	600	555	522	976	1183	1080	1500	1570	2010	1375	1130	1837	1792	1449	1328	1358	1665	1212	2217	1792	1648	1421	1255	1505	1625	1453	1291	1145	1127	1815	1578	1351	1425	1259	1070	1542	1942	1083	1374	1598	1402	1444	1379	918	1190	825	1164
ENSMUSG00000007440	Pcdha11	0	0	0	0	0	11	0	1	3	2	3	2	2	3	1	5	1	5	0	3	4	2	2	0	1	2	4	0	2	2	0	2	1	2	9	1	3	3	5	3	4	5	0	3	11	8	3	3
ENSMUSG00000007457	2310003L06Rik	1	0	0	0	1	5	0	1	0	1	10	2	2	0	0	1	1	0	1	2	3	3	5	3	0	0	0	0	0	0	0	0	1	0	0	0	0	0	1	0	0	0	0	1	0	0	0	0
ENSMUSG00000007458	M6pr	2319	2632	1624	1512	2394	2334	2563	3086	2706	5130	5122	3504	3255	3296	3658	2600	2914	3044	3166	5368	6358	5660	4874	3319	2109	2478	2584	2727	2707	2614	3381	2362	1898	1865	1550	1335	2290	2661	2433	3122	2336	2457	2412	2717	1815	2562	2386	2157
ENSMUSG00000007476	Lrrc8a	254	237	212	181	298	129	307	295	279	708	366	381	304	305	296	274	383	347	336	647	566	473	404	308	220	234	230	222	222	202	349	348	186	212	267	201	252	275	272	372	340	332	264	306	257	288	311	182
ENSMUSG00000007480	Mc5r	13	10	1	1	6	9	1	0	3	8	12	4	6	4	16	2	1	4	5	5	14	15	5	17	4	3	1	1	3	6	3	0	0	2	8	2	1	5	6	2	4	1	1	4	2	5	0	1
ENSMUSG00000007564	Ppp2r1a	1398	1448	1257	1066	644	682	1079	1087	2620	3635	3147	1785	2429	2115	2204	1877	2565	3146	2398	3523	3033	3430	2465	1705	984	1342	842	796	951	932	1438	1509	761	866	858	648	1116	1222	948	1072	1087	1369	1266	1282	773	955	925	830
ENSMUSG00000007570	Fance	239	252	94	102	133	54	154	151	293	474	492	360	301	290	565	238	310	295	381	487	377	493	454	467	150	200	199	147	179	150	220	129	130	141	100	102	167	180	182	215	125	117	195	229	159	216	179	162
ENSMUSG00000007589	Tinf2	574	633	348	425	510	508	403	434	605	971	1303	1025	809	694	921	535	611	645	869	1183	1019	1192	1245	910	338	352	323	282	349	331	374	238	309	321	197	206	321	396	299	265	256	231	372	353	264	325	259	302
ENSMUSG00000007591	Tssk4	14	20	2	1	9	5	14	8	13	22	19	13	12	21	32	15	18	15	17	22	19	21	27	27	5	9	15	6	8	8	6	9	7	11	9	10	19	18	7	9	11	3	9	9	13	7	7	10
ENSMUSG00000007594	Hapln4	2	1	3	6	2	0	0	1	1	4	0	7	1	2	2	3	2	2	4	6	3	6	0	1	0	0	2	5	14	12	6	2	0	0	14	2	3	1	12	12	8	6	25	32	25	24	51	2
ENSMUSG00000007603	Dus3l	682	727	318	330	329	342	483	526	991	1325	1279	901	937	867	1186	854	1088	1118	1143	1534	1164	1417	1368	1010	414	522	396	354	370	344	414	330	339	388	221	252	458	474	374	426	307	366	492	465	330	412	368	333
ENSMUSG00000007610	Gtpbp3	424	442	151	130	228	201	362	323	511	650	564	453	457	450	750	416	609	402	484	734	675	718	611	602	325	376	333	275	293	243	325	237	215	253	139	149	312	363	225	351	254	202	377	345	219	320	312	257
ENSMUSG00000007613	Tgfbr1	3170	3615	778	1176	3909	3141	2567	3353	3894	4914	4570	3923	4605	4959	6983	3595	2935	4370	3224	5090	4945	6453	3992	4761	2204	2875	3133	2597	3265	2626	1927	1773	2052	2310	1616	1100	2764	3369	2293	4984	1891	2159	389	3393	2420	4421	3163	2418
ENSMUSG00000007617	Homer1	555	548	642	835	583	808	626	1000	501	636	773	557	850	794	870	569	526	704	570	784	748	861	651	748	578	594	590	487	649	450	445	434	638	559	358	352	626	851	494	603	517	522	153	568	459	594	406	502
ENSMUSG00000007646	Rad51c	120	129	53	59	59	68	23	28	38	101	199	93	65	37	158	11	37	29	101	107	115	143	144	169	48	50	48	30	55	50	52	21	28	24	18	21	36	45	32	29	27	13	39	41	35	48	30	45
ENSMUSG00000007653	Gabrb2	202	207	0	0	30	34	9	4	1	0	3	0	2	1	61	0	0	0	2	1	5	6	5	199	23	12	484	226	393	238	470	14	10	11	49	24	4	15	115	73	211	51	28	245	183	169	74	394
ENSMUSG00000007655	Cav1	396	431	34	18	2282	2816	1791	1286	946	2549	2802	3113	991	872	2598	929	1561	825	2067	2816	2209	3401	2672	2744	2811	3604	718	902	809	959	803	1106	2945	3036	824	1721	3895	4792	873	780	474	1055	830	974	683	775	465	968
ENSMUSG00000007656	Arpp19	709	835	1121	1062	982	1410	1345	1913	2100	2557	2329	1648	2317	1909	1550	2077	2125	2118	2038	2649	2296	2851	2248	1282	768	949	1001	999	1121	1067	1329	1477	782	803	762	599	853	1174	1037	1488	1247	1342	541	1383	874	1227	794	909
ENSMUSG00000007659	Bcl2l1	672	627	1184	899	535	579	1349	1278	1739	1840	1531	1241	1633	1467	1359	1284	1911	1803	1742	1928	1666	1797	1591	1214	638	705	675	526	616	538	702	1296	605	624	870	1322	586	748	637	805	745	1110	1243	1094	743	1061	820	697
ENSMUSG00000007670	Khsrp	1840	2032	1171	1442	1422	1146	1273	1377	2347	2597	2794	2058	2548	2532	4456	1800	2079	2831	2173	3296	3122	2656	2995	4073	1619	1686	1602	1414	1431	1423	1358	983	1761	2037	1182	1132	1446	1910	1278	1543	1072	1219	2870	2383	1816	2224	1690	1259
ENSMUSG00000007682	Dio2	18	18	11	9	79	328	105	232	337	992	5164	3198	3312	2650	188	301	130	258	667	1940	5860	4250	7323	169	6	6	13	5	3	11	1	10	3	8	1	2	9	9	1	6	8	5	0	3	1	6	4	1
ENSMUSG00000007721	Ccdc124	346	365	123	114	222	142	117	107	289	683	648	369	507	381	548	238	329	351	493	602	617	665	608	429	343	382	311	274	329	311	354	290	297	314	292	231	347	425	334	363	307	285	479	477	311	409	373	269
ENSMUSG00000007739	Cct4	3074	3049	688	793	1174	823	776	929	1880	3948	4497	2735	2810	2369	5357	1673	2206	2219	2681	4064	3812	4280	3766	3636	2498	3292	2653	2277	2551	2091	2625	1897	1911	1895	1104	1098	2690	2906	2082	2330	2020	1591	1801	3189	1885	2655	2011	2528
ENSMUSG00000007777	0610009B22Rik	234	234	191	177	337	280	229	306	331	572	465	332	512	412	487	372	385	316	368	548	499	435	445	495	161	223	253	204	256	176	250	243	152	162	161	167	156	217	224	336	245	228	242	268	192	297	270	249
ENSMUSG00000007783	Cpt1c	204	204	15	20	77	53	53	25	111	226	255	184	163	110	269	102	149	175	178	300	286	392	355	327	112	116	225	202	344	275	345	362	111	129	332	275	146	135	409	332	278	348	419	558	334	435	369	267
ENSMUSG00000007805	Twist2	17	19	0	2	8	35	15	6	7	27	44	31	20	15	12	5	22	23	30	41	32	54	34	23	3	7	0	0	0	0	2	0	3	2	3	1	6	9	0	0	1	0	1	0	0	1	0	0
ENSMUSG00000007812	Zfp655	899	1074	1392	1803	1449	1778	1903	2635	2272	2097	2872	2492	2518	2306	2021	2390	2448	2424	2236	2664	2003	2569	2354	2022	812	885	1070	928	1060	816	1039	827	929	936	644	675	822	1103	1039	1403	1265	1125	199	1680	1300	1773	1201	989
ENSMUSG00000007815	Rhoa	1656	1904	2127	2100	2472	3112	2520	2752	3066	6904	4293	3267	4099	3818	3916	2758	3308	3314	3427	5801	5734	5218	4410	3027	2163	2348	2102	1924	1965	1858	2100	2720	1913	1961	1618	1696	2206	2808	1606	2083	1864	2145	2690	2096	1505	2048	1592	1803
ENSMUSG00000007817	Zmiz1	3450	2430	664	750	2069	2485	1545	1360	2092	1612	2171	1765	2791	2496	4506	1914	1702	3037	1836	3144	2483	2654	2227	3881	5162	5295	7377	5625	6484	4914	4028	3134	4606	4035	3893	2465	3472	4876	5708	8112	4238	3129	9792	10404	7068	12026	11101	5407
ENSMUSG00000007827	Ankrd26	544	549	146	251	201	347	237	293	331	311	793	513	413	339	528	318	346	342	447	447	390	656	542	509	237	264	298	228	254	221	271	142	208	235	156	126	270	297	234	275	240	213	15	324	221	316	117	316
ENSMUSG00000007833	Aldh16a1	446	496	116	146	196	145	214	201	401	634	615	380	437	421	738	324	433	442	445	712	548	692	566	536	398	482	361	328	284	251	297	228	382	341	143	128	360	438	216	225	236	229	401	293	190	264	212	250
ENSMUSG00000007836	Hnrnpa0	4141	4334	3737	3594	2542	1395	2294	2742	4465	6624	5023	3774	4502	4115	6952	3769	4338	5445	3770	6446	5195	5270	4764	5902	3411	3640	3015	2839	2783	2481	2935	1934	2920	3135	1630	1636	3160	4343	2266	2803	2332	1928	3538	3302	2446	2881	2000	2532
ENSMUSG00000007837	Prrg2	126	133	67	57	145	44	121	165	374	269	213	187	302	292	249	269	305	335	296	401	223	248	245	257	89	103	202	157	214	159	178	195	118	99	176	113	74	100	194	239	183	194	215	219	152	213	233	91
ENSMUSG00000007850	Hnrnph1	8796	8925	5905	7738	7488	6382	5976	10267	10860	11523	15029	11334	11501	10862	13396	10348	11300	12186	10478	15367	12842	16250	12337	9865	5370	6311	5715	5332	5869	4267	5096	3459	5370	5993	3209	3934	6413	7981	5369	6372	4676	4179	1323	6756	4887	5901	3129	5168
ENSMUSG00000007867	Ift43	156	153	136	105	69	98	96	136	237	511	362	212	270	234	285	190	281	249	290	463	397	417	310	217	144	207	152	152	144	156	164	127	96	140	88	53	168	185	106	168	106	101	186	139	94	142	120	120
ENSMUSG00000007872	Id3	2250	2702	245	196	1275	877	456	255	661	1464	1928	1717	876	577	2948	550	1084	662	1073	2268	1101	1854	1557	2865	2963	3618	2047	1557	1284	902	3638	1452	2291	2407	2408	3001	3539	3554	1115	851	1746	1030	1721	1303	886	887	423	1305
ENSMUSG00000007877	Tcap	1	0	0	0	5	0	6	8	19	34	27	25	14	15	11	11	14	12	11	20	14	38	21	6	0	0	2	3	0	1	1	2	1	0	3	5	0	0	3	0	0	3	0	3	3	0	2	1
ENSMUSG00000007880	Arid1a	3459	4274	3069	3735	2240	2552	2866	3754	6033	4592	5301	4091	5213	5092	4908	5507	5913	7994	4811	5794	4496	5156	3985	4237	2705	2904	2417	1998	2388	2243	2670	2190	2047	2173	1942	1770	2715	3085	2509	3115	2311	2702	2731	3357	2322	2989	2453	2444
ENSMUSG00000007888	Crlf1	6	2	13	25	5	1	9	3	26	28	46	38	25	12	7	9	21	14	32	48	32	45	45	6	22	17	1	1	0	3	4	19	3	3	16	17	7	4	0	0	1	5	4	2	1	2	1	6
ENSMUSG00000007891	Ctsd	1729	1978	839	700	2190	2006	2416	2084	2762	6559	3900	3101	4060	3971	4333	2803	2841	3403	3142	5502	5795	4920	4458	3151	2114	2298	2557	2159	2830	2516	4419	5212	2133	2088	4600	3721	1608	2064	3173	4569	3844	4540	3808	3296	2560	3338	4642	1731
ENSMUSG00000007892	Rplp1	9240	10888	1297	970	3054	1275	1649	1278	8542	18243	19659	10593	13188	8370	24513	4435	9768	10790	13436	18615	13892	17320	14085	15215	6190	9005	6385	5587	5778	5160	8057	3964	4645	4677	2514	2616	6572	5904	5603	5937	4306	3627	7148	5789	3731	5319	3870	5516
ENSMUSG00000007907	Cabs1	0	0	0	0	5	0	0	0	0	1	1	0	0	0	0	0	0	0	0	0	0	0	1	1	0	0	0	0	0	0	0	0	0	0	0	0	0	0	0	0	0	0	0	0	0	0	0	0
ENSMUSG00000007908	Hmgcll1	23	27	2	2	13	37	26	17	14	34	89	55	30	18	38	12	23	13	40	44	41	68	57	61	15	11	73	34	124	104	150	179	18	14	171	76	11	13	115	159	120	141	17	77	78	79	95	36
ENSMUSG00000007944	Ttc9b	0	0	2	0	0	0	0	0	2	6	1	1	0	2	0	0	0	0	1	2	5	3	1	1	0	0	2	0	0	0	1	1	0	0	0	0	1	1	0	0	0	2	1	2	0	1	2	3
ENSMUSG00000007946	Phox2a	1	0	3	2	0	0	1	2	0	1	1	1	0	0	0	0	0	0	1	2	1	0	0	0	0	0	0	0	0	0	1	0	0	0	0	6	0	1	1	0	0	0	1	1	0	4	2	0
ENSMUSG00000007950	Abhd8	628	690	231	167	260	147	350	353	830	1157	1041	839	594	577	879	695	954	669	698	1140	1069	1068	993	771	388	419	616	590	577	563	738	485	289	291	354	277	321	356	547	561	470	392	747	667	506	563	550	508
ENSMUSG00000007987	Ift22	169	172	128	124	138	228	233	268	365	691	575	359	463	383	390	289	353	346	454	614	637	691	471	329	101	157	131	141	172	157	173	207	90	128	87	93	136	132	161	173	137	163	208	209	133	208	185	115
ENSMUSG00000007989	Fzd3	1265	1479	1751	2727	1589	1730	1711	2582	2741	1666	2352	1863	2306	2458	1984	2677	2721	2504	2002	2234	1794	2265	1995	1763	1003	1142	1499	1161	1303	963	1269	525	821	969	779	952	1102	1380	1342	1504	1217	952	230	1639	1279	1620	905	1252
ENSMUSG00000008028	1700008O03Rik	3	0	4	3	0	5	2	2	10	11	4	3	9	6	2	5	9	11	6	15	16	1	1	2	1	1	1	0	3	2	3	2	0	2	1	1	1	1	2	0	6	2	5	4	4	5	3	2
ENSMUSG00000008035	Mid1ip1	4393	4914	3216	2302	1929	1879	1847	1456	2919	3904	3798	2088	3062	2699	7446	2698	3018	3518	3113	4594	3595	3907	3197	8101	1706	1773	2078	1522	1346	1032	1474	515	1313	1312	277	509	1653	2010	1045	726	715	582	2285	1110	705	682	530	1452
ENSMUSG00000008036	Ap2s1	376	426	183	151	217	99	240	266	629	1303	914	559	857	587	887	398	611	689	721	1101	1027	1121	812	546	346	458	310	337	382	346	431	430	318	295	316	209	357	345	342	395	356	375	494	466	318	399	404	278
ENSMUSG00000008090	Fgfrl1	1483	1880	355	293	482	408	355	503	460	975	1166	824	736	545	1131	458	551	538	614	1011	943	1096	1027	1036	929	1090	1003	984	1199	957	2129	1170	681	708	908	1434	794	882	1544	1682	1461	1190	1393	1488	1069	1045	836	1139
ENSMUSG00000008129	4930432K21Rik	87	113	53	55	22	44	29	43	86	128	240	165	67	73	163	42	103	42	142	128	109	210	168	128	21	25	15	9	14	14	23	10	18	13	6	10	26	11	12	25	10	15	17	14	21	42	38	21
ENSMUSG00000008136	Fhl2	54	94	3	5	258	93	328	221	353	1109	1382	1072	468	420	607	489	909	360	891	1324	648	1494	1019	462	296	331	233	298	258	283	250	284	246	272	286	226	397	391	250	138	234	284	293	194	149	163	132	183
ENSMUSG00000008140	Emc10	810	874	455	354	414	611	664	596	1075	1914	1403	1075	1405	1259	1572	969	1283	1339	1263	1954	1746	1954	1699	1221	625	610	682	501	580	490	791	639	556	594	519	512	569	636	632	798	654	669	953	759	538	732	704	469
ENSMUSG00000008153	Clstn3	134	95	19	27	505	166	26	22	49	75	68	69	69	58	600	87	54	80	93	101	131	109	119	409	409	360	1256	794	1173	801	444	611	359	393	399	117	220	287	530	1144	461	258	1345	1238	761	2097	2045	701
ENSMUSG00000008167	Fbxw9	479	492	277	209	185	125	440	518	1153	1419	694	475	1031	1007	673	822	1132	1344	878	1308	856	893	558	510	402	439	511	429	570	515	775	643	310	299	477	309	343	366	643	534	501	586	619	780	518	582	557	547
ENSMUSG00000008193	Spib	1	3	0	1	11	0	4	3	1	6	11	10	4	2	2	5	3	3	12	22	15	10	7	4	0	0	0	0	0	0	0	0	0	0	0	0	0	0	0	0	0	0	0	0	0	0	2	0
ENSMUSG00000008200	Fnbp4	2110	2270	660	822	1013	1297	932	1126	1441	1849	2260	1659	1468	1499	2648	1419	1497	1791	1585	2300	1850	2242	2011	2283	1043	1101	1045	849	991	829	1086	626	812	892	612	685	943	1071	904	1063	796	702	347	1460	1045	1227	834	1077
ENSMUSG00000008206	Cers4	359	426	27	53	375	753	916	1047	274	974	1967	1417	292	359	848	399	1082	365	1191	1787	1088	1634	1043	878	256	290	683	634	798	728	878	1093	124	137	273	317	155	239	630	1279	664	1027	167	483	365	368	296	577
ENSMUSG00000008226	Scrn3	268	252	152	147	424	302	272	280	336	593	597	397	526	460	526	316	333	349	405	605	585	663	596	497	211	300	309	303	324	293	297	359	222	223	200	223	229	298	276	326	300	277	162	398	268	361	324	277
ENSMUSG00000008301	Phax	463	494	395	403	517	716	509	577	727	1014	1059	739	880	816	842	692	784	769	829	1115	972	1045	992	820	436	563	502	412	472	417	527	508	396	390	326	317	469	549	431	535	423	463	377	548	356	433	411	527
ENSMUSG00000008305	Tle1	797	1017	278	330	352	248	406	395	408	717	843	566	474	523	1862	420	612	553	534	920	611	956	609	932	375	425	1027	660	1020	643	664	307	307	337	284	208	353	423	482	595	408	304	563	635	490	561	505	599
ENSMUSG00000008307	1700109H08Rik	95	78	29	37	70	106	56	89	118	59	98	128	90	113	112	98	91	125	96	115	80	119	108	119	59	53	56	54	74	65	77	48	36	48	71	62	48	48	53	90	73	80	9	67	60	69	54	58
ENSMUSG00000008318	Relt	237	182	19	15	20	7	17	14	16	40	108	52	31	30	193	18	30	24	68	66	79	63	87	53	5	23	29	29	56	40	35	42	20	13	48	23	18	34	42	52	27	38	34	58	33	52	58	24
ENSMUSG00000008333	Snrpb2	587	636	316	282	513	894	294	415	452	1150	949	608	729	629	1293	499	566	568	600	1078	882	846	778	1142	425	564	389	424	381	308	419	301	316	412	142	172	480	526	352	381	325	271	263	426	291	382	257	357
ENSMUSG00000008348	Ubc	1732	1383	116	143	276	15	71	88	921	3461	1051	195	1746	1878	1383	699	813	1183	283	2787	1714	2114	976	1537	517	934	592	743	709	683	641	932	746	762	838	630	667	574	832	927	761	777	1434	1669	981	1493	1746	499
ENSMUSG00000008373	Prpf31	538	565	219	219	229	275	286	348	551	873	896	471	676	526	897	397	719	667	655	989	790	975	739	582	404	562	394	361	413	311	502	358	275	341	223	224	552	466	376	372	327	339	473	484	258	382	286	412
ENSMUSG00000008384	Sertad1	207	226	329	289	230	192	304	320	458	876	504	475	547	444	299	404	509	418	434	755	563	483	522	271	208	231	210	201	179	191	232	295	174	182	202	205	228	268	213	258	163	247	324	220	130	172	192	123
ENSMUSG00000008393	Carhsp1	7564	9397	3907	3318	4113	3464	4682	5302	7214	6493	6959	3747	7256	7485	10719	5372	7029	9317	5753	7196	6066	5134	6275	8491	2264	2450	3657	3405	3442	3028	3646	3800	2250	2390	2197	1552	2199	2633	3193	3597	2505	2648	5161	4307	3188	3556	2940	3163
ENSMUSG00000008398	Elk3	430	630	11	7	582	550	257	171	198	432	893	533	277	334	1310	189	209	273	331	897	860	869	732	908	405	479	688	625	748	867	713	686	365	323	468	291	329	439	656	852	623	577	545	635	521	492	494	352
ENSMUSG00000008429	Herpud2	744	752	547	618	479	550	588	818	886	1413	1398	1166	1036	1066	1214	940	952	1062	1001	1473	1221	1485	1139	1020	534	595	544	528	578	417	662	803	483	601	510	617	550	751	510	759	630	648	419	683	489	697	652	469
ENSMUSG00000008435	Rdh13	329	391	233	250	221	181	348	410	402	603	647	405	389	425	436	400	481	563	412	500	564	619	560	423	207	270	265	227	273	224	397	231	199	240	161	193	237	265	267	336	331	288	278	321	209	298	309	207
ENSMUSG00000008438	Adam21	5	7	2	1	1	0	3	6	8	13	9	3	6	5	3	2	6	5	9	9	2	9	9	5	0	2	3	1	3	2	0	3	1	0	4	3	2	2	5	4	3	1	0	4	1	6	2	4
ENSMUSG00000008450	Nutf2	110	110	64	48	63	111	82	167	131	185	241	116	162	159	225	106	151	186	142	212	191	233	170	157	105	126	84	75	96	79	127	90	79	65	59	78	111	105	78	84	78	100	137	162	94	112	78	105
ENSMUSG00000008461	Fut1	1	0	2	1	10	0	4	3	8	18	11	13	16	6	1	0	6	1	6	13	8	9	11	1	0	0	1	0	1	4	0	1	0	1	0	0	2	4	1	1	4	0	0	3	2	4	5	4
ENSMUSG00000008475	Arpc5	913	1101	1542	1589	1509	1349	2332	3268	3000	3723	2460	1785	3202	3212	2187	2758	3057	3334	2477	3671	3298	2809	2239	1985	1779	1973	1829	1723	1955	1703	2095	2333	1761	1773	1823	1326	1767	2360	1817	2512	1752	1962	1770	1995	1501	2015	1828	1368
ENSMUSG00000008482	Rnf151	3	4	1	0	0	0	1	4	3	3	6	4	1	7	1	0	4	5	4	4	2	3	3	1	3	5	0	0	2	2	0	2	1	2	2	4	6	1	3	3	1	2	1	1	2	1	3	0
ENSMUSG00000008489	Elavl2	136	129	170	242	188	199	117	174	186	432	820	574	286	216	272	106	225	161	514	422	465	808	580	308	16	27	28	16	48	32	645	101	57	56	604	40	80	81	38	46	1173	259	4	65	47	34	12	29
ENSMUSG00000008496	Pou2f2	29	31	12	20	45	57	101	56	78	256	310	203	108	107	97	79	108	80	143	293	243	201	202	135	4	6	9	3	3	0	0	1	2	6	9	0	3	3	1	5	0	0	3	10	2	5	3	0
ENSMUSG00000008540	Mgst1	1604	1729	1641	1393	3282	2408	3545	4302	3652	6174	4294	2736	4608	4514	3808	3931	4040	3551	3399	6420	5674	4246	3882	3527	1566	2056	3067	2605	4061	2455	4000	3926	1543	1429	3415	3482	1698	1908	3017	5806	4098	3166	2526	4004	2320	4541	4369	1995
ENSMUSG00000008575	Nfib	63	92	1543	2255	809	1422	1479	1313	2104	7071	5519	5050	2880	2910	1250	2698	3053	2512	3178	5751	4758	5020	3699	1412	204	277	152	220	176	165	207	290	642	590	491	565	408	670	401	547	279	335	119	801	619	513	368	62
ENSMUSG00000008590	Htr3b	1	2	1	1	1	0	0	0	1	0	0	0	0	0	0	0	0	1	2	0	0	1	0	3	0	0	0	0	0	0	0	0	0	0	0	0	0	0	0	0	0	0	0	0	0	0	0	0
ENSMUSG00000008601	Rab25	3	3	1	0	0	7	3	1	11	31	57	25	9	9	8	8	10	4	35	35	25	56	17	11	3	1	0	2	1	3	1	0	4	1	0	2	1	2	1	2	2	1	2	1	0	3	2	3
ENSMUSG00000008604	Ubqln4	1271	1503	431	442	874	853	793	889	985	1614	1799	1312	1303	1168	1930	907	1052	1011	1310	1611	1708	1745	1695	1737	1226	1201	1159	932	1117	916	1192	802	917	932	756	641	1049	1262	1073	1229	870	752	1403	1412	988	1244	1160	1102
ENSMUSG00000008658	Rbfox1	68	92	3	6	13	82	17	17	11	50	40	30	29	25	66	22	7	15	17	35	55	43	39	47	3	4	7	3	5	4	3	5	3	1	0	0	2	5	2	4	3	2	0	1	5	2	3	3
ENSMUSG00000008668	Rps18	5814	6542	1439	1464	2310	3510	2333	1639	4256	12349	11279	6441	6296	4784	17136	3751	5519	5128	7200	11703	9486	10037	9454	11955	4544	6434	4782	4481	4927	3386	4746	2565	3885	3778	1666	1661	4496	4668	3410	3800	2873	1931	6131	5402	3263	4845	3552	4238
ENSMUSG00000008682	Rpl10	7517	8535	1042	1017	4346	4658	2186	1676	3947	11014	10781	7325	6209	5380	15210	3450	5407	4220	7413	11323	9290	9856	9597	12298	5142	6913	6070	5184	5716	4755	5623	3026	3892	3872	1645	1831	5659	5929	4822	5944	3290	2507	5659	5598	3590	4893	4642	4696
ENSMUSG00000008683	Rps15a	4003	4298	418	424	1206	1431	776	651	2153	4871	5102	2946	3129	2262	7475	1756	2745	2651	3990	4917	4240	4650	4784	5697	2309	3391	2627	2480	2592	2130	2887	1417	1531	1625	801	756	2826	2225	2300	2443	1701	1261	2408	2666	1537	2070	1793	2846
ENSMUSG00000008690	Ncaph2	1831	2085	819	828	885	1263	969	1103	2151	2897	2888	1932	2345	2143	2804	1785	2151	2414	2157	3104	2832	2857	2733	2344	1261	1493	1142	1092	1359	1186	1573	1106	1038	1059	732	704	1167	1389	1167	1392	933	949	1617	1484	960	1306	1246	1160
ENSMUSG00000008730	Hipk1	2255	2112	1579	1824	2030	2061	2645	3452	3584	3356	4455	3297	4225	3840	3952	3400	3372	4415	3202	4099	4605	5147	3483	2652	1951	2159	2287	1816	2271	1947	2581	2115	1765	1738	1709	2008	2099	2305	2180	3066	2482	2489	1245	2763	1954	3178	2810	1933
ENSMUSG00000008734	Gprc5b	1695	1353	2375	1991	445	775	3224	4519	6190	3758	1475	1232	4745	4123	976	5776	5892	7167	3837	4131	2808	3066	2355	1026	529	664	677	576	649	840	1047	2291	574	546	900	2594	819	775	588	876	797	1420	585	676	474	678	631	479
ENSMUSG00000008763	Man1a2	1713	1770	1446	1879	1554	2053	1573	2224	1830	2419	2850	2233	2372	2365	2384	2236	2092	2498	1897	2574	2606	3057	2354	2097	1864	1930	1852	1627	1670	1594	2183	1771	1651	1644	1567	1410	1590	2223	1393	1804	1875	1883	476	1810	1374	1928	1328	1542
ENSMUSG00000008789	Ceacam5	2	1	0	0	5	4	0	1	6	5	12	8	4	3	4	1	2	0	10	4	8	2	9	9	0	0	0	0	0	0	0	0	0	0	0	0	0	1	0	0	0	0	0	0	0	0	0	0
ENSMUSG00000008813	Tppp2	0	0	0	0	0	2	0	0	0	0	0	0	0	0	0	0	0	0	0	0	1	0	0	0	0	0	0	0	0	0	0	0	0	0	0	0	0	0	0	0	0	0	0	0	0	0	0	0
ENSMUSG00000008822	Acyp1	61	73	55	51	138	145	55	61	91	261	202	151	127	115	217	74	102	77	143	216	222	203	173	205	94	86	108	98	123	113	117	112	73	83	52	44	69	98	80	135	115	82	97	134	89	109	73	81
ENSMUSG00000008843	Cldn13	0	0	0	0	0	0	0	0	0	0	0	0	0	0	0	0	2	0	1	1	0	0	0	0	0	0	0	0	0	0	0	0	0	0	0	0	0	0	0	0	0	0	0	0	0	1	0	0
ENSMUSG00000008845	Cd163	4	6	4	5	21	6	132	108	61	205	180	81	99	83	29	82	68	79	35	236	401	272	179	10	0	0	0	0	0	0	0	3	0	0	0	0	0	0	0	0	0	1	0	0	0	0	0	0
ENSMUSG00000008855	Hdac5	753	944	353	418	412	301	460	412	2022	2870	2881	1887	1755	1604	1850	1510	1905	2197	1917	2948	2412	3262	2289	1448	930	1346	1039	964	1094	1029	1057	1226	950	1028	685	627	1405	1326	936	1085	724	1165	1263	1265	811	972	922	829
ENSMUSG00000008859	Rala	423	451	530	536	615	486	892	1246	1263	2031	1303	999	1387	1302	962	1117	1148	1283	1113	1722	1692	1723	1217	872	604	610	604	554	572	584	712	778	455	473	557	348	582	729	559	842	751	734	327	687	511	736	560	529
ENSMUSG00000008874	Clec3a	0	0	0	0	0	0	0	0	0	23	0	0	0	0	1	2	3	0	0	4	1	0	9	2	0	0	0	0	0	0	0	0	0	0	0	0	0	0	0	0	0	0	0	0	0	0	0	0
ENSMUSG00000008892	Vdac3	505	598	1583	1482	465	544	977	1553	2115	3747	1421	1049	2227	2260	1132	2127	2203	2434	1768	2887	2410	2271	1446	1140	588	700	740	674	583	728	596	1606	565	533	361	598	620	733	467	605	571	1106	762	642	471	510	452	571
ENSMUSG00000008932	Slc1a7	0	0	0	0	0	0	0	0	0	0	0	2	1	0	0	1	1	0	1	3	0	2	0	0	0	0	0	0	1	0	0	0	0	0	0	0	0	0	0	0	0	0	0	0	1	0	0	0
ENSMUSG00000008958	Vps72	778	908	440	432	474	380	370	425	907	1334	1110	844	932	869	1310	736	917	979	922	1388	1185	1180	1203	1312	684	746	716	614	640	547	744	441	481	529	323	292	574	700	520	657	611	415	810	859	555	652	523	674
ENSMUSG00000008976	Gabpa	880	912	604	810	1216	1676	1002	1536	1303	1494	2007	1498	1603	1548	1523	1410	1134	1482	1265	1782	1697	2185	1655	1245	1177	1296	1027	941	1060	802	977	1124	1118	1171	708	754	1101	1538	908	1236	991	1098	211	1054	843	1158	756	869
ENSMUSG00000008999	Bmp7	25	21	32	29	94	164	206	122	125	336	287	317	193	167	152	246	165	137	204	525	205	498	415	267	1	1	30	7	22	18	9	11	1	1	3	1	1	0	5	12	1	1	9	7	4	7	5	6
ENSMUSG00000009013	Dynll1	1371	1425	1275	1143	931	738	1273	1383	2793	5026	3439	2435	4081	3694	1840	1793	2391	2472	3066	4208	4351	3811	3478	1747	1317	1449	1201	1071	1089	1225	1369	1379	1074	1019	750	930	1682	1814	1077	1313	889	1100	1173	918	617	832	743	774
ENSMUSG00000009030	Pdcl	579	585	634	714	935	793	650	1002	806	1273	1501	1056	1030	959	1201	850	886	847	973	1285	1292	1437	1201	1031	587	701	620	578	805	523	636	607	612	615	447	447	632	837	674	1005	603	568	369	858	647	879	622	560
ENSMUSG00000009035	Tmem184b	847	879	358	375	405	275	418	399	604	1061	1365	938	891	727	817	576	663	647	889	1194	1242	1367	1105	860	488	557	646	617	773	721	1047	939	477	464	1041	608	521	628	926	1085	880	924	1131	1051	700	1079	1189	463
ENSMUSG00000009047	Gm5965	0	0	0	0	0	0	0	0	0	0	0	0	0	0	0	0	0	0	0	0	0	0	0	0	0	0	0	0	0	0	0	0	0	0	0	0	0	0	0	0	0	0	0	0	0	0	0	0
ENSMUSG00000009070	Rsph14	0	0	0	0	0	0	3	1	0	1	5	1	0	1	1	0	1	1	0	2	4	1	1	0	0	0	0	1	1	1	0	1	0	1	0	0	0	0	0	1	2	0	1	1	1	4	2	0
ENSMUSG00000009073	Nf2	856	886	1166	946	715	785	1256	1854	1619	2212	2405	1781	1657	1418	2121	1422	1872	1690	1859	2335	2109	2629	2291	1840	1488	1637	1930	1678	1649	1518	1557	1409	1192	1200	1354	888	1270	1548	1425	1507	1300	1366	2696	1639	1218	2110	1692	1426
ENSMUSG00000009075	Cabp7	1	0	1	1	0	1	0	0	0	0	0	1	0	0	2	0	0	0	0	2	1	0	2	2	0	0	0	0	2	1	0	0	0	0	0	0	1	0	1	0	0	1	0	0	1	2	0	0
ENSMUSG00000009076	Zmat5	88	93	12	11	35	89	41	16	53	135	135	97	75	75	181	34	89	86	91	146	171	175	124	111	50	66	94	64	64	57	61	60	27	25	26	29	45	49	47	58	40	42	82	82	38	73	70	70
ENSMUSG00000009079	Ewsr1	3856	4306	1990	2677	3111	2743	2061	2850	4325	5299	6306	4218	3823	3883	6743	4002	4497	4952	4084	6692	5427	6234	5198	5655	2721	3026	2409	2192	2197	1920	2656	1807	2185	2300	1482	1797	2601	3034	1930	2183	2072	1977	1578	2934	1870	2399	1582	2466
ENSMUSG00000009090	Ap1b1	550	564	352	322	204	202	570	620	1240	1477	1453	833	1305	1167	908	982	1184	1514	1124	1508	1405	1619	1132	601	380	565	396	412	500	386	665	713	323	305	457	286	418	445	398	548	549	623	578	493	350	498	467	322
ENSMUSG00000009092	Derl3	2352	2948	194	145	860	632	659	956	744	950	1912	689	947	637	3318	494	643	1049	1092	1093	892	732	1113	2269	740	884	1126	816	888	621	570	169	545	748	117	256	886	860	569	714	103	118	682	786	513	565	287	746
ENSMUSG00000009093	Gstt4	0	0	0	0	1	0	0	1	0	1	3	0	1	1	1	0	0	0	0	3	0	1	1	2	0	0	1	1	0	0	0	0	0	0	1	1	0	0	0	0	1	0	0	0	0	0	0	0
ENSMUSG00000009097	Tbx1	1	0	13	12	10	2	30	10	20	36	28	36	14	8	25	7	15	13	31	53	36	40	27	38	0	0	0	1	1	1	0	0	0	0	0	0	0	0	0	0	0	0	0	0	0	0	0	0
ENSMUSG00000009108	Gnat2	28	18	5	9	11	5	5	2	9	12	31	13	11	7	40	5	7	1	17	6	12	18	21	25	5	8	19	12	15	19	15	6	7	4	6	7	6	1	7	11	5	6	8	11	3	11	9	13
ENSMUSG00000009112	Bcl2l13	2059	2180	847	892	1354	1172	1116	1366	1739	1875	2327	1625	1982	1984	2759	1606	1652	1852	1753	2063	1905	2284	2037	2220	1390	1594	2309	1864	2280	1929	2499	1873	1265	1278	1260	963	1413	1732	1924	2446	1748	1631	2409	2390	1593	2315	2380	1679
ENSMUSG00000009114	2610028H24Rik	1	0	0	0	0	8	5	0	3	2	4	2	5	0	0	5	1	6	4	3	6	2	2	0	0	0	0	0	0	0	0	0	0	0	2	0	0	0	0	1	0	1	0	0	0	0	0	0
ENSMUSG00000009115	Spatc1l	1	0	0	0	0	3	0	0	1	0	0	1	1	0	1	0	1	0	0	5	0	0	1	0	0	0	1	0	0	0	0	0	0	0	1	0	0	0	0	1	0	0	1	1	0	0	2	0
ENSMUSG00000009145	Dqx1	18	30	17	19	45	6	35	49	42	69	63	81	81	68	30	67	49	28	76	84	109	105	77	46	12	14	13	11	10	13	12	31	5	17	19	23	11	11	14	13	9	22	16	14	10	12	18	13
ENSMUSG00000009185	Ccl8	1	1	0	0	8	0	10	7	11	84	26	28	16	24	7	28	32	19	27	94	89	22	42	3	0	0	0	0	0	0	0	0	0	0	0	0	0	0	0	0	0	0	0	0	0	0	0	0
ENSMUSG00000009207	Lnpk	157	174	167	218	153	172	203	340	177	228	306	228	200	185	244	236	248	216	220	219	246	338	238	166	113	165	125	163	216	123	197	186	116	145	225	145	151	198	144	217	234	194	46	280	195	275	143	161
ENSMUSG00000009210	Prr29	0	1	0	0	0	0	4	1	0	1	1	1	0	0	1	0	0	1	0	2	3	1	1	0	0	0	0	0	0	0	0	0	0	0	0	0	0	0	1	1	0	0	0	2	0	0	0	0
ENSMUSG00000009214	Mymk	2	4	0	0	0	0	5	4	3	8	14	6	2	3	1	3	4	2	2	2	13	14	6	1	0	0	0	0	0	0	0	1	0	0	0	0	0	0	1	0	0	0	0	1	2	0	0	0
ENSMUSG00000009216	Fam163b	5	19	0	2	10	0	0	0	0	1	8	3	2	0	5	0	0	0	4	2	1	5	4	5	0	0	2	0	8	0	1	0	0	0	0	0	0	0	3	6	0	0	3	5	0	2	5	1
ENSMUSG00000009246	Trpm5	1	0	0	0	6	1	2	0	3	11	13	31	0	1	3	3	1	5	12	11	16	32	8	8	0	0	2	0	2	2	0	0	1	0	1	0	3	3	1	2	0	0	1	3	1	0	0	1
ENSMUSG00000009248	Ascl2	1	1	6	6	0	0	1	0	2	1	6	9	1	8	4	2	3	2	10	15	15	22	15	3	0	0	0	0	0	0	0	1	0	0	0	0	0	1	2	0	1	1	0	0	0	0	0	1
ENSMUSG00000009281	Rarres2	610	596	19	16	2350	1360	1757	924	1586	5483	6292	5208	2337	2003	2537	1845	2867	1450	3997	5836	3941	5338	4575	2722	21	44	148	184	202	243	351	113	30	36	113	365	40	40	283	63	309	156	152	160	78	165	51	140
ENSMUSG00000009291	Pttg1ip	2522	2808	2245	1883	2075	2372	3965	4679	4797	6258	5776	4406	4865	4138	4158	3802	5457	4969	4747	6728	5633	6497	5258	3564	2597	2905	3056	2684	2878	2433	2314	2597	2544	2376	1835	1330	1930	2458	2758	2699	2045	2195	4258	3659	2635	4029	3789	2414
ENSMUSG00000009292	Trpm2	2	1	0	0	8	0	11	7	18	37	38	25	15	28	13	18	16	22	11	50	35	34	24	10	0	0	1	1	6	2	2	4	0	0	0	0	0	1	3	2	3	1	1	7	0	6	6	0
ENSMUSG00000009293	Ube2g2	417	478	324	295	338	280	466	469	820	1071	995	738	913	740	777	636	826	856	879	1114	1038	1038	877	659	485	508	451	431	565	515	733	585	361	410	461	459	538	626	551	687	561	560	712	708	482	639	637	429
ENSMUSG00000009350	Mpo	0	0	0	0	0	0	0	0	0	0	0	1	0	0	2	0	1	0	1	1	0	1	0	1	0	0	0	0	0	0	0	0	0	1	0	0	0	1	0	0	0	0	0	0	0	0	0	0
ENSMUSG00000009356	Lpo	0	0	1	2	0	0	0	2	0	1	2	1	0	0	0	0	1	0	0	0	0	0	0	0	0	0	0	0	0	0	0	0	0	0	0	0	0	0	0	0	0	0	0	0	0	0	0	0
ENSMUSG00000009376	Met	53	35	25	68	165	314	275	213	195	418	769	864	180	133	420	183	283	132	383	411	379	706	444	346	323	402	223	238	363	353	468	318	430	351	518	618	560	779	351	373	353	379	86	528	299	453	303	163
ENSMUSG00000009378	Slc16a12	5	2	3	3	9	7	13	22	22	97	174	76	102	75	12	24	23	26	33	80	254	196	118	11	1	2	5	8	4	67	6	72	0	1	4	1	2	1	4	19	5	58	0	1	4	1	1	0
ENSMUSG00000009394	Syn2	7	6	19	49	3	37	10	6	9	11	26	15	8	13	28	6	5	9	13	38	33	47	26	47	7	5	7	6	9	7	4	18	3	3	17	16	3	6	11	13	1	19	3	13	11	10	19	0
ENSMUSG00000009406	Elk1	412	394	278	237	398	375	378	484	521	568	681	547	589	628	767	520	550	538	510	707	683	850	712	762	327	305	457	360	466	396	474	377	295	303	335	313	317	390	379	471	414	409	512	498	369	461	410	352
ENSMUSG00000009418	Nav1	1768	1526	512	703	736	778	480	379	335	496	1421	1088	380	447	1259	502	847	524	869	1102	670	1396	928	1467	826	845	1742	1336	1562	1190	1283	654	778	684	1479	1430	689	910	1475	1550	1075	969	1411	1930	1402	1853	1733	1299
ENSMUSG00000009470	Tnpo1	3074	3574	2013	2681	3255	3792	3708	5626	4148	5342	7076	4755	6355	5551	5011	4895	4082	6035	4406	5646	5762	7152	5271	3666	2733	3154	3746	3573	4801	3219	4789	3052	2632	2759	2864	3125	3364	4088	4277	4923	4328	4157	1137	5218	3789	4755	3304	3696
ENSMUSG00000009471	Myod1	0	0	0	0	0	0	0	0	0	0	0	0	0	0	0	0	0	0	0	0	0	0	0	0	0	0	0	0	0	0	0	0	0	0	0	0	0	0	0	0	0	0	0	0	0	0	0	0
ENSMUSG00000009487	Otog	0	0	0	0	0	0	0	0	0	0	2	0	0	0	0	0	0	0	0	0	3	0	0	0	0	0	0	0	0	0	0	0	0	0	0	0	0	0	0	0	0	0	0	0	0	0	0	0
ENSMUSG00000009535	Rnmt	646	663	353	423	524	431	571	794	901	1011	1095	753	1047	1000	1186	812	843	1010	760	1207	958	1095	1000	1050	706	744	914	797	962	714	841	567	603	640	456	415	694	852	852	1039	787	666	365	1208	788	1017	757	796
ENSMUSG00000009545	Kcnq1	40	29	0	1	60	33	13	22	47	102	356	230	58	34	110	25	46	30	122	205	196	291	220	106	4	3	16	8	13	5	2	0	3	1	1	1	1	4	1	2	0	1	15	6	8	4	5	13
ENSMUSG00000009549	Srp14	315	300	405	383	591	187	468	538	820	1570	1289	712	1168	975	1014	613	746	788	880	1482	1336	1219	1040	817	464	531	421	394	494	419	625	701	321	367	431	330	539	631	434	621	577	533	547	507	334	466	438	329
ENSMUSG00000009551	6330409D20Rik	0	0	0	2	0	0	0	0	0	0	0	0	0	0	0	0	0	0	0	0	1	1	0	0	0	0	0	0	0	0	0	0	0	0	0	0	0	0	0	0	0	0	0	0	0	0	0	0
ENSMUSG00000009555	Cdk9	1020	1239	999	1038	625	498	933	993	1854	2138	1715	1263	1820	1601	1573	1399	1635	1984	1620	2243	1751	1782	1655	1391	754	826	835	775	840	761	975	909	622	606	553	525	758	799	835	892	831	912	1058	1056	778	953	893	727
ENSMUSG00000009563	Tor2a	368	374	143	129	254	130	240	296	449	917	655	419	598	495	535	398	489	549	546	807	777	720	636	461	204	237	225	178	214	198	300	166	153	139	119	114	177	212	232	288	207	176	265	294	187	275	272	153
ENSMUSG00000009566	Fpgs	293	289	50	76	153	107	122	111	212	546	755	550	268	244	520	215	340	264	474	551	474	704	635	490	188	251	203	174	174	136	186	121	127	161	128	117	213	209	144	158	141	113	244	255	150	181	166	177
ENSMUSG00000009569	Mkl2	1187	1425	849	937	977	1100	2099	2769	3189	1565	1915	1603	2572	2714	2413	3086	2795	4022	2216	2207	1734	2306	1863	1670	775	996	796	690	771	754	1117	940	817	851	681	809	1186	1261	841	1163	954	1191	602	1131	787	1004	907	780
ENSMUSG00000009575	Cbx5	3165	3283	1803	2495	4557	5544	4533	5020	5120	5417	8811	6694	5556	5433	5827	5707	5185	5645	5573	6658	6206	9594	7001	5047	3451	3513	3396	2995	3476	3262	4995	3227	2892	3011	3311	4249	3500	4195	3423	4523	4430	4257	1317	3748	2748	3540	2600	2987
ENSMUSG00000009580	Odam	0	0	0	0	1	0	0	0	0	0	0	0	0	0	0	0	0	0	0	0	0	0	0	0	0	0	0	0	0	0	0	0	0	0	0	0	0	0	0	0	0	1	0	0	0	0	0	0
ENSMUSG00000009585	Apobec3	286	356	212	215	522	842	1020	1497	1801	2586	1165	1053	1506	1564	722	1895	1737	1887	1465	2382	1785	1775	951	642	443	474	497	380	380	332	409	299	340	392	213	256	289	324	249	240	209	189	309	385	352	294	237	338
ENSMUSG00000009588	St6galnac1	0	2	1	0	0	21	11	5	0	10	11	7	5	7	12	4	5	2	4	16	22	17	5	15	0	0	0	0	0	0	0	0	0	0	0	0	0	0	1	0	0	0	0	0	0	0	1	0
ENSMUSG00000009596	Taf7l	2	0	524	708	0	0	1	2	2	3	2	3	7	9	0	7	2	8	1	9	0	6	8	3	0	0	1	0	0	0	0	1	0	0	1	2	0	0	1	0	1	0	2	0	1	0	0	0
ENSMUSG00000009614	Sardh	326	408	26	22	130	120	154	88	251	751	1047	539	403	311	449	214	241	334	411	689	759	907	715	362	94	162	140	109	85	85	51	75	90	95	60	56	167	176	66	84	58	73	138	61	35	37	43	86
ENSMUSG00000009621	Vav2	253	275	197	202	190	190	298	164	671	1311	967	736	748	592	432	600	554	670	669	1132	928	1069	718	487	170	219	204	198	194	148	200	142	156	157	148	111	198	241	152	209	152	128	253	222	176	206	188	194
ENSMUSG00000009628	Tex15	3425	4437	1587	2482	2611	5005	523	377	229	161	2224	426	980	807	6057	99	68	555	519	571	843	669	1552	3565	961	853	1155	1076	1016	875	280	77	692	729	276	158	663	860	829	826	195	131	93	1405	1006	1373	131	1102
ENSMUSG00000009630	Ppp2cb	553	699	461	508	408	291	432	565	921	1213	953	580	868	695	904	681	848	931	771	1164	937	1067	787	636	655	808	564	577	625	569	815	745	647	634	698	388	674	703	617	766	712	650	1058	1016	691	904	784	565
ENSMUSG00000009633	G0s2	20	29	0	0	108	171	144	83	200	680	1136	772	328	205	163	126	342	158	566	674	637	704	569	161	2	11	21	29	32	14	24	13	7	7	6	4	6	11	22	26	8	7	16	19	17	14	23	14
ENSMUSG00000009640	Dmap1	523	638	233	208	245	352	250	229	536	1051	1259	816	758	571	941	405	629	628	798	1131	934	1203	963	726	319	381	258	239	239	215	385	242	209	227	147	128	312	338	220	245	220	196	335	316	211	251	227	288
ENSMUSG00000009646	Pla2g12b	0	1	1	0	1	0	1	4	7	6	4	4	5	6	2	5	7	3	4	12	3	5	13	2	0	0	1	0	0	0	0	0	0	0	0	0	0	0	0	1	0	1	0	0	0	0	1	0
ENSMUSG00000009647	Mcu	201	233	88	87	234	177	132	148	328	616	516	423	383	524	492	291	421	480	404	792	603	578	433	447	193	195	225	192	193	256	326	331	139	141	156	109	161	249	170	217	228	316	250	241	167	202	184	176
ENSMUSG00000009654	Oit3	17	21	34	13	54	4	173	413	205	105	50	33	178	115	12	124	195	251	120	217	90	88	52	19	20	18	16	18	26	28	65	25	18	17	15	2	13	13	19	27	38	20	27	32	15	14	18	4
ENSMUSG00000009670	Tex11	1	3	59	92	0	5	3	6	2	11	23	9	2	2	5	3	2	2	7	7	8	14	10	7	2	2	2	0	0	3	2	1	0	0	0	0	0	1	0	1	0	1	0	0	1	0	0	1
ENSMUSG00000009681	Bcr	619	679	980	1087	524	382	898	963	3051	2385	1835	1391	2685	2703	1022	2382	2068	3125	1723	2765	2225	2254	1506	971	520	554	945	793	1092	878	1340	916	415	387	712	522	464	549	984	1356	1096	1076	1206	1184	860	1185	1293	673
ENSMUSG00000009687	Fxyd5	4	2	0	1	32	21	46	41	59	132	102	82	56	52	46	39	75	60	54	161	129	159	88	43	0	3	0	2	1	0	5	7	2	1	9	22	4	2	0	2	1	3	2	2	0	1	3	0
ENSMUSG00000009731	Kcnd1	30	23	7	11	27	69	33	24	33	66	66	57	31	39	41	40	48	33	35	124	94	115	79	57	24	18	61	43	62	53	49	46	25	21	43	22	12	15	40	45	33	26	80	67	49	53	60	36
ENSMUSG00000009733	Tfcp2	331	418	219	215	208	187	216	304	281	536	587	437	370	366	574	258	311	332	441	619	504	664	634	548	260	274	327	247	220	225	243	198	218	239	157	124	235	255	188	281	188	186	269	294	222	281	185	230
ENSMUSG00000009734	Pou6f2	2	0	0	1	0	4	0	1	0	0	3	2	1	0	1	0	1	1	1	0	2	0	1	2	0	1	0	0	0	1	0	0	0	0	0	0	0	0	0	0	0	0	0	0	0	0	0	0
ENSMUSG00000009739	Pou6f1	180	221	112	124	170	217	263	192	270	765	908	784	332	347	598	336	408	390	548	856	781	915	784	548	306	311	294	306	289	357	366	381	225	264	256	252	255	336	312	343	343	337	296	402	303	353	303	210
ENSMUSG00000009741	Ubp1	1048	1233	734	982	994	856	1140	1602	1823	2461	2221	1884	2068	2239	1828	1839	1962	2509	2028	2648	2515	2455	2319	1736	959	1070	1194	1030	1164	919	1213	880	862	937	813	818	1029	1248	1092	1563	1096	1012	792	1614	1217	1372	1113	995
ENSMUSG00000009772	Nuak2	5	10	758	745	36	37	653	819	1076	985	186	240	692	560	56	756	1227	1030	664	828	433	484	279	72	3	4	18	18	17	10	13	35	2	1	9	8	2	5	6	39	6	25	5	5	7	11	17	0
ENSMUSG00000009828	Ick	452	536	206	230	406	289	294	390	482	689	758	546	673	604	768	440	452	638	481	803	811	864	694	638	394	493	437	368	422	366	513	385	331	379	355	272	416	481	427	544	545	436	251	590	458	522	446	340
ENSMUSG00000009863	Sdhb	237	233	33	32	32	71	64	92	222	571	489	194	271	219	571	146	259	305	309	578	484	664	413	327	137	205	140	171	168	155	176	193	51	89	91	70	187	134	111	159	137	127	201	215	103	183	129	161
ENSMUSG00000009876	Cox4i2	46	26	2	1	1	13	1	3	7	16	13	9	4	5	27	5	8	7	12	29	13	34	26	31	2	2	6	8	14	11	1	4	3	0	0	0	1	1	4	1	2	3	24	11	4	11	6	7
ENSMUSG00000009894	Snap47	619	680	573	439	632	453	808	1057	1207	1472	1789	1071	1310	1021	1122	955	1275	1076	1284	1572	1427	1790	1494	878	401	508	565	509	593	581	845	1027	394	403	517	567	456	571	620	675	808	959	866	800	556	739	804	572
ENSMUSG00000009900	Wnt3a	0	0	1	2	0	0	0	0	0	0	0	0	0	0	0	0	0	0	0	0	0	1	0	2	0	0	0	0	0	0	0	0	0	0	0	0	0	0	0	0	0	0	0	0	0	1	0	0
ENSMUSG00000009905	Kdsr	474	568	153	194	413	389	394	491	501	823	753	534	522	473	836	445	458	575	440	880	788	797	651	691	386	374	531	420	564	420	691	570	303	341	345	341	342	464	449	638	743	596	323	599	432	564	427	371
ENSMUSG00000009907	Vps4b	914	1099	775	930	1372	1425	1180	1513	1817	2474	2239	1662	1829	1809	2344	1826	1640	2017	1526	2619	2139	2385	1938	1990	1186	1308	1321	1205	1296	1057	1392	1144	1125	1132	878	818	1073	1341	1137	1486	1373	1163	507	1506	1105	1359	1050	1111
ENSMUSG00000009927	Rps25	1749	1704	204	199	235	113	103	153	1251	5218	4131	1841	1883	1715	5624	1257	1610	1656	1857	4401	3712	3874	3048	3428	2155	2741	2325	1807	1874	1850	1931	1219	1185	1237	539	403	1957	1754	1180	1682	1367	838	1886	1789	864	1553	1165	1562
ENSMUSG00000009941	Nxf2	43	67	260	390	7	51	10	17	18	18	39	16	20	15	54	27	23	27	14	30	19	26	24	64	8	9	28	14	21	15	4	11	5	3	4	4	4	3	9	5	6	9	3	10	9	12	9	23
ENSMUSG00000009995	Taz	808	851	275	275	781	459	903	1239	1801	2033	2075	1715	1408	1493	1857	1477	1815	1754	1681	2463	1791	2186	1914	1732	453	556	620	539	579	508	679	536	482	504	411	391	409	504	537	741	545	428	571	837	588	732	571	520
ENSMUSG00000010021	Kif19a	31	5	1	4	10	1	21	10	35	143	167	113	145	135	14	14	15	23	50	163	185	181	252	24	3	2	3	2	5	4	12	3	1	3	2	8	2	4	2	9	1	3	8	4	4	1	5	6
ENSMUSG00000010025	Aldh3a2	1328	1435	1143	1280	972	718	2678	3062	5293	7648	5141	3468	5164	5469	1790	5525	4707	5332	4116	7046	6416	5545	4575	1693	555	684	657	595	664	685	928	1288	559	597	530	472	832	909	556	786	583	1030	555	675	475	553	445	593
ENSMUSG00000010044	Zmynd10	13	21	1	1	7	16	6	4	12	23	106	44	23	19	15	7	22	11	49	46	76	51	38	25	0	0	1	0	8	2	4	6	0	0	1	1	2	2	3	4	2	2	4	14	1	9	7	1
ENSMUSG00000010045	Tmem115	577	656	578	446	372	317	626	623	1034	1267	1132	908	1040	927	898	838	983	1094	951	1307	1184	1279	1049	690	467	511	497	449	495	453	688	562	371	420	422	381	425	477	447	549	542	532	767	676	425	607	641	416
ENSMUSG00000010047	Hyal2	1107	1212	226	201	499	390	344	322	750	1014	1075	783	784	689	1125	525	670	731	764	1139	961	1067	1015	798	771	872	904	695	779	647	1006	436	631	614	406	312	703	812	834	874	602	486	1170	964	733	649	728	775
ENSMUSG00000010048	Ifrd2	453	434	124	132	197	217	178	147	231	376	682	343	366	292	812	211	293	321	395	547	510	504	530	589	356	512	294	225	227	203	285	134	321	319	95	136	412	401	180	217	174	151	312	346	199	322	270	307
ENSMUSG00000010051	Hyal1	94	110	18	20	113	131	70	51	69	130	192	198	94	70	167	93	105	86	132	212	163	218	235	174	61	59	149	117	185	145	142	92	35	52	85	66	46	69	162	234	97	96	126	199	145	193	186	121
ENSMUSG00000010054	Tusc2	296	348	301	290	469	424	519	589	623	890	805	660	773	677	641	513	576	601	612	937	905	866	782	605	256	301	365	267	286	293	358	286	262	224	238	221	234	322	265	359	286	245	377	383	229	325	370	230
ENSMUSG00000010057	Nprl2	285	303	84	110	293	291	189	158	287	634	970	664	480	331	488	248	384	281	551	732	629	935	714	475	169	161	175	164	185	148	234	150	128	117	159	131	166	177	157	183	222	184	207	209	136	183	201	163
ENSMUSG00000010064	Slc38a3	7799	7852	0	3	833	915	158	94	4	7	674	21	115	125	10394	4	9	542	526	226	107	65	139	5059	275	577	1273	930	553	288	126	1	167	334	7	9	489	340	269	242	26	6	551	554	179	281	114	1298
ENSMUSG00000010066	Cacna2d2	44	37	11	19	73	76	30	22	42	117	410	282	78	84	104	22	48	49	138	191	275	239	425	158	5	7	27	21	35	25	15	10	14	4	23	4	5	9	21	45	12	12	31	46	47	33	52	17
ENSMUSG00000010067	Rassf1	410	440	412	531	301	235	290	355	365	796	781	571	515	483	562	372	551	509	572	979	713	764	775	522	416	458	427	476	580	457	518	584	304	363	405	436	582	613	534	494	477	578	523	712	459	576	487	395
ENSMUSG00000010080	Epn3	32	31	779	615	98	111	624	540	2254	2110	975	998	1849	1751	365	2056	2477	2580	1669	2123	1035	1405	842	458	19	22	63	56	76	91	149	148	29	20	126	33	32	34	68	65	73	116	61	55	39	45	75	28
ENSMUSG00000010086	Rnf112	0	1	0	0	0	6	0	3	2	16	24	28	5	1	2	5	2	6	12	16	13	20	29	0	0	0	2	0	1	2	2	0	1	0	3	1	0	1	3	2	0	1	2	5	3	4	2	0
ENSMUSG00000010095	Slc3a2	2877	3344	1936	1691	1372	1511	1752	1749	2303	4210	3686	2533	3493	2764	3294	1727	3049	3409	2849	4568	3535	3827	3662	3315	1429	1848	3122	2430	2962	2702	4698	2402	1350	1408	2124	1281	2019	2024	2489	2481	3609	2237	3624	2772	2116	2969	4658	1928
ENSMUSG00000010097	Nxf1	2131	2079	1154	1261	1908	1800	1805	2368	3805	4446	4957	4030	4245	4038	3279	3288	3317	3723	3741	5051	4394	5446	4561	3108	1336	1430	1492	1211	1525	1448	1763	1335	1030	1187	832	1127	1398	1730	1528	2112	1472	1450	1134	2222	1579	1940	1676	1286
ENSMUSG00000010110	Stx5a	1678	1969	641	689	1640	1048	1105	1351	1896	2931	3494	2411	2383	2164	3221	1674	2040	2252	2402	3355	2695	3314	2830	2732	852	953	976	855	1034	937	1160	1070	747	879	655	657	774	962	1032	1380	849	1041	932	1310	844	1203	1194	785
ENSMUSG00000010122	Slc47a1	19	24	3	4	80	52	17	13	15	17	13	11	16	18	294	6	9	15	10	20	21	20	18	170	1	1	4	2	2	4	0	1	6	6	2	0	2	2	1	1	1	0	3	3	1	2	2	2
ENSMUSG00000010136	Pifo	0	0	1	0	0	0	4	0	0	2	8	7	0	0	0	0	3	0	6	5	4	3	0	0	0	0	0	0	0	0	0	0	0	0	0	0	0	0	0	0	0	0	0	0	0	0	0	0
ENSMUSG00000010142	Tnfrsf13b	4	6	0	2	18	25	41	32	34	61	71	38	46	42	39	19	36	36	40	93	76	85	69	30	2	3	3	3	5	4	4	5	2	1	2	1	2	3	6	12	0	1	3	4	1	7	11	3
ENSMUSG00000010154	Spire2	16	22	370	349	21	26	148	216	899	292	216	125	426	432	71	491	918	956	547	626	244	209	88	49	27	42	22	25	26	32	18	45	35	42	25	22	23	19	34	22	18	34	42	38	19	32	30	10
ENSMUSG00000010175	Prox1	11	23	2	3	95	178	130	107	57	95	159	167	90	91	147	103	69	59	116	181	166	279	186	192	35	37	55	49	88	76	96	135	51	41	99	85	51	79	108	132	86	154	22	132	118	101	100	40
ENSMUSG00000010205	Raver1	0	0	0	0	0	0	0	0	0	0	0	0	1	0	0	0	0	0	0	0	0	0	0	0	0	0	0	0	0	0	0	0	0	0	0	0	0	0	0	0	0	0	0	0	0	0	0	0
ENSMUSG00000010277	2610507B11Rik	4226	4322	2488	2980	2185	2372	5088	6478	8060	4389	7057	4806	6980	7223	5553	7130	8407	10369	6984	6343	5604	8034	6035	4229	3208	3826	4039	3146	3678	3168	4214	3875	2706	2750	2462	2725	3370	3691	3524	4444	3628	4652	4050	4202	2711	3770	3642	2963
ENSMUSG00000010290	AI597479	626	711	387	389	749	646	570	753	748	967	1456	974	1003	855	1448	746	766	883	902	1352	1077	1252	1070	1229	487	562	600	511	648	503	689	490	491	474	349	377	469	654	564	737	551	494	532	752	556	768	574	551
ENSMUSG00000010307	Tmem86a	2759	2017	2127	1439	3528	3397	2994	3454	3640	1962	1368	1069	2424	2457	7819	2572	4088	3240	2387	2566	1744	1774	1651	6633	7823	8381	7078	5033	5181	3413	3952	3478	6020	4837	1393	1534	4000	6379	3003	4221	2857	2428	9450	4831	3172	6625	5583	3842
ENSMUSG00000010311	Optc	0	4	3	5	5	24	12	9	21	77	48	73	24	14	20	16	37	15	54	118	41	105	69	25	1	3	2	1	2	4	1	5	2	3	2	4	11	5	1	5	0	3	0	7	2	0	5	3
ENSMUSG00000010342	Tex14	131	185	79	144	91	38	27	32	32	99	400	131	62	57	490	30	61	69	130	199	127	198	163	305	15	20	57	55	47	26	39	4	11	26	4	5	11	9	21	33	17	9	23	33	13	17	12	38
ENSMUSG00000010358	Ifi35	138	173	105	79	228	203	196	191	265	693	638	508	363	372	402	398	381	283	472	673	714	668	652	349	98	119	101	104	98	77	133	99	62	81	60	65	89	81	95	112	95	101	116	125	91	134	151	75
ENSMUSG00000010362	Rdm1	92	121	33	22	121	35	50	41	135	297	475	257	200	162	210	107	152	127	244	343	310	393	357	147	30	37	31	34	34	35	48	60	25	26	17	35	35	29	30	43	34	59	33	49	35	34	25	23
ENSMUSG00000010376	Nedd8	594	658	370	270	475	553	458	485	840	2077	1353	752	1113	939	1355	702	928	894	1007	1714	1620	1474	1198	967	570	784	643	641	591	531	659	707	489	452	418	332	576	616	593	660	565	576	897	756	478	679	594	606
ENSMUSG00000010392	Gosr1	762	781	626	634	893	845	990	1453	1450	1459	1603	1147	1491	1406	1398	1339	1372	1610	1191	1735	1470	1784	1394	1269	791	799	823	657	781	737	958	999	721	808	653	666	738	951	736	961	890	927	775	963	714	990	874	683
ENSMUSG00000010406	Mrpl52	175	211	25	36	62	36	32	70	184	500	345	140	214	196	442	142	198	215	211	440	343	404	289	245	105	206	129	101	88	112	107	97	104	88	61	49	122	123	82	113	79	69	160	145	87	119	87	76
ENSMUSG00000010435	Spaca7	0	0	0	0	0	4	0	0	0	0	0	0	0	0	0	0	0	0	0	0	0	0	0	0	0	0	0	0	0	0	0	0	0	0	0	0	0	0	0	0	0	0	0	0	0	0	0	0
ENSMUSG00000010453	Kansl3	1597	1806	3381	3076	924	942	3630	5489	8105	2735	2783	2063	4987	4976	2637	6700	8813	8960	4663	4652	2672	3175	2556	2182	841	918	1069	988	1223	1021	1535	1455	697	751	749	854	883	952	1037	1311	1142	1318	1167	1471	955	1344	1298	955
ENSMUSG00000010461	Eya4	103	127	1	3	97	37	52	35	49	148	489	339	244	254	72	35	41	54	100	122	341	209	334	63	200	280	368	344	535	597	901	392	150	170	369	139	191	296	591	491	798	334	24	460	325	385	175	203
ENSMUSG00000010476	Ebf3	0	3	22	35	7	7	13	8	8	12	23	8	3	7	17	2	3	5	8	13	17	15	8	10	26	16	15	30	13	8	71	5	24	11	24	21	6	18	2	3	14	2	21	15	5	16	3	13
ENSMUSG00000010492	Uckl1os	2	8	28	8	1	0	101	201	234	75	31	25	198	161	6	312	390	195	154	116	32	58	21	3	1	2	0	0	0	1	0	3	1	0	0	5	2	0	0	1	5	6	2	2	0	4	2	1
ENSMUSG00000010505	Myt1	7	10	0	3	6	10	0	7	7	13	32	15	10	7	15	1	7	1	13	10	20	11	13	8	0	1	5	1	3	0	5	2	0	4	7	3	1	2	4	7	6	4	0	5	1	3	2	3
ENSMUSG00000010517	Faf1	256	282	134	145	148	89	143	186	244	647	492	312	308	280	415	256	277	337	313	560	514	615	463	336	165	211	200	188	223	207	274	219	158	144	142	84	194	207	181	227	252	172	221	266	141	236	233	172
ENSMUSG00000010529	Gm266	0	1	0	0	6	7	5	6	9	16	45	40	5	4	8	8	8	10	20	21	25	32	15	6	1	0	1	1	2	1	1	0	1	0	0	2	1	0	0	0	0	0	0	1	1	0	0	0
ENSMUSG00000010538	Tsacc	19	21	8	4	15	29	11	15	17	34	27	23	14	25	33	12	12	14	21	23	27	27	29	32	10	7	16	18	6	6	8	4	7	7	11	7	12	7	9	22	13	2	13	20	8	12	11	9
ENSMUSG00000010554	Mettl16	648	627	650	706	715	601	855	1218	1129	847	1124	803	1089	996	774	932	975	1024	936	1088	1036	1057	940	753	524	621	562	450	516	452	551	527	545	478	400	455	636	733	564	648	545	536	405	690	548	632	509	531
ENSMUSG00000010592	Dazl	127	131	1326	2276	129	169	254	541	268	425	820	478	307	251	250	292	348	176	430	461	454	630	589	259	3	10	3	3	8	4	0	18	19	15	1	3	12	15	3	16	4	10	0	7	1	7	1	0
ENSMUSG00000010601	Apol7a	1	0	0	0	0	9	5	1	5	1	2	4	0	0	6	3	2	3	9	7	7	7	5	5	0	0	2	1	12	2	3	2	0	0	4	3	0	0	8	6	3	3	3	6	3	5	11	1
ENSMUSG00000010607	Pigyl	165	203	330	241	231	109	253	201	434	964	721	559	565	395	521	351	522	381	616	830	649	738	650	405	138	164	182	170	172	189	350	199	120	114	188	147	147	152	185	184	247	191	220	203	134	179	153	145
ENSMUSG00000010608	Rbm25	2439	2620	1944	2430	2456	3885	1983	3001	3424	5044	4431	3421	3257	3424	4601	3671	3505	3700	3352	5243	4339	4521	3735	4368	1881	1975	1781	1776	1850	1509	1832	1529	1609	1683	1234	1355	1902	2273	1784	2127	1792	1604	266	2458	1789	2329	1056	1883
ENSMUSG00000010609	Psen2	454	498	81	79	246	182	278	271	513	1321	679	429	691	732	967	490	580	623	633	1081	957	987	686	795	209	299	247	195	218	176	222	293	238	235	161	147	252	306	207	253	248	275	296	263	186	263	275	175
ENSMUSG00000010651	Acaa1b	3	16	4	14	1	5	8	3	6	3	20	18	8	7	6	5	5	4	8	15	13	20	20	9	4	4	5	7	7	17	6	8	1	0	0	2	1	1	7	7	7	3	4	4	3	9	3	2
ENSMUSG00000010660	Plcd1	271	323	587	491	212	253	842	937	884	1837	1179	906	1018	860	514	706	999	1096	1090	1303	1441	1610	1285	486	724	750	1064	894	830	762	892	850	604	610	714	590	645	771	882	878	655	683	1447	1194	835	960	818	772
ENSMUSG00000010663	Fads1	2223	2411	2628	2511	3945	2449	3256	3123	2344	2852	3177	2351	2064	2018	5188	2797	3484	3284	2683	3350	2685	3360	2763	5621	2008	2094	4377	3765	3704	3693	3075	2243	1729	1580	1555	1385	1693	2067	4114	4557	3061	2612	4119	3922	3113	3537	3902	3084
ENSMUSG00000010721	Lmbr1	166	186	194	195	232	201	223	286	207	458	571	480	298	231	341	225	279	243	383	544	439	536	503	327	105	131	169	137	160	160	215	370	118	98	156	140	89	112	135	200	184	355	94	181	147	188	170	114
ENSMUSG00000010751	Tnfrsf22	59	64	10	5	83	103	49	41	37	70	95	70	28	24	109	24	28	33	53	67	65	111	102	105	71	61	101	72	113	128	123	69	69	52	80	82	48	53	154	263	143	92	95	196	151	163	386	85
ENSMUSG00000010755	Cars	267	263	80	79	74	90	117	112	238	407	470	273	313	269	301	201	270	299	318	435	445	533	417	268	279	442	401	436	460	452	603	464	326	320	164	209	620	578	391	399	354	435	489	570	351	491	478	449
ENSMUSG00000010760	Phlda2	0	2	4	5	9	6	0	2	3	4	10	10	3	1	2	0	2	0	11	2	2	4	9	4	0	0	0	0	0	1	0	0	0	0	0	0	1	0	0	0	2	0	0	0	1	1	0	0
ENSMUSG00000010796	Asz1	9	10	14	21	2	2	3	1	10	59	88	42	26	23	19	8	20	11	48	39	42	66	48	16	1	0	0	0	0	0	0	0	0	0	0	0	2	1	0	1	0	1	0	0	0	0	0	0
ENSMUSG00000010797	Wnt2	3	2	0	0	4	8	30	44	15	43	11	10	28	18	10	10	13	32	11	37	32	35	75	8	17	20	1	0	0	0	7	18	24	30	9	6	41	32	1	0	6	8	0	0	1	0	0	2
ENSMUSG00000010803	Gabra1	34	17	0	2	9	19	2	2	0	2	3	3	5	3	7	0	0	1	0	2	1	5	2	28	1	2	29	9	31	7	34	6	2	4	5	5	5	4	12	9	14	4	2	17	20	18	4	21
ENSMUSG00000010825	Grid2ip	1	0	1	0	0	5	0	1	1	0	4	1	0	3	2	0	2	3	4	1	1	2	2	2	2	1	1	1	3	1	0	0	0	2	0	0	1	0	3	5	1	1	1	2	2	4	5	4
ENSMUSG00000010830	Kdelr3	439	534	7	6	90	348	81	58	79	209	196	159	128	73	394	83	112	108	166	253	207	301	172	278	120	177	231	254	321	340	320	92	105	131	146	83	177	215	357	341	136	87	343	327	248	339	312	231
ENSMUSG00000010841	Cfap97d1	0	0	0	0	0	0	0	0	0	0	0	0	0	0	0	0	0	0	0	0	0	0	0	0	0	0	0	0	0	0	0	0	0	0	0	0	0	0	0	0	0	0	0	0	0	0	1	0
ENSMUSG00000010911	Apip	42	40	13	11	17	8	15	24	63	218	171	104	82	83	96	55	74	85	77	175	155	197	126	80	30	44	33	36	40	19	43	61	25	25	15	24	42	30	25	25	38	44	35	38	11	23	23	26
ENSMUSG00000010914	Pdhx	325	300	211	234	296	390	255	387	411	620	695	392	521	427	566	391	444	404	420	604	501	591	518	541	199	283	236	216	238	207	246	245	180	189	171	128	219	255	209	260	268	179	251	305	204	264	214	221
ENSMUSG00000010936	Vac14	538	577	251	259	182	237	158	221	471	724	894	529	545	482	1069	362	593	562	569	756	660	853	637	582	338	409	429	349	392	357	420	300	253	274	233	184	381	405	314	439	341	342	562	534	321	526	438	351
ENSMUSG00000011008	Mcoln2	3	1	0	0	0	0	3	7	4	8	8	10	2	4	3	4	6	8	5	11	14	10	6	4	0	1	0	0	1	0	0	1	0	0	0	0	0	0	0	1	0	0	1	0	0	0	0	0
ENSMUSG00000011034	Slc5a1	1	0	1	1	0	0	1	0	1	2	1	1	0	3	0	0	0	1	2	8	3	2	1	1	0	0	0	0	0	0	0	0	0	0	0	0	0	0	0	0	0	0	0	0	0	1	0	0
ENSMUSG00000011096	Akt1s1	783	914	602	506	466	562	674	749	1384	1897	1245	877	1326	1189	1469	984	1318	1393	1154	1773	1426	1349	1157	1315	851	794	853	698	728	732	897	803	604	548	468	467	621	798	666	786	715	804	1004	828	594	805	737	568
ENSMUSG00000011114	Tbrg1	1184	1311	460	447	495	512	571	622	1280	2365	1775	1076	1531	1387	1962	1235	1375	1720	1380	2282	1900	1923	1541	1541	684	933	661	662	639	626	709	625	569	544	332	265	879	781	589	672	368	512	783	743	438	555	523	573
ENSMUSG00000011118	Panx3	0	0	0	0	0	0	0	0	0	0	0	0	0	0	7	1	0	0	0	0	1	0	0	3	0	0	1	0	5	0	0	0	0	0	0	0	0	0	0	2	0	0	1	0	2	1	1	0
ENSMUSG00000011148	Adssl1	18	19	2	3	23	1	4	4	11	31	32	24	12	13	26	12	15	14	15	26	18	26	22	29	12	22	72	82	92	72	27	40	16	16	43	22	6	10	22	80	29	19	75	92	35	114	134	34
ENSMUSG00000011154	Cfap161	8	12	33	33	16	29	14	39	50	114	52	46	49	53	40	30	45	49	48	98	60	61	42	67	1	10	9	4	9	4	9	60	9	8	11	16	9	13	3	15	11	45	5	5	5	9	6	2
ENSMUSG00000011158	Brf1	423	421	169	201	170	125	258	215	476	562	617	461	515	478	652	443	471	664	503	699	545	726	532	529	257	374	306	255	302	247	350	269	216	262	195	129	329	343	313	397	286	301	277	481	261	408	317	243
ENSMUSG00000011171	Vipr2	9	16	1	3	0	6	15	2	3	5	6	14	6	4	7	2	5	3	5	17	10	14	12	2	3	2	8	6	8	1	5	0	1	0	0	2	1	1	0	3	0	0	5	3	0	0	1	4
ENSMUSG00000011179	Odc1	3395	3543	924	1137	1722	2560	1001	1156	4256	4147	3190	1916	4071	3907	3520	2459	3052	3560	2798	4077	3961	4368	3022	2562	8831	10883	4665	5276	4641	5096	2881	4241	4952	4897	1423	1520	6834	8551	4276	6832	2148	3009	5542	4734	3293	4364	4622	6577
ENSMUSG00000011254	Thg1l	214	196	99	96	124	215	143	189	237	380	425	202	255	202	489	182	271	252	282	381	332	341	285	415	182	246	153	139	156	138	176	130	96	111	74	62	141	169	128	155	124	106	144	113	95	126	106	112
ENSMUSG00000011256	Adam19	44	36	4	13	103	273	77	63	51	187	331	281	76	71	341	75	84	74	179	317	198	519	352	302	42	47	35	19	39	40	81	16	30	61	62	103	71	60	64	44	66	29	33	65	19	38	20	27
ENSMUSG00000011257	Pabpc4	1499	1569	246	282	473	416	260	296	676	1071	1388	700	721	644	2091	487	696	903	950	1266	1013	1132	1055	1615	1161	1353	1499	1307	1406	1115	1150	701	879	1013	487	548	1020	1277	1047	1284	705	597	1434	1611	1044	1499	1043	1336
ENSMUSG00000011263	Exoc3l2	6	5	2982	2461	96	57	856	1149	2532	157	95	83	1103	1136	133	2045	2205	2629	877	1138	109	131	98	123	6	5	8	5	11	6	2	9	4	2	2	0	1	3	4	2	0	3	8	9	7	11	7	5
ENSMUSG00000011267	Zfp296	159	182	5	12	82	61	54	41	167	405	880	633	243	182	307	87	220	91	558	383	345	506	527	306	6	6	24	13	21	16	18	6	22	20	10	7	9	15	11	16	7	8	15	31	15	29	21	23
ENSMUSG00000011305	Plin5	2	2	1	2	270	107	22	51	119	151	49	58	230	163	1074	68	33	59	23	103	237	98	91	165	6	10	70	47	33	21	29	17	41	39	13	1	2	5	9	16	12	12	83	17	9	62	57	27
ENSMUSG00000011306	Sugp1	551	542	466	470	209	250	229	310	616	767	724	525	552	526	777	474	613	712	534	880	688	874	664	695	361	433	355	352	327	305	396	305	271	246	288	199	400	393	329	316	335	311	463	486	308	389	310	392
ENSMUSG00000011349	Dmrtc2	0	0	32	28	0	0	0	0	0	0	0	1	0	0	0	0	0	0	1	0	2	1	0	0	0	0	0	0	0	0	0	0	0	0	0	0	0	0	0	0	0	0	0	0	0	0	0	0
ENSMUSG00000011350	Gm5893	0	0	0	0	0	0	0	0	0	0	0	0	0	0	1	0	0	0	0	0	0	0	0	0	0	0	0	0	0	0	0	0	0	0	0	0	0	0	0	0	0	0	0	0	0	0	0	0
ENSMUSG00000011382	Dhdh	336	371	75	73	706	1117	306	272	341	383	620	462	432	472	899	269	242	356	317	654	632	624	595	903	113	148	83	103	60	75	55	47	152	125	35	40	85	120	49	38	71	38	101	90	64	109	122	117
ENSMUSG00000011427	Zfp790	343	365	199	209	509	508	394	532	418	503	847	711	570	489	575	427	548	528	565	664	630	799	677	475	247	300	326	253	318	312	404	273	234	263	218	226	269	329	312	396	319	271	171	369	272	338	286	309
ENSMUSG00000011463	Cpb1	1	1	0	0	0	0	0	0	1	5	9	6	0	2	1	1	0	0	1	2	1	5	3	1	0	0	0	0	0	1	0	0	1	1	0	0	0	0	0	0	0	0	0	0	0	0	0	0
ENSMUSG00000011486	Slc25a41	1	0	3	2	0	0	1	2	1	0	0	3	0	1	1	0	0	1	1	1	0	1	0	0	0	2	0	0	0	1	0	0	0	0	0	1	0	0	0	0	0	0	0	1	0	0	0	1
ENSMUSG00000011589	Fsd1	23	18	11	24	10	0	6	4	22	66	101	50	35	24	37	8	42	19	59	56	33	67	56	37	7	5	22	19	37	33	29	14	5	6	42	5	14	6	66	63	43	31	40	101	57	63	66	31
ENSMUSG00000011632	Pinlyp	24	20	0	0	10	0	13	15	34	132	236	134	69	26	33	24	52	25	143	139	120	229	150	39	0	0	0	0	0	1	0	0	1	0	0	0	1	3	1	2	0	1	1	2	1	1	0	0
ENSMUSG00000011658	Fuz	261	325	55	22	163	190	198	150	339	585	543	340	306	311	620	247	332	284	395	631	553	655	562	504	177	207	212	171	182	153	206	162	137	142	70	87	113	143	159	213	149	121	222	178	133	173	171	109
ENSMUSG00000011751	Sptbn4	1	0	3	4	5	0	7	9	6	33	9	14	4	3	10	7	5	5	8	32	13	19	19	8	0	2	6	4	16	12	7	11	5	3	22	6	1	0	16	16	8	9	16	34	17	22	36	4
ENSMUSG00000011752	Pgam1	262	230	222	232	280	117	276	474	496	451	322	207	486	549	435	519	454	533	302	486	404	312	377	415	424	415	535	462	597	590	431	475	331	343	257	409	262	352	468	419	353	402	861	565	440	519	492	389
ENSMUSG00000011831	Evi5	1021	1209	1188	1621	1265	1445	1664	2405	2599	2543	3086	2100	2695	2626	1985	2757	2417	2925	2158	3021	2803	3051	2519	1729	1138	1085	1302	1157	1284	1123	1733	1702	924	1060	1089	1396	1016	1281	1218	1809	1514	1914	142	1591	1218	1537	1002	1063
ENSMUSG00000011832	Evi5l	199	211	699	561	196	122	1243	1576	3371	1419	1087	840	2421	2630	457	2467	2860	3961	1869	2049	1284	1349	1074	453	163	211	205	178	239	244	379	446	153	142	243	254	165	209	250	297	265	367	268	291	198	286	264	168
ENSMUSG00000011837	Snapc2	360	390	359	335	214	222	378	426	703	858	637	506	641	631	544	563	710	767	681	968	677	738	660	512	233	285	277	234	262	221	313	265	193	204	168	172	214	285	253	342	200	255	385	333	188	275	240	252
ENSMUSG00000011877	Git1	1226	1525	808	807	541	758	921	1092	2057	2578	2304	1784	2168	1911	1972	1565	2116	2590	2074	2583	2317	2370	2062	1547	935	1157	1069	987	1115	955	1363	1120	737	832	856	770	941	1025	1101	1420	881	1053	1519	1629	1080	1466	1371	927
ENSMUSG00000011884	Gltp	292	300	72	71	250	214	224	192	254	901	943	578	864	635	463	224	167	264	345	1016	1545	888	1085	539	274	304	379	364	360	387	287	296	304	319	287	258	243	339	264	325	225	243	611	423	315	428	342	345
ENSMUSG00000011958	Bnip2	874	930	1286	1426	938	1179	1391	2396	2446	2288	2069	1402	2454	2227	1795	2316	2925	2652	2051	2746	2274	2367	1860	1396	930	1147	1001	977	1123	960	1322	1428	953	1017	934	947	1067	1382	1150	1338	1248	1331	663	1335	998	1149	889	951
ENSMUSG00000011960	Ccnt1	1313	1446	1185	1429	1604	1567	1573	2148	2298	1861	2960	2211	2442	2188	2214	2350	2349	2605	2187	2608	2346	2807	2437	1860	1220	1372	1436	1244	1599	1260	1708	1329	1122	1189	1320	1307	1333	1670	1464	1774	1667	1610	571	2017	1507	1841	1464	1454
ENSMUSG00000012017	Scarf2	27	36	5	10	75	71	294	112	265	718	932	839	268	224	486	319	448	309	572	1049	637	1008	825	477	15	13	37	34	50	82	79	135	13	31	96	39	16	23	52	62	31	71	72	99	62	100	92	34
ENSMUSG00000012042	4930579F01Rik	0	0	0	0	0	4	0	0	0	1	0	0	0	0	1	0	0	0	0	0	0	1	0	0	0	0	0	0	0	0	0	0	0	0	0	0	1	0	0	0	0	0	0	0	0	0	0	0
ENSMUSG00000012076	Brms1l	458	528	479	432	499	584	806	1129	722	1279	1130	738	961	813	994	685	911	840	928	1411	1264	1162	1089	916	334	414	452	402	405	346	439	350	278	324	282	228	323	384	376	336	305	350	310	428	291	405	325	442
ENSMUSG00000012114	Med15	743	878	331	349	357	492	434	439	903	1383	1702	1177	1097	897	1227	706	931	996	1207	1534	1328	1629	1245	1021	526	676	685	644	785	717	924	699	424	460	495	460	556	614	768	871	621	768	859	1019	666	907	894	654
ENSMUSG00000012117	Dhdds	572	552	336	350	463	484	450	529	560	879	921	681	735	628	827	483	606	698	699	1022	905	1022	989	792	453	500	570	468	453	453	625	485	344	424	328	294	433	495	437	596	462	406	647	587	398	533	556	395
ENSMUSG00000012123	Crybg2	1	2	12	11	0	18	2	4	3	6	9	7	1	6	37	6	2	4	3	7	2	4	10	30	1	0	3	4	7	3	4	5	0	0	2	1	1	0	3	2	5	0	3	2	1	14	11	1
ENSMUSG00000012126	Ubxn11	106	111	27	31	45	24	117	171	126	142	176	86	88	76	188	104	158	101	137	163	153	159	149	171	25	33	51	38	38	32	31	23	23	21	7	15	16	25	34	73	20	30	45	76	53	87	81	37
ENSMUSG00000012187	Mogat1	0	0	0	0	0	0	1	0	1	1	2	0	0	0	0	0	0	1	1	3	1	0	0	1	0	0	0	0	0	0	0	1	0	0	0	0	0	0	0	0	0	0	0	0	0	1	0	0
ENSMUSG00000012211	Tex22	1	0	1	2	0	1	2	2	2	1	0	0	1	1	2	1	1	2	0	0	0	3	0	1	0	0	1	0	1	0	1	1	2	0	0	0	0	0	1	0	0	0	1	2	1	2	0	0
ENSMUSG00000012282	Wnt8a	2	0	0	1	0	0	0	1	4	1	3	0	3	3	4	0	1	0	3	1	2	2	2	6	0	0	0	0	0	0	0	0	0	0	0	1	0	0	0	0	0	0	0	1	1	0	0	0
ENSMUSG00000012296	Tjap1	594	730	266	250	323	161	257	294	622	928	885	595	609	571	990	464	700	773	764	981	774	736	795	848	601	651	629	555	539	485	624	562	379	409	406	327	481	577	462	480	376	448	751	641	425	510	423	507
ENSMUSG00000012350	Ehf	111	120	0	0	105	180	188	143	106	291	693	381	173	129	199	70	121	79	461	340	279	503	322	230	0	3	1	2	1	0	0	0	10	6	1	1	10	2	0	2	1	4	0	2	0	1	0	0
ENSMUSG00000012396	Nanog	1	1	1	2	3	16	0	7	8	27	18	8	34	16	5	22	19	16	15	23	19	20	18	5	1	4	11	4	15	5	18	14	1	3	1	0	3	4	10	5	9	11	8	10	4	8	3	10
ENSMUSG00000012405	Rpl15	1760	1805	654	563	1710	1455	1333	1470	1440	3071	3337	1790	2136	1632	4531	1376	1719	1597	2074	3282	2842	3332	2778	2935	1379	1853	1483	1400	1542	1240	1428	1087	1166	1186	715	654	1450	1686	1408	1662	1293	953	1499	1785	1150	1465	1235	1473
ENSMUSG00000012422	Tmem167	936	919	655	660	1482	1397	1026	1524	1232	1912	1592	1085	1763	1698	1825	1357	1262	1384	1058	1776	1643	1796	1566	1563	1070	1100	1113	989	1250	957	1124	1087	955	950	767	820	1146	1525	1119	1425	1197	1053	426	1264	974	1149	767	972
ENSMUSG00000012428	Steap4	44	27	1	0	317	425	711	434	252	582	922	714	359	280	522	318	442	258	541	753	654	871	620	391	2	10	0	2	6	3	108	5	9	9	8	7	34	7	109	46	139	18	1	3	1	4	2	0
ENSMUSG00000012429	Mplkip	161	209	221	259	496	518	388	531	515	759	526	430	612	619	635	653	495	495	481	664	533	541	583	649	295	301	278	213	276	216	324	215	290	307	197	169	229	321	215	303	308	257	196	374	283	336	233	247
ENSMUSG00000012443	Kif11	85	127	24	43	47	143	6	9	12	31	95	37	49	20	135	14	12	27	37	33	46	78	69	94	86	110	56	56	111	75	115	12	66	71	22	40	88	106	83	43	43	29	5	85	46	54	21	64
ENSMUSG00000012483	Rpa3	98	92	63	39	138	71	56	104	116	281	235	128	170	166	206	153	117	127	124	269	216	236	143	244	87	130	98	126	126	97	98	55	110	77	73	39	87	137	73	90	95	62	120	110	72	100	55	100
ENSMUSG00000012519	Mlkl	42	58	57	95	42	115	109	95	242	228	168	129	192	243	108	246	246	270	202	261	199	214	117	90	57	73	43	34	36	54	58	47	70	64	49	53	61	92	58	56	52	60	33	66	41	66	60	34
ENSMUSG00000012520	Phox2b	0	0	0	0	0	0	0	0	0	0	0	0	0	0	0	0	1	0	0	0	0	0	0	1	0	0	0	0	0	0	0	0	0	0	0	0	0	0	0	0	0	0	0	0	0	0	0	0
ENSMUSG00000012535	Tnpo3	1100	1112	691	767	618	858	709	964	1349	1737	1983	1177	1536	1352	1826	1137	1431	1667	1334	1788	1625	2106	1631	1294	827	1067	876	807	918	797	1176	765	713	670	535	542	918	1004	763	879	881	823	463	1113	680	890	676	846
ENSMUSG00000012609	Ttll5	218	217	131	144	96	100	152	191	202	333	377	238	234	221	341	159	280	220	283	353	278	383	297	235	125	142	202	160	175	132	167	131	77	82	107	83	117	92	98	161	147	131	129	142	109	109	121	121
ENSMUSG00000012640	Zfp715	369	378	380	458	687	596	611	728	550	783	1270	1043	702	693	760	657	631	622	783	1047	945	1263	991	650	319	297	410	330	409	382	512	351	284	316	316	359	290	400	456	686	493	413	56	601	419	571	425	335
ENSMUSG00000012705	Retn	0	0	1	0	0	0	1	0	24	5	11	54	6	1	3	1	6	9	54	32	16	67	5	0	0	0	0	0	1	0	0	2	0	0	1	0	0	0	1	1	0	0	0	0	1	0	0	2
ENSMUSG00000012777	Acp4	0	0	0	0	0	2	0	0	4	9	8	7	4	0	6	2	6	0	13	16	8	13	11	3	0	0	0	0	0	0	0	0	0	0	0	0	0	0	1	1	0	0	0	0	0	2	0	0
ENSMUSG00000012819	Cdh23	42	39	2406	2666	23	3	1465	2077	7036	2434	1507	1180	4877	3932	21	6346	5883	9162	3094	4351	2156	2874	1709	38	18	36	12	10	5	7	5	58	26	12	13	17	17	17	13	27	10	30	8	8	12	10	10	1
ENSMUSG00000012848	Rps5	6889	7217	1111	980	2478	1693	1612	1107	4213	11094	11271	6000	5925	4027	14660	2969	5681	4903	7888	10784	8890	10700	8680	9678	3416	5493	3391	3557	3809	2805	3703	1981	2728	2772	1180	1093	4000	3807	3093	3850	2639	1759	4498	4279	2403	3565	3196	3438
ENSMUSG00000012889	Podnl1	1	1	0	0	26	13	19	3	17	40	64	55	6	16	42	16	16	4	12	44	35	62	23	116	18	19	75	51	74	84	90	41	20	12	35	10	9	13	53	81	58	38	58	49	35	89	96	40
ENSMUSG00000013033	Adgrl1	1969	2251	8072	9277	1619	1843	2551	4347	10243	6121	3209	2855	7328	6693	3663	7868	8669	10912	6987	6284	4845	4944	4075	3833	897	1040	1724	1388	1608	1268	1396	1130	971	1010	1124	1057	1250	1287	1807	2245	1490	1592	2183	2223	1601	2195	1859	1393
ENSMUSG00000013076	Amotl1	1650	1708	198	248	1417	1373	2527	3054	4250	4811	4401	3709	3881	4168	2840	3930	4056	4840	3613	5017	4063	6371	3713	2682	1446	1674	1517	1414	1587	1547	2260	2846	1344	1390	1562	1279	1756	1921	1958	2452	1631	2589	1441	2203	1628	1956	1733	1400
ENSMUSG00000013083	2200002J24Rik	9	8	35	19	26	21	13	14	18	70	24	20	24	30	52	19	39	26	21	27	33	35	21	18	3	5	27	11	17	14	18	7	18	14	12	8	3	5	11	10	11	8	20	24	9	18	13	5
ENSMUSG00000013089	Etv5	20	34	175	232	73	88	732	1169	881	1133	554	462	1114	1089	193	894	750	1526	635	897	992	834	826	158	145	202	42	85	119	477	474	1578	215	213	259	626	288	331	233	414	338	1527	105	267	214	156	156	58
ENSMUSG00000013091	Tmem190	0	0	1	0	0	0	0	0	0	0	0	0	0	1	0	0	0	0	0	0	0	0	0	0	0	0	0	0	0	0	0	0	0	0	0	0	0	0	0	0	0	0	0	0	0	0	0	0
ENSMUSG00000013150	Gfod2	145	135	270	195	131	75	170	272	348	321	236	234	340	316	277	248	353	340	322	367	289	297	244	204	105	160	185	172	181	145	244	155	122	92	148	92	108	134	197	231	173	186	272	234	180	224	179	141
ENSMUSG00000013155	Enkd1	190	206	36	38	64	51	64	47	78	166	227	125	108	104	206	52	94	82	115	191	198	195	220	188	73	105	101	105	166	133	166	87	70	62	48	70	81	92	124	107	85	93	137	181	93	142	114	115
ENSMUSG00000013158	4933405L10Rik	0	1	3	0	0	0	0	1	1	2	2	0	0	0	2	0	0	0	1	2	2	4	2	0	0	1	0	1	3	1	1	1	0	0	0	0	0	0	0	2	1	3	3	0	1	5	7	3
ENSMUSG00000013160	Atp6v0d1	723	748	432	371	498	439	701	636	839	1798	1338	988	1309	1106	1196	653	949	986	948	1690	1570	1495	1322	1151	629	700	665	650	818	724	1010	1164	570	518	693	594	603	706	764	921	967	1171	1035	919	602	871	911	558
ENSMUSG00000013236	Ptprs	4252	4623	405	623	1031	997	503	425	731	1689	2343	1792	1078	881	3267	826	1091	1004	1444	2123	1711	2839	1987	2451	2552	2858	4706	4258	5122	4070	4301	2837	1528	1560	2671	1083	1991	2165	4412	4646	3001	2922	4603	5086	3334	4892	4313	3718
ENSMUSG00000013275	Slc41a1	1604	1704	1247	1159	976	1071	1746	2168	2261	1667	2175	1487	1786	1837	2477	2338	2858	3020	2205	2228	1824	1953	1723	1960	556	650	898	757	827	871	1058	1382	488	513	524	842	559	552	717	925	696	1042	1138	1017	723	1001	1045	829
ENSMUSG00000013338	Fer1l4	1	1	3	2	49	3	0	0	1	0	0	1	3	0	2	1	0	0	3	0	3	0	1	1	1	0	0	0	0	0	0	1	0	0	2	3	0	0	0	0	0	1	0	1	0	0	0	0
ENSMUSG00000013353	4931406B18Rik	0	0	0	0	0	0	0	0	0	0	0	0	0	0	0	0	0	0	0	0	0	0	1	0	0	0	0	0	0	0	0	0	0	0	0	0	0	0	0	0	0	0	0	0	0	0	0	0
ENSMUSG00000013367	Iglon5	2	2	1	2	1	8	0	1	0	9	12	8	1	4	11	2	1	7	6	24	11	11	20	14	0	1	3	3	7	10	12	17	1	2	8	5	6	2	14	13	13	21	5	15	5	10	6	2
ENSMUSG00000013415	Igf2bp1	1	5	100	206	10	8	8	12	8	139	63	25	23	28	17	16	16	12	27	32	57	71	24	16	32	19	16	28	15	14	4	14	16	22	10	1	26	38	11	4	3	18	32	16	5	12	3	32
ENSMUSG00000013418	B4galnt2	0	0	0	0	3	2	1	1	1	1	13	2	0	0	5	1	2	0	15	4	6	14	3	7	0	0	0	0	0	0	1	0	0	0	0	0	0	0	0	0	3	0	0	0	0	1	0	0
ENSMUSG00000013419	Zfp651	643	785	215	276	425	248	428	368	568	1109	1767	1267	795	694	1224	510	743	710	1010	1389	1300	1617	1583	1053	422	467	619	541	551	477	828	628	379	473	498	458	435	514	551	654	537	633	721	764	559	629	554	529
ENSMUSG00000013465	Nelfb	909	992	451	387	389	155	450	421	1020	1435	1446	1012	1084	1051	1295	802	1004	1069	1154	1605	1302	1615	1376	1132	585	733	663	589	589	505	889	568	446	493	427	377	679	674	547	628	584	619	775	699	446	604	557	556
ENSMUSG00000013483	Card14	4	5	4	9	2	0	9	2	16	68	29	17	42	28	4	12	22	25	18	47	81	86	35	3	0	0	0	4	4	3	7	5	0	2	7	2	0	1	3	9	4	9	6	5	3	7	6	5
ENSMUSG00000013495	Tmem175	415	519	170	155	336	605	390	398	480	1040	1056	758	602	507	919	432	607	532	722	1002	940	1051	906	749	258	270	270	232	286	244	425	368	202	170	166	188	188	190	273	337	267	381	214	285	210	277	249	221
ENSMUSG00000013523	Bcas1	10	14	1	6	14	1	18	11	12	23	73	46	24	16	22	12	25	13	37	44	25	42	51	28	0	1	1	1	4	1	5	3	0	3	6	0	6	7	0	1	2	3	3	3	0	0	0	1
ENSMUSG00000013539	Tango2	0	0	0	0	0	0	0	0	1	0	1	0	1	0	0	0	0	0	1	0	0	1	0	0	0	0	0	0	0	0	0	2	0	0	0	0	0	0	0	0	0	0	0	0	0	0	0	0
ENSMUSG00000013562	4833413E03Rik	0	0	0	0	0	0	0	0	0	1	1	0	0	1	0	0	1	0	0	2	0	0	0	0	0	0	0	0	0	0	0	0	0	0	0	0	0	0	0	0	0	0	0	0	0	0	0	0
ENSMUSG00000013584	Aldh1a2	69	73	820	548	319	759	273	245	524	1300	1890	1381	433	407	1218	551	667	438	1115	1232	1031	1456	1040	1267	11	9	2	6	2	2	9	4	16	14	8	11	15	16	2	1	5	1	6	3	4	3	2	1
ENSMUSG00000013593	Ndufs2	2191	2162	414	432	988	1026	619	766	1882	3675	3287	1834	2433	2024	4067	1432	1959	2079	2074	3501	3204	3316	2829	3218	1467	1862	1691	1540	1600	1426	1702	1384	1132	1032	817	705	1612	1615	1343	1553	1447	1317	2019	1753	997	1405	1377	1527
ENSMUSG00000013611	Snx31	1	2	2	5	1	10	0	0	5	45	17	10	15	8	7	4	3	9	13	21	23	25	6	6	1	2	0	0	5	2	2	5	3	3	6	25	4	7	4	4	4	16	2	2	0	0	0	1
ENSMUSG00000013622	Atraid	404	526	243	199	454	317	508	543	898	2047	1504	1000	1251	1060	1094	909	1092	1096	1014	1829	1736	1511	1290	899	254	312	367	289	365	354	456	509	217	229	259	264	229	261	328	461	369	382	343	400	245	374	421	213
ENSMUSG00000013629	Cad	3382	3365	538	682	769	566	504	374	640	763	1540	903	1031	884	2648	531	586	1002	902	1095	1012	1482	1464	1941	1719	2069	1701	1355	1638	1370	1399	514	1229	1207	560	543	1724	1957	1343	1166	806	638	1938	1878	1150	1438	1094	1538
ENSMUSG00000013643	Lypd8	0	0	0	0	0	0	2	0	1	1	0	0	9	7	0	0	0	0	0	1	2	2	1	0	0	0	0	0	0	0	0	0	0	0	0	0	0	0	0	0	0	0	0	0	0	0	0	0
ENSMUSG00000013646	Sh3bp5l	334	403	282	252	250	174	307	302	529	623	713	494	604	559	791	415	584	555	549	774	638	810	648	654	406	477	446	496	377	344	460	480	361	401	318	235	450	529	293	319	387	461	632	411	233	364	306	403
ENSMUSG00000013653	1810065E05Rik	60	97	0	0	4	7	0	0	0	5	1	0	0	2	44	1	0	1	3	9	0	4	2	41	3	4	22	14	12	13	13	5	1	1	0	0	7	0	12	4	5	9	2	1	1	1	4	7
ENSMUSG00000013662	Atad1	1080	1117	958	989	1772	1688	1314	2006	1351	2325	2351	1681	1807	1746	2054	1506	1617	1531	1700	2361	2108	2284	1936	1949	1008	1089	1256	991	1306	1020	1195	1118	921	1018	930	896	1022	1443	1098	1569	1383	1036	512	1483	1188	1558	1131	1126
ENSMUSG00000013663	Pten	1181	1252	801	1013	2217	2479	2083	2415	2002	3104	2908	2761	2829	2734	2848	2275	2155	2354	1941	3293	3277	3858	2836	2165	1574	1529	1559	1234	1567	1215	1360	1547	1652	1769	1139	1344	1574	2255	1444	1928	1306	1640	309	2071	1706	2156	1250	1506
ENSMUSG00000013668	4933402N03Rik	0	0	0	0	0	0	0	0	0	0	0	0	0	0	1	0	0	0	0	0	0	0	0	0	0	0	0	0	0	0	0	0	0	0	0	0	0	0	0	0	0	0	0	0	0	0	0	0
ENSMUSG00000013698	Pea15a	313	402	2131	1722	823	1197	4109	5420	6020	4643	2477	2307	4389	4914	994	4751	5575	5686	3640	6072	3828	4558	3289	1167	1236	1439	991	1243	1394	1737	1092	1913	1142	1180	1054	1444	1168	1578	1598	1780	823	1332	1809	1654	1231	1383	1449	966
ENSMUSG00000013701	Timm23	226	213	64	58	55	88	92	129	323	337	339	144	357	228	325	220	320	382	284	386	304	355	279	197	167	193	155	160	163	156	202	158	105	106	86	90	157	159	135	161	131	148	157	179	111	157	148	177
ENSMUSG00000013707	Tnfaip8l2	0	2	0	1	15	3	45	22	41	101	72	79	59	62	39	45	66	42	61	113	98	89	59	25	0	3	0	0	0	0	0	0	2	1	1	0	0	0	1	0	0	0	1	1	2	0	1	0
ENSMUSG00000013736	Trnt1	550	561	378	386	528	677	393	550	567	860	1058	716	756	663	1009	573	597	605	684	973	865	970	825	830	489	592	584	488	596	427	560	508	475	451	331	372	508	585	512	615	539	507	134	730	523	694	434	555
ENSMUSG00000013766	Ly6g6e	28	32	0	2	17	37	14	8	7	22	94	46	31	33	94	8	13	16	40	59	57	53	76	52	6	1	10	6	5	4	2	1	3	2	1	2	5	2	2	3	3	1	4	5	2	4	1	3
ENSMUSG00000013787	Ehmt2	2630	2894	1205	1225	1062	634	1582	1644	3860	4732	4430	3156	3859	3469	3975	2909	3921	4544	3652	4649	4491	4882	3949	2990	1861	2237	2083	1783	1878	1733	2389	2239	1505	1485	1419	1233	1708	1922	1799	1933	1942	2174	2732	2433	1635	2093	1695	1882
ENSMUSG00000013822	Elof1	564	603	267	219	577	776	518	506	772	1536	1666	1154	1064	846	1215	605	855	712	1186	1418	1383	1396	1338	1120	400	455	391	352	402	335	548	438	381	360	272	226	369	409	301	348	305	366	473	388	288	349	332	296
ENSMUSG00000013833	Med16	659	708	203	208	208	171	236	198	627	760	990	531	568	453	925	437	702	780	677	945	797	1018	757	694	300	345	261	223	228	204	327	233	198	229	150	149	289	309	221	236	214	274	358	293	169	257	160	208
ENSMUSG00000013846	St3gal1	200	167	47	57	249	759	410	246	188	304	331	342	189	161	682	293	269	159	316	444	334	474	299	588	399	552	352	285	455	261	661	368	584	444	1146	322	629	736	472	780	678	505	491	459	315	756	853	185
ENSMUSG00000013858	Tmem259	2251	2472	773	720	839	553	948	917	2032	3109	2443	2066	2337	1934	2989	1649	1999	2381	2207	3225	2881	2712	2648	2625	1125	1230	1403	1172	1196	1110	1653	1174	1040	1080	1012	781	1088	1207	1270	1544	1333	1206	1740	1684	1157	1638	1640	1060
ENSMUSG00000013878	Rnf170	257	318	159	209	389	437	230	335	362	576	615	514	493	519	606	377	400	435	459	635	581	572	637	474	227	229	329	249	312	240	323	304	229	234	242	249	189	277	288	409	253	266	45	314	240	316	270	244
ENSMUSG00000013921	Clip3	108	83	620	414	125	418	480	470	390	402	293	415	254	186	280	331	518	308	365	643	358	583	380	301	79	86	219	193	336	348	341	329	68	114	487	288	148	174	410	495	407	399	408	599	453	532	456	215
ENSMUSG00000013928	Thap8	5	4	3	5	2	0	11	9	9	6	9	9	5	4	5	5	8	5	10	2	7	11	9	3	1	0	1	0	1	0	1	1	0	1	0	1	0	0	0	3	2	4	1	1	2	1	2	1
ENSMUSG00000013936	Myl2	0	0	0	0	0	0	0	0	0	2	0	0	0	0	0	0	0	0	1	0	0	0	0	0	0	0	0	0	0	0	0	0	0	0	0	0	0	0	0	0	0	0	0	0	0	0	0	0
ENSMUSG00000013973	Dedd	651	776	495	416	454	405	487	616	1077	1528	1764	1155	1175	1010	1123	849	1145	1060	1233	1609	1421	1640	1397	939	365	494	406	403	388	404	548	615	320	317	251	283	453	419	408	524	401	472	430	485	317	448	392	441
ENSMUSG00000013974	Mcemp1	2	2	0	0	4	9	5	1	6	12	50	29	9	6	1	2	7	1	8	25	19	16	11	1	0	0	0	0	0	1	0	0	0	1	0	0	1	0	0	0	0	0	0	0	0	0	0	0
ENSMUSG00000013997	Nit1	473	531	187	216	595	421	368	471	767	1080	902	662	728	738	1032	660	617	721	739	1186	886	879	934	869	389	401	533	441	484	380	539	418	366	356	361	330	294	434	402	558	456	377	663	649	457	681	702	434
ENSMUSG00000014030	Pax5	8	7	1	5	13	8	0	2	0	6	35	18	7	6	18	9	4	11	8	7	4	11	18	14	0	2	1	1	2	1	0	1	1	0	1	0	2	0	4	12	0	0	0	7	3	7	11	0
ENSMUSG00000014039	Prdm15	390	390	116	145	258	264	264	247	351	389	630	444	479	406	484	285	305	370	464	473	475	590	513	401	260	274	257	222	261	260	333	181	232	251	182	172	296	326	240	316	286	221	256	357	240	289	248	249
ENSMUSG00000014074	Rnf168	555	586	316	463	766	895	678	792	619	1056	1813	1144	906	840	1041	628	665	655	1056	1172	1149	1450	1504	1165	462	513	505	448	522	498	533	461	419	456	425	402	434	550	401	571	467	455	248	560	422	563	429	502
ENSMUSG00000014075	Tctex1d2	47	55	29	33	50	75	42	68	79	139	108	62	72	65	147	61	86	77	82	145	112	123	93	121	60	70	65	69	85	44	76	82	50	42	58	58	46	82	54	112	55	91	31	86	41	72	53	48
ENSMUSG00000014077	Chp1	634	743	808	723	1286	928	1299	1435	1853	3152	2208	1781	2439	2511	1744	1782	2057	2285	2010	3393	2771	2362	2124	1595	1095	1212	1343	1245	1293	1314	1909	2138	1139	1095	2157	1611	917	1198	1158	1405	1744	1638	1566	1583	1077	1551	1387	1158
ENSMUSG00000014104	Sval2	0	0	0	0	0	0	0	0	0	0	0	0	0	0	0	0	0	0	0	0	0	0	0	0	0	0	0	0	0	0	0	0	0	0	0	0	0	0	0	0	0	0	0	0	0	0	0	0
ENSMUSG00000014158	Trpv4	59	31	3	8	26	12	16	6	12	33	27	12	22	22	37	6	9	23	25	59	55	54	54	42	4	7	15	16	13	21	4	0	13	6	5	1	12	3	7	8	2	4	21	23	16	26	27	9
ENSMUSG00000014164	Klhl3	129	125	20	13	148	230	54	33	56	79	166	131	52	42	276	40	45	47	87	127	130	199	158	266	24	38	40	35	29	21	28	13	22	36	22	11	65	39	33	59	18	22	42	50	47	39	46	27
ENSMUSG00000014177	Tvp23b	515	479	266	248	630	684	630	756	501	1066	872	572	790	772	798	528	558	475	532	924	809	887	653	634	381	463	456	398	609	446	520	682	299	331	426	360	373	452	454	637	560	515	387	443	343	492	400	427
ENSMUSG00000014195	Dnajc7	1329	1428	732	791	936	758	1190	1945	3434	3275	2847	1965	2794	3069	2964	3044	3001	3603	2687	3760	2867	3236	2690	2495	1083	1271	1059	931	1066	864	1210	1100	744	804	553	573	1178	1141	1038	1342	970	847	697	1687	1003	1378	1097	1074
ENSMUSG00000014198	Zfp385c	0	0	2	1	3	0	0	1	4	4	2	4	0	2	3	2	1	4	1	7	5	6	4	7	0	0	0	0	1	0	0	0	0	0	0	0	1	2	0	2	0	1	2	1	0	2	0	0
ENSMUSG00000014226	Cacybp	699	703	609	642	1049	979	532	804	808	2004	1629	1089	1341	1195	1301	896	841	929	1015	1616	1797	1486	1613	1129	765	911	684	683	795	588	694	607	628	690	427	445	731	993	559	737	612	483	220	878	608	829	440	780
ENSMUSG00000014232	Cluap1	77	77	38	51	76	45	65	66	100	239	211	134	151	125	182	79	119	113	134	251	191	225	160	148	47	44	64	55	53	37	56	43	31	37	35	27	37	30	41	75	43	44	39	73	41	51	41	53
ENSMUSG00000014243	Zswim7	116	126	27	34	45	30	37	45	91	142	172	93	76	75	195	51	113	99	93	154	119	153	108	157	37	45	29	28	24	26	52	78	24	25	24	39	32	47	24	28	31	51	26	30	25	31	32	24
ENSMUSG00000014245	Pigl	114	122	109	112	134	203	141	141	160	176	206	159	174	156	176	187	150	187	196	212	168	204	212	209	142	105	153	120	114	104	112	79	122	123	95	81	105	153	133	141	123	73	118	177	133	150	134	135
ENSMUSG00000014294	Ndufa2	498	592	93	63	125	61	81	64	567	1542	1264	533	846	595	1304	376	782	670	799	1333	1255	1265	971	669	316	489	366	394	430	379	606	519	194	224	219	163	387	332	380	392	398	402	525	397	226	321	272	356
ENSMUSG00000014301	Pam16	110	116	49	31	78	71	46	73	144	288	271	207	168	187	262	128	139	129	164	273	231	227	225	199	74	98	73	91	107	76	125	114	81	74	53	75	88	120	92	124	107	88	122	153	63	109	90	79
ENSMUSG00000014303	Glis2	496	574	592	600	437	388	475	283	924	2203	1526	1415	842	816	834	960	1081	1187	1455	1630	1474	1858	1399	972	286	325	538	497	540	485	398	474	276	294	274	225	302	323	582	606	320	405	776	741	556	664	605	456
ENSMUSG00000014313	Cox6c	257	292	105	130	204	116	180	215	573	1279	849	403	570	555	1048	486	605	622	551	1304	927	1033	636	749	243	335	316	321	318	238	296	270	213	238	160	130	271	278	216	297	309	198	387	385	209	316	269	243
ENSMUSG00000014329	Bicc1	64	107	36	60	576	675	2976	3047	4670	7354	4297	3399	4127	4338	930	5212	4390	5026	3466	7036	5694	5807	3737	963	71	142	34	28	33	38	232	679	187	255	169	861	608	500	95	81	352	677	18	57	38	54	23	27
ENSMUSG00000014349	Ube2z	1299	1442	1564	1521	1250	763	2318	2800	3812	4015	2842	2280	3395	3640	2386	3406	3697	4190	3040	4258	3145	3085	2741	2132	1385	1437	1465	1421	1582	1577	2092	2051	1252	1360	1387	1135	1340	1612	1528	1845	1796	1974	2203	1881	1452	1670	1663	1301
ENSMUSG00000014351	Gip	0	0	0	0	0	0	0	0	0	0	0	0	0	0	0	0	0	0	0	0	0	0	0	0	0	0	0	0	0	0	0	0	0	0	0	0	0	0	0	0	0	0	0	0	0	0	0	0
ENSMUSG00000014353	Tmem87b	1678	1874	675	823	1224	1076	1279	1979	1471	1774	2030	1579	1692	1560	2983	1530	1681	1699	1686	2123	1848	2157	1686	2024	932	965	1157	922	1101	831	1336	887	851	958	754	758	931	1136	974	1245	1180	949	355	1374	984	1206	794	995
ENSMUSG00000014355	Anapc1	2181	2440	1208	1351	1164	1093	1951	2749	5014	6442	6676	4144	5169	5391	2828	5225	4409	6443	4273	6195	5694	7055	5088	1960	1643	2119	1447	1435	1710	1437	2066	1664	1402	1380	1099	935	1914	2062	1497	1860	1782	1868	1388	1877	1147	1589	1369	1352
ENSMUSG00000014361	Mertk	400	411	409	426	337	311	735	1182	1180	1732	1047	1085	961	1036	703	1262	1519	1527	1056	1523	1284	1301	1020	646	99	182	96	74	67	77	74	96	123	216	37	80	146	110	48	60	39	82	44	83	58	68	39	103
ENSMUSG00000014402	Tsg101	377	435	201	236	248	246	193	248	436	961	709	418	551	593	664	377	402	553	481	880	941	775	645	599	462	515	418	371	462	380	488	535	312	352	286	252	454	590	440	553	462	463	413	550	324	461	395	392
ENSMUSG00000014418	Hps5	462	488	266	346	423	384	407	562	525	615	879	592	649	695	810	498	562	586	577	818	739	916	775	624	328	408	465	413	460	373	539	420	333	397	345	440	362	466	355	443	386	398	396	525	358	453	389	343
ENSMUSG00000014426	Map3k4	1429	1614	712	747	450	415	617	852	1966	968	1797	1059	1447	1351	1588	1580	1868	2208	1546	1358	1045	1712	1198	1086	594	793	729	709	765	685	640	548	485	521	350	289	700	781	866	850	534	547	917	964	620	791	768	649
ENSMUSG00000014444	Piezo1	695	630	581	815	415	600	1278	1331	5316	4703	3297	2406	3702	3353	1285	4575	3486	7321	3903	3627	3327	3811	2816	1257	1177	1427	1285	1197	1833	1548	2530	1787	1013	928	2179	1165	1725	1683	2643	2101	2238	2209	1794	1802	1262	1678	1930	957
ENSMUSG00000014453	Blk	0	0	0	0	0	0	8	0	7	28	25	23	8	11	3	4	14	8	11	13	22	47	7	1	0	0	0	0	0	0	0	0	0	0	0	0	0	0	0	0	0	0	0	0	0	0	0	0
ENSMUSG00000014470	Rnf166	335	367	255	197	312	268	350	407	907	1003	850	613	1055	815	769	604	861	962	730	1271	902	842	739	698	177	225	289	265	342	280	342	391	169	204	187	234	198	270	284	352	279	278	389	403	267	378	368	253
ENSMUSG00000014496	Ankrd28	875	938	1168	1425	857	831	1714	2795	2654	2359	2019	1521	2009	2213	1840	2923	2834	3357	1763	2787	1998	2331	1818	1419	974	1297	953	1028	946	864	1646	1147	1095	1202	1298	1296	1572	1649	1021	949	1683	1476	406	1146	793	943	515	995
ENSMUSG00000014498	Ankrd52	2019	2210	708	785	1280	1430	1042	1148	1798	1345	3684	2392	2708	2294	3362	1633	1725	2453	2256	1971	2433	3190	2961	2520	2347	2315	2444	1925	2330	1983	3195	1718	1806	1733	2157	1622	2231	2740	2657	3231	2688	2323	3228	3100	2165	2850	2774	2079
ENSMUSG00000014503	Pkd2l2	390	449	2	6	267	438	158	250	407	1208	2336	1418	775	503	693	300	550	348	1414	1222	1209	1518	1707	849	0	16	6	4	4	7	3	3	18	28	7	6	29	6	12	33	2	12	16	23	5	19	13	3
ENSMUSG00000014504	Srp19	432	441	293	327	450	407	274	436	549	892	764	471	677	617	840	488	553	535	551	937	716	773	693	737	378	526	356	386	498	365	446	398	378	373	264	262	480	583	446	482	407	314	253	479	344	476	365	374
ENSMUSG00000014529	Tmbim7	0	0	0	0	0	0	0	2	0	0	0	0	0	0	1	0	0	0	0	0	0	0	0	0	0	0	0	0	0	0	0	0	0	0	0	0	0	0	0	0	0	0	0	0	0	0	0	0
ENSMUSG00000014542	Clec4f	0	0	0	0	0	0	0	0	0	0	0	0	0	0	0	0	0	0	0	1	0	0	0	0	0	0	0	0	0	0	0	0	0	0	0	0	0	0	0	0	0	0	0	0	0	0	0	0
ENSMUSG00000014543	Klra17	0	0	0	0	0	2	2	1	2	7	12	7	1	1	6	0	1	4	6	7	12	6	7	4	1	1	2	1	0	0	1	0	0	0	0	0	0	0	0	0	0	0	0	0	0	0	0	0
ENSMUSG00000014547	Wdfy2	684	894	882	1134	834	991	1265	1814	2257	1603	1843	1416	2364	2250	1498	1901	2125	2232	1742	2017	1934	2280	1657	1218	559	618	579	555	568	557	635	598	462	551	369	467	651	751	516	688	498	660	463	665	529	644	544	601
ENSMUSG00000014550	Rbsn	902	921	714	821	707	596	1005	1303	1152	1238	1723	1200	1240	1319	1366	1115	1330	1375	1283	1501	1353	1825	1594	1128	566	665	719	597	684	614	748	598	505	546	476	447	693	749	682	807	627	516	644	933	623	818	715	593
ENSMUSG00000014551	Mrps25	279	282	142	115	269	352	273	317	447	637	831	486	550	426	628	353	449	422	508	687	587	717	604	469	175	255	211	226	196	236	289	268	161	154	114	118	232	226	209	188	255	233	254	252	154	177	172	193
ENSMUSG00000014554	Dguok	177	197	81	78	145	119	142	191	486	560	572	341	459	447	390	349	498	522	458	658	446	502	416	382	133	138	147	121	113	92	125	131	98	116	82	82	134	137	109	176	89	96	117	210	132	155	182	107
ENSMUSG00000014592	Camta1	1679	3016	92	110	1451	2036	351	368	277	587	1984	916	470	447	2770	291	406	456	761	867	812	1109	1273	2528	1776	1946	3445	2647	2765	1767	2036	421	1127	1138	628	321	1447	1785	1893	2278	816	454	606	3222	2325	2696	1330	3319
ENSMUSG00000014599	Csf1	79	92	35	68	163	176	767	586	719	1365	1202	1020	739	788	222	972	835	814	880	1583	1354	1269	1010	282	111	157	27	71	47	421	99	2448	180	170	744	720	178	204	103	245	142	1714	100	171	105	122	130	38
ENSMUSG00000014601	Strip1	668	812	328	320	337	204	409	473	866	1411	1349	939	1080	953	987	712	984	981	1095	1266	1238	1492	1171	819	339	421	339	326	400	369	504	426	270	283	307	284	492	445	454	498	417	417	475	550	325	398	424	306
ENSMUSG00000014602	Kif1a	147	127	1166	1059	63	33	1267	1839	4090	1833	630	426	2583	2731	211	3441	3536	4344	2224	2300	1244	1516	1248	274	95	97	662	636	1426	1199	1540	856	117	134	1102	643	148	148	1746	1645	1517	1482	919	2022	1550	1456	1934	515
ENSMUSG00000014603	Alx3	0	0	2	0	0	0	0	0	0	0	0	0	0	0	1	1	0	0	0	0	0	0	0	0	0	0	0	0	0	0	0	0	0	0	3	0	0	0	0	0	0	0	0	0	0	0	0	0
ENSMUSG00000014606	Slc25a11	997	995	544	447	838	746	824	843	1214	2244	1939	1372	1646	1259	1683	999	1174	1342	1307	2063	2080	2129	1880	1432	745	861	816	783	762	719	977	933	721	661	545	494	756	944	729	844	790	772	1093	831	603	769	739	703
ENSMUSG00000014609	Chrne	0	0	0	0	0	0	0	1	2	3	6	2	1	0	0	0	1	0	4	4	5	2	2	3	0	0	1	1	1	0	0	0	0	0	0	1	0	0	1	0	0	1	0	0	1	1	0	0
ENSMUSG00000014633	Cmc2	115	129	95	75	101	143	114	98	109	260	254	148	196	164	191	84	124	110	138	232	259	292	259	189	61	97	52	73	74	63	88	64	52	61	72	65	47	70	73	83	69	66	94	92	45	68	84	59
ENSMUSG00000014668	Chfr	216	213	129	138	204	170	174	264	281	464	474	334	337	330	445	249	294	335	325	502	455	509	385	352	310	356	457	401	486	408	521	384	291	285	359	292	335	403	465	518	519	405	446	497	380	523	474	339
ENSMUSG00000014686	Ceacam16	0	1	6	7	0	0	29	58	10	1	29	3	9	47	0	26	8	54	10	9	27	1	38	1	0	0	0	2	0	0	0	2	0	0	0	0	0	0	0	0	0	0	0	0	0	1	0	0
ENSMUSG00000014704	Hoxa2	1	1	0	1	2	0	10	9	6	21	14	17	2	2	5	8	4	6	9	21	30	27	8	6	0	0	0	0	0	0	0	0	0	0	0	0	0	0	0	0	0	0	0	0	0	0	0	0
ENSMUSG00000014725	Adam28	0	1	0	1	0	1	0	1	0	1	14	1	1	0	1	3	0	1	1	7	8	4	0	0	1	1	0	0	0	1	0	1	0	0	7	0	1	0	0	0	0	3	1	0	0	0	0	0
ENSMUSG00000014747	Ankrd53	1	0	1	3	3	10	0	2	8	3	1	1	2	3	1	7	2	9	6	4	7	5	2	6	2	0	0	0	0	0	0	0	0	0	0	0	1	2	0	0	0	0	0	0	1	0	0	0
ENSMUSG00000014748	Tex261	1306	1310	960	802	1023	1060	1241	1241	1724	2116	2264	1601	1644	1569	1895	1360	1789	1752	1548	2295	2183	2279	2258	1659	968	1102	1270	1126	1224	1081	1235	1202	872	929	818	749	900	1117	1183	1348	982	1048	1646	1447	1040	1289	1445	917
ENSMUSG00000014763	Fam120b	727	768	563	597	631	1011	1039	1246	1294	1353	1832	1567	1454	1426	1137	1127	1159	1280	1336	1582	1436	1998	1660	1055	537	575	675	597	642	685	711	668	456	507	562	504	522	666	580	706	562	677	443	763	504	701	531	592
ENSMUSG00000014767	Tbp	261	324	240	247	277	576	267	411	455	660	806	591	579	531	503	430	541	520	592	804	640	751	706	533	223	278	250	231	317	239	310	249	230	197	231	178	259	310	246	338	312	272	206	362	256	376	264	196
ENSMUSG00000014769	Psmb1	854	924	216	222	338	323	253	260	761	2039	1645	783	1124	944	1909	645	851	882	953	1798	1656	1686	1181	1233	601	948	659	685	754	636	861	784	479	537	390	316	762	749	689	782	776	666	729	776	443	643	564	618
ENSMUSG00000014771	Pdcd2	179	184	130	141	91	111	160	180	311	465	409	287	365	330	374	271	344	372	323	542	350	371	336	331	175	204	186	156	137	170	203	150	130	127	96	88	140	157	139	164	186	139	153	217	138	181	142	133
ENSMUSG00000014773	Dll1	23	18	1	5	23	21	28	4	18	30	80	66	25	31	85	19	20	20	29	72	56	77	72	65	1	4	0	5	1	8	4	13	0	0	0	0	1	0	1	8	2	24	0	2	1	2	1	1
ENSMUSG00000014776	Nol3	8	1	4	2	4	28	9	2	9	15	10	12	4	6	12	4	6	5	10	14	12	15	3	14	6	4	4	3	10	10	15	19	3	5	18	16	1	10	8	17	17	20	7	12	1	10	13	3
ENSMUSG00000014778	Fhod1	264	292	76	85	152	106	143	118	224	365	455	366	246	245	334	181	249	246	292	509	409	513	441	296	199	215	270	273	257	275	287	288	163	191	197	183	197	196	267	271	202	255	329	329	240	265	257	267
ENSMUSG00000014782	Plekhg4	21	14	103	116	392	45	19	10	42	41	31	35	34	44	133	17	37	33	30	37	43	51	30	271	232	210	1345	1037	870	1100	117	49	112	74	27	27	30	64	321	693	31	46	798	537	296	511	520	405
ENSMUSG00000014786	Slc9a5	57	52	28	31	34	40	7	10	8	29	62	31	20	24	67	13	19	20	34	62	51	44	69	82	42	55	86	103	95	111	59	34	38	29	53	37	32	46	92	70	56	49	113	169	119	138	110	107
ENSMUSG00000014791	Elmo3	72	87	41	45	135	91	99	91	211	358	375	309	220	166	243	195	198	225	287	391	319	362	360	273	67	68	50	58	35	46	67	75	77	64	65	36	71	81	42	47	59	74	60	33	23	71	44	58
ENSMUSG00000014813	Stc1	98	192	1	3	1078	1592	108	101	75	206	230	236	46	163	505	92	57	207	144	259	231	304	347	308	302	422	537	391	255	304	13	81	742	1511	9	102	1222	1226	400	439	22	114	281	590	525	606	122	840
ENSMUSG00000014837	4931428F04Rik	304	315	211	214	162	150	135	178	279	210	241	180	176	198	499	205	315	289	295	325	285	243	224	521	100	114	142	112	107	94	136	68	75	104	53	53	95	82	101	110	73	106	124	122	107	89	84	124
ENSMUSG00000014846	Tppp3	159	127	148	116	157	167	585	507	103	129	305	140	115	100	393	70	231	171	201	251	299	218	468	554	6	18	16	9	13	11	17	16	9	10	7	43	15	29	13	26	3	11	11	24	12	18	11	12
ENSMUSG00000014850	Msh3	380	395	291	301	187	251	251	430	576	776	705	388	630	591	586	564	552	846	445	838	636	672	475	536	147	231	233	179	210	148	170	92	163	168	77	64	187	233	128	177	141	93	55	212	130	168	112	150
ENSMUSG00000014852	Adamts13	0	1	0	0	0	0	0	0	0	1	2	4	0	0	0	0	0	0	0	1	2	6	1	1	0	0	0	0	0	0	0	0	0	0	0	0	0	0	1	0	0	0	0	0	0	0	0	0
ENSMUSG00000014856	Tmem208	214	207	96	72	222	117	232	221	342	668	509	364	478	365	477	281	445	345	386	664	578	502	446	422	192	203	205	178	226	201	279	208	148	155	169	145	194	248	257	267	194	185	265	255	165	183	212	149
ENSMUSG00000014859	E2f4	630	685	285	283	324	337	366	357	818	1156	1271	879	954	894	997	610	765	969	1033	1287	1073	1126	1020	855	429	542	535	450	505	426	593	381	373	353	298	241	520	535	443	511	451	375	589	549	393	486	431	424
ENSMUSG00000014867	Surf4	4955	5003	1539	1527	2972	2957	2948	3061	3468	5525	5795	3824	4346	4187	5739	2940	3650	4003	4120	5451	5409	5607	5479	5400	3644	4075	4597	4155	5326	4656	5829	4511	2985	3042	3485	3185	3831	4736	5081	6038	4356	4170	5361	4636	3471	4447	4812	3437
ENSMUSG00000014873	Surf2	349	363	166	138	346	373	293	331	485	714	687	591	558	483	732	434	594	581	566	871	768	716	673	623	271	366	255	247	233	237	339	215	226	271	151	162	279	343	231	245	304	264	253	326	228	294	190	266
ENSMUSG00000014905	Dnajb9	721	688	1192	1451	783	1341	882	1365	712	1065	1141	850	871	925	892	837	735	849	807	1151	1116	1058	927	968	378	377	604	501	896	587	703	770	308	374	466	533	409	577	747	1120	620	691	265	724	587	831	762	463
ENSMUSG00000014907	Naf1	206	212	400	353	257	269	271	393	210	362	302	203	257	240	418	220	316	228	262	342	374	273	239	378	281	309	268	220	288	164	211	255	267	223	168	176	204	306	188	258	190	160	147	371	257	364	222	249
ENSMUSG00000014932	Yes1	495	621	713	1012	1222	1307	919	1489	936	1006	1133	999	948	1020	1173	1118	1051	988	930	1183	1081	1191	935	1007	643	745	832	862	1002	801	1535	1067	724	803	1157	746	651	941	944	1024	2025	1391	125	1098	890	1100	568	736
ENSMUSG00000014956	Ppp1cb	1711	1936	2258	2734	3563	4367	2513	4486	4185	7900	5035	3750	4457	4985	4755	4584	4102	4563	3780	7153	5897	6403	4506	3616	2264	2774	2156	2539	2711	1769	1947	3393	2567	2551	1903	1776	2519	3455	2125	3289	2522	2955	986	3176	2356	3317	2203	2520
ENSMUSG00000014959	Gorasp2	1255	1402	633	603	733	820	866	1092	1418	2144	2083	1474	1564	1512	1664	1310	1614	1650	1601	2118	1925	1969	1811	1742	1133	1318	1189	993	1334	1199	1635	1392	902	867	812	836	1186	1429	1227	1453	1327	1238	1329	1442	896	1202	1215	941
ENSMUSG00000014980	Tsen15	363	389	123	128	119	243	212	234	347	422	415	300	399	368	520	305	336	384	313	462	410	432	417	461	129	178	155	167	160	123	213	145	116	124	116	103	162	192	114	120	149	143	149	185	95	131	98	161
ENSMUSG00000015001	Oc90	0	0	0	0	0	0	0	0	0	0	0	1	0	0	0	0	0	0	0	0	0	0	0	0	0	0	0	0	0	0	0	0	0	0	0	0	0	0	0	0	0	0	0	0	0	0	0	0
ENSMUSG00000015002	Efr3a	760	841	700	850	858	1016	913	1315	1401	2081	2205	1472	1860	1820	1517	1559	1402	1703	1439	2374	2092	2196	1922	1265	735	840	917	896	995	873	1003	958	680	732	628	619	773	1081	874	1205	968	1149	275	1203	883	1232	993	763
ENSMUSG00000015013	Trappc2l	106	106	39	27	56	31	75	74	191	484	310	203	258	236	315	159	214	237	229	401	411	384	264	221	85	139	103	112	107	102	187	178	83	80	65	47	106	110	114	123	154	144	132	116	76	92	104	90
ENSMUSG00000015016	Acsf3	176	182	108	74	143	43	90	79	200	262	256	189	201	180	339	155	187	245	183	262	217	291	236	271	150	176	107	102	118	84	132	121	129	123	82	61	154	160	111	148	106	95	167	174	111	132	126	95
ENSMUSG00000015023	Ddx19a	580	689	361	396	556	617	444	505	619	892	1380	919	736	612	1163	451	652	651	1005	974	898	1144	1018	953	498	608	622	572	692	476	564	413	405	426	257	223	584	618	533	653	453	386	618	662	472	636	556	563
ENSMUSG00000015027	Galns	120	132	45	33	36	93	144	115	247	478	246	207	288	235	145	200	255	312	221	410	351	356	228	136	111	173	129	95	114	108	153	169	99	99	100	65	97	102	108	150	95	121	120	135	92	95	97	73
ENSMUSG00000015053	Gata2	5	2	13	27	39	53	58	28	16	63	86	66	24	28	75	32	38	29	164	156	67	110	83	65	1	0	0	0	0	0	2	6	0	1	2	9	2	1	0	0	2	8	1	2	0	2	1	1
ENSMUSG00000015083	C8g	17	33	18	4	29	0	10	16	23	42	80	50	43	25	53	11	36	34	51	54	47	60	57	48	2	6	14	15	19	6	15	20	3	5	11	3	10	6	12	19	15	8	12	19	8	26	21	9
ENSMUSG00000015085	Entpd2	5	7	23	11	13	32	36	30	100	123	139	156	81	59	68	111	132	72	125	251	173	172	146	62	0	1	0	0	1	2	1	3	1	1	1	1	3	0	4	5	0	1	5	8	2	4	2	1
ENSMUSG00000015087	Rabl6	1564	1720	623	680	1030	803	922	972	2094	2669	2218	1622	2010	1891	2595	1797	2024	2556	1848	2959	2270	2291	2215	2306	892	956	1108	940	975	882	938	804	758	750	535	508	836	938	952	1166	697	748	1303	1320	892	1139	1045	918
ENSMUSG00000015090	Ptgds	10	13	26	26	30	0	53	30	110	308	186	134	98	139	64	37	69	128	121	172	143	270	127	42	9	11	283	244	299	224	28	4	5	4	8	8	6	6	144	226	42	23	103	152	102	79	146	53
ENSMUSG00000015092	Edf1	451	479	120	135	208	277	191	169	576	1431	974	614	721	685	778	398	560	541	687	1181	1098	1195	978	678	381	522	440	409	389	407	587	512	308	327	263	235	455	468	369	441	398	422	651	529	275	473	457	423
ENSMUSG00000015093	Clic3	7	5	2	3	89	15	9	6	37	73	81	77	34	23	101	28	37	24	78	46	80	75	57	50	0	1	18	9	10	7	2	5	2	0	4	4	4	0	0	4	0	3	2	0	1	3	5	4
ENSMUSG00000015094	Npdc1	1066	1172	20	34	440	407	278	221	456	1174	1088	831	552	481	1561	398	525	455	833	1322	1011	1129	1147	1307	572	670	962	817	920	780	1139	898	495	531	736	506	629	759	1001	985	867	805	1036	1362	880	1069	991	739
ENSMUSG00000015095	Fbxw5	1291	1393	680	616	628	528	934	995	2111	2545	2069	1405	2111	1950	1939	1629	2092	2313	1887	2653	2508	2443	2400	1579	683	878	939	778	808	735	952	832	661	645	513	522	692	816	794	947	740	780	1116	1074	793	996	983	800
ENSMUSG00000015112	Slc25a13	583	828	214	226	434	668	376	550	508	608	794	400	644	575	1086	447	462	587	478	683	526	525	485	889	628	622	680	718	610	557	481	606	440	526	319	292	488	622	411	396	349	389	645	530	337	428	312	650
ENSMUSG00000015120	Ube2i	1475	1608	672	1019	1027	1000	1054	1310	1830	1541	2127	1686	1674	1800	2590	1739	1708	2170	1731	2074	1682	2345	2016	2231	1423	1497	1361	1295	1220	1102	1387	842	1202	1391	802	796	1270	1521	1238	1429	1036	945	1252	1710	1210	1530	1085	1265
ENSMUSG00000015126	Tsr3	224	225	153	134	153	156	129	151	377	558	480	319	382	331	478	262	366	387	320	599	477	516	415	414	212	257	207	176	222	152	272	225	158	203	183	149	183	245	223	281	226	227	305	340	213	284	254	174
ENSMUSG00000015127	Unkl	98	128	35	54	82	48	46	84	117	95	251	154	118	119	177	108	141	163	138	140	126	237	174	123	54	55	62	54	51	47	61	34	46	52	50	59	62	53	38	59	51	65	63	80	55	76	80	54
ENSMUSG00000015133	Lrrk1	296	395	46	42	361	275	486	359	790	1614	1615	1209	961	1064	846	825	795	948	978	1542	1390	1948	1122	690	1588	1962	1766	1763	1555	1561	1677	1367	1061	1173	919	814	1566	1748	1504	1178	1111	1278	2191	1175	1066	1143	974	1369
ENSMUSG00000015134	Aldh1a3	13	13	46	42	91	105	587	635	606	1111	451	483	668	649	137	627	529	609	435	997	905	855	493	119	6	9	8	4	7	31	17	28	12	13	14	186	15	5	3	9	11	25	8	3	5	5	3	7
ENSMUSG00000015143	Actn1	614	785	45	71	565	692	585	434	1081	2559	2458	1648	1263	1345	1470	1260	1509	1430	1808	3430	2080	3218	2011	1276	2602	3261	3006	3657	4470	4185	8603	8488	1683	1622	6568	3367	3151	3363	5203	5398	6646	7356	4046	4682	3011	4062	4350	2240
ENSMUSG00000015149	Sirt2	450	519	380	334	602	738	554	520	812	1630	1253	1076	905	824	1103	745	891	904	1043	1545	1330	1616	1412	1025	448	454	540	452	493	486	642	630	366	338	400	348	384	484	432	496	548	625	659	666	418	657	567	433
ENSMUSG00000015165	Hnrnpl	4684	5586	2734	2943	2075	1811	1900	2513	5447	6213	6819	4607	4613	4636	7863	4507	5982	6488	4936	7618	6273	6789	5818	6007	3269	3907	3177	3120	3268	2858	3537	2775	2354	2681	1770	1807	3474	3787	2696	2954	2628	2565	3697	4024	2384	3274	2644	3030
ENSMUSG00000015176	Nolc1	1473	1524	746	845	870	1329	870	990	1129	1529	2172	1561	1481	1332	2119	1034	1238	1398	1500	1868	1677	2043	2147	1875	1379	1683	1472	1236	1389	1175	1388	826	1162	1174	652	747	1561	1771	1261	1175	1064	794	1501	1946	1315	1625	1217	1407
ENSMUSG00000015189	Casd1	773	825	294	402	870	949	553	742	755	1189	1184	926	1085	984	1185	700	761	860	852	1249	1325	1285	1125	965	439	541	528	438	566	374	699	389	400	457	318	351	513	595	421	488	584	439	133	412	310	401	275	498
ENSMUSG00000015202	Cnksr3	311	424	627	614	171	185	533	802	901	598	568	362	679	620	436	710	1079	1243	654	795	557	569	435	368	118	127	186	146	197	193	249	212	99	96	108	126	115	135	198	249	216	270	197	302	201	181	197	176
ENSMUSG00000015214	Mtmr1	307	308	605	686	476	438	867	1433	1337	1267	1261	893	1323	1331	682	1324	1420	1446	1094	1501	1430	1161	982	515	293	339	323	316	331	260	396	463	297	268	304	292	294	389	327	397	380	393	187	384	284	411	336	246
ENSMUSG00000015217	Hmgb3	789	746	2422	2468	471	705	980	1743	1683	1290	1482	945	1378	1200	1245	1664	2595	1919	2221	1687	1231	1386	1320	978	776	971	569	565	642	507	729	293	592	620	280	268	707	922	576	573	433	375	423	695	492	449	310	549
ENSMUSG00000015222	Map2	1011	1661	175	404	356	1167	256	266	175	271	306	106	232	560	1540	332	177	330	254	345	115	334	138	415	4053	4364	3918	3733	2463	2784	1322	2209	879	1047	305	2276	3532	3993	1602	1213	546	1600	349	1011	742	691	358	3693
ENSMUSG00000015224	Cyp2j9	62	89	3	8	46	80	25	10	25	82	157	134	24	34	113	31	46	30	81	113	91	177	93	96	29	32	40	32	47	21	47	9	23	17	8	22	25	26	33	26	23	18	18	33	18	21	25	21
ENSMUSG00000015242	Nipsnap3a	0	0	0	0	0	0	0	0	0	0	0	0	0	0	0	1	0	1	0	0	0	0	0	0	0	0	0	0	0	0	0	0	0	0	0	0	0	0	0	0	0	0	0	0	0	0	0	0
ENSMUSG00000015243	Abca1	1714	1755	1226	1584	2487	5866	3556	4875	6043	4535	3989	2995	6110	5804	5611	4967	4338	6588	3927	5562	4587	5378	4734	2839	276	372	563	388	600	454	2196	2658	317	426	1383	943	513	486	783	505	2848	3115	110	750	605	854	409	410
ENSMUSG00000015247	Nipsnap3b	275	325	240	290	407	306	298	412	400	603	422	278	479	373	552	356	453	407	375	567	533	495	366	515	260	319	324	297	280	285	252	259	261	272	187	149	302	338	268	299	247	243	291	284	190	297	238	244
ENSMUSG00000015289	Lage3	241	294	151	130	256	336	202	185	332	899	717	504	458	415	661	297	387	381	485	790	701	737	597	625	275	318	278	249	222	241	250	228	194	191	133	105	186	235	227	258	148	152	362	310	174	261	205	253
ENSMUSG00000015290	Ubl4a	927	989	620	521	781	820	840	958	1152	1854	1606	991	1478	1356	1630	1060	1142	1350	1163	1767	1711	1609	1650	1342	687	795	658	570	609	554	798	561	569	598	435	436	786	860	505	646	569	505	850	733	481	713	614	621
ENSMUSG00000015291	Gdi1	2103	2270	686	806	1677	1932	1339	1408	2466	4516	3962	3064	2744	2633	3306	1678	2032	2233	2738	4762	4414	5103	4483	2860	1619	1800	1771	1654	1607	1575	2636	2096	1355	1381	1563	1385	1775	2078	1716	1778	2374	2129	1806	2161	1431	1862	1455	1663
ENSMUSG00000015305	Sash1	837	1002	645	781	850	730	969	1001	648	1107	1928	1779	762	883	1944	783	822	856	1067	1629	1285	2103	1551	1390	373	410	633	442	492	452	601	235	363	402	310	651	336	386	452	621	569	436	404	719	512	654	557	440
ENSMUSG00000015312	Gadd45b	565	678	923	853	319	115	501	476	1132	1257	629	441	894	839	466	704	1023	1000	809	1178	674	702	532	431	663	727	898	873	919	840	575	1621	557	636	859	808	856	1018	933	790	460	1053	1160	971	596	747	639	721
ENSMUSG00000015314	Slamf6	1	2	0	0	3	13	2	7	2	21	12	12	9	11	1	8	7	6	3	19	12	18	8	4	0	0	0	0	0	0	0	0	0	0	0	0	0	0	0	0	0	0	0	0	0	0	0	0
ENSMUSG00000015316	Slamf1	6	3	0	0	1	0	0	2	4	7	10	8	3	2	6	2	6	0	3	8	6	14	7	4	0	0	0	0	0	0	0	0	0	3	0	0	0	0	0	0	0	0	0	0	0	0	0	0
ENSMUSG00000015335	Zdhhc12	169	181	171	123	137	189	544	667	491	356	244	176	366	320	307	343	599	446	428	431	299	273	207	267	227	246	298	233	265	294	293	255	231	202	211	136	186	264	249	271	249	228	315	249	192	223	291	182
ENSMUSG00000015337	Endog	119	89	12	7	19	23	47	34	66	115	133	67	85	67	113	46	75	60	73	134	107	134	107	116	26	42	36	31	35	39	45	25	27	24	14	13	37	44	31	28	14	21	43	33	28	37	33	22
ENSMUSG00000015340	Cybb	28	34	0	1	96	114	412	215	151	405	478	359	251	301	216	185	175	190	141	514	583	467	283	145	13	4	17	9	9	7	6	7	10	5	8	7	4	8	3	14	2	3	6	24	8	18	22	12
ENSMUSG00000015341	Golga7	793	770	803	775	1307	1201	1331	1824	1735	2261	1999	1633	1785	1584	1983	1651	1917	1714	1727	2348	1886	2182	1854	1818	833	847	873	806	882	760	960	1132	825	825	870	847	675	917	867	1048	938	992	927	1056	771	1056	874	709
ENSMUSG00000015342	Xk	194	196	164	221	179	172	172	311	336	395	409	372	414	390	245	386	322	383	381	551	338	587	418	208	140	163	195	176	157	126	136	100	106	170	121	73	211	216	94	157	85	86	53	153	130	160	108	194
ENSMUSG00000015354	Pcolce2	2	3	0	0	4	10	50	27	12	19	24	14	21	34	5	7	10	31	19	68	35	39	18	5	16	19	25	30	91	101	243	392	9	3	49	26	17	11	21	38	105	242	8	44	14	23	21	11
ENSMUSG00000015355	Cd48	0	4	0	0	23	4	49	18	41	98	95	88	43	55	45	25	40	25	63	107	113	81	85	41	1	1	1	0	1	0	0	0	0	2	0	0	1	1	0	0	0	1	3	3	2	1	4	0
ENSMUSG00000015357	Clpx	493	552	134	162	241	311	237	270	536	802	954	506	634	470	817	415	476	552	525	935	750	910	714	596	221	317	281	280	320	236	329	327	183	224	201	156	249	292	253	340	276	243	129	373	236	363	259	279
ENSMUSG00000015363	Trabd	513	532	166	161	370	213	306	339	507	836	826	586	622	579	875	379	528	544	583	966	782	940	771	787	427	523	440	386	426	383	462	348	384	336	290	235	490	513	415	491	368	346	648	604	361	506	534	414
ENSMUSG00000015365	Mov10l1	5	7	106	185	6	1	1	11	22	61	171	101	38	18	27	10	26	24	67	111	106	283	154	15	0	0	0	0	1	0	0	0	1	0	0	0	0	0	0	1	0	0	0	0	0	0	0	0
ENSMUSG00000015377	Dennd6b	306	327	141	125	133	54	165	259	445	391	472	349	190	242	498	412	577	587	483	516	391	395	394	422	76	100	98	91	88	96	125	90	75	108	76	67	105	117	122	136	102	104	127	176	132	142	127	99
ENSMUSG00000015396	Cd83	135	105	8	5	162	21	266	217	49	126	167	154	85	107	245	71	109	63	94	131	219	118	112	175	1	1	13	5	4	3	0	7	0	4	0	2	2	3	0	2	0	0	5	2	1	0	0	7
ENSMUSG00000015401	Cltrn	1	1	5	1	4	3	1	8	2	5	3	2	3	2	2	2	0	1	0	2	7	2	3	3	0	1	0	0	4	0	0	1	0	1	0	0	0	0	0	1	0	1	0	0	0	2	2	0
ENSMUSG00000015405	Ace2	2	1	0	1	59	82	8	11	5	10	21	6	7	13	61	1	5	6	7	15	44	39	14	45	0	0	1	0	0	0	0	0	0	0	0	0	0	0	0	0	0	0	0	0	0	0	1	0
ENSMUSG00000015437	Gzmb	0	2	0	0	8	0	3	2	1	0	7	1	2	1	12	1	2	1	3	3	4	6	14	8	0	1	0	0	0	0	0	1	0	0	0	0	0	0	0	0	2	0	0	0	0	0	0	0
ENSMUSG00000015441	Gzmf	0	0	0	0	0	0	0	0	0	0	0	0	0	0	0	0	0	0	0	0	0	0	0	0	0	0	0	0	0	0	0	0	0	0	0	0	0	0	0	0	0	0	0	0	0	0	0	0
ENSMUSG00000015443	Gzmn	0	0	0	0	0	0	0	0	0	0	0	0	0	0	0	0	0	0	0	0	0	0	0	0	0	0	0	0	0	0	0	0	0	0	0	0	0	0	0	0	0	0	0	0	0	0	0	0
ENSMUSG00000015451	C4a	14	17	10	20	3	6	26	27	29	42	37	41	40	38	23	34	44	45	34	38	44	43	37	13	12	9	9	14	9	9	21	20	10	5	12	8	11	14	10	12	25	13	11	18	9	25	17	15
ENSMUSG00000015452	Ager	28	14	15	12	9	18	11	12	22	88	70	54	29	27	47	26	48	40	21	81	80	72	50	40	5	8	16	9	10	13	19	35	10	10	37	26	9	9	23	26	28	25	11	27	17	28	16	6
ENSMUSG00000015461	Atf6b	1319	1401	509	411	416	318	383	462	870	1583	1266	767	1094	934	1422	776	985	1078	963	1508	1382	1497	1322	1216	705	745	870	728	765	732	877	586	495	525	377	258	745	817	731	849	704	520	959	934	598	686	609	556
ENSMUSG00000015467	Egfl8	14	14	13	16	16	33	19	11	46	63	38	46	34	19	36	33	51	37	40	70	46	53	45	32	5	10	5	12	4	9	10	8	5	6	7	16	11	15	6	11	10	12	11	15	9	9	5	8
ENSMUSG00000015468	Notch4	21	14	10	11	117	30	30	32	36	68	98	68	35	50	141	22	37	43	53	122	103	109	84	88	9	10	15	8	32	20	26	49	6	11	26	25	6	13	23	51	21	24	21	22	14	32	33	8
ENSMUSG00000015474	Ppt2	313	326	138	98	222	138	227	250	260	574	343	309	334	302	409	228	279	266	255	436	397	350	327	394	228	208	216	208	246	247	252	203	163	163	200	149	154	208	195	271	220	182	302	273	213	233	228	130
ENSMUSG00000015476	Prrt1	10	10	3	4	12	20	64	12	35	179	93	100	46	40	10	36	41	27	64	157	84	138	108	29	0	0	14	19	40	45	44	10	2	4	4	13	2	1	15	14	17	6	14	34	15	21	14	4
ENSMUSG00000015478	Rnf5	381	427	358	241	390	621	410	459	572	1045	996	657	739	578	814	408	621	558	660	1044	1019	1058	908	713	385	404	436	363	428	453	522	456	295	326	273	226	314	410	333	464	361	418	544	480	334	468	383	384
ENSMUSG00000015484	Fam163a	15	16	3	6	62	121	39	28	44	50	88	92	26	23	199	28	27	25	74	62	48	100	86	296	6	13	1	7	7	4	34	4	7	14	11	7	22	31	3	3	17	7	8	5	2	8	2	2
ENSMUSG00000015488	Cacfd1	1290	1415	549	456	658	511	745	841	1080	1523	1519	962	1225	1066	1369	836	1221	1269	1379	1729	1376	1744	1431	1204	576	761	788	678	735	660	1182	731	503	533	572	494	629	742	834	1027	823	798	839	932	642	832	830	626
ENSMUSG00000015501	Hivep2	195	177	72	131	414	398	571	565	599	470	1069	958	756	818	445	939	631	863	734	842	676	1102	751	397	238	235	304	228	366	339	445	387	233	236	224	306	280	305	432	585	340	560	92	515	324	528	423	241
ENSMUSG00000015519	2310057J18Rik	0	0	0	0	0	0	0	0	0	0	0	0	0	0	0	0	0	0	0	0	0	0	0	0	0	0	0	0	0	0	0	0	0	0	0	0	0	0	0	0	0	0	0	0	0	0	0	0
ENSMUSG00000015522	Arnt	958	1017	588	720	797	912	783	982	1097	1875	1789	1325	1240	1288	1513	1051	1322	1347	1200	2038	1694	2121	1640	1433	618	703	662	660	662	568	796	658	561	582	489	473	687	820	605	728	740	712	618	805	529	810	641	638
ENSMUSG00000015533	Itga2	2111	2363	4	3	863	632	14	30	9	18	95	47	24	42	1221	11	19	83	85	65	49	80	102	970	777	910	816	606	1396	807	2942	178	585	634	382	189	1107	1139	1299	1068	2032	499	118	986	915	854	897	391
ENSMUSG00000015536	Mocs2	211	201	286	281	357	328	341	501	520	825	699	499	633	573	746	626	823	655	681	930	756	811	516	543	208	245	225	219	242	216	307	302	139	169	211	184	234	235	229	277	289	233	202	354	179	300	302	210
ENSMUSG00000015542	Nat9	208	282	74	68	145	121	160	134	212	450	439	290	319	272	428	175	248	213	347	463	418	439	376	367	143	163	149	140	173	120	194	158	80	109	66	68	126	116	157	169	142	99	155	182	91	161	165	108
ENSMUSG00000015568	Lpl	1478	1540	337	754	738	1287	961	342	798	2495	2338	1802	1504	1634	1487	547	317	959	1301	2084	1904	2471	1956	1629	1055	1247	1017	1099	1325	1124	2667	1050	1338	1603	1116	710	2150	2320	1903	2345	2027	930	354	1617	1365	1300	832	855
ENSMUSG00000015575	Atp6v0e	315	404	402	301	470	393	694	983	1095	1686	1068	723	1103	1177	929	1038	1450	1118	1109	1706	1265	1100	854	930	543	707	690	649	710	759	965	1202	514	519	815	577	500	674	806	911	1008	1041	965	843	568	756	870	423
ENSMUSG00000015579	Nkx2-5	3	0	0	1	0	0	0	0	0	0	0	0	0	0	1	1	0	0	0	0	0	0	0	0	0	0	0	0	0	0	1	0	0	0	0	0	0	0	0	0	0	0	0	0	0	0	0	0
ENSMUSG00000015597	Zfp318	1101	1283	913	1382	984	1502	1374	1667	1396	1801	2521	2208	2557	2614	1503	1691	1293	1522	1661	2022	2221	2635	2320	1420	941	916	1018	809	759	724	970	584	558	555	432	551	852	1027	816	1157	677	846	196	958	705	956	718	918
ENSMUSG00000015599	Ttbk1	17	27	12	25	23	4	0	3	1	4	20	27	10	9	25	2	6	4	9	7	10	12	12	33	13	12	17	13	20	27	25	19	10	9	56	11	14	14	48	79	20	29	34	67	72	77	67	8
ENSMUSG00000015605	Srf	879	959	944	1118	308	186	396	448	1430	1375	1566	1047	1360	1093	1136	938	1425	1365	1172	1662	1393	1766	1470	910	440	516	373	366	376	430	566	430	380	386	275	219	575	514	326	426	226	393	521	443	283	352	411	376
ENSMUSG00000015619	Gata3	7	11	1	3	15	30	35	27	23	87	152	120	36	27	44	21	50	27	107	105	102	128	73	35	24	29	6	10	5	20	47	32	27	39	120	16	49	51	13	21	56	23	17	8	9	19	15	8
ENSMUSG00000015627	Gata5	0	1	0	0	5	0	4	1	8	2	22	7	5	0	10	1	2	3	14	9	13	7	6	14	0	0	0	0	0	0	0	0	0	0	0	0	0	0	0	0	0	0	0	0	0	0	0	0
ENSMUSG00000015647	Lama5	437	347	164	272	443	252	449	236	806	723	2064	1896	955	568	1424	665	839	1211	1677	1084	727	2183	1336	1398	52	92	255	248	392	397	310	213	136	136	517	348	456	311	393	483	296	313	594	988	665	987	953	262
ENSMUSG00000015652	Steap1	10	24	15	16	1	4	7	0	3	1	5	4	1	9	21	12	0	5	3	2	1	2	1	6	113	126	105	125	157	148	242	133	123	66	131	97	101	134	147	127	265	110	173	92	86	95	131	95
ENSMUSG00000015653	Steap2	523	595	26	38	376	788	305	256	213	544	1086	807	364	299	993	267	282	256	567	591	463	989	802	759	1982	2212	3399	3062	3819	3255	5894	3504	1790	1753	3538	2831	1659	2356	3195	2720	5154	3560	1613	3185	2592	2704	2280	2754
ENSMUSG00000015656	Hspa8	18953	21304	9887	10128	20187	21484	9127	10698	17373	19419	26756	15442	26328	24392	19100	12514	15345	17914	19032	22778	27138	17689	34980	16490	19418	25028	20798	17953	17947	15800	19083	16040	20090	19581	11770	12623	19184	21016	17028	16708	12959	13880	21561	21979	13987	19927	16013	16059
ENSMUSG00000015659	Serac1	224	232	102	113	80	91	81	74	111	123	291	204	129	132	204	92	133	137	182	193	207	273	247	162	70	73	103	101	123	109	187	61	68	71	88	73	73	94	102	150	133	116	42	138	129	156	160	115
ENSMUSG00000015665	Awat1	0	0	0	0	0	0	0	0	0	0	1	1	0	0	0	0	0	0	0	3	0	0	0	0	0	0	0	0	0	0	0	0	0	0	0	0	0	0	0	0	0	0	0	0	0	0	0	0
ENSMUSG00000015668	Pdzd11	360	392	244	184	555	392	411	406	534	1003	895	594	703	637	738	525	542	528	642	995	943	848	795	669	410	481	387	351	377	379	488	537	361	305	323	246	418	483	377	420	396	417	530	454	311	412	376	365
ENSMUSG00000015671	Psma2	940	929	180	178	335	239	221	267	755	1451	1199	572	870	826	1752	545	664	763	723	1306	1157	1138	953	1095	528	841	522	601	759	512	1002	662	438	440	471	310	768	677	663	603	775	590	693	781	451	574	543	681
ENSMUSG00000015672	Mrpl32	318	298	283	302	532	693	308	439	332	662	679	473	524	440	720	393	403	386	474	639	636	538	573	815	247	309	323	263	297	265	390	274	207	242	175	183	240	331	226	306	295	200	255	319	234	298	208	251
ENSMUSG00000015697	Setdb1	1631	1815	1194	1386	978	841	989	1130	1630	1927	2675	1973	1832	1659	2301	1441	1733	1863	1937	2386	1989	2564	2255	1881	919	1047	1004	843	876	800	1069	695	769	799	559	585	923	980	805	1009	725	690	805	1195	763	1042	831	988
ENSMUSG00000015702	Anxa9	22	12	37	44	27	70	218	357	219	259	90	91	125	91	56	144	277	267	189	185	142	137	111	78	18	17	18	18	18	28	36	29	12	9	15	13	16	22	15	44	24	20	11	28	20	23	31	11
ENSMUSG00000015709	Arnt2	736	1196	900	1106	993	462	420	371	1342	747	981	1195	692	953	1892	1335	1383	1771	1122	1537	900	1437	840	1179	1461	1803	2828	2334	1773	1792	1368	1206	1199	1701	1263	873	1346	1538	1539	1641	911	1028	1993	2521	1638	1847	1285	2706
ENSMUSG00000015711	Prune1	666	844	465	425	669	524	738	946	1160	1236	1392	789	1053	894	1127	848	1174	1229	927	1471	1095	1224	1045	819	567	609	832	659	757	605	602	777	456	542	403	376	434	520	395	575	440	599	982	747	478	698	649	745
ENSMUSG00000015714	Cers2	2161	2349	1311	1289	1999	1775	2589	3105	3785	4951	4159	3074	4489	4109	3268	3347	3786	4257	3610	5464	5112	4770	4373	2758	1987	2333	2044	1872	2152	2043	3433	3437	1909	1831	2053	2104	1915	2345	2284	3337	2803	2961	2645	2780	1974	2705	2917	1854
ENSMUSG00000015721	Nlrp5	806	882	0	0	837	1138	955	1736	1584	2511	8519	4766	2324	2040	2031	1233	1918	1282	4750	4142	3693	6507	6109	2347	21	39	9	2	18	3	1	11	75	84	3	4	98	29	35	92	2	33	3	34	13	0	7	0
ENSMUSG00000015733	Capza2	899	1027	1451	1694	1300	1492	1801	2503	2223	3739	2706	2006	2445	2587	2111	2193	2323	2437	2129	3647	3009	3156	2765	1817	1420	1675	1240	1288	1593	1345	1768	2242	1461	1405	1459	1460	1628	1979	1437	1692	1778	1971	636	1673	1234	1627	1215	1240
ENSMUSG00000015745	Plekho1	189	274	211	228	224	178	516	443	842	586	411	439	474	605	517	586	978	828	682	994	419	515	377	505	313	315	400	322	379	351	540	387	229	247	341	226	234	345	366	503	374	368	392	416	367	446	498	252
ENSMUSG00000015747	Vps45	98	88	53	34	35	56	41	82	148	251	235	123	168	156	200	111	180	149	147	269	230	287	206	146	63	114	79	87	99	85	113	129	77	63	86	55	85	87	92	91	98	99	120	107	75	94	85	79
ENSMUSG00000015748	Prpf3	327	336	184	192	210	312	170	167	322	503	793	474	394	377	460	274	358	351	482	589	595	676	561	401	208	268	217	199	233	215	283	179	152	178	148	164	279	263	194	239	213	176	156	299	164	242	178	240
ENSMUSG00000015749	Anp32e	1421	1419	1273	1403	1526	1170	1401	2241	2859	3142	4111	2557	2879	2988	2744	2428	2619	2622	2250	4066	4265	4013	3439	2024	1564	1853	1481	1440	1851	1504	1320	1070	1284	1339	737	709	1535	2008	1271	2010	1298	1104	1202	1797	1360	1709	1484	1330
ENSMUSG00000015750	Aph1a	508	583	375	317	290	245	398	577	770	830	843	570	765	705	799	646	816	1010	720	972	812	858	768	676	396	503	514	454	484	428	506	457	379	379	274	282	427	501	439	456	399	468	629	491	365	478	440	379
ENSMUSG00000015755	Tab2	1977	2252	1745	2207	1754	3493	2320	2832	3341	2985	3387	2738	3245	3331	3094	3050	2893	3850	2802	3793	3278	3899	3094	2734	2032	2196	2204	1951	2271	2161	2239	1836	1683	1785	1490	1545	1952	2536	2101	2728	2046	2138	837	2628	1970	2655	2104	2098
ENSMUSG00000015757	Ppil4	397	427	257	356	439	477	404	531	613	948	1158	871	744	621	822	516	735	669	838	1116	905	1134	947	683	251	308	291	280	362	280	421	324	206	256	295	294	319	396	366	375	378	344	51	531	379	461	285	337
ENSMUSG00000015759	Cnih1	756	823	565	529	979	985	853	1104	909	1744	1229	877	1211	1179	1482	876	960	1009	812	1773	1409	1334	1188	1316	789	752	878	769	893	732	836	895	703	700	787	701	773	995	824	1026	787	812	890	1007	710	1026	782	710
ENSMUSG00000015766	Eps8	419	558	246	294	423	537	518	858	1319	1750	1561	1015	1237	1092	779	1387	991	1458	873	1589	1590	1925	1302	657	160	198	323	411	353	323	365	158	71	83	24	136	241	236	252	231	214	163	90	300	136	245	134	310
ENSMUSG00000015776	Med22	732	771	642	603	747	486	1023	1168	1413	1790	2105	1447	1719	1536	1615	1170	1459	1584	1641	2044	1792	2087	2000	1448	765	873	985	804	905	780	1115	804	652	680	663	590	858	985	833	1027	977	847	1143	1084	782	861	908	752
ENSMUSG00000015787	Abo	0	0	1	3	0	0	0	0	0	1	1	4	0	1	0	0	0	0	0	1	0	1	1	0	0	0	1	0	0	0	0	0	0	0	0	0	0	0	0	0	0	0	0	0	0	0	0	0
ENSMUSG00000015790	Surf1	278	269	137	134	293	315	261	246	475	868	994	656	592	539	702	401	536	544	636	918	784	897	686	612	225	257	231	204	215	183	308	280	191	179	165	139	224	216	192	229	217	268	248	233	126	219	214	195
ENSMUSG00000015804	Med28	534	613	317	284	405	319	397	412	879	1632	1543	1062	1039	842	1187	679	909	811	1060	1566	1340	1402	1418	1043	359	348	308	333	375	352	442	395	262	319	253	195	320	372	288	345	312	376	438	413	305	319	316	301
ENSMUSG00000015806	Qdpr	484	597	648	610	626	342	811	1074	1367	2122	1388	866	1324	1248	1302	1209	1279	1267	1067	1723	1495	1541	1290	963	378	412	509	417	400	373	432	435	289	308	188	207	250	324	314	389	335	337	544	427	288	414	378	363
ENSMUSG00000015812	Gnrh1	18	22	5	7	8	0	9	12	22	51	37	37	25	22	35	19	26	16	24	44	49	35	42	34	8	14	17	15	15	14	6	17	10	11	19	18	10	13	17	19	5	12	1	21	12	18	12	9
ENSMUSG00000015829	Tnr	4	2	0	0	4	38	6	3	4	5	6	14	0	9	9	2	2	3	5	5	5	15	5	8	4	5	1	1	5	3	18	6	4	2	8	3	4	5	11	3	10	3	2	1	1	1	3	1
ENSMUSG00000015837	Sqstm1	4412	4468	3701	3554	4370	3994	5005	4871	7997	11618	9735	6898	8810	7980	7228	7164	7317	8755	6787	12442	11181	10966	8879	7065	4574	5708	6435	5336	7520	6160	8055	8502	4302	4121	6111	4747	4052	4507	7729	12639	7026	7473	8390	11911	8303	13144	16518	5359
ENSMUSG00000015839	Nfe2l2	1109	1492	2129	2497	2082	2966	2363	2808	3666	6196	4417	3846	4674	4474	2649	4022	3873	4053	3932	5914	5541	4873	3830	2180	1883	2235	1287	1402	1361	1338	2694	3134	2111	1887	4344	2443	1784	2564	1299	1968	2704	2358	1653	2658	1904	2798	2536	1251
ENSMUSG00000015843	Rxrg	1	0	0	0	0	0	0	0	0	1	12	4	0	1	1	1	1	1	4	7	4	9	6	1	0	0	0	1	1	0	0	1	0	0	4	0	0	0	0	0	0	0	0	0	0	0	0	0
ENSMUSG00000015846	Rxra	1020	1118	286	351	601	547	785	522	837	1735	2292	1777	1314	1202	1647	806	1068	987	1236	1929	1836	2444	1974	1482	531	697	698	555	620	554	851	773	395	535	478	494	625	688	574	834	601	665	689	744	503	680	651	539
ENSMUSG00000015850	Adamtsl4	13	9	10	14	91	49	138	87	75	124	85	89	112	94	92	101	123	125	101	191	137	142	136	69	116	114	70	93	94	99	575	261	99	104	494	343	43	68	125	128	302	181	157	183	114	211	232	42
ENSMUSG00000015852	Fcrls	11	35	0	1	31	90	167	131	218	351	249	130	410	275	122	291	291	245	199	481	420	383	321	152	0	0	1	0	0	0	0	0	7	0	0	0	0	0	0	0	0	0	0	1	1	3	1	0
ENSMUSG00000015854	Cd5l	0	1	1	0	5	0	0	5	3	3	1	0	16	3	2	6	13	10	2	1	5	0	5	3	0	0	0	0	0	1	0	4	1	0	0	0	0	1	0	0	0	1	0	0	0	0	0	0
ENSMUSG00000015869	Prpsap1	947	1042	819	908	366	329	695	881	1104	1886	1694	1240	1338	1234	1499	1072	1637	1536	1504	1847	1677	1923	1827	1138	642	728	677	562	631	634	689	766	529	549	376	486	535	645	579	829	546	632	806	1081	604	817	745	576
ENSMUSG00000015879	Fam184b	1	1	188	244	3	0	44	28	59	3	18	7	17	12	2	65	162	57	75	29	14	17	5	0	1	2	0	1	0	4	0	1	0	0	0	38	0	0	3	2	0	4	1	0	4	0	1	2
ENSMUSG00000015880	Ncapg	592	615	97	197	224	807	88	89	137	388	1037	434	341	271	828	102	213	183	410	402	486	689	645	630	211	319	175	164	334	260	241	56	193	200	83	115	271	292	183	94	129	79	18	252	155	185	79	235
ENSMUSG00000015882	Lcorl	416	439	278	445	700	927	264	479	248	376	654	567	432	406	852	270	289	292	378	508	526	632	625	706	434	420	502	418	517	373	428	272	423	415	320	402	399	584	439	661	502	395	20	698	565	702	220	496
ENSMUSG00000015889	Lta4h	306	301	46	40	111	69	45	85	199	380	429	242	306	287	486	146	244	250	285	472	352	523	405	281	206	264	262	230	307	263	254	269	164	202	162	118	228	217	239	242	225	214	310	374	184	315	246	165
ENSMUSG00000015890	Amdhd1	24	16	0	0	114	23	4	4	4	3	1	2	1	0	145	0	0	5	1	5	7	3	4	127	0	2	0	0	1	0	0	0	0	0	0	0	4	0	1	4	0	1	2	3	1	1	3	1
ENSMUSG00000015932	Dstn	1836	2095	3858	3806	5962	3504	4428	5901	7289	13214	11168	10613	9965	10540	4849	8055	7668	6895	8907	13957	11320	13105	10850	5031	2342	3079	2145	2537	2453	2622	2422	4791	2494	2943	2668	2355	3119	3549	2118	3211	2074	3774	2613	3104	2139	2701	2452	2138
ENSMUSG00000015937	H2afy	1041	1161	791	703	927	573	938	1176	2216	2053	2164	1332	1905	1881	1937	1610	1751	2331	1688	2538	2339	2115	1876	1621	928	1083	1132	984	1047	983	1431	1306	733	655	758	561	855	1042	930	1118	1072	1134	1332	1330	909	1258	1092	905
ENSMUSG00000015942	Gtf2ird2	265	299	199	203	153	155	184	215	294	453	425	297	302	263	415	280	326	297	320	521	377	398	386	402	186	181	183	145	141	138	200	139	126	169	95	96	146	178	150	155	134	146	206	186	120	157	132	168
ENSMUSG00000015943	Bola1	177	202	29	33	116	113	73	72	204	394	377	203	302	225	416	158	272	232	324	398	321	345	347	319	160	182	159	138	161	123	169	121	115	120	86	70	118	152	137	163	124	124	186	200	140	201	126	150
ENSMUSG00000015944	Castor2	643	632	137	205	439	334	426	436	401	671	845	733	655	556	1035	336	327	450	570	834	794	1115	830	862	319	377	580	492	524	515	588	495	343	365	482	399	359	525	521	666	570	566	718	626	532	646	611	446
ENSMUSG00000015947	Fcgr1	2	4	0	0	21	17	34	22	51	148	105	62	100	94	32	75	75	47	77	170	184	118	112	41	0	3	0	0	0	0	0	0	4	2	2	0	0	1	0	1	0	0	1	1	0	1	0	0
ENSMUSG00000015950	Ncf1	2	13	0	3	39	49	124	64	95	231	184	149	130	175	43	136	118	105	85	279	295	197	197	51	3	4	14	8	9	12	9	13	1	4	4	13	2	2	6	20	5	7	5	12	5	15	2	3
ENSMUSG00000015957	Wnt11	9	3	2	1	6	8	18	10	28	114	171	141	24	19	19	8	62	27	123	90	59	174	133	22	5	2	15	19	36	29	191	168	3	5	93	34	2	4	74	184	149	109	33	50	29	72	134	7
ENSMUSG00000015961	Adss	692	678	410	489	754	1126	772	938	1015	2126	2158	1358	1349	1260	1531	1029	1009	1294	1480	2232	1804	2035	1800	1376	567	722	591	528	629	541	664	698	599	634	451	450	573	789	481	655	582	631	312	814	564	708	437	565
ENSMUSG00000015962	1700016C15Rik	0	0	0	0	0	0	0	0	0	0	0	2	0	0	0	0	0	0	0	2	0	0	2	1	0	0	0	0	0	0	0	0	0	0	0	0	0	0	0	0	0	1	0	0	0	0	0	0
ENSMUSG00000015966	Il17rb	19	20	8	16	25	15	209	150	335	98	198	120	70	90	47	274	333	230	435	161	158	247	103	63	1	0	0	0	0	0	0	2	0	7	0	0	1	1	1	1	1	0	1	0	0	0	1	0
ENSMUSG00000015968	Cacna1d	249	282	60	79	165	190	191	208	192	366	900	515	357	320	467	210	191	268	337	550	728	626	758	442	6	13	16	16	7	5	2	17	10	5	4	2	9	2	12	11	1	16	6	14	11	5	8	10
ENSMUSG00000015970	Chdh	109	128	232	234	156	161	1189	1259	2475	363	829	627	484	563	334	2057	3083	1832	2186	725	530	958	600	410	0	6	0	0	1	1	0	2	10	9	0	0	15	4	6	13	0	4	3	7	1	0	0	0
ENSMUSG00000015971	Actr8	461	442	107	110	194	152	190	259	496	690	1017	612	509	483	742	407	582	600	652	928	731	992	673	554	283	371	265	228	270	220	357	268	203	232	142	169	312	309	272	301	281	270	240	280	201	261	235	218
ENSMUSG00000015980	Lrrc27	0	0	0	0	0	0	1	0	0	1	1	1	0	3	2	0	2	1	2	3	1	3	3	3	4	0	0	0	1	2	1	1	0	2	0	0	1	0	0	0	1	0	0	2	1	0	2	1
ENSMUSG00000015981	Stk32c	4	8	2	3	2	1	0	2	2	9	19	5	6	2	8	2	4	4	11	7	6	6	9	7	1	0	0	5	5	0	1	1	0	0	1	2	0	0	2	1	0	0	1	1	1	0	2	2
ENSMUSG00000015994	Fnta	552	586	315	275	447	595	662	719	929	1796	1804	1210	1224	1051	1505	756	1123	1037	1069	1953	1839	1982	1430	1280	494	637	536	559	549	532	682	643	386	395	351	366	532	558	561	755	557	514	613	498	314	458	431	605
ENSMUSG00000016018	Skiv2l2	431	367	145	182	112	221	180	219	481	658	850	418	523	450	652	435	496	542	467	732	678	844	536	412	227	324	248	259	298	251	318	213	178	178	126	109	299	289	200	289	283	211	89	375	231	328	235	268
ENSMUSG00000016024	Lbp	10	7	0	1	25	31	239	95	111	255	133	110	87	138	84	157	167	143	125	352	292	332	125	108	1	4	1	1	1	3	2	2	0	1	3	7	0	0	1	2	1	3	0	3	0	3	0	0
ENSMUSG00000016028	Celsr1	842	617	436	502	367	316	377	307	512	415	1121	933	655	436	947	297	678	738	966	674	512	1088	1124	926	222	261	306	234	267	207	151	95	192	215	140	58	240	265	278	425	66	82	296	276	240	295	314	136
ENSMUSG00000016087	Fli1	43	28	6	5	287	350	130	107	72	150	163	178	76	125	277	77	96	98	116	287	226	229	156	183	8	12	7	8	8	7	25	30	8	13	12	20	13	16	8	10	8	19	3	16	10	15	13	6
ENSMUSG00000016128	Stard13	322	295	9	7	385	437	420	401	634	1363	1524	1123	707	826	629	711	654	675	869	1201	1406	1863	1240	662	932	921	631	713	604	1315	1237	2042	597	650	1251	930	829	1017	582	1125	1120	1543	379	610	446	512	464	438
ENSMUSG00000016150	Tenm1	2	1	0	0	1	0	0	0	1	2	2	0	0	2	2	2	1	1	3	1	4	2	1	1	0	0	6	5	2	0	0	0	1	0	1	1	5	2	3	0	0	0	0	0	1	1	0	2
ENSMUSG00000016179	Camk1g	0	3	0	0	9	14	8	10	13	56	67	53	12	12	21	8	24	14	43	57	56	117	67	19	2	0	9	3	6	5	3	4	2	3	2	1	2	2	15	17	4	2	7	11	11	6	4	6
ENSMUSG00000016181	Diexf	388	465	185	194	178	146	220	205	294	379	750	401	345	343	626	286	363	324	432	527	466	630	521	486	282	327	276	249	267	223	275	162	169	213	122	123	246	308	245	265	209	170	279	378	222	288	251	263
ENSMUSG00000016194	Hsd11b1	2	0	1	0	19	50	146	114	163	1152	894	581	329	274	10	238	284	128	391	845	1017	871	581	9	5	5	1	1	1	2	0	2	0	3	0	0	0	4	0	5	0	3	0	0	1	2	1	0
ENSMUSG00000016200	Syt14	484	512	697	966	674	654	891	1289	845	499	918	708	730	825	688	1000	1123	1045	953	734	511	850	600	672	757	775	1407	1178	1528	1506	1969	1877	578	684	896	953	669	857	1416	2107	1410	2078	209	1757	1237	1820	1410	1081
ENSMUSG00000016206	H2-M3	277	371	23	14	131	138	133	75	151	374	408	310	227	215	330	130	155	179	216	436	329	378	368	295	67	65	95	97	103	107	98	62	58	70	49	27	67	72	90	109	63	66	114	132	101	107	96	86
ENSMUSG00000016239	Lonrf3	77	76	708	833	80	19	1497	2650	3782	310	292	261	2457	2413	78	3464	2832	3496	1478	962	300	593	208	57	29	30	27	14	35	38	38	30	20	23	26	33	37	46	19	61	23	36	6	50	25	47	43	16
ENSMUSG00000016252	Atp5e	272	326	37	33	41	62	29	49	359	1393	902	282	453	371	897	326	373	377	410	1109	878	1043	705	564	272	332	276	286	290	226	300	293	128	131	130	54	227	164	168	163	249	147	323	306	133	179	78	179
ENSMUSG00000016253	Nelfcd	679	717	217	209	232	281	261	235	525	924	1109	672	689	596	1034	456	564	690	676	1088	973	1122	1051	917	386	471	396	357	404	339	464	299	252	271	204	163	373	380	342	346	333	286	471	420	251	352	287	357
ENSMUSG00000016255	Tubb1	0	0	1	0	0	0	0	0	0	0	1	3	0	0	0	0	0	1	0	0	1	1	0	0	0	0	0	0	0	0	0	0	0	0	0	0	0	0	0	0	0	0	0	0	0	0	0	0
ENSMUSG00000016256	Ctsz	1750	2027	179	124	514	719	700	498	1253	2672	2650	1653	1583	1321	2205	1010	1296	1333	1547	2916	2745	2986	2144	1708	1208	1721	1625	1528	1869	1570	2007	1705	1014	1027	927	970	1343	1359	1617	1690	1369	1515	2048	1857	1190	1601	1727	1544
ENSMUSG00000016257	Prelid3b	426	409	329	297	650	638	266	342	352	742	613	419	522	475	915	312	357	465	419	701	670	628	609	768	457	493	389	433	413	321	372	506	379	434	362	295	477	550	291	412	466	347	491	466	308	421	350	369
ENSMUSG00000016262	Sertad4	239	429	183	314	250	285	168	153	197	401	806	649	205	224	363	202	292	178	419	491	428	637	540	336	768	756	1147	991	1163	869	767	215	481	403	194	246	402	539	618	397	248	233	922	633	499	559	343	892
ENSMUSG00000016283	H2-M2	0	1	0	0	7	0	13	6	8	30	88	72	19	21	1	18	23	5	27	66	77	44	28	4	0	0	0	0	0	1	0	0	0	0	0	0	0	0	0	0	0	0	0	0	0	0	0	0
ENSMUSG00000016308	Ube2a	317	357	200	190	331	280	208	364	360	822	705	565	630	573	542	357	390	434	475	764	826	742	703	505	352	354	296	265	320	291	385	460	266	324	315	299	304	422	299	395	341	391	326	358	281	356	315	232
ENSMUSG00000016319	Slc25a5	2772	2739	2237	1697	2204	1995	2065	2477	3903	8413	4862	2898	5627	4774	5170	3116	3849	4445	3269	6509	6706	5200	4434	4370	3393	4505	3047	2508	3177	2810	3118	2673	3079	2942	1738	2205	3703	4337	2871	3196	2666	2426	3292	3431	2346	3161	2883	2456
ENSMUSG00000016327	Atp1b4	0	0	7	0	0	0	11	10	3	0	1	1	0	1	0	8	8	12	4	5	1	2	0	1	0	0	0	0	0	0	0	0	0	0	0	1	0	0	0	0	1	0	0	0	0	0	0	0
ENSMUSG00000016344	Ppdpf	320	333	143	118	294	198	311	303	433	832	603	480	522	416	731	395	492	459	541	811	714	691	696	648	399	368	434	309	349	323	344	263	307	325	212	204	289	373	281	358	258	200	450	395	294	365	295	259
ENSMUSG00000016346	Kcnq2	0	0	1	3	0	3	0	0	0	1	5	4	1	1	2	1	1	1	3	0	3	5	3	0	0	0	0	0	0	0	0	0	0	0	0	0	0	0	0	0	0	0	0	0	1	0	0	0
ENSMUSG00000016349	Eef1a2	0	0	0	2	0	1	0	0	0	1	4	0	0	0	6	0	2	1	1	0	4	0	0	1	0	0	0	0	0	1	1	1	0	1	3	1	0	0	1	2	0	0	0	1	0	0	0	0
ENSMUSG00000016356	Col20a1	248	223	13	18	91	100	53	51	96	131	139	149	50	94	218	66	78	78	115	172	120	245	236	221	55	62	120	117	124	113	121	94	29	30	75	64	68	41	144	139	96	51	33	172	81	214	148	125
ENSMUSG00000016382	Pls3	684	921	335	450	1435	1507	915	1008	1399	5127	4438	2988	2966	3057	1754	2026	1960	1782	2737	4106	4569	4740	3889	1506	1436	1574	1135	1164	1267	1636	1968	3883	1238	1512	1465	1412	2282	2269	1374	1841	1576	3465	336	1244	865	961	679	1009
ENSMUSG00000016386	Mpped2	687	874	6	10	254	189	8	12	7	11	113	39	30	31	809	7	8	73	38	42	49	31	51	714	92	126	104	111	98	70	82	91	100	133	61	37	76	105	86	144	81	58	124	134	106	129	108	107
ENSMUSG00000016409	Nkap	243	283	129	142	465	355	263	297	294	450	539	420	339	357	593	265	301	313	345	551	477	537	419	515	349	367	452	402	374	324	380	341	360	344	310	262	368	533	307	503	416	354	167	507	409	553	312	390
ENSMUSG00000016427	Ndufa1	243	255	69	54	124	131	49	55	367	908	641	303	735	425	516	226	407	430	468	762	1087	811	558	430	192	219	254	208	256	264	483	306	85	100	141	97	181	135	235	202	288	276	211	245	133	182	191	217
ENSMUSG00000016458	Wt1	359	434	5128	5481	1222	1900	3326	4564	5368	6734	3507	3340	3925	4271	2004	5380	6290	6381	4539	7822	4352	4695	3166	2424	278	387	116	134	102	136	166	876	289	279	328	582	489	550	150	147	207	815	115	99	51	88	47	79
ENSMUSG00000016477	E2f3	472	509	250	300	341	240	330	482	457	544	571	344	512	500	686	353	396	525	393	674	545	558	477	464	508	549	652	508	696	610	768	537	444	464	456	367	553	653	583	784	620	616	405	844	600	795	573	601
ENSMUSG00000016481	Cr1l	429	486	180	180	429	429	467	575	569	922	1103	852	698	747	726	616	594	639	648	974	816	1005	971	674	375	367	340	295	343	297	382	346	278	291	257	260	348	444	279	386	312	302	255	371	259	340	269	266
ENSMUSG00000016487	Ppfibp1	1428	1344	762	1069	903	1345	1121	1310	1907	3952	2961	2035	2383	2331	1758	2421	2093	2353	1926	3463	3299	3889	2519	1511	1818	2002	2468	2555	2681	2038	2410	2311	1682	1864	2059	4895	1947	2263	1925	1772	1809	1747	1192	3601	2208	2520	1561	2646
ENSMUSG00000016493	Cd46	60	66	14	20	69	104	82	127	83	156	148	136	88	120	152	93	86	111	100	223	178	182	159	165	29	31	34	22	33	16	37	33	25	28	45	42	26	36	31	45	34	29	7	47	29	51	24	19
ENSMUSG00000016494	Cd34	138	156	22	15	1007	968	1504	1223	941	2555	1659	1865	1026	808	1190	1198	1372	856	1188	2966	2314	3000	1484	921	3	3	1	3	8	6	1	3	10	3	1	3	2	1	4	13	2	3	6	10	5	13	6	4
ENSMUSG00000016495	Plgrkt	173	232	78	80	276	380	275	227	369	872	1206	800	498	572	504	435	377	375	501	974	902	1006	881	406	108	135	111	131	106	84	134	149	109	125	82	89	132	142	117	132	143	116	96	150	92	117	114	91
ENSMUSG00000016496	Cd274	29	16	21	36	28	50	58	68	96	187	568	220	158	271	49	93	68	55	127	249	407	264	361	56	16	23	13	18	19	18	30	26	20	17	25	23	17	19	28	29	17	27	11	28	30	24	33	25
ENSMUSG00000016498	Pdcd1lg2	0	0	0	0	0	0	3	0	1	0	11	5	0	1	1	0	0	0	0	0	3	1	1	0	0	0	1	0	0	0	0	0	0	0	0	0	0	0	0	0	0	0	0	0	0	0	0	0
ENSMUSG00000016503	Gtf3a	273	276	81	56	128	170	78	104	257	425	432	284	289	224	567	146	318	307	326	441	384	386	454	433	310	339	324	276	259	252	283	175	198	201	159	104	209	260	261	243	194	160	327	307	183	287	258	214
ENSMUSG00000016510	Mtif3	248	230	172	117	286	145	186	204	324	511	592	445	402	310	524	295	355	353	443	573	455	583	449	489	142	165	181	151	186	160	198	188	111	144	120	114	145	137	171	211	143	166	215	236	156	196	231	144
ENSMUSG00000016520	Lnx2	459	466	111	140	351	382	189	201	361	495	945	700	418	392	763	240	389	360	563	694	569	917	669	638	248	259	314	231	348	311	462	237	193	225	139	171	255	269	268	301	324	259	290	348	263	301	226	259
ENSMUSG00000016524	Il19	1	0	1	0	2	0	5	0	0	0	0	0	0	0	0	0	1	0	0	0	0	1	0	0	0	0	0	0	0	0	0	1	0	0	0	0	0	0	0	0	0	0	0	0	0	1	0	0
ENSMUSG00000016526	Dyrk3	111	133	153	133	64	92	132	215	391	235	183	112	374	314	168	321	282	349	184	255	254	180	160	173	50	84	92	112	127	314	98	438	48	63	74	72	54	42	99	302	71	344	147	216	98	171	187	70
ENSMUSG00000016528	Mapkapk2	1435	1556	1328	1327	776	368	1568	1691	3189	4022	2882	2042	3137	2870	2304	2724	3590	3738	2971	4091	3379	3551	2731	1912	1230	1492	1318	1273	1359	1254	1603	1444	1054	1122	819	852	1501	1620	1235	1624	1274	1264	1768	1591	998	1473	1344	1141
ENSMUSG00000016529	Il10	0	1	0	0	1	0	0	2	0	1	2	1	0	2	1	1	0	0	1	1	2	2	2	0	0	0	0	0	0	0	0	0	0	0	0	1	0	0	0	0	0	0	0	0	0	0	0	0
ENSMUSG00000016534	Lamp2	1949	2363	1500	1734	4303	3932	4474	5073	4190	8472	7977	6348	5728	4937	5169	5059	5881	4567	5988	8859	8031	9770	6608	4116	1959	2497	2300	2422	2809	2016	3216	3704	2074	2319	2363	2445	2039	2536	2614	4136	3869	3793	1113	2906	2212	3034	2749	1911
ENSMUSG00000016541	Atxn10	1083	1240	349	291	214	351	331	308	1101	2053	1587	847	1258	1016	1595	906	1095	1268	1151	1880	1823	1866	1400	1058	799	1072	814	793	849	772	1147	909	495	585	487	382	870	844	712	811	860	772	1069	981	555	771	627	747
ENSMUSG00000016552	Foxred2	188	224	20	22	394	92	80	57	106	180	587	422	169	128	483	79	158	95	379	247	194	419	346	370	48	63	207	163	225	213	154	73	71	44	96	51	48	44	215	211	129	75	290	380	284	334	273	189
ENSMUSG00000016554	Eif3d	1750	1802	405	371	420	394	329	304	1007	1961	2207	1186	1415	1027	2344	725	1159	1217	1262	2093	1883	2214	1051	1580	995	1551	951	943	1029	789	1197	773	792	731	533	446	1352	1110	985	946	839	701	1463	1398	783	1158	999	1193
ENSMUSG00000016559	H3f3b	9921	10215	15030	16247	9780	9552	8676	10828	18834	24609	14926	12405	19246	18606	14362	15045	16171	17802	14281	23357	16848	18845	16025	12908	7171	7972	6238	5849	6064	5662	6371	6719	6092	6774	4560	4421	6983	8466	5526	6625	6195	5220	7200	7841	5668	6974	4957	5957
ENSMUSG00000016619	Nup50	1123	1329	717	723	879	959	1104	1337	1388	1475	1714	1252	1583	1364	1734	1277	1318	1720	1421	1581	1430	1572	1389	1394	779	919	820	703	942	897	1039	893	599	658	669	602	824	964	905	1094	961	963	961	1125	801	1045	1005	733
ENSMUSG00000016624	Phf21b	9	8	134	115	6	0	191	402	805	305	211	159	441	432	6	651	652	924	338	525	232	221	158	23	1	1	4	4	10	12	15	93	0	2	5	4	3	8	9	19	11	43	6	15	14	19	11	9
ENSMUSG00000016626	Nlrp14	1878	2254	6	11	1441	2235	1478	2115	1846	4779	11762	7175	4038	3444	4515	2085	3103	1791	7882	5445	4921	7522	8780	4727	33	110	5	20	48	14	4	13	236	171	19	11	200	78	67	192	9	61	9	99	17	0	32	3
ENSMUSG00000016637	Ift27	105	117	34	35	71	113	39	34	100	305	360	201	156	117	187	79	122	123	187	331	304	397	292	195	60	71	71	75	77	81	103	82	59	32	50	26	41	69	73	78	62	79	98	85	59	75	63	54
ENSMUSG00000016664	Pacsin2	992	951	554	685	737	671	826	834	1943	3387	3302	2114	2116	2238	1866	1604	1884	2053	2432	3263	2783	3165	2587	1472	928	1133	1019	1219	1353	1335	1857	2242	779	854	1181	1088	1114	1146	1211	1540	1256	1657	1427	1563	1126	1594	1678	1067
ENSMUSG00000016756	Cmah	5	0	0	0	9	12	61	27	23	56	21	30	14	26	22	29	24	29	25	59	54	62	46	21	1	1	0	0	0	1	0	1	0	0	1	1	0	0	1	4	0	1	0	0	0	2	1	0
ENSMUSG00000016757	Ttll12	445	409	908	731	301	335	656	812	1891	2158	1104	887	1567	1094	884	1210	1727	1984	1488	1894	1367	1547	1021	649	819	844	855	760	803	854	1021	951	688	690	658	544	682	860	892	962	886	850	1312	1059	743	971	944	713
ENSMUSG00000016758	Bik	5	17	13	9	23	0	69	115	162	158	44	36	208	255	40	139	209	213	158	219	85	75	70	34	7	5	2	4	2	4	3	11	4	5	2	3	8	0	7	9	0	6	11	13	5	9	7	3
ENSMUSG00000016763	Scube1	723	497	25	26	108	90	53	28	49	97	270	160	177	106	316	32	40	136	173	299	347	292	651	464	170	184	346	331	318	279	606	121	125	135	420	95	92	94	267	226	357	89	500	437	385	345	315	205
ENSMUSG00000016831	Tox4	1065	1203	1516	1452	1203	1391	1831	2340	2470	2030	2043	1686	2336	2357	1861	2119	2200	2565	1792	2550	2135	2614	2132	1629	1035	1176	1172	1083	1190	1121	1375	1306	951	1092	947	1088	960	1303	1103	1429	1151	1312	1465	1803	1191	1600	1396	1217
ENSMUSG00000016833	Mrps18c	30	27	30	27	27	21	10	20	56	178	99	48	63	56	128	51	74	47	49	136	105	118	76	94	44	50	47	43	47	56	46	45	28	31	30	16	44	67	29	63	43	34	35	66	37	37	26	33
ENSMUSG00000016918	Sulf1	101	107	697	611	284	540	2969	4330	4389	5672	2217	2026	3852	3934	718	3661	4138	5779	3674	5173	2763	2742	1700	643	27	50	8	5	10	16	67	394	80	92	124	255	280	257	66	30	114	296	21	11	9	13	6	7
ENSMUSG00000016921	Srsf6	5693	6059	3501	4070	5539	4434	3976	4919	6043	8284	8174	6493	6935	7069	10454	5697	5645	6866	5971	9512	8296	8358	7983	9938	4488	4802	4500	3947	4172	3598	4512	3107	3909	4370	2501	2714	4248	5474	3518	3911	3685	3302	3490	4819	3446	4078	2807	3895
ENSMUSG00000016933	Plcg1	2507	2851	1640	1865	1324	1533	1603	2141	2265	2341	3435	2606	2438	2324	3316	2087	3085	2913	2763	3035	2576	3566	2680	2821	1739	1914	2439	1953	2246	1793	2397	1479	1431	1581	1274	1246	1642	1716	2085	2322	2039	1806	2898	2762	1952	2210	1913	2181
ENSMUSG00000016940	Kctd2	280	357	402	390	267	178	461	583	1009	1938	1135	856	1032	1100	755	1015	1135	1443	959	1720	1411	1301	1007	696	148	179	192	166	181	174	264	274	124	127	162	161	176	163	191	234	193	273	244	263	139	219	219	164
ENSMUSG00000016942	Tmprss6	3	2	0	2	39	5	10	5	18	80	12	5	17	39	39	6	7	27	2	36	41	32	9	41	0	3	8	4	6	10	4	13	6	1	5	2	1	0	4	6	6	8	9	11	6	13	6	1
ENSMUSG00000016946	Kctd5	422	536	426	395	259	165	364	343	577	888	781	525	706	598	763	539	605	735	665	981	735	807	707	657	665	711	678	638	712	727	1046	773	555	586	691	468	843	944	690	650	764	752	901	718	510	596	468	590
ENSMUSG00000016982	Pom121l2	0	0	0	0	0	0	0	0	1	0	0	0	0	1	0	0	0	2	0	0	0	2	0	0	0	0	0	0	0	0	0	0	0	0	0	0	0	1	1	0	0	0	0	0	0	0	1	0
ENSMUSG00000016984	Etaa1	373	375	302	364	426	502	292	502	549	527	908	706	616	530	544	580	508	564	623	665	570	807	705	572	213	231	230	191	223	195	198	135	212	192	103	136	212	255	164	222	134	159	23	235	179	193	137	168
ENSMUSG00000016995	Matn4	1	0	8	9	0	0	0	2	10	7	1	4	3	1	1	2	6	8	4	10	6	3	4	0	1	0	0	1	2	3	0	4	1	0	3	26	0	0	1	0	0	8	0	2	2	1	1	0
ENSMUSG00000016998	Svs4	0	0	0	0	0	0	0	0	0	0	2	0	2	0	0	0	0	0	0	0	2	0	0	0	0	0	0	0	0	0	0	0	0	0	0	0	0	0	0	0	0	0	0	0	0	0	0	0
ENSMUSG00000017000	Svs6	2	0	0	1	0	0	4	3	9	64	12	7	14	4	2	15	17	15	7	16	23	23	1	2	0	0	0	0	0	0	0	0	0	0	0	0	0	0	0	0	0	0	0	0	0	0	0	0
ENSMUSG00000017002	Slpi	3	0	0	0	6	3	2	4	16	13	7	9	3	4	4	5	8	10	13	29	9	10	7	5	0	1	0	0	0	0	0	1	1	0	2	2	0	0	0	0	0	0	0	0	0	0	0	0
ENSMUSG00000017003	Svs3a	0	0	0	0	0	0	0	0	0	0	0	0	0	0	0	0	0	0	0	0	0	0	0	0	0	0	0	0	0	0	0	0	0	0	0	0	0	0	0	0	0	0	0	0	0	0	0	0
ENSMUSG00000017004	Svs5	0	0	4	6	4	0	15	17	66	62	22	31	13	43	1	50	47	100	46	37	67	18	17	0	0	0	0	0	0	0	0	0	0	0	0	0	0	0	0	0	0	0	0	0	0	0	0	0
ENSMUSG00000017007	Rbpjl	0	0	0	1	0	0	0	1	1	0	0	0	0	2	0	1	2	0	0	0	0	0	0	1	0	0	0	0	0	0	0	0	0	0	0	0	0	1	0	0	0	1	0	0	1	0	0	0
ENSMUSG00000017009	Sdc4	1105	1243	5091	5889	2027	1193	5990	7993	9912	14325	6449	5267	6289	8172	2448	9515	10769	13053	7839	10959	10944	8060	5846	2621	4463	5241	2281	2407	3101	3470	5480	19006	5387	5248	5730	10594	5300	6920	3458	4027	5716	15914	4917	4603	3505	3589	2950	2016
ENSMUSG00000017049	Ccdc70	0	0	0	0	1	0	0	0	0	0	0	0	0	0	0	0	0	0	0	0	0	0	0	0	0	0	0	0	0	0	0	0	0	0	0	0	0	0	0	0	0	0	0	0	0	0	0	0
ENSMUSG00000017057	Il13ra1	52	40	173	158	298	440	755	812	562	1602	1132	1032	839	754	348	1065	844	652	815	1538	1315	1525	994	359	30	24	32	29	38	50	107	123	46	35	123	111	49	60	26	49	61	85	10	22	26	49	38	11
ENSMUSG00000017064	Prl5a1	0	0	0	0	0	0	0	0	0	0	0	0	0	0	0	0	0	0	0	0	0	0	0	0	0	0	0	0	0	0	0	0	0	0	0	0	0	0	0	0	0	0	0	0	0	0	0	0
ENSMUSG00000017119	Nbr1	1661	1600	1475	1748	2254	1999	1887	2683	2646	3785	4141	2894	3294	3110	2968	2810	2764	2942	2674	3964	3879	4432	3563	2691	1657	1822	2040	1772	2199	1770	2344	2207	1485	1545	1332	1415	1451	1862	1922	2738	2128	2029	1320	2601	1696	2503	2470	1512
ENSMUSG00000017132	Cyth1	290	317	234	182	224	141	310	386	685	713	609	475	710	686	593	556	602	671	570	788	657	699	554	439	279	294	352	284	316	318	298	217	208	245	178	155	255	281	278	391	240	256	362	482	319	381	353	264
ENSMUSG00000017144	Rnd3	83	128	516	769	421	489	1217	1523	1282	2121	1514	1200	1792	1839	457	1502	1342	1486	1128	2033	2170	2093	1742	392	2209	2239	1487	2209	1517	2159	2357	2104	2351	2747	2807	2582	2799	3512	2859	2782	2272	2105	1898	4685	3496	3741	2798	1951
ENSMUSG00000017146	Brca1	752	859	220	408	468	969	340	322	312	354	1021	546	555	418	766	264	348	397	518	403	418	603	707	712	326	411	399	365	517	433	369	127	278	293	140	179	385	440	319	241	198	168	63	360	254	325	179	427
ENSMUSG00000017165	Gast	0	0	0	1	0	0	0	0	0	1	0	0	1	0	1	0	0	0	1	1	0	0	0	0	0	1	0	0	1	0	0	2	0	0	0	0	0	0	0	0	0	0	0	0	0	0	0	0
ENSMUSG00000017167	Cntnap1	183	181	104	76	170	105	104	65	155	350	761	510	229	187	303	131	233	122	375	373	342	624	479	321	55	75	75	72	95	69	76	44	70	78	56	62	66	63	103	79	81	63	101	144	117	170	105	69
ENSMUSG00000017176	Nt5c3b	913	981	681	665	577	581	696	1211	1491	1524	1343	999	1405	1503	1476	1308	1488	1653	1352	1781	1236	1457	1390	1299	307	346	318	284	284	260	259	236	243	275	141	210	285	308	235	292	174	200	418	378	226	281	208	324
ENSMUSG00000017188	Coa3	443	456	173	139	430	435	334	330	462	902	765	508	574	549	737	382	497	437	594	828	841	853	708	695	475	588	423	420	362	365	516	390	392	370	281	232	433	523	417	455	323	332	596	482	340	431	377	412
ENSMUSG00000017195	Zpbp2	1	3	1	2	3	0	3	2	3	1	7	3	5	2	4	1	6	1	3	2	3	5	5	2	1	1	7	4	7	4	6	2	5	2	3	2	0	2	4	4	2	2	5	7	5	4	6	3
ENSMUSG00000017204	Gsdma	0	0	0	0	0	0	0	0	0	0	0	0	0	0	0	0	0	0	0	2	1	0	0	0	0	0	0	0	3	0	1	0	0	0	1	0	0	0	2	2	1	0	0	0	1	0	1	1
ENSMUSG00000017210	Med24	1122	1153	408	393	394	347	369	385	910	1075	1314	719	941	892	1377	781	961	1100	1071	1191	1253	1377	1185	1130	593	718	594	533	582	495	651	439	495	479	326	315	579	630	524	605	499	444	839	767	509	625	565	549
ENSMUSG00000017211	Gsdma2	0	0	0	0	0	0	0	0	0	0	0	0	0	0	0	0	0	0	0	0	0	0	0	0	0	0	0	0	0	0	0	0	1	0	0	0	0	0	0	0	0	0	0	0	0	0	0	0
ENSMUSG00000017221	Psmd3	2198	2205	679	646	775	498	741	700	1692	2537	2149	1505	1911	1680	2934	1352	1792	2237	1770	2586	2211	2333	2149	2102	1736	2130	1402	1310	1500	1406	1760	1333	1333	1325	830	851	1778	1960	1475	1679	1332	1349	1956	1861	1195	1655	1510	1279
ENSMUSG00000017264	Exosc10	658	652	180	179	196	215	167	168	509	833	1176	662	637	541	941	353	494	621	649	949	881	1289	971	714	399	510	348	354	372	321	416	252	297	249	209	167	482	439	283	371	295	278	426	485	274	381	310	344
ENSMUSG00000017286	Glod4	342	373	134	154	302	418	350	358	388	1068	833	471	509	541	778	384	405	490	447	886	805	831	767	648	309	340	389	315	379	286	423	408	236	221	233	237	272	284	264	375	364	267	412	384	263	363	341	324
ENSMUSG00000017288	Vps53	124	155	65	78	58	56	75	89	246	405	373	217	283	262	208	201	223	239	234	379	354	416	308	163	125	205	180	169	241	189	222	211	113	107	151	102	163	185	199	216	171	224	226	291	118	191	216	141
ENSMUSG00000017291	Taok1	1563	1894	2269	2872	2959	2699	3755	5851	4664	3506	5255	4488	5043	4562	3870	5127	4908	5911	4136	4601	4367	5615	3774	2831	2128	2169	2224	1879	2126	1690	2526	1926	2125	1983	2131	2390	2608	3320	2398	3022	2825	3012	180	2837	2159	2880	1416	2022
ENSMUSG00000017299	Dnttip1	242	251	188	173	109	85	174	178	310	525	345	254	348	316	369	226	370	439	298	535	390	438	385	299	143	199	150	153	170	115	169	168	128	121	104	103	156	154	149	191	155	149	180	193	137	195	165	139
ENSMUSG00000017300	Tnnc2	0	1	1	2	0	0	2	3	3	4	1	1	2	2	2	3	2	3	1	1	4	1	2	0	1	2	0	1	3	1	1	1	0	1	0	0	1	1	0	0	0	0	2	0	1	1	0	2
ENSMUSG00000017307	Acot8	103	102	40	61	49	39	78	67	143	254	215	162	190	152	191	89	157	183	184	257	185	295	211	150	85	91	115	80	92	85	92	81	63	85	58	36	71	93	66	80	72	68	93	118	77	89	92	77
ENSMUSG00000017309	Cd300lg	6	2	1	0	158	5	14	3	5	16	38	23	9	5	26	2	6	9	18	23	25	19	24	17	2	0	0	0	1	0	0	0	0	0	0	0	0	0	0	0	0	0	0	1	0	0	0	0
ENSMUSG00000017310	Spint4	0	0	0	0	0	0	0	0	0	6	3	5	0	0	0	1	1	0	0	4	4	4	3	0	0	0	0	0	0	0	0	0	0	0	0	0	0	0	0	0	0	0	0	0	0	0	0	0
ENSMUSG00000017311	Pyy	0	0	0	0	0	0	0	1	0	0	0	0	0	0	0	0	0	0	0	0	0	0	0	0	0	0	0	0	0	0	0	0	0	0	0	0	0	0	0	0	0	0	0	0	0	0	0	0
ENSMUSG00000017314	Mpp2	28	20	19	31	59	90	91	59	42	178	169	139	48	64	74	70	80	50	111	210	179	156	115	96	83	76	113	92	130	214	254	314	73	74	349	248	76	137	170	188	257	286	221	200	150	173	235	60
ENSMUSG00000017316	Ppy	0	0	0	0	0	0	0	0	0	0	0	0	0	0	0	0	0	0	0	0	0	0	0	0	0	0	0	0	0	0	0	0	0	0	0	0	0	0	0	0	0	0	0	0	0	0	0	0
ENSMUSG00000017344	Vtn	0	0	0	0	6	30	22	9	12	17	27	20	4	10	46	7	5	6	17	35	27	42	16	38	0	0	0	0	0	0	0	0	0	0	0	0	0	0	0	0	0	0	0	0	0	0	0	0
ENSMUSG00000017376	Nlk	747	818	637	633	699	874	832	1312	1159	1236	869	730	1334	1284	1091	944	1030	1409	836	1235	1272	1040	925	1061	494	487	862	597	889	754	735	533	477	528	503	439	451	599	676	900	645	588	542	1032	784	1016	763	622
ENSMUSG00000017386	Traf4	840	1112	556	494	534	454	271	280	609	573	944	578	709	621	1067	374	578	634	762	817	683	795	843	872	979	1116	1113	956	1160	1056	1305	816	769	804	824	696	857	1034	1302	1292	1072	993	1600	1515	1122	1237	1150	974
ENSMUSG00000017390	Aldoc	156	173	85	94	145	249	68	34	48	119	212	152	80	67	351	36	48	68	144	97	127	188	165	353	56	42	236	229	267	237	45	81	53	42	7	19	27	28	213	239	40	55	341	224	167	189	217	203
ENSMUSG00000017400	Stac2	13	15	442	455	8	32	508	720	1327	122	22	30	433	744	12	811	1385	828	707	535	77	55	12	16	21	23	32	46	78	66	40	38	10	7	43	19	12	10	46	33	21	22	70	32	29	56	96	30
ENSMUSG00000017404	Rpl19	3809	4017	683	582	1096	1173	608	573	2783	6901	6598	3543	3968	3138	7956	1898	3315	3232	4067	6332	5772	6124	5278	5073	2446	4023	2556	2715	2844	2288	2970	2285	1809	1730	1079	970	3088	2631	2407	2599	2105	1956	3125	2746	1576	2317	2083	2783
ENSMUSG00000017405	Nek8	267	366	155	147	203	161	223	305	502	524	534	363	366	426	585	452	511	515	482	591	460	580	560	542	126	163	142	105	126	112	158	191	125	147	92	94	128	134	149	169	141	225	160	195	136	181	156	130
ENSMUSG00000017412	Cacnb4	21	32	34	36	22	30	38	59	84	100	106	64	63	92	54	98	78	81	70	138	81	155	63	51	4	11	16	7	13	10	7	21	3	10	11	40	11	12	16	11	9	15	1	16	14	21	7	3
ENSMUSG00000017417	Plxdc1	27	28	78	71	69	75	46	24	42	110	236	172	58	49	87	48	42	39	85	148	179	187	161	89	8	4	27	31	40	50	15	7	3	6	6	11	4	5	25	62	3	5	11	22	11	57	56	5
ENSMUSG00000017418	Arl5b	1350	1474	481	729	1261	1439	723	873	655	818	1438	995	976	957	2378	752	811	935	887	1188	1109	1267	1143	1808	970	1104	1352	996	1190	949	1127	632	1037	1130	779	679	1167	1500	1190	1522	1144	863	320	1549	1176	1404	926	1113
ENSMUSG00000017421	Zfp207	2239	2381	1659	1814	2551	3051	1908	2799	3430	5459	5558	3525	4672	3928	5147	3180	3376	3542	3904	5622	5091	5246	4007	4060	2003	2589	2079	2065	2329	1676	2581	1930	1788	1933	1475	1502	2319	2750	2124	2466	2234	1985	1362	2814	1834	2353	1603	2024
ENSMUSG00000017428	Psmd11	603	649	467	467	632	619	542	677	663	1361	1041	762	905	956	1230	703	739	839	798	1345	1236	1130	1009	1207	781	787	751	623	778	765	862	989	659	573	665	552	687	864	758	999	734	836	820	989	789	957	875	534
ENSMUSG00000017446	C1qtnf1	103	127	15	13	641	831	791	482	439	730	1097	940	438	524	787	556	547	577	663	1164	1015	1389	1129	814	376	374	396	328	355	291	413	185	220	308	217	450	361	404	320	251	296	226	306	267	200	181	123	258
ENSMUSG00000017453	Pipox	104	164	79	65	104	171	32	18	34	65	376	148	39	34	86	23	34	34	85	82	80	91	146	115	24	23	57	33	55	27	15	1	17	13	1	1	5	12	40	25	1	0	33	37	31	25	15	39
ENSMUSG00000017466	Timp2	886	913	1732	1388	1763	2312	11308	12574	19298	22595	9223	9137	19678	19545	2749	17432	12806	26497	7971	23751	20141	17415	13886	3334	1305	1106	1589	1363	1612	1749	3413	4329	1294	1557	4571	3308	1373	1709	1851	2569	3080	3754	2095	2151	1655	1756	1687	1152
ENSMUSG00000017478	Zc3h18	1050	1060	579	660	551	573	563	681	1013	1321	1660	1176	1210	1191	1482	883	1049	1252	1189	1460	1320	1631	1479	1322	788	930	742	718	811	677	845	630	621	670	499	550	791	926	651	776	635	617	871	960	713	891	674	780
ENSMUSG00000017485	Top2b	1581	1733	725	915	931	1148	909	1445	2039	2339	2834	1862	2328	2534	2541	2299	1926	2469	1726	2719	2488	3143	2462	1842	1850	1997	1852	1667	1930	1523	1758	1019	1396	1417	963	916	1979	2471	1637	1799	1695	1266	126	2165	1345	1750	780	1450
ENSMUSG00000017491	Rarb	10	11	8	6	14	60	19	27	20	26	71	40	51	60	23	11	20	26	39	70	59	47	41	24	1	0	0	1	1	3	56	30	0	0	5	3	1	0	2	5	20	12	1	1	1	0	2	2
ENSMUSG00000017493	Igfbp4	2143	1268	140	111	1279	3398	3159	1767	1588	3899	8167	5511	2414	1802	2314	1856	2291	1130	2797	8276	5570	6969	5275	2415	6321	4950	6526	3130	3814	2148	1829	892	2670	2625	1391	1107	3457	4934	1146	3305	602	384	2168	1114	732	1772	1368	3355
ENSMUSG00000017499	Cdc6	221	253	29	70	145	271	48	39	54	178	348	212	143	103	245	40	83	92	175	174	201	239	268	271	74	106	114	99	157	127	138	32	79	72	44	62	119	136	73	76	73	44	137	124	89	97	43	128
ENSMUSG00000017548	Suz12	1135	1261	917	1294	1087	856	744	1133	1185	1450	1727	1267	1417	1431	1765	1169	1240	1368	1134	1675	1545	1601	1546	1557	802	871	852	795	958	686	851	646	707	715	568	557	721	961	698	895	859	655	132	1023	730	1048	577	705
ENSMUSG00000017550	Atad5	410	479	259	448	264	546	210	239	224	253	542	372	314	262	461	184	223	285	263	300	357	465	439	449	224	229	207	218	287	233	271	124	181	189	118	162	246	365	203	193	151	143	17	305	217	259	77	276
ENSMUSG00000017561	Crlf3	343	325	368	446	254	224	477	715	619	543	596	435	517	635	689	586	923	850	619	751	543	614	494	444	335	356	266	289	234	241	264	318	302	363	235	364	328	365	176	233	213	259	323	317	214	287	230	310
ENSMUSG00000017588	Krt27	0	0	0	2	0	0	0	0	0	0	0	1	0	0	0	0	0	0	0	0	0	0	0	0	0	0	0	0	0	0	0	0	0	0	0	0	0	0	0	0	0	0	0	0	0	0	0	0
ENSMUSG00000017607	Tns4	253	233	3	7	68	88	52	27	34	86	247	155	38	41	147	45	76	22	90	108	86	99	118	143	231	161	930	349	518	203	72	35	78	83	25	14	128	179	127	447	18	9	243	149	107	462	332	474
ENSMUSG00000017615	Tnfaip1	1025	1074	922	915	1089	1114	1436	1607	2002	2701	2179	1628	2046	1969	1864	1698	2040	2283	1846	2768	2398	2677	2139	1683	1342	1519	1350	1276	1355	1340	1650	1403	1157	1176	1128	993	1314	1752	1425	1555	1404	1362	1833	1614	1173	1528	1446	1210
ENSMUSG00000017631	Abr	790	858	364	371	522	669	497	384	708	1152	2077	1440	811	836	1348	443	762	806	1244	1417	1280	1890	1781	1355	516	616	675	588	798	520	776	612	500	501	485	339	696	743	657	894	533	556	696	741	489	707	888	451
ENSMUSG00000017639	Rab11fip4	131	173	1317	1525	367	113	2129	3048	5010	1021	1628	1482	2023	1925	446	3629	4541	4501	3292	2152	977	1986	1221	469	74	70	124	95	143	83	152	139	70	95	77	65	101	80	164	225	108	116	126	191	157	166	187	85
ENSMUSG00000017652	Cd40	1	1	0	2	1	2	7	8	9	15	32	27	7	12	20	8	7	8	23	24	26	29	24	8	0	0	0	0	1	0	0	0	0	0	0	0	0	0	1	0	0	0	0	0	0	0	0	1
ENSMUSG00000017664	Slc35c2	433	467	244	245	277	191	225	242	428	747	712	520	522	442	679	326	420	480	534	755	741	807	744	620	347	388	399	343	398	316	473	282	295	302	206	186	336	381	349	458	341	276	518	460	336	516	451	305
ENSMUSG00000017667	Zfp334	780	808	297	398	590	723	569	699	680	767	1237	995	884	673	1061	646	729	787	896	1076	884	1377	1091	1026	661	727	889	728	919	687	957	500	506	501	532	456	714	825	875	938	640	640	639	1159	832	944	763	892
ENSMUSG00000017670	Elmo2	460	498	304	294	285	270	362	429	633	1101	1008	795	873	832	649	663	744	818	775	1165	1185	1275	895	596	379	421	356	403	407	501	582	895	361	397	517	454	446	448	446	470	473	953	569	628	387	485	445	340
ENSMUSG00000017677	Wsb1	1989	1911	904	1326	1660	1943	903	1128	1224	2264	2194	1949	1368	1438	2656	1092	1295	1248	1727	2493	2114	3104	2162	2834	1484	1651	1524	1487	1543	1485	1690	1513	1482	1665	1241	1417	1789	2318	1399	1462	1565	1545	570	1811	1429	1585	829	1355
ENSMUSG00000017679	Ttpal	457	411	473	477	638	333	478	572	716	943	965	801	1005	1097	791	615	718	762	714	984	1144	1117	1028	697	351	488	495	361	501	436	710	489	435	462	471	414	530	565	509	688	528	457	641	686	504	671	659	385
ENSMUSG00000017686	Rhot1	644	667	510	583	648	622	789	1109	1246	1737	1657	1156	1463	1431	1089	1110	1277	1327	1175	1916	1608	1647	1438	1052	511	583	618	523	596	495	694	687	488	476	462	416	484	587	533	690	620	618	361	727	516	713	576	527
ENSMUSG00000017688	Hnf4g	0	0	0	0	0	3	0	0	0	0	0	0	0	0	0	0	0	0	0	0	0	0	1	0	0	0	0	0	0	0	0	0	0	0	0	0	0	0	0	0	0	0	0	0	0	0	0	0
ENSMUSG00000017692	Rhbdl3	8	10	1	3	19	60	136	77	74	136	271	237	63	73	60	84	136	49	195	297	198	282	169	75	0	0	0	1	1	4	1	17	1	0	8	6	2	1	2	1	2	9	0	3	2	2	9	0
ENSMUSG00000017697	Ada	43	53	7	3	47	4	3	4	35	107	136	53	84	50	142	28	33	47	60	107	117	130	125	99	24	21	37	30	38	31	37	27	12	2	14	4	13	16	24	28	22	14	38	31	23	24	24	21
ENSMUSG00000017707	Serinc3	2704	3354	4368	4295	8216	7220	4408	6020	10743	17669	18120	13189	9124	15006	8529	9695	9893	11503	10064	14451	24010	17036	11246	6355	4615	5939	8120	8642	9741	7350	9438	14441	4392	4912	4802	5671	4493	5259	6637	8992	8828	11001	5811	6387	3803	6274	4938	5977
ENSMUSG00000017713	Tha1	104	83	23	15	69	59	93	89	153	195	171	110	134	152	259	116	184	147	129	201	175	152	152	151	32	59	56	42	32	26	64	60	57	56	9	56	53	60	36	29	30	47	52	43	54	42	36	30
ENSMUSG00000017715	Pgs1	429	419	256	230	284	128	348	369	646	1028	1242	800	819	752	791	511	775	734	843	998	851	1043	1007	713	316	350	306	278	358	331	538	643	254	256	407	333	380	437	366	467	447	582	423	465	303	435	466	292
ENSMUSG00000017716	Birc5	441	602	61	109	280	693	114	146	226	716	1116	655	451	284	786	130	257	235	588	631	643	915	844	740	317	362	189	174	270	257	298	62	227	266	106	131	253	373	170	116	98	74	232	221	162	170	112	188
ENSMUSG00000017718	Afmid	47	30	40	29	27	23	64	84	211	158	80	86	179	176	76	141	146	171	133	167	116	138	115	61	20	35	39	41	33	27	56	36	26	24	47	37	37	39	35	34	25	43	33	57	40	53	45	43
ENSMUSG00000017720	Trp53tg5	0	0	0	0	0	0	1	0	0	0	0	0	0	0	0	0	0	0	0	1	0	0	0	0	0	0	0	0	0	0	0	0	0	0	0	0	0	0	0	0	0	0	0	0	0	0	0	0
ENSMUSG00000017721	Pigt	1309	1535	731	605	321	621	1178	1439	1677	3384	1686	1162	3159	2055	2043	1441	1825	2384	1575	2870	2565	2621	2595	1456	918	1134	947	815	947	835	1268	807	653	713	582	393	785	860	868	978	868	772	1125	812	577	721	770	683
ENSMUSG00000017723	Wfdc2	0	1	2	0	0	0	4	1	8	50	68	2	8	4	13	8	14	18	48	22	42	91	3	4	0	1	0	1	1	0	0	0	0	0	0	0	1	0	0	0	0	0	0	0	0	0	0	0
ENSMUSG00000017724	Etv4	4	3	5	9	1	0	0	12	6	17	28	17	8	15	42	9	18	9	21	29	19	25	21	27	26	16	3	2	7	60	112	199	36	43	112	68	32	45	39	58	123	220	11	22	23	23	20	2
ENSMUSG00000017733	Eppin	5	9	274	129	5	2	55	136	319	732	133	136	428	367	10	291	268	365	150	335	502	313	304	20	0	0	0	0	0	0	0	1	0	0	0	0	0	0	1	0	0	1	0	0	0	0	1	0
ENSMUSG00000017734	Dbndd2	6	9	12	9	46	21	13	11	24	42	65	58	26	33	28	16	26	17	32	59	51	55	51	28	5	9	9	13	13	25	27	28	15	6	16	22	10	5	9	28	22	22	9	14	11	12	11	7
ENSMUSG00000017737	Mmp9	6	3	5	10	24	28	58	17	28	111	215	197	18	41	48	20	43	17	100	182	43	263	145	43	2	0	1	0	1	0	3	3	0	0	0	0	0	1	1	0	1	1	0	0	0	0	1	0
ENSMUSG00000017740	Slc12a5	33	53	16	16	30	23	37	23	73	55	192	115	89	74	83	49	75	68	112	120	77	124	105	113	5	6	20	22	32	13	37	33	6	6	24	13	6	11	38	38	29	30	26	32	21	50	44	13
ENSMUSG00000017747	Ghdc	152	191	92	64	167	109	166	213	215	417	333	275	257	249	294	211	237	246	270	389	359	398	356	280	151	209	195	183	230	153	233	230	174	162	180	171	186	214	240	350	216	219	297	311	172	311	399	167
ENSMUSG00000017754	Pltp	24	29	0	4	35	92	199	99	231	297	453	262	182	186	294	211	261	241	198	751	466	454	417	227	25	37	125	118	203	177	119	116	38	20	31	40	14	19	111	64	66	87	120	97	57	60	96	79
ENSMUSG00000017756	Slc12a7	2103	2537	510	595	1241	1871	1393	1214	2504	1433	2293	1418	1665	1777	5225	1534	1920	2618	2190	2107	1628	2178	1676	2935	1996	2136	2685	2434	2007	1695	3077	1741	1520	1259	1970	950	1130	1328	1596	1744	1918	1659	4350	2231	1373	2449	2056	2500
ENSMUSG00000017760	Ctsa	2249	2566	713	673	1120	1437	1175	1039	1980	3642	3340	2329	2557	2162	2769	1726	2207	2470	2346	3917	3639	3747	3036	2315	1811	2154	2229	1921	2137	1889	2713	2585	1611	1600	1044	1539	1883	2039	2008	2310	2561	2870	2551	2069	1503	1840	2006	1756
ENSMUSG00000017764	Zswim1	193	215	180	202	119	97	91	122	221	265	404	294	248	227	275	189	229	237	303	339	331	278	324	257	130	136	176	148	177	189	193	156	115	122	116	103	163	191	156	240	118	152	246	231	163	186	218	183
ENSMUSG00000017765	Slc12a4	1148	1100	550	524	278	259	801	874	1346	1685	2023	1201	1723	1565	917	1112	1514	1659	1448	1814	2196	1882	2122	859	675	774	668	695	767	830	1103	1755	496	549	750	879	870	879	1026	973	872	1710	1024	1075	727	863	817	667
ENSMUSG00000017767	Spata25	0	3	0	0	0	0	0	2	2	1	3	1	2	3	0	1	0	0	0	2	4	0	3	2	0	0	2	1	3	0	1	0	0	0	0	2	0	0	1	1	2	5	2	0	1	1	2	0
ENSMUSG00000017774	Myo1c	1231	1445	368	472	1009	1066	1291	1122	1910	3918	4249	3177	2625	2490	2569	1940	2237	2271	2763	3524	3410	4684	3454	2057	2860	3485	2547	2517	2341	2684	3005	4346	2640	3187	2656	2320	4532	4564	2496	2216	2338	4445	3595	2543	1711	2422	1956	2470
ENSMUSG00000017776	Crk	2055	2178	2205	2390	3217	3131	3397	4058	3506	4733	5387	4207	4793	4504	4370	3708	3837	4005	3867	5095	4696	5578	4264	3465	2232	2591	2295	2156	2607	2149	2674	2527	2373	2221	2108	2132	2646	3156	2549	3299	2653	2797	1189	2918	2132	2979	2562	2110
ENSMUSG00000017778	Cox7c	174	218	88	72	192	113	71	75	269	376	503	308	240	187	567	238	230	174	243	468	430	399	331	337	156	262	158	192	194	159	191	147	137	157	137	83	157	182	136	153	165	146	150	182	126	149	135	94
ENSMUSG00000017781	Pitpna	667	656	365	409	653	788	967	1107	1198	1989	1722	1197	1459	1435	1489	940	1053	1248	1247	2133	1923	2010	1760	1283	755	881	913	829	884	829	1165	1070	630	655	681	662	811	888	792	1051	853	940	974	942	627	830	789	653
ENSMUSG00000017801	Mlx	391	455	199	169	340	302	336	328	477	898	860	597	644	611	643	393	520	550	612	945	905	913	758	556	299	342	303	293	327	310	413	349	296	293	257	197	342	373	319	402	341	357	412	363	271	362	420	260
ENSMUSG00000017802	Retreg3	1471	1669	689	769	1223	1231	1680	1902	2296	3022	2982	2269	2376	2192	2419	2032	2429	2402	2294	3238	2921	3114	2859	2355	851	954	1003	855	967	893	1435	1382	791	859	741	727	899	1097	960	1168	1016	1344	1280	1089	759	1062	1000	910
ENSMUSG00000017817	Jph2	22	13	1	2	44	110	58	28	59	305	446	513	101	67	170	109	210	73	276	531	163	868	482	143	48	45	46	34	34	41	95	184	40	47	61	30	135	117	37	24	72	145	66	30	18	33	40	54
ENSMUSG00000017830	Dhx58	21	23	5	5	25	35	28	19	59	71	123	59	44	54	74	182	57	76	66	103	171	94	99	60	18	15	8	8	13	10	10	7	8	11	10	9	11	8	7	17	10	7	12	25	17	16	21	9
ENSMUSG00000017831	Rab5a	550	543	904	960	736	869	728	1195	1163	1204	960	760	1153	1233	1119	1115	1020	1223	886	1314	1125	1135	1012	955	829	827	861	776	951	714	932	1042	790	844	870	703	795	1082	903	1230	1032	1007	315	1252	816	1148	881	703
ENSMUSG00000017832	Hspb9	0	2	0	0	1	0	2	1	0	2	2	0	2	1	2	1	0	2	2	1	1	2	0	3	0	0	0	0	0	0	0	0	0	0	0	0	0	1	0	0	0	0	0	0	1	0	0	1
ENSMUSG00000017837	Nkiras2	357	435	364	305	277	266	321	477	649	810	633	431	704	583	739	471	697	761	568	892	750	830	608	536	414	517	583	472	460	401	597	464	390	445	296	312	424	546	521	633	472	457	746	600	412	627	734	446
ENSMUSG00000017843	Ppp2r5c	1051	1123	841	862	936	896	1082	1411	1605	2535	2855	2127	2073	1791	2177	1517	1751	1934	1862	2607	2608	3027	2423	1649	853	1039	1123	994	1073	936	1167	1121	765	786	640	725	893	1027	975	1232	1006	971	690	1186	828	1009	897	866
ENSMUSG00000017858	Ift52	269	354	294	275	323	309	383	421	549	868	751	492	595	550	764	475	560	590	601	963	770	869	721	631	326	408	402	363	394	286	360	392	251	288	180	170	309	321	273	377	342	293	333	391	235	298	261	335
ENSMUSG00000017861	Mybl2	189	227	23	44	56	43	32	42	102	203	435	227	151	150	244	55	89	96	247	242	250	297	270	255	50	87	88	92	144	71	91	19	65	60	50	35	70	104	78	59	52	32	97	110	54	76	49	82
ENSMUSG00000017868	Sgk2	0	0	2	2	0	0	0	0	0	0	0	0	0	0	0	0	0	0	0	0	0	0	0	4	0	0	1	1	3	0	0	0	0	0	0	0	0	0	0	0	0	0	0	0	0	0	0	0
ENSMUSG00000017897	Eya2	543	612	1	0	117	92	33	17	72	308	399	175	227	181	583	40	43	145	182	314	335	300	379	445	208	296	255	278	226	228	154	61	170	158	30	12	188	168	129	135	56	29	290	184	115	169	191	224
ENSMUSG00000017922	Prl3c1	0	0	0	0	0	0	0	0	0	0	0	0	0	0	0	0	0	0	0	0	0	0	0	0	0	0	0	0	0	0	0	0	0	0	0	0	0	0	0	0	0	0	0	0	0	0	0	0
ENSMUSG00000017929	B4galt5	229	271	123	142	266	284	479	359	708	1027	975	856	850	793	588	656	732	862	972	1341	1064	1090	855	602	236	276	173	219	230	244	421	689	288	250	354	248	352	380	257	384	407	707	318	291	190	283	334	144
ENSMUSG00000017943	Gdap1l1	1	1	0	1	1	5	1	0	1	0	2	1	1	0	1	0	0	2	1	6	5	2	3	3	0	0	2	1	0	1	5	3	0	1	3	1	1	3	0	1	1	4	0	2	1	4	1	0
ENSMUSG00000017950	Hnf4a	0	1	0	0	1	6	0	0	0	1	3	0	0	1	0	1	0	0	2	1	1	3	0	1	0	1	0	0	2	1	0	0	0	2	0	1	0	0	0	0	0	0	0	0	0	0	0	0
ENSMUSG00000017969	Ptgis	643	820	0	0	83	77	238	118	427	549	804	377	339	408	1113	349	488	597	384	1030	813	621	469	640	270	315	853	657	685	501	292	272	201	242	217	119	274	284	432	356	156	168	955	610	338	355	352	418
ENSMUSG00000017978	Cadps2	85	109	10	22	24	30	20	16	26	87	126	96	46	58	126	24	36	28	94	86	92	145	112	92	12	28	8	8	4	7	3	2	11	21	3	1	29	28	6	6	3	0	1	11	7	3	4	8
ENSMUSG00000017999	Ddx27	584	572	241	320	154	260	194	304	613	774	883	509	690	606	856	489	674	748	664	894	818	1123	789	661	426	609	470	430	501	395	510	376	334	325	263	220	505	512	427	496	459	340	605	717	444	617	598	493
ENSMUSG00000018001	Cyth3	649	716	2460	2391	819	889	1926	2360	3795	3288	2405	1765	3103	2857	1642	3012	3600	3886	2410	4097	3118	4133	2322	1323	488	581	497	443	503	464	679	955	457	535	502	629	619	585	552	641	492	827	545	636	429	616	539	465
ENSMUSG00000018008	Cyth4	12	13	1	1	49	30	224	136	202	429	452	344	254	281	111	206	213	161	217	572	578	514	302	121	2	1	0	1	1	5	1	35	3	6	2	2	2	1	3	10	2	21	2	8	5	9	5	3
ENSMUSG00000018012	Rac3	65	64	14	12	44	36	30	54	76	143	206	131	115	112	141	59	92	94	153	207	161	208	216	113	32	30	36	47	29	30	24	36	23	33	18	17	35	34	37	40	28	33	43	60	38	50	46	41
ENSMUSG00000018040	Rrp7a	595	653	553	487	397	547	696	782	1378	1541	1075	734	1399	1270	1037	1153	1312	1559	1060	1633	1275	1148	1174	897	702	841	794	615	657	576	739	685	668	591	424	421	632	833	633	773	556	583	972	793	553	752	729	592
ENSMUSG00000018042	Cyb5r3	1257	1415	658	573	1017	2146	1707	1261	2059	4924	4167	2502	3124	2841	3302	1589	1937	2352	3008	4513	5155	4945	4180	2882	1519	1802	2085	1823	1888	1886	2403	2499	1335	1292	1693	1638	1384	1461	1685	1882	1788	2327	2621	2038	1512	1892	1976	1733
ENSMUSG00000018068	Ints2	622	491	440	632	464	527	842	1576	1548	933	894	574	1689	1520	802	1579	1411	1712	977	1261	890	1207	820	575	538	655	496	507	538	507	520	516	482	516	426	393	568	734	534	692	523	594	137	706	495	626	437	447
ENSMUSG00000018076	Med13l	996	1153	497	746	650	745	688	905	946	1110	1804	1368	1173	1333	1794	1071	972	1310	1100	1454	1282	2165	1344	1348	529	565	507	426	513	406	608	574	449	514	513	667	676	737	532	859	557	862	276	660	453	730	637	437
ENSMUSG00000018102	Hist1h2bc	77	99	73	54	242	63	313	269	663	790	716	406	1190	1091	156	674	285	706	424	996	1495	521	813	145	129	127	145	101	269	226	385	838	127	112	551	454	79	160	206	283	473	661	209	186	122	207	304	68
ENSMUSG00000018126	Baiap2l2	12	19	2	0	4	0	0	1	8	33	44	31	8	7	11	7	12	3	26	8	11	26	32	10	5	5	26	15	26	27	9	5	5	2	1	5	4	1	18	18	3	2	23	29	24	29	22	18
ENSMUSG00000018143	Mafk	750	923	1598	1706	517	312	682	753	1468	1284	1334	831	1221	1101	1196	1027	1488	1721	1265	1563	1107	1178	1087	804	703	842	663	636	704	767	1201	1794	724	848	1231	1097	1003	1024	927	829	1016	1754	1028	1058	686	895	727	621
ENSMUSG00000018160	Med1	1546	1927	865	1119	1340	1776	1411	2069	1693	1357	2251	1715	1739	1940	2424	1575	1646	1684	1490	1772	1769	2309	1897	1948	1444	1452	1612	1193	1512	1314	1559	940	1047	1076	864	999	1366	1682	1422	1769	1312	1197	710	1654	1240	1677	1309	1355
ENSMUSG00000018166	Erbb3	99	131	299	404	104	97	687	956	361	205	241	176	261	243	203	382	439	399	329	315	262	313	198	200	161	200	164	185	222	181	141	184	172	203	136	533	151	179	149	268	117	156	293	292	195	275	286	153
ENSMUSG00000018167	Stard3	320	318	263	206	179	177	343	378	832	1132	805	622	745	682	628	607	810	943	781	1029	793	944	674	489	170	217	213	196	228	183	294	218	148	166	145	101	184	177	239	306	189	241	258	286	154	234	265	156
ENSMUSG00000018168	Ikzf3	1	2	5	3	3	6	6	6	16	24	61	81	14	28	9	6	8	10	33	41	48	50	54	17	0	0	0	0	1	2	1	10	0	0	0	1	0	0	0	1	0	2	0	0	1	0	0	0
ENSMUSG00000018169	Mfng	14	17	6	4	101	16	63	25	45	87	144	80	47	54	107	33	47	48	95	151	98	121	122	77	1	0	0	1	0	0	0	0	0	1	1	0	0	0	0	1	0	0	0	3	1	2	2	0
ENSMUSG00000018171	Vmp1	314	330	510	559	788	850	857	850	857	1798	854	636	1116	1124	948	925	1296	843	853	1846	1211	1134	895	880	1084	1188	1406	1478	1896	1675	3226	3467	976	909	1659	1922	950	1268	1755	2370	3223	2554	1291	2120	1448	1861	1581	1224
ENSMUSG00000018189	Uchl5	186	173	62	74	119	208	54	87	138	300	289	168	178	167	264	107	131	136	156	271	270	298	242	223	177	281	224	166	199	151	235	161	158	115	96	106	209	244	153	186	165	155	42	233	168	214	112	201
ENSMUSG00000018196	Glrx2	311	398	160	192	453	349	499	685	679	1027	768	706	706	1010	808	688	703	865	675	1047	873	962	1036	782	258	312	398	272	354	273	428	308	266	238	247	248	299	389	409	552	473	404	263	442	307	408	341	263
ENSMUSG00000018199	Trove2	738	748	515	699	1601	2094	1115	1634	937	2192	1878	1686	1364	1318	1759	1157	1179	1161	1377	2109	1872	2516	1917	1378	2195	2293	1902	1846	2385	1390	2463	1711	2259	2292	2437	2116	2540	3596	2254	3006	2862	2457	265	2696	2172	3134	1576	1611
ENSMUSG00000018209	Stk4	919	889	1561	1768	1074	1311	1378	2017	1687	1809	2069	1600	2121	1845	1678	1548	1733	1941	1724	2202	2023	2327	1987	1458	1153	1200	1395	1111	1281	1206	1351	1097	1094	1043	807	774	1141	1511	1222	1384	1145	1027	1066	1420	1100	1376	1020	1148
ENSMUSG00000018211	Wfdc15b	0	0	0	0	0	0	0	0	1	3	0	0	0	0	0	0	0	2	2	0	3	5	0	0	0	0	0	0	0	0	0	0	0	0	0	0	0	0	0	0	0	0	0	0	0	0	0	0
ENSMUSG00000018217	Pmp22	211	245	177	181	1159	1611	1018	743	900	3382	3155	2755	1571	974	973	1214	1305	973	1930	2737	3169	3400	2431	968	489	471	538	345	375	286	169	227	579	389	395	353	363	630	122	123	99	132	641	207	152	366	268	345
ENSMUSG00000018238	Gdf9	2543	2920	4	5	1780	1698	1323	1649	2661	5516	13803	8444	4753	3378	4080	1770	3967	1681	9479	5476	5602	6446	9227	5280	32	85	10	14	29	11	13	22	264	203	49	19	224	163	63	156	25	71	45	87	15	9	72	11
ENSMUSG00000018239	Zcchc10	141	165	88	92	174	209	110	139	124	349	443	330	203	169	304	92	161	149	250	314	245	355	321	320	113	95	78	113	91	67	71	65	84	116	65	88	110	131	83	112	87	74	54	113	82	93	79	87
ENSMUSG00000018259	Prl8a2	1	0	0	0	0	0	0	0	0	2	4	0	2	0	1	0	1	0	2	1	0	0	1	0	0	0	0	0	0	0	0	0	0	0	0	0	1	0	0	0	0	0	0	0	0	0	0	0
ENSMUSG00000018263	Tbx5	0	0	1	0	1	0	4	0	1	1	0	1	2	0	0	1	0	0	1	1	0	0	0	1	0	0	0	0	0	0	0	0	0	0	0	0	0	0	0	0	0	0	0	0	0	0	0	0
ENSMUSG00000018286	Psmb6	1637	1731	527	468	609	859	486	509	1592	3326	2864	1589	2135	1639	2893	1209	1730	1904	1969	3006	2796	2848	2389	2027	1260	1650	1150	1067	1078	1110	1384	1120	915	849	641	523	1306	1433	1091	1125	976	972	1399	1336	862	1040	897	1037
ENSMUSG00000018287	Spag7	637	660	337	276	523	733	375	374	622	1162	1014	696	707	600	1067	510	604	682	835	1232	987	1153	970	946	520	664	439	412	392	367	559	461	422	415	282	297	518	571	404	431	382	459	503	487	329	379	345	380
ENSMUSG00000018293	Pfn1	2319	2447	990	1040	1330	1111	1330	1408	3335	8026	5108	3205	4408	3499	4535	2290	3356	3725	3964	6879	6468	5987	5088	3400	3404	3868	2746	2704	2695	2975	3271	3357	2519	2500	1985	1667	3501	4039	2468	2601	2141	2754	4053	3072	1826	2578	2093	2293
ENSMUSG00000018322	Tomm34	441	467	1030	863	369	525	943	1601	1851	1498	1377	927	1426	1188	762	1348	2049	1942	1387	1803	1348	1326	1219	719	325	384	448	351	429	379	454	428	288	288	307	255	306	401	347	410	338	341	530	539	368	451	401	351
ENSMUSG00000018326	Ywhab	2626	2765	4764	4419	3494	3942	4864	6061	6277	8858	6240	4973	6635	6781	5685	5949	6439	7118	5367	8393	7396	7063	6217	4964	2927	3465	3626	3320	3536	3130	3911	3907	2866	2897	2487	2582	3507	3987	3217	3981	3415	3515	2695	3412	2556	3293	2815	2981
ENSMUSG00000018334	Ksr1	1017	702	152	168	225	277	237	190	261	297	862	565	315	293	687	243	312	284	417	655	573	762	622	1118	213	227	252	189	221	171	234	87	173	164	128	109	182	246	151	216	121	80	213	231	193	220	239	191
ENSMUSG00000018339	Gpx3	3607	2605	15	17	20085	2129	3173	1569	4156	7668	2686	2186	5506	4753	4466	4218	6012	3427	2808	10821	5298	7357	4632	6169	1275	1612	2518	1621	3996	2211	2181	1246	1792	1763	4112	2189	1969	2490	2533	5158	3167	2089	2689	3871	1527	3634	3874	686
ENSMUSG00000018340	Anxa6	368	406	386	356	285	456	350	318	587	1490	1702	1148	614	618	1101	486	1123	623	1110	1538	1313	2200	1420	664	758	804	727	730	686	594	776	861	451	404	740	602	639	720	604	599	712	708	847	633	355	633	527	436
ENSMUSG00000018341	Il12rb2	7	8	1	2	16	3	10	1	2	4	16	14	9	5	6	5	5	5	19	11	11	8	10	11	0	1	0	0	0	2	0	1	0	0	0	0	1	0	1	0	1	2	0	0	1	1	0	0
ENSMUSG00000018347	Zkscan6	183	183	150	166	197	176	213	196	200	383	458	356	295	262	362	172	249	206	312	441	366	414	393	391	109	158	160	114	142	151	172	135	128	108	80	104	95	138	144	175	143	159	200	253	132	199	161	121
ENSMUSG00000018362	Kpna2	784	857	211	273	412	729	191	246	334	817	1182	739	749	478	872	257	374	386	723	772	890	980	925	676	548	700	456	405	684	596	556	239	492	522	288	380	611	824	473	345	347	276	553	695	515	554	452	468
ENSMUSG00000018363	Smurf2	788	923	624	780	906	1007	948	1262	1471	1868	2224	1602	1745	1517	1515	1348	1521	1457	1595	2095	1819	2268	1665	1236	598	644	606	554	763	545	879	791	534	549	544	630	598	718	599	880	749	813	333	851	610	754	655	553
ENSMUSG00000018372	Cep95	242	240	77	94	159	313	109	136	208	413	537	338	275	237	366	173	234	221	261	470	357	482	422	394	143	161	150	143	139	131	148	109	111	116	98	89	165	170	147	197	112	139	54	197	116	171	118	129
ENSMUSG00000018377	Vezf1	1	3	0	0	0	9	0	0	1	0	0	1	0	0	0	0	0	0	0	1	1	1	0	1	0	0	0	0	1	0	1	0	0	0	0	0	0	0	0	0	0	1	0	1	0	0	0	0
ENSMUSG00000018378	Cuedc1	0	0	0	0	0	0	0	0	0	1	0	0	2	0	2	0	0	1	0	2	0	0	0	0	1	0	0	0	0	0	0	1	0	0	0	1	1	0	0	0	0	0	1	0	0	0	0	0
ENSMUSG00000018379	Srsf1	559	572	142	168	241	338	171	217	533	428	706	459	640	513	745	388	481	609	537	532	538	743	590	613	415	448	389	340	337	337	465	208	310	303	160	154	479	513	307	320	301	267	211	329	221	241	173	367
ENSMUSG00000018381	Abi3	3	2	0	4	27	7	30	11	44	95	80	48	58	70	76	34	41	57	46	104	92	83	67	75	2	2	1	2	2	5	0	1	4	7	0	0	0	4	4	8	2	1	3	5	2	5	6	3
ENSMUSG00000018387	Shroom1	237	318	3	6	113	90	22	16	83	62	125	74	122	153	208	40	42	68	56	155	72	115	73	244	109	121	197	185	229	226	361	246	107	105	523	200	92	124	284	364	346	215	239	296	231	284	292	113
ENSMUSG00000018395	Kif3a	756	838	212	238	323	614	349	485	643	1095	1197	818	754	727	963	530	694	657	866	1131	1005	1475	1027	857	353	488	446	441	410	382	623	467	304	296	285	225	386	437	383	458	418	474	104	429	322	369	277	386
ENSMUSG00000018398	2021-09-08	709	872	280	304	906	855	862	692	1233	2775	2659	2178	1564	1889	1168	1204	1044	1194	1913	2236	2789	3017	2303	1096	905	1051	1152	1150	1174	1170	1439	933	852	929	917	967	1035	1196	951	1074	807	930	1600	1243	869	1042	868	1122
ENSMUSG00000018401	Mtmr4	1308	1466	801	842	858	907	1102	1296	1132	1249	2313	1521	1564	1300	1625	959	1184	1252	1466	1440	1599	2192	1659	1438	884	1094	1229	1013	1161	1056	1217	919	777	825	821	636	825	1094	1274	1292	1015	1012	1327	1253	937	1105	1170	993
ENSMUSG00000018405	Mrm1	243	238	315	273	297	228	223	335	795	453	393	317	753	702	418	536	553	672	536	696	388	408	371	358	149	161	219	173	163	176	245	207	133	129	138	121	134	155	158	239	136	180	192	240	156	230	222	153
ENSMUSG00000018411	Mapt	12	6	2	5	106	44	3	6	4	17	29	39	6	7	52	2	3	6	7	45	24	46	21	30	3	3	12	13	29	10	8	4	2	7	15	10	5	9	23	26	16	6	19	34	25	39	29	10
ENSMUSG00000018412	Kansl1	1706	1913	1086	1359	1146	1250	1306	1564	2220	2035	2707	2067	2207	2150	2355	1937	1926	2518	2078	2603	2206	2890	2440	2115	1305	1347	1341	1121	1485	1282	1924	1425	1118	1175	1392	1105	1210	1539	1785	2212	1870	1776	859	2236	1671	1973	1705	1231
ENSMUSG00000018415	Gid4	937	1028	783	810	898	799	1385	1841	1589	1618	2142	1619	1648	1695	1621	1547	1775	1744	1767	2105	1681	2164	1937	1416	696	758	921	777	911	687	802	733	577	673	440	487	629	715	735	1172	646	697	690	1114	756	1024	980	853
ENSMUSG00000018417	Myo1b	2170	2494	32	53	1392	2049	484	368	387	1139	1867	1209	834	659	3089	301	323	576	693	1323	1568	1691	1761	2980	861	958	1268	1100	1295	878	1408	466	684	686	794	563	939	1035	1052	897	1240	707	303	1262	832	889	541	1203
ENSMUSG00000018425	Dhx40	759	799	487	606	531	483	320	489	716	1099	1224	722	755	531	1400	612	779	844	932	1200	1092	1098	896	1066	478	669	686	684	734	560	838	620	609	648	706	689	635	648	658	735	836	720	277	1211	582	907	587	705
ENSMUSG00000018427	Ypel2	1226	1141	553	603	1420	1605	662	860	584	1410	1754	1351	782	668	4346	640	793	803	1204	1387	1348	1778	1142	2748	527	610	777	565	637	417	410	370	848	921	670	582	754	809	677	859	492	425	714	1395	790	1595	873	648
ENSMUSG00000018428	Akap1	1264	1250	179	232	840	771	520	473	580	1187	2105	1628	881	800	1813	497	760	649	1170	1349	1314	1874	1663	1492	915	1001	1183	1004	1071	937	1399	1020	765	673	1055	647	919	1046	891	1015	1026	994	1414	1364	1016	1483	1265	1084
ENSMUSG00000018433	Nol11	504	469	213	259	261	329	236	276	361	662	649	394	500	442	742	376	372	465	411	678	583	731	619	509	351	472	391	347	408	337	342	303	351	332	213	197	445	505	360	398	355	279	327	503	327	381	316	386
ENSMUSG00000018442	Derl2	528	629	478	513	629	697	813	1181	1006	1183	1212	872	1196	1163	1055	1016	996	1053	934	1337	1196	1161	1086	1098	487	559	629	550	661	581	807	631	464	472	513	484	488	648	589	815	712	583	503	658	494	716	653	474
ENSMUSG00000018446	C1qbp	1258	1220	508	481	728	820	655	621	765	1362	1093	747	1004	941	2108	668	813	939	776	1374	1152	979	1113	1997	1607	1714	1518	1253	1316	1158	1302	810	1160	1286	587	675	1262	1641	1018	1123	1015	716	1727	1565	1043	1417	1111	1269
ENSMUSG00000018449	Rpain	151	152	60	92	109	129	198	235	198	305	313	266	226	272	289	220	275	227	217	355	289	364	336	283	77	92	97	91	88	64	125	78	70	73	70	78	81	90	107	139	109	103	92	109	80	126	113	72
ENSMUSG00000018451	6330403K07Rik	53	64	2	4	75	47	4	18	20	67	162	182	34	27	122	14	26	24	90	125	93	198	98	91	38	49	124	104	117	94	148	21	50	61	31	16	61	76	145	106	63	32	109	158	139	102	57	102
ENSMUSG00000018459	Slc13a3	2	5	2	2	3	4	37	33	19	23	15	13	16	12	9	13	10	17	19	39	16	16	6	12	0	0	0	0	0	0	1	2	1	2	0	0	2	2	1	0	0	0	0	0	0	0	2	0
ENSMUSG00000018470	Kcnab3	103	96	99	107	1260	352	47	33	114	214	245	230	144	123	926	110	100	201	150	184	244	249	234	530	708	778	790	672	709	791	513	1176	662	676	575	347	294	478	390	548	374	777	795	780	495	872	714	475
ENSMUSG00000018474	Chd3	3823	3974	3225	3349	2342	2263	2083	2774	5404	3913	6079	4520	4344	4066	5122	4584	5468	5766	5119	5543	4542	6779	5279	4673	4088	4850	4748	4185	4583	4401	7010	6837	3161	3133	3964	3018	4584	4902	4314	3518	5526	7057	3875	4830	3164	3900	2753	3771
ENSMUSG00000018476	Kdm6b	1375	1653	1637	1753	832	793	1229	1790	2557	2179	2266	1908	2411	2180	1720	2011	2338	2767	2114	2534	2116	2361	2136	1954	1332	1396	1713	1341	1579	1506	1711	1267	1225	1223	1482	1232	1365	1641	1848	2086	1543	1501	2151	2585	1936	2351	1892	1399
ENSMUSG00000018479	1700125H20Rik	0	0	2	1	0	20	8	1	2	1	1	0	2	0	12	0	1	2	0	1	2	0	1	13	0	0	1	1	0	0	0	1	0	0	2	1	1	0	0	0	1	0	0	0	0	0	0	0
ENSMUSG00000018481	Appbp2	2346	2478	3705	4478	2307	2566	5269	8220	9279	7353	6330	5123	9655	8549	4782	9081	8114	10991	5544	9543	10011	8752	6797	3555	1921	2077	2565	2140	2214	1881	2017	2053	2102	2232	1352	1491	2002	2638	1804	2516	1930	2389	945	2552	2096	2513	1786	2388
ENSMUSG00000018486	Wnt9b	0	0	0	2	0	0	5	0	0	1	2	0	0	0	1	0	0	0	0	0	0	1	2	4	0	0	0	0	0	0	0	0	0	0	0	0	0	0	0	0	0	0	0	0	0	0	0	0
ENSMUSG00000018500	Adora2b	9	10	5	9	8	36	4	3	18	31	59	35	25	12	40	15	22	16	51	29	35	43	64	35	4	5	2	4	1	2	3	9	3	7	19	13	5	5	1	3	8	9	6	4	2	5	7	3
ENSMUSG00000018501	Ncor1	2639	2790	1076	1630	1654	2317	1530	2008	3235	3455	4942	3346	3542	3699	3695	3173	3237	4024	3389	4143	3814	5542	3938	3111	2090	2265	2351	2111	2419	1962	2671	1791	1695	1671	1441	1375	2449	2548	2420	3081	2409	2093	539	3109	2186	2983	1968	2230
ENSMUSG00000018507	Trpv2	4	5	1	1	23	14	13	10	17	82	144	85	26	23	58	18	64	17	56	138	76	197	98	33	21	31	49	39	69	48	58	55	20	10	66	8	19	20	81	113	63	48	75	78	83	142	210	34
ENSMUSG00000018509	Cenpv	204	253	352	308	173	172	281	330	618	203	352	167	278	252	523	481	746	695	460	476	249	268	294	367	210	232	259	189	206	142	185	150	149	156	111	60	142	152	140	196	146	106	218	288	147	222	197	208
ENSMUSG00000018537	Pcgf2	400	473	357	345	325	331	217	197	421	743	780	629	368	344	878	338	440	480	526	972	734	754	660	776	339	409	373	319	359	330	487	353	258	307	228	208	351	368	323	390	347	333	477	483	319	452	378	332
ENSMUSG00000018541	Cwc25	247	237	310	344	215	225	278	377	357	531	488	381	391	374	396	387	446	453	341	615	463	567	478	389	181	206	211	175	198	224	278	252	154	190	164	198	213	234	179	267	260	280	252	238	183	222	253	200
ENSMUSG00000018543	1700001P01Rik	6	7	0	1	4	2	5	4	2	4	3	2	4	3	2	1	0	1	4	3	2	0	3	4	1	2	1	0	1	1	2	4	3	1	3	4	0	0	3	1	3	2	0	3	2	4	3	3
ENSMUSG00000018547	Pip4k2b	487	548	381	443	746	553	786	977	1011	1348	1443	1304	1158	1131	1086	923	1012	1096	979	1563	1498	1765	1305	936	587	589	768	610	774	870	731	881	463	574	492	434	522	688	736	1053	692	913	875	935	712	894	878	620
ENSMUSG00000018548	Trim37	806	1104	449	442	613	599	457	582	512	799	1099	655	649	591	1447	529	658	664	692	906	942	1113	895	1207	446	584	552	467	529	429	482	315	339	393	142	165	494	509	396	451	350	303	189	480	305	444	310	490
ENSMUSG00000018554	Ybx2	144	173	90	120	98	177	96	116	196	617	1103	668	336	232	386	138	257	178	749	750	692	823	889	495	0	3	4	7	13	14	7	7	14	18	5	0	9	3	16	19	4	11	7	28	14	28	23	5
ENSMUSG00000018559	Ctdnep1	865	963	511	439	450	385	500	641	1094	1658	1203	899	1035	1031	1235	883	1085	1149	911	1692	1379	1324	1067	1088	588	723	622	630	689	611	767	746	498	512	396	415	578	676	675	794	595	646	750	760	514	694	623	491
ENSMUSG00000018565	Elp5	411	433	364	333	192	121	392	507	943	848	733	412	892	751	694	735	1161	1133	779	1044	732	819	600	505	320	405	349	307	320	314	420	684	252	272	205	198	352	362	308	324	348	586	405	408	255	322	323	307
ENSMUSG00000018566	Slc2a4	24	32	21	11	20	30	63	42	60	366	305	334	125	84	69	59	164	54	231	352	98	594	399	86	1	6	10	10	23	10	3	6	1	0	5	5	6	5	18	15	11	7	9	8	6	8	3	9
ENSMUSG00000018567	Gabarap	1159	1423	844	669	1804	2037	1485	1592	2199	5367	3427	2375	2878	2423	2946	1830	2259	2201	2554	4436	4046	4020	3187	2660	1228	1413	1373	1311	1535	1436	2058	2111	938	972	1099	946	1291	1304	1519	1718	1832	1957	1678	1534	982	1389	1555	1199
ENSMUSG00000018569	Cldn7	0	1	15	15	1	0	45	70	93	20	18	16	22	17	15	40	76	62	86	25	11	47	4	10	0	0	0	0	0	0	0	4	0	0	0	0	0	0	0	0	0	2	0	0	0	0	0	0
ENSMUSG00000018570	2810408A11Rik	92	111	41	29	38	67	113	152	171	166	119	69	119	163	192	49	198	90	102	157	93	126	119	218	90	90	102	92	132	113	79	70	40	59	23	43	70	79	118	163	59	68	54	134	88	109	85	85
ENSMUSG00000018572	Phf23	710	847	1503	1324	773	787	1077	1442	1956	2050	1533	1482	2026	1890	1087	1767	1855	1862	1510	2373	1917	1708	1481	1129	683	731	850	695	952	957	1119	1157	618	662	530	619	758	863	790	865	889	1046	989	1004	664	862	835	710
ENSMUSG00000018574	Acadvl	1260	1271	381	382	1063	872	853	735	902	2176	2417	1728	1555	1362	1982	957	1028	1117	1280	2279	2326	2426	2467	1925	932	988	1173	1112	1377	1255	1463	988	770	641	882	613	705	899	1212	1137	1196	883	1528	1276	899	1259	1154	978
ENSMUSG00000018581	Dnah11	15	20	5	3	8	9	20	33	83	443	583	343	312	227	47	78	41	52	109	415	560	722	323	34	2	2	0	1	1	1	0	10	2	4	2	0	1	2	1	2	0	9	0	0	0	1	0	5
ENSMUSG00000018583	G3bp1	2390	2562	1259	1328	1859	2333	1488	1835	2147	3110	3546	2343	2809	2539	4197	1983	2105	2533	2301	3650	3332	3660	3391	3512	2328	2613	2741	2245	2696	2228	2616	1772	1992	2053	1213	1339	2198	2812	2047	2471	1727	1769	2626	3082	2252	2648	1908	2541
ENSMUSG00000018585	Atox1	74	121	20	15	25	20	21	20	236	498	275	127	289	230	290	174	232	294	183	420	354	387	194	204	113	202	185	189	231	178	211	234	81	86	139	63	144	103	156	185	186	152	201	215	115	170	159	135
ENSMUSG00000018589	Glra2	0	0	0	0	0	0	1	0	0	0	0	0	0	1	0	0	0	0	0	1	0	0	0	0	0	0	0	0	0	0	0	0	0	0	0	0	0	0	0	0	0	0	0	0	0	0	0	0
ENSMUSG00000018593	Sparc	2311	2673	22930	19163	10214	17380	41470	53017	35977	50095	17582	18705	34752	38207	11558	40962	45018	45105	30243	46562	39816	33309	26581	10255	13079	14319	12888	11676	13692	13708	26960	46728	10552	10464	24230	27832	11319	13784	14896	17296	20732	29485	15359	13013	9598	10464	10583	7734
ENSMUSG00000018595	Glra4	2	2	0	0	1	1	4	0	3	6	10	6	3	1	3	1	4	0	12	4	10	8	8	15	0	0	0	0	0	0	0	0	0	0	0	1	0	0	0	2	0	0	0	0	0	0	0	0
ENSMUSG00000018599	Mief2	204	244	239	208	190	94	172	238	314	312	273	196	323	294	481	286	374	353	282	356	350	260	323	321	172	133	214	183	198	174	218	180	160	120	153	116	117	137	181	218	197	175	329	271	182	277	254	188
ENSMUSG00000018604	Tbx3	44	37	3	13	324	985	249	164	71	173	386	326	90	124	1216	66	76	143	129	404	324	381	361	1336	7	3	3	2	1	3	6	3	4	4	8	4	4	5	0	4	3	5	2	3	3	8	3	3
ENSMUSG00000018620	Mmp20	0	0	0	0	0	6	0	0	0	0	0	0	0	0	0	0	0	0	0	0	0	0	0	0	0	0	0	0	0	0	0	0	0	0	0	0	0	0	0	0	0	0	0	0	0	0	0	0
ENSMUSG00000018623	Mmp7	0	0	0	0	0	0	0	0	1	1	0	2	0	0	0	0	0	1	2	1	5	2	0	0	0	0	0	0	0	0	0	0	0	0	0	0	0	0	0	0	0	0	0	0	0	0	0	0
ENSMUSG00000018634	Crhr1	3	3	0	0	1	4	0	0	0	1	0	1	0	0	17	0	0	2	0	2	1	1	0	32	0	0	0	0	0	0	0	0	0	0	0	0	0	0	0	0	0	0	0	0	0	0	0	0
ENSMUSG00000018648	Dusp14	92	104	32	26	59	74	60	50	69	295	372	306	162	113	134	65	90	80	237	209	179	279	301	174	25	30	73	60	69	99	105	125	33	29	114	82	28	38	108	141	106	95	103	98	66	84	135	45
ENSMUSG00000018651	Tada2a	322	338	175	222	173	171	98	130	143	365	359	255	233	210	525	136	193	186	292	444	324	369	342	456	126	179	163	134	136	132	123	130	123	126	75	104	151	162	119	128	110	107	120	199	138	159	134	155
ENSMUSG00000018654	Ikzf1	9	5	5	6	33	26	115	70	62	123	186	132	64	113	40	86	78	67	96	165	171	150	137	45	1	1	1	0	0	2	0	1	4	4	0	1	2	3	0	2	0	1	1	2	0	1	0	1
ENSMUSG00000018656	Tcaf3	0	0	0	0	0	0	7	0	0	0	0	0	0	0	0	0	0	0	0	1	0	0	0	0	0	1	0	0	0	0	0	0	0	0	0	0	0	0	0	0	0	0	0	0	0	0	0	0
ENSMUSG00000018659	Pnpo	369	427	191	194	1163	362	550	533	699	1079	1233	835	751	586	1459	503	866	736	854	1144	822	1005	815	901	384	383	1805	1287	1013	714	836	705	265	275	334	365	243	323	574	706	539	559	1314	809	557	832	729	840
ENSMUSG00000018661	Cog1	501	569	226	216	268	282	311	329	725	818	1072	757	905	816	750	556	705	777	775	1004	982	1233	1009	618	312	426	386	319	358	371	541	425	307	295	253	265	341	369	358	422	317	428	488	435	304	389	394	299
ENSMUSG00000018666	Cbx1	1145	1246	758	839	1151	851	785	1091	1269	2362	2284	1505	1574	1450	2100	1198	1410	1386	1436	2458	2049	2318	1997	1949	1256	1513	1327	1256	1382	1126	1488	992	1050	1104	772	642	1305	1450	1248	1342	1215	989	841	1659	1055	1363	980	1167
ENSMUSG00000018669	Cdk5rap3	731	850	254	231	320	319	363	357	727	1389	1151	630	840	740	1295	590	833	888	832	1384	1099	1250	1028	1037	553	709	929	778	819	611	819	690	434	420	335	353	513	560	569	633	501	568	1055	830	505	758	569	703
ENSMUSG00000018672	Copz2	78	76	3	5	84	218	74	76	115	311	241	194	159	157	217	95	119	94	177	328	263	332	269	256	85	81	106	119	132	133	142	159	88	60	87	95	64	81	109	133	97	95	161	131	82	127	122	80
ENSMUSG00000018677	Slc25a39	1389	1432	722	572	866	565	937	1005	2420	3255	2050	1286	2521	2336	2560	1927	2205	2917	1981	3221	2767	2199	2070	1986	1628	1934	1348	1326	1281	1217	1715	1629	1295	1377	1121	986	1563	1629	1112	1393	1283	1329	1987	1550	960	1523	1438	1198
ENSMUSG00000018678	Sp2	248	239	332	307	161	340	260	250	499	622	396	310	493	416	363	393	407	515	399	611	448	544	437	322	182	180	169	136	143	164	162	181	158	163	112	127	165	223	144	165	131	145	238	173	145	165	139	142
ENSMUSG00000018697	Aatf	295	313	103	108	78	180	94	114	308	480	517	274	405	264	426	212	243	329	333	487	399	520	453	289	216	301	188	190	205	163	222	189	140	146	103	63	191	252	179	217	153	160	195	273	157	271	193	271
ENSMUSG00000018698	Lhx1	0	0	4	5	0	0	0	0	0	1	0	0	0	0	0	0	0	0	0	0	0	0	1	0	0	0	0	0	0	0	0	2	0	0	0	0	0	0	0	0	0	0	0	0	0	0	0	0
[truncated: 53,352 more rows]
[truncated: 30 more columns]

## Sheet: FPKM Granulosa and Sertoli
Ensembl GeneID	Symbol	Freshly Isolated Granulosa Cells (p23)	Freshly Isolated Sertoli Cells (p7)	Control 0 DPTx	Control 1 DPTx	Control 2 DPTx	Control 6 DPTx	CAG-Sox9 0 DPTx	CAG-Sox9 1 DPTx	CAG-Sox9 2 DPTx	CAG-Sox9 6 DPTx	CAG-Dmrt1 0 DPTx	CAG-Dmrt1 1 DPTx	CAG-Dmrt1 2 DPTx	CAG-Dmrt1 6 DPTx	Sox8-/-;Sox9+/-;CAG-Dmrt1 6 DPTx	Sox8-/-;Sox9-/-;CAG-Dmrt1 6 DPTx
[truncated: 36,256 more rows]

[truncated: 1 more sheets: FPKM Whole Gonad]
