# Supplementary material for: The conserved sex regulator DMRT1 recruits SOX9 in sexual cell fate reprogramming
Source: Nucleic Acids Res. 2021 Jun 7;49(11):6144–64. doi: 10.1093/nar/gkab448 (PMC8216462; doi:10.1093/nar/gkab448)
Supplement: gkab448_Supplemental_Files [file gkab448_supplemental_files.zip › Supplementary_Table_4.xlsx]

## Sheet: Sex-biased Somatic Genes
Ensembl_GeneID	Gene Symbol	Mean Counts	Log2FoldChange	BH Padj	FPKM Sertoli	FPKM Granulosa	Sex Bias	Overlapping_Peaks
ENSMUSG00000038587	Akap12	8268	5.78629	0	8.099	2.342	Sertoli	sertDMRT1_05906;sertDAR_11362;sertDAR_11363;sertDAR_11364;sertDAR_11365;sertDAR_11366
ENSMUSG00000068522	Aard	18128.6	8.73972	0	11.505	2.792	Sertoli	sertDMRT1_08814;sertDAR_16260;sertDAR_16261
ENSMUSG00000021364	Elovl2	6193	6.56683	2.24845e-302	8.396	1.858	Sertoli	sertDMRT1_07789
ENSMUSG00000027871	Hsd3b1	15723.3	-9.96775	6.90685e-295	0.915	10.849	granulosa	sertDAR_03887;granDAR_02097;granDAR_02098;granDAR_02099
ENSMUSG00000006800	Sulf2	6739.48	-7.34942	3.07819e-290	0.697	7.96	granulosa	sertDMRT1_01336;sertDMRT1_01337;sertDAR_02966;granDAR_01673;granDAR_01674;granDAR_01675;granDAR_01676;granDAR_01677;granDAR_01678;granDAR_01679
ENSMUSG00000026398	Nr5a2	7380.96	-7.87233	3.51221e-287	0.313	8.087	granulosa	sertDMRT1_00405;sertDMRT1_00406;sertSOX9_00072;sertDAR_01058;sertDAR_01059;sertDAR_01060;granDAR_00534;granDAR_00535;granDAR_00536;granDAR_00537;granDAR_00538;granDAR_00539;granDAR_00540;granDAR_00541;granDAR_00542;granDAR_00543
ENSMUSG00000037625	Cldn11	7788.22	8.52055	1.86646e-285	9.808	1.33	Sertoli	sertDAR_03317;sertDAR_03318
ENSMUSG00000086040	Wipf3	6270.35	6.48506	9.51537e-285	7.566	1.149	Sertoli	sertDMRT1_03716;sertDMRT1_03717;sertDAR_07368;sertDAR_07369;sertDAR_07370;granDAR_03871
ENSMUSG00000030428	Ttyh1	4462.56	7.96298	6.06572e-281	7.249	-0.498	Sertoli	sertDMRT1_04087;sertSOX9_00535;sertDAR_08168
ENSMUSG00000042429	Adora1	6262.41	8.20485	2.25837e-280	7.871	-0.186	Sertoli	sertDMRT1_00383;sertSOX9_00065;sertDAR_01024;sertDAR_01025;sertDAR_01026;granDAR_00514
ENSMUSG00000006205	Htra1	8207.77	-7.75211	4.93547e-279	1.566	9.265	granulosa	sertDAR_09212;sertDAR_09213;sertDAR_09214;sertDAR_09215;granDAR_04674
ENSMUSG00000045763	Basp1	6941.71	8.23807	4.54379e-276	9.532	1.368	Sertoli	sertDAR_16064;sertDAR_16065;sertDAR_16066
ENSMUSG00000109936	Gm45889	3212.4	6.20873	1.11846e-257	7.666	1.509	Sertoli	sertDMRT1_04635;sertSOX9_00610
ENSMUSG00000041324	Inhba	27027.7	-11.5846	1.18889e-257	-1.422	9.847	granulosa	sertDMRT1_07705;granDAR_07733;granDAR_07734
ENSMUSG00000040260	Daam2	8691.52	5.29174	1.35133e-243	7.566	2.292	Sertoli	sertDMRT1_09857;sertDMRT1_09858;sertDMRT1_09859;sertDMRT1_09860;sertDMRT1_09861;sertDMRT1_09862;sertSOX9_01228;sertSOX9_01229;sertDAR_17779;sertDAR_17780;sertDAR_17781;sertDAR_17782;sertDAR_17783;sertDAR_17784;sertDAR_17785;granDAR_10428;granDAR_10429
ENSMUSG00000052852	Reep1	4631.29	5.33523	1.24887e-224	7.902	2.592	Sertoli	sertDMRT1_03763;sertDMRT1_03764;sertDMRT1_03765;sertDAR_07519;sertDAR_07520;sertDAR_07521;sertDAR_07522;granDAR_03922
ENSMUSG00000062296	Trank1	12833.8	11.4206	1.12633e-223	7.734	-2.493	Sertoli	sertDMRT1_05804;sertDMRT1_05805;sertDMRT1_05806;sertDMRT1_05807;sertSOX9_00749;sertSOX9_00750;sertDAR_11227;sertDAR_11228;sertDAR_11229;sertDAR_11230;sertDAR_11231;sertDAR_11232;sertDAR_11233;granDAR_05836
ENSMUSG00000021765	Fst	4918.2	-6.77869	4.13025e-222	1.138	7.847	granulosa	granDAR_08358
ENSMUSG00000068762	Gstm6	3613.97	7.84646	1.63924e-220	8.616	0.811	Sertoli	sertDMRT1_01844;sertDMRT1_01845;sertDMRT1_01846;sertSOX9_00262;sertDAR_03975;sertDAR_03976
ENSMUSG00000081044	AU015836	5850.12	4.69183	7.05504e-217	8.525	3.843	Sertoli	sertSOX9_01352;sertDAR_19568;sertDAR_19569;granDAR_11598
ENSMUSG00000002107	Celf2	2638.21	5.51195	3.49193e-212	4.45	-0.795	Sertoli	sertDMRT1_00690;sertDMRT1_00691;sertDMRT1_00692;sertSOX9_00101;sertSOX9_00102;sertDAR_01598;sertDAR_01599;sertDAR_01600;sertDAR_01601;sertDAR_01602;sertDAR_01603;sertDAR_01604;sertDAR_01605;sertDAR_01606;sertDAR_01607;sertDAR_01608;sertDAR_01609;sertDAR_01610;granDAR_00964;granDAR_00965;granDAR_00966;granDAR_00967;granDAR_00968;granDAR_00969;granDAR_00970
ENSMUSG00000033066	Gas7	5836.29	4.88586	8.15709e-210	6.765	1.91	Sertoli	sertDMRT1_06834;sertSOX9_00853;sertDAR_12916;sertDAR_12917;sertDAR_12918;granDAR_06869;granDAR_06870
ENSMUSG00000086503	Xist	3680.26	-7.33937	3.89928e-206	-1.425	5.479	granulosa	granDAR_11624;granDAR_11625;granDAR_11626
ENSMUSG00000037709	Fam13a	3598	-7.30518	1.53218e-205	-0.812	6.217	granulosa	granDAR_03881;granDAR_03882;granDAR_03883;granDAR_03884;granDAR_03885
ENSMUSG00000001247	Lsr	2797.99	6.40303	7.31246e-201	8.109	1.74	Sertoli	sertDMRT1_04184;sertDMRT1_04185;sertDAR_08298;sertDAR_08299;sertDAR_08300
ENSMUSG00000026255	Efhd1	2611.98	7.61012	4.44661e-199	8.059	0.483	Sertoli	sertDMRT1_00264;sertDMRT1_00265;sertDAR_00693
ENSMUSG00000039835	Nhsl1	2612.3	5.01045	1.16922e-198	5.61	0.688	Sertoli	sertDMRT1_05958;sertDMRT1_05959;sertDMRT1_05960;sertDMRT1_05961;sertSOX9_00760;sertSOX9_00761;sertDAR_11480;sertDAR_11481;sertDAR_11482;sertDAR_11483;sertDAR_11484;sertDAR_11485;sertDAR_11486;granDAR_05970;granDAR_05971;granDAR_05972
ENSMUSG00000031853	Map3k21	3240.99	8.62527	5.35949e-197	6.954	-1.281	Sertoli	sertDMRT1_05247;sertDMRT1_05248;sertDMRT1_05249;sertDMRT1_05250;sertDMRT1_05251;sertDMRT1_05252;sertSOX9_00679;sertSOX9_00680;sertDAR_10337;sertDAR_10338;sertDAR_10339;sertDAR_10340;sertDAR_10341;granDAR_05387
ENSMUSG00000012819	Cdh23	1961.77	6.67768	1.29367e-196	4.652	-1.537	Sertoli	sertDMRT1_06150;sertDMRT1_06151;sertDMRT1_06152;sertDMRT1_06153;sertDMRT1_06154;sertDAR_11783;sertDAR_11784;sertDAR_11785;sertDAR_11786
ENSMUSG00000032076	Cadm1	2421.12	5.54356	1.72425e-196	5.63	0.218	Sertoli	sertDMRT1_05435;sertDAR_10690;sertDAR_10691;sertDAR_10692;sertDAR_10693
ENSMUSG00000022032	Scara5	3082.77	4.79112	5.62794e-196	6.736	1.982	Sertoli	sertDMRT1_08474;sertDMRT1_08475;granDAR_08732
ENSMUSG00000067276	Capn6	2755.86	5.01379	5.42642e-195	6.227	1.27	Sertoli	granDAR_11692
ENSMUSG00000043753	Dmrta1	2472.16	7.90217	2.75501e-193	7.002	-0.662	Sertoli
ENSMUSG00000016458	Wt1	4251.72	4.4559	2.1198e-188	7.164	2.726	Sertoli	sertDMRT1_01040;sertDMRT1_01041;sertDMRT1_01042;sertDMRT1_01043;sertSOX9_00151;sertDAR_02389
ENSMUSG00000068876	Cgn	3102.26	4.57462	1.36308e-187	6.75	2.205	Sertoli	sertDMRT1_01753;sertDMRT1_01754;sertDMRT1_01755;sertDAR_03840;sertDAR_03841;sertDAR_03842;sertDAR_03843;sertDAR_03844;sertDAR_03845
ENSMUSG00000019301	Hsd17b1	5682.85	-4.88613	2.15731e-186	4.923	9.803	granulosa	sertSOX9_00883;granDAR_07012;granDAR_07013
ENSMUSG00000024176	Sox8	1884.72	6.09636	7.836e-182	7.019	1	Sertoli	sertDMRT1_09692;sertDMRT1_09693;sertSOX9_01210;sertDAR_17594
ENSMUSG00000042515	Pwwp3b	4827.8	4.52565	4.36844e-180	7.695	3.189	Sertoli	sertDAR_19666
ENSMUSG00000000567	Sox9	4545.39	9.78332	7.27032e-179	7.905	-1.428	Sertoli	sertDMRT1_07134;sertSOX9_00891;sertSOX9_00892;sertSOX9_00893;sertDAR_13217;sertDAR_13218;sertDAR_13219;sertDAR_13220;sertDAR_13221
ENSMUSG00000035891	Cerk	2718.61	4.97561	1.32621e-177	6.899	1.96	Sertoli	sertDMRT1_09011;sertDMRT1_09012;sertSOX9_01119;sertDAR_16554;sertDAR_16555;sertDAR_16556;sertDAR_16557;sertDAR_16558
ENSMUSG00000052133	Sema5b	2016.92	7.60722	6.09699e-177	5.953	-1.268	Sertoli	sertDMRT1_09378;sertDMRT1_09379;sertDMRT1_09380;sertDAR_16998;sertDAR_16999;sertDAR_17000;sertDAR_17001;sertDAR_17002;sertDAR_17003;sertDAR_17004;sertDAR_17005;sertDAR_17006;sertDAR_17007;granDAR_09749;granDAR_09750
ENSMUSG00000021904	Sema3g	2899.2	-6.89227	2.1507e-174	0.317	7.107	granulosa	sertDAR_15278;sertDAR_15279;sertDAR_15280;sertDAR_15281;granDAR_08544;granDAR_08545;granDAR_08546
ENSMUSG00000027931	Npr1	2686.65	4.87011	3.27657e-173	6.886	2.052	Sertoli	sertDMRT1_01749
ENSMUSG00000039904	Gpr37	1997.05	7.40911	4.58767e-171	6.155	-0.969	Sertoli	sertDMRT1_03578;sertDAR_07139
ENSMUSG00000044167	Foxo1	14097.7	-3.81455	1.923e-170	4.565	8.373	granulosa	granDAR_01910;granDAR_01911;granDAR_01912;granDAR_01913;granDAR_01914;granDAR_01915;granDAR_01916;granDAR_01917;granDAR_01918;granDAR_01919;granDAR_01920;granDAR_01921;granDAR_01922;granDAR_01923
ENSMUSG00000026249	Serpine2	7488.63	-4.19123	3.77541e-169	3.369	7.545	granulosa	sertDMRT1_00238;sertSOX9_00042;sertDAR_00622;sertDAR_00623
ENSMUSG00000021055	Esr2	3524.42	-6.01196	1.18035e-167	1.801	7.804	granulosa	sertDMRT1_07453;sertDMRT1_07454;sertDAR_13837;granDAR_07421;granDAR_07422;granDAR_07423;granDAR_07424
ENSMUSG00000032420	Nt5e	1784.38	6.68712	4.815e-167	5.486	-0.929	Sertoli	sertDMRT1_05679;sertDMRT1_05680;sertSOX9_00726;sertSOX9_00727;sertDAR_10999;sertDAR_11000;sertDAR_11001;sertDAR_11002;sertDAR_11003;sertDAR_11004;sertDAR_11005
ENSMUSG00000024302	Dtna	1587.64	5.3369	6.81939e-166	4.327	-0.755	Sertoli	sertDAR_18280;sertDAR_18281;granDAR_10833
ENSMUSG00000021948	Prkcd	2599.44	-5.76284	4.51671e-162	0.945	6.646	granulosa	sertDAR_15272;sertDAR_15273;granDAR_08534;granDAR_08535;granDAR_08536;granDAR_08537
ENSMUSG00000038777	Sema6c	2875.31	4.73233	8.51874e-159	6.67	1.964	Sertoli	sertDMRT1_01763;sertDMRT1_01764;sertDMRT1_01765;sertDMRT1_01766;sertDAR_03851
ENSMUSG00000029581	Fscn1	3197.97	-6.14345	1.0326e-158	1.681	7.825	granulosa	granDAR_03574;granDAR_03575;granDAR_03576;granDAR_03577
ENSMUSG00000001435	Col18a1	3806.19	4.78343	2.21053e-157	6.833	2.072	Sertoli	sertDMRT1_06261;sertDMRT1_06262;sertDMRT1_06263;sertDMRT1_06264;sertDMRT1_06265;sertDAR_11924;sertDAR_11925;sertDAR_11926;sertDAR_11927;sertDAR_11928;granDAR_06275
ENSMUSG00000039982	Dtx4	1568.69	5.23242	7.85571e-156	5.997	0.837	Sertoli	sertDMRT1_10557;sertSOX9_01308;sertDAR_18924;sertDAR_18925
ENSMUSG00000020601	Trib2	3323.27	-4.62031	2.92807e-155	2.716	7.33	granulosa	granDAR_07198
ENSMUSG00000039911	Spsb1	3404.18	-4.24077	1.72812e-154	3.103	7.327	granulosa	granDAR_02940;granDAR_02941;granDAR_02942;granDAR_02943
ENSMUSG00000025955	Akr1cl	6517.68	-4.17736	4.53353e-153	4.145	8.323	granulosa	sertDMRT1_00190;sertDMRT1_00191;sertSOX9_00032
ENSMUSG00000024043	Arhgap28	3178.72	-7.43032	7.35032e-153	-0.325	6.987	granulosa	sertDMRT1_09951;sertDMRT1_09952;sertDMRT1_09953;sertDMRT1_09954;sertSOX9_01241;sertSOX9_01242;sertDAR_17924;sertDAR_17925;sertDAR_17926;granDAR_10527;granDAR_10528;granDAR_10529;granDAR_10530;granDAR_10531;granDAR_10532;granDAR_10533;granDAR_10534
ENSMUSG00000036687	Tmem184a	4957.95	4.9788	8.02076e-152	7.621	2.665	Sertoli	sertDMRT1_03429;sertDAR_06868
ENSMUSG00000048078	Tenm4	22222.9	-4.05902	1.18643e-151	3.718	7.758	granulosa	sertDMRT1_04390;sertDMRT1_04391;sertDMRT1_04392;sertDMRT1_04393;sertDMRT1_04394;sertSOX9_00573;sertSOX9_00574;sertDAR_08823;sertDAR_08824;sertDAR_08825;sertDAR_08826;sertDAR_08827;sertDAR_08828;sertDAR_08829;granDAR_04554;granDAR_04555;granDAR_04556;granDAR_04557;granDAR_04558;granDAR_04559;granDAR_04560;granDAR_04561;granDAR_04562
ENSMUSG00000020473	Aebp1	1817.46	-5.58289	8.61944e-151	1.065	6.583	granulosa
ENSMUSG00000026107	Nabp1	1392.38	5.18306	7.16126e-149	5.125	0.077	Sertoli	sertDMRT1_00144;sertDAR_00395;sertDAR_00396;sertDAR_00397
ENSMUSG00000034258	Flvcr2	1638.75	5.53721	2.2017e-147	6.638	1.154	Sertoli	sertDAR_13909;sertDAR_13910;sertDAR_13911
ENSMUSG00000036523	Greb1	6756.75	-4.35937	2.78134e-147	2.849	7.193	granulosa	sertDMRT1_07260;granDAR_07212;granDAR_07213;granDAR_07214;granDAR_07215;granDAR_07216;granDAR_07217;granDAR_07218;granDAR_07219;granDAR_07220;granDAR_07221
ENSMUSG00000028836	Slc30a2	1593.65	6.94467	6.1303e-147	6.588	-0.228	Sertoli	sertDMRT1_02537;sertSOX9_00357
ENSMUSG00000026923	Notch1	1587.65	4.95829	7.17964e-147	4.563	-0.221	Sertoli	sertDMRT1_00743;sertSOX9_00114;sertSOX9_00115;sertDAR_01778
ENSMUSG00000098188	Sowahc	2253.61	4.38798	8.76259e-147	6.711	2.349	Sertoli	sertDAR_11771;granDAR_06171
ENSMUSG00000045312	Lhfpl2	2196.19	-7.15542	1.02979e-145	-1.051	5.824	granulosa	granDAR_08157;granDAR_08158;granDAR_08159
ENSMUSG00000030096	Slc6a6	1872.29	-5.6751	4.52256e-142	0.021	5.566	granulosa	sertDMRT1_03841;sertDMRT1_03842;sertDAR_07673;granDAR_04005;granDAR_04006;granDAR_04007
ENSMUSG00000029603	Dtx1	1803.66	7.90715	8.98651e-142	6.209	-1.301	Sertoli	sertDMRT1_03278;sertSOX9_00430;sertDAR_06706
ENSMUSG00000062184	Hs6st2	1298.43	4.96766	2.34376e-138	5.139	0.289	Sertoli	sertDMRT1_10911;sertDAR_19435;sertDAR_19436;sertDAR_19437;sertDAR_19438;sertDAR_19439;sertDAR_19440
ENSMUSG00000028488	Sh3gl2	1507.84	7.64743	3.44675e-138	5.644	-1.531	Sertoli	sertDMRT1_02310;sertDMRT1_02311;sertSOX9_00316;sertDAR_05167;sertDAR_05168;sertDAR_05169;sertDAR_05170;sertDAR_05171;sertDAR_05172;sertDAR_05173;sertDAR_05174;sertDAR_05175;sertDAR_05176
ENSMUSG00000041245	Wnk3	3068.93	4.33889	3.80272e-138	5.908	1.62	Sertoli
ENSMUSG00000042750	Bex2	1722.66	4.44772	2.01939e-137	8.635	4.196	Sertoli
ENSMUSG00000033960	Jcad	3183.78	3.72843	1.99875e-136	6.467	2.759	Sertoli	sertDMRT1_10094;sertDAR_18183;sertDAR_18184;granDAR_10695;granDAR_10696;granDAR_10697
ENSMUSG00000031209	Heph	2908.92	-4.14098	5.20119e-136	2.179	6.294	granulosa
ENSMUSG00000021614	Vcan	2144.56	-4.69239	6.40679e-135	0.371	4.965	granulosa	sertDAR_14818;granDAR_08103;granDAR_08104;granDAR_08105
ENSMUSG00000005202	Shbg	1344.91	5.37816	1.29707e-134	7.563	2.223	Sertoli	sertDMRT1_06849;sertDMRT1_06850;sertSOX9_00854;sertDAR_12927;granDAR_06887;granDAR_06888
ENSMUSG00000027692	Tnik	1083.27	5.86393	1.59722e-134	3.602	-1.705	Sertoli	sertDMRT1_01490;sertDAR_03284;sertDAR_03285;sertDAR_03286;granDAR_01821;granDAR_01822;granDAR_01823
ENSMUSG00000033227	Wnt6	1399.53	5.37088	1.92705e-133	7.076	1.761	Sertoli	sertDMRT1_00223;sertDMRT1_00224;sertDAR_00588
ENSMUSG00000026893	Gca	1452.18	5.18294	4.52327e-133	6.499	1.339	Sertoli	sertDAR_02031
ENSMUSG00000036545	Adamts2	4055.69	-3.91253	1.11404e-130	2.58	6.476	granulosa	sertDMRT1_06736;sertSOX9_00836;sertDAR_12811;sertDAR_12812;sertDAR_12813;granDAR_06765;granDAR_06766;granDAR_06767;granDAR_06768
ENSMUSG00000041550	Serpina5	2249.15	5.41648	5.04874e-130	7.76	2.403	Sertoli	granDAR_07600
ENSMUSG00000055430	Nap1l5	6020.5	-10.1307	1.63029e-128	-0.443	9.469	granulosa	granDAR_03881
ENSMUSG00000019960	Dusp6	1857.22	4.29716	3.25978e-128	6.943	2.664	Sertoli	sertDMRT1_06431;sertSOX9_00805;sertDAR_12143;sertDAR_12144;granDAR_06394
ENSMUSG00000038555	Reep2	2337.1	4.48907	3.92218e-125	7.972	3.509	Sertoli	sertDMRT1_10190;sertDMRT1_10191;sertDMRT1_10192;granDAR_10881
ENSMUSG00000008575	Nfib	1482.98	5.32274	1.78381e-124	4.391	-0.686	Sertoli	sertDMRT1_02298;sertDMRT1_02299;sertDMRT1_02300;sertDMRT1_02301;sertDMRT1_02302;sertSOX9_00315;sertDAR_05130;sertDAR_05131;sertDAR_05132;sertDAR_05133;sertDAR_05134;sertDAR_05135;sertDAR_05136;sertDAR_05137;sertDAR_05138;sertDAR_05139;sertDAR_05140;sertDAR_05141;granDAR_02615
ENSMUSG00000040624	Plekhg1	1832.98	4.25796	2.26536e-124	5.401	1.201	Sertoli	sertDMRT1_05899;sertDMRT1_05900;sertDMRT1_05901;sertDMRT1_05902;sertDMRT1_05903;sertDAR_11354;sertDAR_11355;sertDAR_11356
ENSMUSG00000024084	Qpct	1300.4	7.57133	4.44675e-124	6.796	-0.577	Sertoli	sertDMRT1_10015;sertDMRT1_10016;sertDMRT1_10017;sertDAR_18051;sertDAR_18052;sertDAR_18053;sertDAR_18054;sertDAR_18055;sertDAR_18056;sertDAR_18057
ENSMUSG00000018593	Sparc	17378.1	3.79857	4.89201e-124	9.856	6.07	Sertoli	sertSOX9_00846;sertDAR_12845;sertDAR_12846;sertDAR_12847
ENSMUSG00000024044	Epb41l3	999.154	5.17187	8.38097e-124	4.034	-0.86	Sertoli	sertDAR_17941;sertDAR_17942;sertDAR_17943;sertDAR_17944;granDAR_10535
ENSMUSG00000020642	Rnf144a	2175.28	3.77791	8.90575e-124	5.916	2.168	Sertoli	sertDMRT1_07280;sertDMRT1_07281;sertDMRT1_07282;sertDMRT1_07283;sertDMRT1_07284;sertDAR_13455;sertDAR_13456
ENSMUSG00000040612	Ildr2	2099	4.6048	2.98032e-123	5.726	1.192	Sertoli	sertDMRT1_00514;sertDMRT1_00515;sertSOX9_00085;sertDAR_01296;sertDAR_01297;sertDAR_01298
ENSMUSG00000033715	Akr1c14	2088.47	-5.25218	3.08908e-123	1.848	7.09	granulosa	granDAR_07688;granDAR_07689;granDAR_07690
ENSMUSG00000039405	Prss23	3388.79	-9.0213	3.42283e-122	-1.108	7.615	granulosa
ENSMUSG00000031357	Syap1	3162.99	3.55878	4.72271e-121	8.08	4.527	Sertoli	sertDMRT1_10995
ENSMUSG00000042155	Klhl23	5874.6	3.43079	5.82797e-121	7.897	4.469	Sertoli	sertDMRT1_00914;sertDMRT1_00915;sertDAR_02116;sertDAR_02117;sertDAR_02118;granDAR_01231
ENSMUSG00000058126	Tpm3-rs7	1044.62	7.02558	2.08538e-119	6.72	-0.139	Sertoli
ENSMUSG00000021367	Edn1	1493.85	6.08592	3.37401e-119	7.199	1.174	Sertoli	sertDAR_14502;sertDAR_14503;sertDAR_14504;granDAR_07879
ENSMUSG00000044641	Pard6b	1934.49	3.97819	4.47291e-119	6.867	2.906	Sertoli	sertDMRT1_01353;sertDMRT1_01354;sertDMRT1_01355;sertSOX9_00197;sertDAR_02981;sertDAR_02982;sertDAR_02983;sertDAR_02984;sertDAR_02985
ENSMUSG00000052430	Bmpr1b	2598.93	-8.47385	9.5245e-118	-1.471	6.569	granulosa	sertDAR_04296;granDAR_02308;granDAR_02309;granDAR_02310;granDAR_02311;granDAR_02312;granDAR_02313;granDAR_02314;granDAR_02315;granDAR_02316;granDAR_02317;granDAR_02318;granDAR_02319
ENSMUSG00000002985	Apoe	1358.46	-5.72259	1.89513e-117	1.402	7.085	granulosa	granDAR_04365
ENSMUSG00000021662	Arhgef28	1545.45	-6.75803	1.24955e-116	-0.982	5.51	granulosa	sertDMRT1_08110;sertDMRT1_08111;granDAR_08204;granDAR_08205;granDAR_08206;granDAR_08207;granDAR_08208;granDAR_08209;granDAR_08210;granDAR_08211;granDAR_08212;granDAR_08213
ENSMUSG00000021870	Slmap	4162.77	3.60923	2.23305e-116	6.702	3.109	Sertoli	sertDMRT1_08282;sertDMRT1_08283;sertDMRT1_08284;sertSOX9_01040;sertDAR_15220;sertDAR_15221;granDAR_08505
ENSMUSG00000019124	Scrn1	1159.66	7.56542	8.51753e-116	4.874	-1.975	Sertoli	sertDMRT1_03718;sertDMRT1_03719;sertSOX9_00480;sertDAR_07371;sertDAR_07372;granDAR_03872
ENSMUSG00000024998	Plce1	1392.54	4.42998	1.65243e-115	4.183	-0.086	Sertoli	sertDMRT1_10690;sertSOX9_01325;sertSOX9_01326;sertSOX9_01327;sertDAR_19138;sertDAR_19139;sertDAR_19140;sertDAR_19141;sertDAR_19142;sertDAR_19143;sertDAR_19144;sertDAR_19145
ENSMUSG00000032232	Cgnl1	1731.24	3.82263	6.49714e-115	5.495	1.711	Sertoli	sertDMRT1_05616;sertSOX9_00720;sertSOX9_00721;sertDAR_10825;sertDAR_10826;sertDAR_10827;sertDAR_10828;sertDAR_10829;sertDAR_10830;sertDAR_10831;sertDAR_10832;granDAR_05691
ENSMUSG00000025780	Itih5	3992.54	-3.79736	3.37049e-114	2.894	6.687	granulosa	sertDMRT1_00697;sertSOX9_00103;sertDAR_01628;sertDAR_01629;sertDAR_01630;sertDAR_01631;sertDAR_01632;sertDAR_01633;granDAR_00982;granDAR_00983;granDAR_00984;granDAR_00985
ENSMUSG00000032727	Mier3	3336.91	3.40173	3.52799e-114	6.772	3.381	Sertoli	sertDMRT1_08180;granDAR_08321
ENSMUSG00000040957	Cables1	2638.38	-4.70993	4.40186e-114	2.484	7.154	granulosa	sertDMRT1_10129;sertDMRT1_10130;sertDAR_18215;granDAR_10762;granDAR_10763;granDAR_10764;granDAR_10765;granDAR_10766;granDAR_10767;granDAR_10768
ENSMUSG00000037315	Jade3	3709.9	3.41119	5.10378e-113	7.151	3.749	Sertoli	sertDMRT1_10889;sertDMRT1_10890;sertDAR_19376
ENSMUSG00000074607	Tox2	1566.96	-4.49489	5.15523e-111	2.112	6.591	granulosa	sertDMRT1_01310;sertSOX9_00188;sertDAR_02943;sertDAR_02944;granDAR_01641;granDAR_01642;granDAR_01643;granDAR_01644;granDAR_01645
ENSMUSG00000044667	Plppr4	980.863	5.34608	5.68165e-110	4.87	-0.324	Sertoli	sertDMRT1_01871;sertSOX9_00266;sertDAR_04053;sertDAR_04054;sertDAR_04055;sertDAR_04056;granDAR_02190
ENSMUSG00000020044	Timp3	3340.44	3.38309	1.91186e-109	6.352	2.987	Sertoli	sertDMRT1_06349;sertDAR_12004;sertDAR_12005
ENSMUSG00000041779	Tram2	1810.31	-4.73285	1.00219e-108	1.14	5.832	granulosa	sertDMRT1_00029;sertDAR_00169;granDAR_00039;granDAR_00040;granDAR_00041;granDAR_00042;granDAR_00043;granDAR_00044;granDAR_00045;granDAR_00046
ENSMUSG00000058135	Gstm1	7157.77	3.89603	1.06601e-108	9.944	6.055	Sertoli	sertDMRT1_01848;sertSOX9_00263;sertDAR_03978
ENSMUSG00000027298	Tyro3	3419.83	3.78872	1.20858e-108	6.809	3.029	Sertoli	sertDMRT1_01083;sertDAR_02509;sertDAR_02510
ENSMUSG00000040659	Efhd2	2641.06	3.90671	2.17095e-108	7.816	3.928	Sertoli	sertDMRT1_02609;sertDMRT1_02610;sertSOX9_00369;sertDAR_05658;sertDAR_05659;sertDAR_05660;sertDAR_05661;sertDAR_05662
ENSMUSG00000032418	Me1	4902.63	3.17239	2.17613e-108	7.968	4.8	Sertoli	sertDMRT1_05670;sertDMRT1_05671;sertDMRT1_05672;sertDMRT1_05673;sertSOX9_00724;sertDAR_10964;sertDAR_10965;sertDAR_10966;sertDAR_10967;sertDAR_10968;sertDAR_10969;sertDAR_10970;granDAR_05745
ENSMUSG00000040152	Thbs1	22239.6	-4.24979	3.38382e-108	5.296	9.557	granulosa
ENSMUSG00000056515	Rab31	6588.04	3.44727	1.14337e-107	8.425	4.99	Sertoli	sertDMRT1_09912;sertDMRT1_09913;sertDMRT1_09914;sertDMRT1_09915;sertDMRT1_09916;sertDMRT1_09917;sertDMRT1_09918;sertSOX9_01234;sertSOX9_01235;sertSOX9_01236;sertSOX9_01237;sertSOX9_01238;sertDAR_17886;sertDAR_17887;sertDAR_17888;sertDAR_17889;sertDAR_17890;sertDAR_17891;sertDAR_17892;granDAR_10506;granDAR_10507;granDAR_10508;granDAR_10509
ENSMUSG00000050737	Ptges	2209.89	-4.01319	1.51573e-107	2.854	6.848	granulosa	sertDMRT1_00776;sertSOX9_00118
ENSMUSG00000020023	Tmcc3	2411.47	3.55683	1.92212e-107	6.085	2.549	Sertoli	sertDMRT1_06392;sertDMRT1_06393;sertDMRT1_06394;sertDMRT1_06395;sertDMRT1_06396;sertDMRT1_06397;sertDMRT1_06398;sertDMRT1_06399;sertDMRT1_06400;sertDMRT1_06401;sertSOX9_00798;sertDAR_12084;sertDAR_12085;sertDAR_12086;sertDAR_12087;sertDAR_12088;sertDAR_12089;sertDAR_12090;sertDAR_12091;sertDAR_12092;sertDAR_12093;granDAR_06352;granDAR_06353
ENSMUSG00000070720	Tmem200b	1097.06	7.48684	3.36231e-107	7.325	-0.014	Sertoli	sertDMRT1_02501;sertSOX9_00348;sertDAR_05573;sertDAR_05574;granDAR_02826
ENSMUSG00000019539	Rcn3	1453.99	-7.12183	5.96572e-107	0.46	7.521	granulosa	sertDMRT1_04221;sertDAR_08398;granDAR_04399
ENSMUSG00000020607	Lratd1	1702.55	4.24555	1.09028e-106	6.344	2.144	Sertoli
ENSMUSG00000060402	Chst8	1165.22	-5.5125	1.30277e-106	-0.135	5.231	granulosa	sertDMRT1_04191;sertDMRT1_04192;sertDAR_08311;sertDAR_08312;granDAR_04384;granDAR_04385;granDAR_04386;granDAR_04387;granDAR_04388;granDAR_04389;granDAR_04390
ENSMUSG00000004035	Gstm7	2225.84	4.93661	4.26472e-106	8.165	3.26	Sertoli	sertDMRT1_01844;sertDMRT1_01845;sertDMRT1_01846;sertSOX9_00262;sertDAR_03975;sertDAR_03976;granDAR_02153
ENSMUSG00000032220	Myo1e	1267.05	-6.67793	1.21333e-105	-0.82	5.588	granulosa	sertDMRT1_05604;sertDAR_10813;granDAR_05681;granDAR_05682;granDAR_05683;granDAR_05684
ENSMUSG00000096883	Shisa8	846.713	5.9163	1.4138e-105	6.024	0.232	Sertoli
ENSMUSG00000020592	Sdc1	1662.31	-4.7247	2.42599e-105	1.783	6.521	granulosa	sertDMRT1_07240;sertDAR_13342;granDAR_07183;granDAR_07184;granDAR_07185
ENSMUSG00000022390	Zc3h7b	10095.9	2.99086	4.28898e-105	7.607	4.621	Sertoli	sertDMRT1_08961;sertDMRT1_08962;sertDMRT1_08963;sertDMRT1_08964;sertDMRT1_08965;sertDMRT1_08966;sertDAR_16525;sertDAR_16526;granDAR_09367
ENSMUSG00000091337	Eid1	4115.91	3.1539	5.19792e-105	8.9	5.749	Sertoli	sertDMRT1_01127;sertDMRT1_01128;sertSOX9_00163;sertDAR_02570
ENSMUSG00000028347	Tmeff1	1357.61	4.2187	8.63055e-104	6.787	2.569	Sertoli	sertDMRT1_02203;sertDMRT1_02204;sertDAR_04837;sertDAR_04838;sertDAR_04839;sertDAR_04840
ENSMUSG00000041362	Shtn1	1231.39	3.905	9.65125e-104	5.354	1.498	Sertoli	sertDMRT1_10857;sertDMRT1_10858;sertDMRT1_10859;sertDMRT1_10860;sertDMRT1_10861;sertDAR_19329;sertDAR_19330;sertDAR_19331;granDAR_11425
ENSMUSG00000022883	Robo1	1621.1	-4.83235	1.9737e-103	-0.294	4.366	granulosa	sertDMRT1_09450;sertSOX9_01168;sertDAR_17255;sertDAR_17256;sertDAR_17257;sertDAR_17258;sertDAR_17259;sertDAR_17260;granDAR_09910;granDAR_09911;granDAR_09912;granDAR_09913;granDAR_09914;granDAR_09915;granDAR_09916
ENSMUSG00000025743	Sdc3	1224.64	-4.54028	3.79812e-103	0.941	5.422	granulosa	sertDMRT1_02498;sertDAR_05568;granDAR_02820;granDAR_02821;granDAR_02822;granDAR_02823
ENSMUSG00000018417	Myo1b	1122.71	-5.06951	5.79851e-103	-0.433	4.469	granulosa	sertDAR_00404;granDAR_00156;granDAR_00157;granDAR_00158;granDAR_00159;granDAR_00160;granDAR_00161;granDAR_00162
ENSMUSG00000073207	Ccdc160	855.933	4.5283	6.1301e-103	6.866	2.363	Sertoli	sertDMRT1_10915;sertDMRT1_10916;sertDAR_19447
ENSMUSG00000028082	Sh3d19	2716.65	3.26393	3.96486e-102	5.9	2.657	Sertoli	sertDMRT1_01703;sertDMRT1_01704;sertDMRT1_01705;sertDMRT1_01706;sertDMRT1_01707;sertDMRT1_01708;sertDMRT1_01709;sertDMRT1_01710;sertSOX9_00241;sertDAR_03778;sertDAR_03779;sertDAR_03780;granDAR_02035;granDAR_02036;granDAR_02037
ENSMUSG00000025558	Dock9	2189.64	-3.58294	5.16655e-101	1.505	5.045	granulosa	sertDMRT1_08650;sertDMRT1_08651;sertDMRT1_08652;sertDAR_15910;sertDAR_15911;sertDAR_15912;granDAR_08943;granDAR_08944;granDAR_08945;granDAR_08946;granDAR_08947;granDAR_08948;granDAR_08949;granDAR_08950;granDAR_08951;granDAR_08952;granDAR_08953;granDAR_08954
ENSMUSG00000051159	Cited1	1081.11	5.41319	5.79659e-101	7.008	1.667	Sertoli
ENSMUSG00000022479	Vdr	1154.92	7.94179	6.49901e-101	5.47	-1.846	Sertoli	sertDMRT1_09112;sertDMRT1_09113;sertDMRT1_09114;sertDMRT1_09115;sertSOX9_01129;sertDAR_16678;sertDAR_16679;sertDAR_16680;sertDAR_16681;granDAR_09477
ENSMUSG00000027443	Cst12	1905.75	4.93235	2.51123e-100	9.224	4.328	Sertoli	sertDMRT1_01209;sertSOX9_00174;sertDAR_02785;sertDAR_02786;sertDAR_02787;sertDAR_02788;sertDAR_02789;sertDAR_02790
ENSMUSG00000023000	Dhh	5764.3	3.26872	3.45671e-100	8.013	4.753	Sertoli	sertDMRT1_09126;sertDMRT1_09127;sertDMRT1_09128;sertDMRT1_09129;sertDMRT1_09130;sertSOX9_01130;sertSOX9_01131;sertDAR_16688;sertDAR_16689;sertDAR_16690;sertDAR_16691;sertDAR_16692;sertDAR_16693;sertDAR_16694;granDAR_09481
ENSMUSG00000022715	Tmem114	1093.92	6.38745	1.529e-99	7.344	1.059	Sertoli	granDAR_09581;granDAR_09582
ENSMUSG00000038415	Foxq1	917.414	7.40451	5.49759e-99	5.364	-1.545	Sertoli	sertDAR_14429
ENSMUSG00000018339	Gpx3	1478.05	-6.90138	9.35707e-98	0.655	7.435	granulosa	granDAR_06796
ENSMUSG00000038860	Garnl3	695.991	5.02063	9.48213e-97	3.588	-1.102	Sertoli	sertDMRT1_00795;sertDMRT1_00796;sertDMRT1_00797;sertDAR_01816;sertDAR_01817;sertDAR_01818;sertDAR_01819;sertDAR_01820
ENSMUSG00000005973	Rcn1	1251.61	-3.99966	1.77567e-96	2.359	6.332	granulosa
ENSMUSG00000039533	Mmd2	2526.83	3.83222	1.82829e-96	6.622	2.816	Sertoli	sertDMRT1_03451;sertDMRT1_03452;sertDMRT1_03453;sertDMRT1_03454;sertSOX9_00453;sertDAR_06897;sertDAR_06898
ENSMUSG00000041229	Phf8	2877.23	3.18941	1.82829e-96	5.926	2.756	Sertoli	sertDMRT1_10983
ENSMUSG00000017639	Rab11fip4	1158.52	3.93794	2.12868e-96	4.997	1.115	Sertoli	sertDMRT1_06920;sertDMRT1_06921;sertSOX9_00864;sertSOX9_00865;sertDAR_13002;sertDAR_13003;granDAR_06924
ENSMUSG00000006445	Epha2	760.178	6.44259	7.51159e-96	5.128	-1.016	Sertoli	sertDAR_05646;sertDAR_05647;sertDAR_05648;sertDAR_05649;sertDAR_05650;sertDAR_05651
ENSMUSG00000001864	Aif1l	968.623	-4.70858	1.58533e-95	1.022	5.661	granulosa	sertDMRT1_00784
ENSMUSG00000034275	Igsf9b	1280.26	4.11812	2.0525e-95	3.982	0.017	Sertoli	sertDMRT1_05353;sertSOX9_00688;sertDAR_10537;sertDAR_10538;sertDAR_10539
ENSMUSG00000050721	Plekho2	1941.24	3.68811	5.76383e-95	6.141	2.484	Sertoli	sertDMRT1_05575;sertDMRT1_05576;sertSOX9_00716;sertDAR_10793;granDAR_05664
ENSMUSG00000052688	Rab7b	820.827	4.9045	6.91835e-95	5.222	0.429	Sertoli	sertDMRT1_00361;sertSOX9_00060;sertDAR_00987;sertDAR_00988;sertDAR_00989
ENSMUSG00000019966	Kitl	5964.27	3.27569	8.59442e-95	7.634	4.371	Sertoli	sertDMRT1_06435;sertSOX9_00806;sertDAR_12156;sertDAR_12157;sertDAR_12158;granDAR_06401;granDAR_06402
ENSMUSG00000066705	Fxyd6	2827.94	3.94343	2.12033e-94	7.121	3.209	Sertoli	sertDMRT1_05424;sertDMRT1_05425;sertSOX9_00698;sertSOX9_00699;sertSOX9_00700;sertDAR_10676;sertDAR_10677;sertDAR_10678;sertDAR_10679
ENSMUSG00000040249	Lrp1	21215	-2.8172	2.55683e-94	5.026	7.838	granulosa	sertDMRT1_06583;sertDMRT1_06584;sertDAR_12385;granDAR_06576;granDAR_06577
ENSMUSG00000039349	C130074G19Rik	2294.06	-3.92376	5.68015e-94	3.341	7.274	granulosa	granDAR_00838;granDAR_00839
ENSMUSG00000062300	Nectin2	2597.98	3.70309	7.0965e-94	7.223	3.544	Sertoli	sertDMRT1_04126;sertDAR_08222
ENSMUSG00000025508	Rplp2	2198.13	-3.37309	7.44115e-94	4.355	7.723	granulosa	granDAR_04708
ENSMUSG00000020427	Igfbp3	805.277	6.88099	9.0084e-94	5.791	-0.833	Sertoli	sertDMRT1_06634;sertDMRT1_06635;sertDAR_12448;sertDAR_12449;sertDAR_12450;sertDAR_12451;sertDAR_12452
ENSMUSG00000036402	Gng12	3383.19	3.07939	1.59958e-93	7.126	4.055	Sertoli	sertDMRT1_03749;sertDMRT1_03750;sertDMRT1_03751;sertDAR_07483;sertDAR_07484;sertDAR_07485;sertDAR_07486;sertDAR_07487;sertDAR_07488
ENSMUSG00000035954	Dock4	1145.44	-6.10214	2.53806e-93	-1.981	3.422	granulosa	sertDMRT1_07332;sertDAR_13576;sertDAR_13577;sertDAR_13578;sertDAR_13579;granDAR_07311;granDAR_07312;granDAR_07313;granDAR_07314;granDAR_07315
ENSMUSG00000030064	Frmd4b	708.591	4.67458	3.19647e-93	3.391	-0.978	Sertoli	sertDMRT1_03867;sertDMRT1_03868;sertDAR_07722;sertDAR_07723;sertDAR_07724;sertDAR_07725;sertDAR_07726;sertDAR_07727;sertDAR_07728;sertDAR_07729;sertDAR_07730;sertDAR_07731;sertDAR_07732;sertDAR_07733;sertDAR_07734;granDAR_04034;granDAR_04035
ENSMUSG00000035239	Neu3	991.676	-5.47455	3.55804e-93	0.595	5.98	granulosa	sertDAR_08867
ENSMUSG00000050700	Emilin3	1021.56	4.17441	2.05401e-92	5.898	1.744	Sertoli	sertDAR_02929
ENSMUSG00000025025	Mxi1	2583.92	3.48528	2.39462e-92	6.238	2.781	Sertoli	sertDMRT1_10773;sertDAR_19255
ENSMUSG00000017009	Sdc4	4751.33	2.93573	2.8677e-92	8.492	5.559	Sertoli	sertDMRT1_01318;sertDMRT1_01319;sertDMRT1_01320;sertDMRT1_01321;sertSOX9_00194;sertDAR_02956;sertDAR_02957;sertDAR_02958;sertDAR_02959;sertDAR_02960
ENSMUSG00000011263	Exoc3l2	2099.59	9.66892	3.54514e-92	6.821	-2.059	Sertoli	sertDMRT1_04122;sertSOX9_00536
ENSMUSG00000050953	Gja1	57857.2	-2.74014	1.26997e-91	7.325	10.064	granulosa	sertDMRT1_06119;sertDMRT1_06120;sertDAR_11758;granDAR_06156;granDAR_06157
ENSMUSG00000058297	Spock2	13813.2	3.59302	1.58957e-91	8.968	5.369	Sertoli	sertDMRT1_06149;sertDAR_11781;granDAR_06181;granDAR_06182;granDAR_06183;granDAR_06184;granDAR_06185;granDAR_06186
ENSMUSG00000027820	Mme	842.52	4.82028	2.33879e-91	3.937	-0.633	Sertoli	sertDMRT1_01626;sertDAR_03592;sertDAR_03593;granDAR_01962
ENSMUSG00000030987	Stim1	2315.57	3.3375	9.11847e-91	5.469	2.166	Sertoli	sertDMRT1_04437;sertDMRT1_04438;sertDMRT1_04439;sertDMRT1_04440;sertDMRT1_04441;sertSOX9_00581;sertDAR_08891;sertDAR_08892;sertDAR_08893;sertDAR_08894;sertDAR_08895;sertDAR_08896;sertDAR_08897;sertDAR_08898;sertDAR_08899
ENSMUSG00000031980	Agt	991.602	-6.07037	4.44093e-90	0.804	6.81	granulosa	granDAR_05362;granDAR_05363;granDAR_05364
ENSMUSG00000021638	Ocln	764.25	7.13596	7.82275e-90	5.297	-1.435	Sertoli	sertDMRT1_08134;sertDMRT1_08135;sertDMRT1_08136;sertDMRT1_08137;sertDAR_14906;sertDAR_14907
ENSMUSG00000019947	Arid5b	1863.81	3.24129	1.52811e-89	5.196	1.988	Sertoli	sertDMRT1_06208;sertDMRT1_06209;sertDMRT1_06210;sertDMRT1_06211;sertDMRT1_06212;sertDAR_11853;sertDAR_11854;sertDAR_11855;sertDAR_11856;sertDAR_11857;granDAR_06232;granDAR_06233
ENSMUSG00000053279	Aldh1a1	4198.27	2.99453	1.81295e-89	7.366	4.375	Sertoli	sertDMRT1_10581;sertDMRT1_10582;sertSOX9_01312;sertSOX9_01313;sertSOX9_01314;sertDAR_18979;sertDAR_18980;sertDAR_18981;sertDAR_18982;sertDAR_18983
ENSMUSG00000019817	Plagl1	1420.77	-4.02174	5.23283e-89	1.237	5.227	granulosa	sertDAR_11432;sertDAR_11433;granDAR_05940;granDAR_05941
ENSMUSG00000024598	Fbn2	3112.92	-3.89559	7.74449e-89	1.704	5.592	granulosa	sertDMRT1_10286;sertDMRT1_10287;sertSOX9_01284;sertDAR_18537;sertDAR_18538;sertDAR_18539;sertDAR_18540;sertDAR_18541;granDAR_10996;granDAR_10997;granDAR_10998;granDAR_10999
ENSMUSG00000062380	Tubb3	1453.67	4.12548	1.9036e-88	7.308	3.215	Sertoli	sertSOX9_00674
ENSMUSG00000041313	Slc7a1	3440.12	2.90451	9.16622e-88	5.847	2.958	Sertoli	sertDMRT1_03499;sertDMRT1_03500;sertDAR_06958;sertDAR_06959;sertDAR_06960
ENSMUSG00000040562	Gstm2	4783.34	3.45927	3.54927e-87	9.139	5.697	Sertoli	sertDMRT1_01847;sertDMRT1_01848;sertSOX9_00263;sertDAR_03977;sertDAR_03978;granDAR_02154
ENSMUSG00000024640	Psat1	1219.5	3.81175	3.62009e-87	5.868	2.081	Sertoli	sertDAR_18943
ENSMUSG00000000223	Drp2	762.89	4.72641	5.42696e-87	4.228	-0.324	Sertoli
ENSMUSG00000020325	Fstl3	681.351	4.53711	1.20727e-86	5.865	1.383	Sertoli	sertDMRT1_06290;sertSOX9_00791;sertDAR_11949;sertDAR_11950
ENSMUSG00000020340	Cyfip2	1522.05	-7.86467	2.47598e-86	-1.797	5.532	granulosa	sertDAR_12773;granDAR_06745;granDAR_06746
ENSMUSG00000025915	Sgk3	926.285	3.95112	3.02935e-86	3.737	-0.063	Sertoli	sertDMRT1_00013;sertSOX9_00006;sertDAR_00059;sertDAR_00060;granDAR_00011
ENSMUSG00000010592	Dazl	1428.52	4.50102	5.42793e-86	6.253	1.829	Sertoli	sertDMRT1_09865
ENSMUSG00000013033	Adgrl1	7627.19	2.75054	9.48699e-86	7.399	4.654	Sertoli	sertDMRT1_04955;sertDMRT1_04956;sertSOX9_00649
ENSMUSG00000028943	Espn	1208.15	4.29443	1.93404e-85	4.907	0.709	Sertoli	sertDAR_05748
ENSMUSG00000034612	Chst11	4096.91	-3.52914	2.21475e-85	3.7	7.201	granulosa	sertDMRT1_06326;sertDMRT1_06327;sertDMRT1_06328;sertDMRT1_06329;sertSOX9_00794;sertDAR_11973;sertDAR_11974;sertDAR_11975;sertDAR_11976;granDAR_06316;granDAR_06317;granDAR_06318;granDAR_06319;granDAR_06320;granDAR_06321;granDAR_06322;granDAR_06323
ENSMUSG00000027452	Acss1	663.873	4.53524	6.70893e-85	5.075	0.628	Sertoli	sertDMRT1_01216;sertDAR_02812;sertDAR_02813;sertDAR_02814;sertDAR_02815
ENSMUSG00000065954	Tacc1	5718.57	3.20362	1.24166e-84	6.563	3.359	Sertoli	sertDMRT1_04750;sertDMRT1_04751;sertDMRT1_04752;sertDMRT1_04753;sertDMRT1_04754;sertDMRT1_04755;sertDAR_09546;sertDAR_09547;sertDAR_09548;sertDAR_09549;granDAR_04820;granDAR_04821;granDAR_04822
ENSMUSG00000055723	Rras2	2006.32	3.29605	1.61407e-84	6.804	3.517	Sertoli	sertDMRT1_04483;sertDAR_09029
ENSMUSG00000032578	Cish	580.275	4.86712	2.35159e-84	4.26	-0.41	Sertoli	sertDMRT1_05773;sertSOX9_00741;sertDAR_11202;sertDAR_11203;sertDAR_11204
ENSMUSG00000054256	Msi1	1357.06	3.83716	4.6203e-84	5.568	1.776	Sertoli	sertDMRT1_03228;sertSOX9_00420;granDAR_03440;granDAR_03441;granDAR_03442
ENSMUSG00000030268	Bcat1	1084.85	-7.13456	6.69255e-84	-1.838	4.662	granulosa	granDAR_04288;granDAR_04289;granDAR_04290;granDAR_04291
ENSMUSG00000027875	Hmgcs2	1688.01	-4.60936	6.94949e-84	2.112	6.74	granulosa	sertDMRT1_01798;sertDMRT1_01799;sertDMRT1_01800;sertSOX9_00251;sertSOX9_00252;sertSOX9_00253;sertSOX9_00254;sertDAR_03882;sertDAR_03883;granDAR_02095;granDAR_02096
ENSMUSG00000041842	Fhdc1	761.418	-5.27637	9.41372e-84	-0.386	4.697	granulosa	granDAR_02025;granDAR_02026;granDAR_02027;granDAR_02028
ENSMUSG00000000594	Gm2a	8168.33	3.82275	1.03521e-83	8.619	4.839	Sertoli	sertDMRT1_06771;granDAR_06798;granDAR_06799;granDAR_06800
ENSMUSG00000028657	Ppt1	8281.83	3.44622	1.31637e-83	8.805	5.361	Sertoli	sertDAR_05508
ENSMUSG00000022425	Enpp2	561.402	6.20862	2.2041e-82	4.393	-1.386	Sertoli	sertDMRT1_08821;sertDAR_16283;sertDAR_16284;sertDAR_16285
ENSMUSG00000031861	Lpar2	955.672	3.71266	4.42481e-82	4.943	1.281	Sertoli	sertDMRT1_04906;sertDMRT1_04907;sertSOX9_00635;sertDAR_09884;sertDAR_09885;sertDAR_09886
ENSMUSG00000098557	Kctd12	858.119	3.81661	4.53641e-82	4.854	1.103	Sertoli	sertDAR_15757
ENSMUSG00000028654	Mycl	1202	-3.8983	4.97038e-82	2.065	5.923	granulosa	sertDMRT1_02449;sertSOX9_00339;sertDAR_05511;granDAR_02778;granDAR_02779
ENSMUSG00000028597	Gpx7	987.119	-4.17366	5.01082e-82	3.147	7.304	granulosa
ENSMUSG00000025085	Ablim1	1256.7	-3.66637	1.12519e-81	0.827	4.416	granulosa	sertDMRT1_10813;sertDMRT1_10814;sertDMRT1_10815;sertDMRT1_10816;sertDMRT1_10817;sertDMRT1_10818;sertDMRT1_10819;sertDMRT1_10820;sertDMRT1_10821;sertDMRT1_10822;sertDMRT1_10823;sertDMRT1_10824;sertDMRT1_10825;sertDAR_19305;sertDAR_19306;sertDAR_19307;sertDAR_19308;sertDAR_19309;granDAR_11406;granDAR_11407;granDAR_11408;granDAR_11409;granDAR_11410
ENSMUSG00000028469	Npr2	2589.35	-3.57476	2.78163e-81	3.222	6.802	granulosa	granDAR_02500;granDAR_02501
ENSMUSG00000057000	Nxf3	1149.05	5.41407	3.41104e-81	6.264	0.975	Sertoli	sertDAR_19659
ENSMUSG00000047787	Flrt1	1235.43	4.27013	3.89455e-81	5.45	1.195	Sertoli	sertDAR_18895;granDAR_11228
ENSMUSG00000036502	Tmem255a	953.94	8.1808	6.97247e-81	5.53	-1.954	Sertoli
ENSMUSG00000024600	Slc27a6	544.677	5.80556	1.19709e-80	5.556	-0.146	Sertoli	sertDMRT1_10292;sertDAR_18546;sertDAR_18547;sertDAR_18548;granDAR_11004
ENSMUSG00000039157	Fam102a	2033.88	4.16962	1.32642e-80	6.08	1.978	Sertoli	sertDMRT1_00789;sertDMRT1_00790;sertSOX9_00119;sertDAR_01812;sertDAR_01813;sertDAR_01814
ENSMUSG00000030158	Clec12b	1215.15	8.75058	1.42751e-80	7.344	-1.179	Sertoli	sertDMRT1_03971;sertDAR_07996;sertDAR_07997;sertDAR_07998
ENSMUSG00000020372	Rack1	7191.97	-2.81118	2.85183e-80	5.257	8.069	granulosa	sertDMRT1_06719
ENSMUSG00000032300	1700017B05Rik	3315.36	3.0547	4.48999e-80	6.945	3.897	Sertoli	sertDMRT1_05486;granDAR_05611
ENSMUSG00000037447	Arid5a	607.094	5.45219	8.19495e-80	3.363	-1.576	Sertoli	sertDMRT1_00069;sertSOX9_00013;sertDAR_00277
ENSMUSG00000050645	Defb19	1159.86	4.92473	1.94744e-79	9.223	4.362	Sertoli	sertDMRT1_01237;sertDMRT1_01238;sertDAR_02851;sertDAR_02852;sertDAR_02853;granDAR_01586
ENSMUSG00000028927	Padi2	1674.28	9.63213	6.97613e-79	6.188	-2.382	Sertoli	sertDMRT1_02594;sertSOX9_00367;sertDAR_05642;sertDAR_05643
ENSMUSG00000038463	Olfml2b	1163.85	3.53954	7.275e-79	6.237	2.721	Sertoli	sertDMRT1_00527;sertDMRT1_00528;sertDMRT1_00529;sertDAR_01348;sertDAR_01349;sertDAR_01350
ENSMUSG00000005615	Pcyt1a	2259.82	3.10443	7.275e-79	5.897	2.811	Sertoli	sertDMRT1_09338
ENSMUSG00000024697	Gna14	530.653	4.9743	7.59837e-79	5.033	0.179	Sertoli	sertDMRT1_10569;sertSOX9_01310;sertDAR_18947;sertDAR_18948;sertDAR_18949;granDAR_11251
ENSMUSG00000041193	Pla2g5	552.889	5.79356	1.78348e-78	5.36	-0.332	Sertoli	sertDMRT1_02569;sertSOX9_00363;sertDAR_05620;granDAR_02885;granDAR_02886
ENSMUSG00000032012	Nectin1	1950.04	-3.04743	1.85918e-78	3.04	6.072	granulosa	granDAR_05544
ENSMUSG00000071369	Map3k5	765.866	-5.31557	2.20608e-78	-0.376	4.741	granulosa	sertDMRT1_05969;sertDMRT1_05970;sertDMRT1_05971;sertDMRT1_05972;sertDMRT1_05973;granDAR_05977;granDAR_05978;granDAR_05979;granDAR_05980;granDAR_05981
ENSMUSG00000031504	Rab20	583.976	6.40841	6.6177e-78	6.488	0.22	Sertoli	sertDMRT1_04694;sertDMRT1_04695;sertDMRT1_04696;sertDMRT1_04697;sertSOX9_00616;sertDAR_09440;sertDAR_09441;sertDAR_09442
ENSMUSG00000025026	Add3	2311.33	2.96403	6.92881e-78	6.133	3.18	Sertoli	sertDMRT1_10770;sertDMRT1_10771;sertDAR_19253;granDAR_11379;granDAR_11380
ENSMUSG00000070436	Serpinh1	7202.26	-3.01049	7.03797e-78	6.145	9.157	granulosa	sertDAR_08864
ENSMUSG00000026185	Igfbp5	2018.81	-4.53521	9.48806e-78	1.594	6.116	granulosa	granDAR_00259;granDAR_00260;granDAR_00261;granDAR_00262
ENSMUSG00000024913	Lrp5	932.129	-3.87755	1.80572e-77	0.516	4.296	granulosa	sertDMRT1_10493;sertSOX9_01301;sertDAR_18873;granDAR_11207;granDAR_11208;granDAR_11209
ENSMUSG00000037138	Aff3	1097.84	-4.74146	1.8297e-77	0.394	5.115	granulosa	sertDMRT1_00091;sertDMRT1_00092;sertDMRT1_00093;sertDMRT1_00094;sertDMRT1_00095;sertDAR_00295;sertDAR_00296;sertDAR_00297;sertDAR_00298;granDAR_00102;granDAR_00103;granDAR_00104;granDAR_00105;granDAR_00106;granDAR_00107;granDAR_00108;granDAR_00109;granDAR_00110;granDAR_00111;granDAR_00112;granDAR_00113
ENSMUSG00000028525	Pde4b	501.249	5.32955	2.42098e-77	3.348	-1.51	Sertoli	sertDMRT1_02370;sertDMRT1_02371;sertDMRT1_02372;sertDMRT1_02373;sertDMRT1_02374;sertDMRT1_02375;sertDMRT1_02376;sertDAR_05318;sertDAR_05319;sertDAR_05320;sertDAR_05321;sertDAR_05322;sertDAR_05323;sertDAR_05324;sertDAR_05325;sertDAR_05326;sertDAR_05327;sertDAR_05328
ENSMUSG00000039629	Strip2	1703.84	4.14928	7.67245e-77	5.405	1.25	Sertoli	sertDMRT1_03595;sertDAR_07167;sertDAR_07168;sertDAR_07169
ENSMUSG00000045404	Kcnk13	560.048	4.51637	8.67429e-77	5.235	0.801	Sertoli	sertDMRT1_07554;sertDAR_14017;sertDAR_14018;granDAR_07568
ENSMUSG00000049775	Tmsb4x	3134.49	3.66456	1.01267e-76	8.824	5.192	Sertoli
ENSMUSG00000001119	Col6a1	1331.77	-3.31199	1.31761e-76	2.625	5.916	granulosa	sertDAR_11920;sertDAR_11921;sertDAR_11922;granDAR_06272
ENSMUSG00000045005	Fzd5	1799.64	2.95689	2.65692e-76	5.655	2.719	Sertoli
ENSMUSG00000026179	Pnkd	2456.8	3.70934	4.31524e-76	5.965	2.31	Sertoli	sertDMRT1_00210;sertDMRT1_00211;sertDMRT1_00212;sertSOX9_00039;sertDAR_00581;sertDAR_00582;sertDAR_00583;granDAR_00275
ENSMUSG00000041870	Ankrd13a	3456.01	2.79126	4.93598e-76	6.783	4	Sertoli	sertDMRT1_03216;sertDMRT1_03217;granDAR_03433
ENSMUSG00000021994	Wnt5a	513.097	4.85838	7.97873e-76	3.797	-0.793	Sertoli	sertDMRT1_08290
ENSMUSG00000029762	Akr1b8	558.331	5.19833	2.41771e-75	6.296	1.149	Sertoli	sertDMRT1_03615;sertSOX9_00470;granDAR_03765
ENSMUSG00000041417	Pik3r1	1398.58	-3.68057	2.5177e-75	1.183	4.811	granulosa	sertDMRT1_08143;sertDAR_14917;sertDAR_14918;granDAR_08249;granDAR_08250;granDAR_08251;granDAR_08252
ENSMUSG00000023467	Tulp2	547.322	6.21336	3.61997e-75	5.218	-0.753	Sertoli	sertSOX9_00549;granDAR_04401
ENSMUSG00000031245	Hmgn5	1874.12	2.90321	6.5199e-75	7.544	4.645	Sertoli
ENSMUSG00000016239	Lonrf3	625.438	4.03982	8.83636e-75	5.08	1.106	Sertoli	sertDMRT1_10894
ENSMUSG00000010080	Epn3	552.304	5.18605	1.40747e-74	4.838	-0.165	Sertoli	granDAR_06969
ENSMUSG00000036617	Etl4	3100.3	3.07359	1.73245e-74	5.231	2.173	Sertoli	sertDMRT1_00731;sertSOX9_00106;sertSOX9_00107;sertDAR_01723;sertDAR_01724;sertDAR_01725;sertDAR_01726;sertDAR_01727;sertDAR_01728;sertDAR_01729;sertDAR_01730;sertDAR_01731;granDAR_01016;granDAR_01017;granDAR_01018
ENSMUSG00000016626	Nlrp14	971.64	-7.21265	3.2185e-74	-1.037	5.897	granulosa	sertDAR_08941;sertDAR_08942;sertDAR_08943;sertDAR_08944
ENSMUSG00000014602	Kif1a	920.034	3.73304	7.6293e-74	4.325	0.676	Sertoli	sertDMRT1_00298;sertDMRT1_00299;sertDAR_00735;sertDAR_00736;granDAR_00397;granDAR_00398
ENSMUSG00000030207	Fam234b	708.105	-4.54481	8.65523e-74	0.022	4.426	granulosa	sertDMRT1_03994;sertDMRT1_03995;sertDAR_08029;sertDAR_08030;granDAR_04220;granDAR_04221;granDAR_04222
ENSMUSG00000029528	Pxn	2171.45	2.87172	9.64248e-74	5.572	2.72	Sertoli	sertDMRT1_03229;sertSOX9_00421;sertSOX9_00422;sertSOX9_00423;sertDAR_06659;sertDAR_06660;sertDAR_06661;sertDAR_06662;sertDAR_06663;granDAR_03444;granDAR_03445;granDAR_03446
ENSMUSG00000037926	Ssh2	1563.33	3.21112	1.25295e-73	4.062	0.916	Sertoli	sertDMRT1_06901;sertDAR_12986;sertDAR_12987
ENSMUSG00000005268	Prlr	711.073	-5.70465	1.83303e-73	-1.816	3.321	granulosa	granDAR_09021;granDAR_09022;granDAR_09023;granDAR_09024;granDAR_09025
ENSMUSG00000051910	Sox6	502.013	5.39419	5.09102e-73	2.864	-1.903	Sertoli	sertDMRT1_04488;sertDMRT1_04489;sertDMRT1_04490;sertSOX9_00597;sertSOX9_00598;sertDAR_09042;sertDAR_09043;sertDAR_09044;sertDAR_09045;sertDAR_09046;granDAR_04629
ENSMUSG00000020422	Tns3	2679.87	2.73354	6.60991e-73	5.432	2.718	Sertoli	sertDMRT1_06636;sertDMRT1_06637;sertDMRT1_06638;sertDMRT1_06639;sertSOX9_00822;sertSOX9_00823;sertDAR_12463;sertDAR_12464;sertDAR_12465;sertDAR_12466;sertDAR_12467;sertDAR_12468;sertDAR_12469;sertDAR_12470;sertDAR_12471;sertDAR_12472;sertDAR_12473;sertDAR_12474;sertDAR_12475;sertDAR_12476;sertDAR_12477;sertDAR_12478;granDAR_06606
ENSMUSG00000052135	Foxo6	658.185	4.26826	1.30729e-72	5.699	1.482	Sertoli	sertDMRT1_02438;sertDMRT1_02439;sertDAR_05496;sertDAR_05497;sertDAR_05498;sertDAR_05499
ENSMUSG00000064337	mt-Rnr1	8099.06	2.79347	1.87364e-72	10.66	7.858	Sertoli
ENSMUSG00000028532	Cachd1	795.254	-4.46546	1.89111e-72	0.427	4.78	granulosa	sertDMRT1_02362;sertDMRT1_02363;sertDMRT1_02364;sertDAR_05308;sertDAR_05309;sertDAR_05310;granDAR_02703
ENSMUSG00000046718	Bst2	778.538	-6.58122	1.89111e-72	1.032	7.541	granulosa	sertDAR_09901;granDAR_05010;granDAR_05011
ENSMUSG00000000628	Hk2	2236.29	2.91365	3.11009e-72	6.176	3.271	Sertoli	sertDMRT1_03782;sertDMRT1_03783;sertDMRT1_03784;sertDMRT1_03785;sertSOX9_00492;sertDAR_07590;sertDAR_07591;sertDAR_07592;sertDAR_07593;sertDAR_07594;sertDAR_07595
ENSMUSG00000061983	Rps12	3309.1	-2.76923	4.83013e-72	5.511	8.28	granulosa	sertDMRT1_05992;sertDMRT1_05993;sertDAR_11522
ENSMUSG00000038248	Sobp	1212.94	3.24302	9.25889e-72	5.437	2.221	Sertoli	sertDMRT1_06088;sertDMRT1_06089;sertDMRT1_06090;sertDMRT1_06091;sertDMRT1_06092;sertDMRT1_06093;sertDMRT1_06094;sertDMRT1_06095;sertDMRT1_06096;sertDAR_11683;sertDAR_11684;sertDAR_11685;granDAR_06116
ENSMUSG00000031328	Flna	14345.1	-3.04644	1.18874e-71	5.153	8.215	granulosa
ENSMUSG00000030287	Itpr2	1023.25	-3.62908	2.24848e-71	0.292	3.81	granulosa	sertDMRT1_04056;sertDMRT1_04057;sertDMRT1_04058;sertDMRT1_04059;sertDMRT1_04060;sertDMRT1_04061;sertDMRT1_04062;sertDAR_08129;sertDAR_08130;granDAR_04308;granDAR_04309;granDAR_04310;granDAR_04311;granDAR_04312;granDAR_04313;granDAR_04314;granDAR_04315
ENSMUSG00000031365	Zfp275	4646.95	2.65717	2.35404e-71	7.019	4.368	Sertoli	sertDAR_19522
ENSMUSG00000040434	Large2	871.621	-3.76683	3.63794e-71	1.211	4.929	granulosa	sertDMRT1_01008;sertDMRT1_01009;sertDAR_02280
ENSMUSG00000037509	Arhgef4	534.036	4.19415	5.2055e-71	3.499	-0.491	Sertoli	sertDMRT1_00057;sertSOX9_00010;sertSOX9_00011;sertDAR_00257;sertDAR_00258;sertDAR_00259;granDAR_00082
ENSMUSG00000045629	Sh3tc2	925.185	3.42876	1.22784e-70	4.998	1.61	Sertoli	sertDMRT1_10312;sertDMRT1_10313;sertDMRT1_10314;sertSOX9_01285;sertDAR_18584;sertDAR_18585;sertDAR_18586
ENSMUSG00000063063	Ctnna2	651.131	4.06002	1.47052e-70	4.277	0.307	Sertoli	sertDMRT1_03774;sertDMRT1_03775;sertDMRT1_03776;sertDMRT1_03777;sertSOX9_00489;sertSOX9_00490;sertDAR_07555;sertDAR_07556;sertDAR_07557;sertDAR_07558;sertDAR_07559;sertDAR_07560;sertDAR_07561;sertDAR_07562;sertDAR_07563;sertDAR_07564;sertDAR_07565;sertDAR_07566;sertDAR_07567;granDAR_03934;granDAR_03935;granDAR_03936;granDAR_03937;granDAR_03938
ENSMUSG00000050379	2021-09-06	1866.93	2.89408	1.87147e-70	5.185	2.319	Sertoli	sertDMRT1_10895;sertDAR_19388;granDAR_11514;granDAR_11515;granDAR_11516
ENSMUSG00000028128	F3	862.598	3.9054	4.88132e-70	6.111	2.248	Sertoli	sertSOX9_00269;granDAR_02213
ENSMUSG00000050989	Selenon	755.824	-4.1185	5.04439e-70	1.352	5.433	granulosa
ENSMUSG00000031891	Hsd11b2	677.446	-6.01213	1.0451e-69	0.388	6.303	granulosa	sertDAR_10158
ENSMUSG00000001313	Rnd2	1670.03	3.40337	1.08923e-69	7.38	3.976	Sertoli	sertDMRT1_07066;sertSOX9_00885;sertDAR_13135;sertDAR_13136
ENSMUSG00000004892	Bcan	869.355	3.59526	1.24338e-69	5.434	1.858	Sertoli	sertDAR_03797;sertDAR_03798;sertDAR_03799
ENSMUSG00000022040	Ephx2	1322.4	-8.28752	2.36862e-69	-1.118	6.856	granulosa	granDAR_08736;granDAR_08737
ENSMUSG00000023805	Synj2	488.118	4.77818	2.45702e-69	3.634	-0.888	Sertoli	sertDMRT1_09586;sertDMRT1_09587;sertDMRT1_09588;sertDMRT1_09589;sertDMRT1_09590;sertSOX9_01191;sertSOX9_01192;sertDAR_17486;sertDAR_17487;sertDAR_17488;sertDAR_17489;granDAR_10143;granDAR_10144;granDAR_10145
ENSMUSG00000037580	Gch1	696.907	-4.01448	5.83521e-69	0.601	4.524	granulosa	granDAR_08599;granDAR_08600
ENSMUSG00000032014	Oaf	608.107	-5.31221	8.85242e-69	0.414	5.622	granulosa	granDAR_05542
ENSMUSG00000019789	Hey2	604.111	-5.3779	1.20958e-68	-0.369	4.812	granulosa
ENSMUSG00000041817	Fam169a	666.227	4.11219	1.51959e-68	4.497	0.48	Sertoli	sertDMRT1_08093;sertDAR_14885;granDAR_08193;granDAR_08194
ENSMUSG00000027499	Pkia	656.223	3.69221	1.59195e-68	5.162	1.517	Sertoli	sertDAR_03155
ENSMUSG00000022500	Litaf	1352.79	3.20303	1.62799e-68	5.687	2.512	Sertoli	sertDMRT1_09220;sertDMRT1_09221;sertDMRT1_09222;sertDMRT1_09223;sertDAR_16797;sertDAR_16798;sertDAR_16799;sertDAR_16800;granDAR_09596;granDAR_09597
ENSMUSG00000056492	Adgrf5	659.299	-5.21704	1.85764e-68	-0.949	3.955	granulosa	sertDMRT1_09818;granDAR_10375;granDAR_10376
ENSMUSG00000073702	Rpl31	1150.25	-3.19143	2.04064e-68	3.907	7.09	granulosa
ENSMUSG00000028626	Col9a2	704.365	-4.11588	4.91558e-68	1.484	5.555	granulosa	granDAR_02776
ENSMUSG00000051243	Islr2	685.063	7.702	4.91558e-68	4.643	-2.185	Sertoli	sertDMRT1_05507;sertDAR_10754
ENSMUSG00000071547	Nt5dc2	1100.29	-3.22147	4.97102e-68	3.305	6.513	granulosa
ENSMUSG00000021792	Prxl2a	1079.34	3.80494	5.28481e-68	6.204	2.429	Sertoli	sertDAR_15351;sertDAR_15352;sertDAR_15353;sertDAR_15354
ENSMUSG00000063229	Ldha	2377.14	-3.27746	8.03616e-68	3.88	7.136	granulosa	sertDMRT1_04240
ENSMUSG00000039501	Znfx1	3126.17	2.64439	2.93901e-67	6.169	3.531	Sertoli	sertDMRT1_01343;sertDMRT1_01344;granDAR_01691
ENSMUSG00000009772	Nuak2	580.538	7.36246	4.93004e-67	5.009	-1.798	Sertoli	sertDMRT1_00367;sertDAR_01002;sertDAR_01003;sertDAR_01004;sertDAR_01005;sertDAR_01006;sertDAR_01007
ENSMUSG00000039004	Bmp6	590.118	-4.54919	5.84231e-67	0.537	4.99	granulosa	sertDMRT1_07778;sertDAR_14466;sertDAR_14467;granDAR_07858;granDAR_07859;granDAR_07860;granDAR_07861
ENSMUSG00000030541	Idh2	772.64	-3.91247	5.94898e-67	2.032	5.936	granulosa	sertDMRT1_04340;sertDAR_08700;sertDAR_08701;sertDAR_08702;sertDAR_08703;granDAR_04500
ENSMUSG00000026620	Mark1	841.129	-6.49718	6.25028e-67	-0.836	5.345	granulosa	granDAR_00839;granDAR_00840;granDAR_00841;granDAR_00842
ENSMUSG00000027520	Zdbf2	522.432	5.41273	9.53776e-67	3.127	-1.721	Sertoli	sertSOX9_00030;sertDAR_00490
ENSMUSG00000022587	Ly6e	2605.26	3.12404	2.21101e-66	7.061	3.956	Sertoli
ENSMUSG00000049608	Gpr55	466.116	6.55069	2.72302e-66	4.759	-1.364	Sertoli	sertDMRT1_00248;sertDAR_00685;sertDAR_00686;sertDAR_00687
ENSMUSG00000046722	Cdc42se1	2309.12	2.97549	5.2432e-66	7.092	4.132	Sertoli	sertDMRT1_01767;sertDMRT1_01768;sertSOX9_00246;sertDAR_03852
ENSMUSG00000039936	Pik3cd	774.927	-4.55716	8.37099e-66	0.156	4.702	granulosa	sertDMRT1_02642;sertDAR_05733;granDAR_02931;granDAR_02932;granDAR_02933;granDAR_02934
ENSMUSG00000031596	Slc7a2	902.773	3.5019	9.0359e-66	4.309	0.883	Sertoli	sertDMRT1_04811;sertDMRT1_04812;sertDAR_09683;sertDAR_09684
ENSMUSG00000031161	Hdac6	3528.91	2.53156	1.56076e-65	6.819	4.295	Sertoli	granDAR_11446
ENSMUSG00000035112	Wnk4	485.688	4.85636	1.79475e-65	4.617	-0.082	Sertoli	granDAR_07015
ENSMUSG00000035493	Tgfbi	445.51	4.51107	2.12578e-65	4.629	0.243	Sertoli	sertDMRT1_07929;sertDMRT1_07930;sertDAR_14595;sertDAR_14596;granDAR_08002
ENSMUSG00000063568	Jazf1	506.619	4.20411	2.22847e-65	5.373	1.217	Sertoli	sertDMRT1_03700;sertDAR_07352;sertDAR_07353;granDAR_03848;granDAR_03849;granDAR_03850;granDAR_03851;granDAR_03852;granDAR_03853
ENSMUSG00000020961	Ston2	1194.13	-3.68491	4.81071e-65	0.661	4.28	granulosa	sertDMRT1_07532;sertDAR_13967;sertDAR_13968;granDAR_07529;granDAR_07530;granDAR_07531;granDAR_07532;granDAR_07533;granDAR_07534;granDAR_07535;granDAR_07536
ENSMUSG00000029287	Tgfbr3	608.207	-5.75281	4.98681e-65	-1.187	4.321	granulosa	sertDMRT1_03140;sertDMRT1_03141;sertDMRT1_03142;sertDMRT1_03143;sertDAR_06609;sertDAR_06610;sertDAR_06611;granDAR_03383;granDAR_03384;granDAR_03385;granDAR_03386;granDAR_03387
ENSMUSG00000046668	Cxxc5	1625.72	2.81307	5.76895e-65	6.692	3.884	Sertoli	sertDMRT1_10200;sertDMRT1_10201;sertSOX9_01271;sertDAR_18359;sertDAR_18360;sertDAR_18361;sertDAR_18362
ENSMUSG00000073411	H2-D1	1477.9	-3.18427	5.82662e-65	3.637	6.813	granulosa
ENSMUSG00000032968	Inha	44337.5	-3.14211	7.15895e-65	9.356	12.521	granulosa	sertDMRT1_00230;sertDMRT1_00231;sertDMRT1_00232;granDAR_00279
ENSMUSG00000038578	Susd1	577.033	-4.64532	9.34144e-65	0.135	4.672	granulosa	sertSOX9_00304;sertDAR_04942;sertDAR_04943;sertDAR_04944;granDAR_02578;granDAR_02579;granDAR_02580;granDAR_02581
ENSMUSG00000030865	Chp2	1766.96	3.10049	1.10896e-64	7.75	4.641	Sertoli	sertDMRT1_04523;sertDMRT1_04524;sertDMRT1_04525;sertDAR_09127;sertDAR_09128;sertDAR_09129
ENSMUSG00000020053	Igf1	942.812	-6.07526	1.59346e-64	-1.313	4.28	granulosa	sertDMRT1_06356;sertDAR_12018;sertDAR_12019;granDAR_06336;granDAR_06337;granDAR_06338
ENSMUSG00000028152	Tspan5	915.916	3.49633	6.8096e-64	4.629	1.202	Sertoli	sertDMRT1_01967;sertDMRT1_01968;sertDMRT1_01969;sertDMRT1_01970;sertDMRT1_01971;sertDMRT1_01972;sertDAR_04272;sertDAR_04273;sertDAR_04274;sertDAR_04275;sertDAR_04276;sertDAR_04277;sertDAR_04278;sertDAR_04279;sertDAR_04280
ENSMUSG00000043323	Fbrsl1	3487.98	2.80298	8.16361e-64	6.317	3.533	Sertoli	sertDMRT1_03164;sertDMRT1_03165;sertDAR_06626;sertDAR_06627;granDAR_03394;granDAR_03395;granDAR_03396
ENSMUSG00000066438	Plekhd1	787.602	-7.08625	9.34221e-64	-1.27	5.437	granulosa	granDAR_07471;granDAR_07472;granDAR_07473;granDAR_07474
ENSMUSG00000055980	Irs1	1092.69	-3.29206	1.06637e-63	1.319	4.57	granulosa	sertDMRT1_00240;sertDAR_00644;granDAR_00312;granDAR_00313;granDAR_00314;granDAR_00315
ENSMUSG00000060985	Tdrd5	631.891	-4.75581	1.36741e-63	-0.321	4.255	granulosa	sertDMRT1_00472;sertDMRT1_00473;sertDAR_01194;sertDAR_01195;granDAR_00662
ENSMUSG00000042121	Ssh1	2276.5	2.57896	2.26061e-63	5.584	3.019	Sertoli	sertDMRT1_03197;sertDMRT1_03198;sertDMRT1_03199;sertDMRT1_03200;sertDMRT1_03201;sertDMRT1_03202;sertDMRT1_03203;sertDMRT1_03204;sertDMRT1_03205;sertSOX9_00417;sertSOX9_00418;sertDAR_06646;sertDAR_06647;sertDAR_06648;sertDAR_06649;sertDAR_06650;granDAR_03415
ENSMUSG00000082536	Gm13456	732.576	-4.51978	3.32739e-63	2.313	6.788	granulosa
ENSMUSG00000024665	Fads2	3959.51	3.1529	3.35258e-63	7.856	4.734	Sertoli	sertDMRT1_10548;sertDMRT1_10549;sertSOX9_01305;sertSOX9_01306;sertDAR_18903;sertDAR_18904;sertDAR_18905;sertDAR_18906
ENSMUSG00000035109	Shc4	403.467	5.12421	3.46183e-63	3.378	-1.332	Sertoli	sertDMRT1_01127;sertDMRT1_01128;sertSOX9_00163;sertDAR_02570;granDAR_01457;granDAR_01458
ENSMUSG00000025283	Sat1	1059.69	3.06503	3.67893e-63	6.218	3.168	Sertoli
ENSMUSG00000020312	Shc2	621.882	7.66884	3.81961e-63	4.629	-2.183	Sertoli	sertDMRT1_06288;sertDMRT1_06289;sertDAR_11944;sertDAR_11945;sertDAR_11946;sertDAR_11947;sertDAR_11948
ENSMUSG00000034875	Nudt19	1209.28	2.86927	4.25779e-63	6.438	3.58	Sertoli	sertDMRT1_04198;sertDMRT1_04199;sertSOX9_00547;sertDAR_08320;sertDAR_08321
ENSMUSG00000034480	Diaph2	1542.39	3.42966	4.5654e-63	4.721	1.36	Sertoli	sertDMRT1_10967;sertDAR_19641;sertDAR_19642;sertDAR_19643;sertDAR_19644;sertDAR_19645;sertDAR_19646;sertDAR_19647
ENSMUSG00000090862	Rps13	1984.78	-2.69936	1.51502e-62	4.431	7.125	granulosa	granDAR_04633;granDAR_04634
ENSMUSG00000029563	Foxp2	651.875	-6.39217	1.55797e-62	-2.305	3.113	granulosa	sertDMRT1_03562;sertDAR_07074;granDAR_03658;granDAR_03659;granDAR_03660;granDAR_03661
ENSMUSG00000038816	Ctnnal1	1627.01	2.69671	1.68496e-62	5.331	2.653	Sertoli	sertDMRT1_02229;sertDMRT1_02230;sertDMRT1_02231;sertDMRT1_02232;sertDMRT1_02233;sertDAR_04913;sertDAR_04914;granDAR_02552
ENSMUSG00000025321	Itgb8	733.07	3.68253	1.96991e-62	3.744	0.195	Sertoli	sertDMRT1_07675;sertDAR_14192;sertDAR_14193;sertDAR_14194;granDAR_07680;granDAR_07681
ENSMUSG00000024818	Slc25a45	459.559	6.05538	2.07112e-62	5.136	-0.665	Sertoli
ENSMUSG00000001156	Mxd1	1539.41	2.85345	3.38e-62	5.383	2.553	Sertoli	sertDMRT1_03821;sertSOX9_00497;sertDAR_07627
ENSMUSG00000020029	Nudt4	6251.71	2.46737	4.54508e-62	8.488	6.027	Sertoli	granDAR_06369
ENSMUSG00000015094	Npdc1	544.205	-4.66555	4.84628e-62	0.287	4.876	granulosa	granDAR_01023
ENSMUSG00000046169	Adamts6	562.903	-5.44713	5.27739e-62	-1.174	3.947	granulosa	sertDAR_14932
ENSMUSG00000036928	Stag3	371.094	5.13346	6.25008e-62	3.791	-1.039	Sertoli
ENSMUSG00000026365	Cfh	4374.7	-11.1551	8.57646e-62	-2.759	6.829	granulosa	granDAR_00569;granDAR_00570
ENSMUSG00000023827	Agpat4	918.942	3.32177	8.90088e-62	6.069	2.776	Sertoli	sertDMRT1_09625;sertDMRT1_09626;sertDMRT1_09627;sertDMRT1_09628;sertDMRT1_09629;sertDMRT1_09630;sertSOX9_01202;sertDAR_17525;sertDAR_17526;sertDAR_17527;sertDAR_17528;sertDAR_17529;sertDAR_17530;sertDAR_17531;sertDAR_17532;granDAR_10198;granDAR_10199
ENSMUSG00000040997	Abhd4	7244.26	3.03727	9.6979e-62	8.722	5.713	Sertoli	sertDMRT1_08384;sertDAR_15457;granDAR_08625
ENSMUSG00000028552	Eps15	2591.3	2.61242	1.14031e-61	6.132	3.53	Sertoli	sertDMRT1_02410;sertDMRT1_02411;sertDAR_05391;sertDAR_05392
ENSMUSG00000042035	Igsf3	1400.81	-3.56924	1.14525e-61	1.495	5.056	granulosa	sertDMRT1_01811;sertDAR_03908;granDAR_02111;granDAR_02112;granDAR_02113
ENSMUSG00000057841	Rpl32	1179.97	-3.08863	1.24216e-61	4.814	7.903	granulosa	granDAR_04118
ENSMUSG00000018238	Gdf9	1280.67	-8.53292	1.3452e-61	-1.093	7.101	granulosa	granDAR_06782
ENSMUSG00000031162	Gata1	538.854	7.06762	1.4089e-61	5.552	-1.143	Sertoli
ENSMUSG00000037035	Inhbb	31811.2	-2.36109	1.52001e-61	8.053	10.414	granulosa	sertDMRT1_00340
ENSMUSG00000008683	Rps15a	2266.43	-2.58893	1.64711e-61	3.504	6.082	granulosa	sertDMRT1_04497;sertDAR_09067
ENSMUSG00000032089	Il10ra	393.582	5.99156	2.87595e-61	4.594	-1.059	Sertoli	sertDAR_10674
ENSMUSG00000022550	Adck5	1143	-3.01413	3.27061e-61	2.937	5.935	granulosa	sertDMRT1_08911;granDAR_09319
ENSMUSG00000031613	Hpgd	573.409	-4.73462	3.31945e-61	1.455	6.158	granulosa	granDAR_04952
ENSMUSG00000043251	Exoc3l	450.577	4.2562	3.6197e-61	4.665	0.492	Sertoli	sertDMRT1_05049;sertDAR_10154
ENSMUSG00000043496	Tril	548.765	-5.54423	4.22875e-61	-0.823	4.45	granulosa	sertDMRT1_03706;sertDAR_07362;granDAR_03857;granDAR_03858
ENSMUSG00000039470	Zdhhc2	1166.72	3.36739	7.78015e-61	5.393	2.034	Sertoli	sertDMRT1_04806;sertDMRT1_04807;sertDMRT1_04808;sertDMRT1_04809;sertDMRT1_04810;sertDAR_09679;sertDAR_09680;sertDAR_09681;sertDAR_09682;granDAR_04900
ENSMUSG00000030283	St8sia1	413.815	4.5354	9.75626e-61	3.222	-1.001	Sertoli	sertDMRT1_04027;sertDMRT1_04028;sertDMRT1_04029;sertDMRT1_04030;sertDAR_08096;sertDAR_08097;sertDAR_08098;sertDAR_08099;sertDAR_08100;granDAR_04273
ENSMUSG00000024812	Tjp2	1304.62	2.81728	1.02914e-60	5.334	2.535	Sertoli	sertDMRT1_10598;sertDMRT1_10599;sertDMRT1_10600;sertDMRT1_10601;sertDMRT1_10602;sertSOX9_01317;sertDAR_19003;sertDAR_19004;sertDAR_19005;sertDAR_19006
ENSMUSG00000045092	S1pr1	388.901	5.19488	1.0797e-60	4.762	-0.282	Sertoli	sertDAR_04028;sertDAR_04029;sertDAR_04030
ENSMUSG00000052302	Tbc1d30	839.204	3.48361	1.23213e-60	4.642	1.21	Sertoli	sertDMRT1_06534;sertDMRT1_06535;sertDAR_12326;sertDAR_12327;sertDAR_12328;granDAR_06532;granDAR_06533
ENSMUSG00000074364	Ehd2	612.321	-4.30497	1.37567e-60	0.437	4.63	granulosa	sertDAR_08193;sertDAR_08194
ENSMUSG00000003500	Impdh1	565.727	-4.59016	1.70657e-60	0.645	5.167	granulosa	granDAR_03728;granDAR_03729
ENSMUSG00000024299	Adamts10	1510.2	-3.29547	3.1292e-60	1.905	5.175	granulosa	granDAR_10343
ENSMUSG00000025324	Atp10a	523.83	-5.09084	3.23247e-60	-0.557	4.314	granulosa	sertDAR_08492;sertDAR_08493;granDAR_04430;granDAR_04431;granDAR_04432;granDAR_04433
ENSMUSG00000031523	Dlc1	623.536	-3.78686	3.83833e-60	-0.464	3.127	granulosa	sertSOX9_00626;sertDAR_09667;sertDAR_09668;granDAR_04874;granDAR_04875;granDAR_04876;granDAR_04877;granDAR_04878;granDAR_04879;granDAR_04880;granDAR_04881
ENSMUSG00000021823	Vcl	4840.43	2.40003	4.05057e-60	6.76	4.368	Sertoli	sertDMRT1_08260;sertDMRT1_08261;sertDMRT1_08262;sertDMRT1_08263;sertDAR_15181;sertDAR_15182;sertDAR_15183;sertDAR_15184;sertDAR_15185;sertDAR_15186
ENSMUSG00000057863	Rpl36	2979.18	-2.70123	4.56024e-60	7.814	10.523	granulosa
ENSMUSG00000046999	1110032F04Rik	848.945	-4.93857	5.12508e-60	1.244	6.061	granulosa
ENSMUSG00000013698	Pea15a	1651.83	3.15338	5.58519e-60	6.378	3.247	Sertoli	sertDMRT1_00546;sertDAR_01368;granDAR_00757
ENSMUSG00000079435	Rpl36a	1216.17	-3.25167	1.34196e-59	3.919	7.182	granulosa
ENSMUSG00000064339	mt-Rnr2	16982.4	2.28314	1.5722e-59	10.924	8.64	Sertoli
ENSMUSG00000072235	Tuba1a	2594.72	2.55976	1.79897e-59	8.066	5.512	Sertoli	sertDMRT1_09131;sertDMRT1_09132;sertDMRT1_09133;sertDMRT1_09134;sertDAR_16695
ENSMUSG00000037126	Psd	534.263	-5.2381	1.97871e-59	-1.017	3.893	granulosa	sertDAR_19202;granDAR_11355;granDAR_11356
ENSMUSG00000067786	Nnat	1392.9	-3.25111	2.09564e-59	3.99	7.219	granulosa	granDAR_01623
ENSMUSG00000001870	Ltbp1	1962.44	-2.85932	2.17318e-59	2.302	5.138	granulosa	sertDMRT1_10001;sertDMRT1_10002;sertDMRT1_10003;sertDAR_18009;sertDAR_18010;sertDAR_18011;sertDAR_18012;sertDAR_18013;sertDAR_18014;sertDAR_18015;sertDAR_18016;sertDAR_18017;granDAR_10563;granDAR_10564;granDAR_10565;granDAR_10566
ENSMUSG00000041995	Zbed3	2241.11	-2.52271	2.24278e-59	5.027	7.546	granulosa	granDAR_08182;granDAR_08183
ENSMUSG00000004105	Angptl2	1022.42	-3.25497	2.75306e-59	1.775	5.011	granulosa	sertDMRT1_00798;sertSOX9_00121;sertDAR_01822;granDAR_01079;granDAR_01080
ENSMUSG00000029780	Nt5c3	750.372	3.18518	4.83906e-59	5.121	1.968	Sertoli	sertDMRT1_03734;sertDAR_07411;sertDAR_07412
ENSMUSG00000020900	Myh10	2006.86	-3.13357	6.26254e-59	2.105	5.235	granulosa	granDAR_06874
ENSMUSG00000017400	Stac2	350.629	5.71454	6.26254e-59	4.586	-0.849	Sertoli	sertDAR_13120;granDAR_06989
ENSMUSG00000018001	Cyth3	2182.31	2.54401	7.89267e-59	5.431	2.904	Sertoli	sertDMRT1_03467;sertDMRT1_03468;sertSOX9_00457;sertDAR_06908;sertDAR_06909
ENSMUSG00000061787	Rps17	3502.58	-2.72084	2.81746e-58	6.294	9.025	granulosa
ENSMUSG00000083307	AA414768	435.296	4.10723	2.81746e-58	6.155	2.085	Sertoli	sertDAR_19362
ENSMUSG00000019990	Pde7b	577.682	-4.18146	4.73305e-58	-0.689	3.274	granulosa	sertDAR_11496;sertDAR_11497;granDAR_05985;granDAR_05986;granDAR_05987;granDAR_05988;granDAR_05989;granDAR_05990
ENSMUSG00000028184	Adgrl2	1859.34	2.79435	6.21992e-58	4.64	1.887	Sertoli	sertDMRT1_02018;sertDMRT1_02019;sertDMRT1_02020;sertDMRT1_02021;sertDAR_04366;sertDAR_04367;sertDAR_04368;sertDAR_04369;sertDAR_04370;sertDAR_04371;sertDAR_04372
ENSMUSG00000002489	Tiam1	1924.45	2.66654	9.41139e-58	5.178	2.528	Sertoli	sertDMRT1_09483;sertDMRT1_09484;sertDMRT1_09485;sertDMRT1_09486;sertDMRT1_09487;sertSOX9_01177;sertSOX9_01178;sertSOX9_01179;sertDAR_17383;sertDAR_17384;sertDAR_17385;sertDAR_17386;sertDAR_17387;sertDAR_17388;sertDAR_17389;sertDAR_17390;sertDAR_17391;sertDAR_17392;sertDAR_17393;sertDAR_17394;sertDAR_17395;sertDAR_17396;sertDAR_17397;sertDAR_17398;sertDAR_17399;sertDAR_17400;sertDAR_17401;sertDAR_…
ENSMUSG00000073910	Mob3b	357.617	4.56482	1.26371e-57	3.606	-0.715	Sertoli	sertDMRT1_02143;sertDMRT1_02144;sertDMRT1_02145;sertDAR_04738;sertDAR_04739;sertDAR_04740;sertDAR_04741;sertDAR_04742;sertDAR_04743;sertDAR_04744;sertDAR_04745;sertDAR_04746
ENSMUSG00000054150	Syne3	400.083	4.11981	1.2894e-57	3.905	-0.065	Sertoli	sertDMRT1_07581;sertSOX9_00970;sertDAR_14059;granDAR_07609;granDAR_07610;granDAR_07611;granDAR_07612
ENSMUSG00000026748	Plxdc2	1761.27	-3.10727	1.31172e-57	2.535	5.626	granulosa	sertDMRT1_00718;sertDAR_01688;sertDAR_01689;sertDAR_01690;granDAR_01006;granDAR_01007;granDAR_01008;granDAR_01009
ENSMUSG00000026628	Atf3	1495.75	3.20913	1.40178e-57	7.074	3.896	Sertoli	sertDMRT1_00649;granDAR_00886
ENSMUSG00000032724	Abtb2	812.714	3.25108	1.44353e-57	4.735	1.528	Sertoli	sertDMRT1_01024;sertDMRT1_01025;sertDMRT1_01026;sertDMRT1_01027;sertDMRT1_01028;sertDMRT1_01029;sertSOX9_00147;sertDAR_02357;sertDAR_02358;sertDAR_02359;sertDAR_02360;sertDAR_02361;sertDAR_02362;sertDAR_02363;sertDAR_02364;sertDAR_02365;sertDAR_02366;sertDAR_02367;sertDAR_02368;sertDAR_02369;sertDAR_02370;granDAR_01367;granDAR_01368
ENSMUSG00000092035	Peg10	4138.76	2.36205	1.55618e-57	6.827	4.468	Sertoli	sertDAR_07009
ENSMUSG00000024501	Dpysl3	994.806	-3.53863	1.70052e-57	1.392	4.923	granulosa	sertDAR_18420;granDAR_10913
ENSMUSG00000009092	Derl3	1367.81	-3.24363	1.75718e-57	3.827	7.079	granulosa	sertSOX9_00789;granDAR_06267
ENSMUSG00000021365	Nedd9	3229.56	2.59329	2.57707e-57	6.565	3.979	Sertoli	sertSOX9_00992;sertSOX9_00993;sertSOX9_00994;sertDAR_14483;sertDAR_14484;sertDAR_14485;sertDAR_14486;granDAR_07871;granDAR_07872;granDAR_07873;granDAR_07874
ENSMUSG00000024091	Vapa	2720.29	2.37666	2.72661e-57	7.157	4.784	Sertoli	sertDMRT1_09911;sertDAR_17884;sertDAR_17885
ENSMUSG00000031320	Rps4x	4797.94	-2.43663	3.26289e-57	6.642	9.082	granulosa
ENSMUSG00000019978	Epb41l2	4040.54	2.33497	3.33534e-57	5.959	3.634	Sertoli	sertDMRT1_06007;sertDMRT1_06008;sertDMRT1_06009;sertDAR_11540;sertDAR_11541;sertDAR_11542;sertDAR_11543;sertDAR_11544;sertDAR_11545;granDAR_06043
ENSMUSG00000041390	Mdfic	1826.49	-3.18925	3.51324e-57	2.403	5.597	granulosa	sertDAR_07075;sertDAR_07076;granDAR_03664;granDAR_03665;granDAR_03666;granDAR_03667
ENSMUSG00000032501	Trib1	484.091	3.65709	3.51324e-57	3.979	0.424	Sertoli	sertDMRT1_08854;sertSOX9_01098;sertDAR_16337;sertDAR_16338;sertDAR_16339;granDAR_09245
ENSMUSG00000046805	Mpeg1	727.604	3.6048	3.67284e-57	5.075	1.511	Sertoli	sertDMRT1_10557;sertDAR_18924;sertDAR_18925
ENSMUSG00000057193	Slc44a2	3675.09	2.46191	3.84743e-57	6.287	3.838	Sertoli	sertDMRT1_05329;sertDMRT1_05330;sertDMRT1_05331;sertDMRT1_05332;sertDMRT1_05333;sertDMRT1_05334;sertDAR_10479;sertDAR_10480;sertDAR_10481;sertDAR_10482;granDAR_05469;granDAR_05470
ENSMUSG00000023088	Abcc1	1794.85	2.51635	4.14688e-57	4.472	1.986	Sertoli	sertDMRT1_09242;sertDMRT1_09243;sertDMRT1_09244;sertDAR_16823;sertDAR_16824;sertDAR_16825
ENSMUSG00000050666	Vstm4	526.237	3.54976	6.47206e-57	5.271	1.761	Sertoli	sertDMRT1_08319;sertDMRT1_08320;sertDAR_15299;sertDAR_15300;sertDAR_15301;sertDAR_15302
ENSMUSG00000041117	Ccdc8	824.193	-3.40339	7.02843e-57	1.723	5.098	granulosa	sertDAR_08206;granDAR_04361
ENSMUSG00000019775	Rgs17	390.693	4.31429	1.11617e-56	3.3	-0.76	Sertoli	sertDMRT1_05912;sertDMRT1_05913;sertDAR_11372;sertDAR_11373;sertDAR_11374
ENSMUSG00000041096	Tspyl2	3191.15	2.46623	1.28569e-56	7.706	5.245	Sertoli	granDAR_11707
ENSMUSG00000028337	Coro2a	353.676	5.57213	1.45119e-56	3.553	-1.549	Sertoli	sertDAR_04817;sertDAR_04818;sertDAR_04819
ENSMUSG00000030824	Nucb1	1510.57	-2.68976	1.90286e-56	2.455	5.124	granulosa	sertSOX9_00549;granDAR_04401
ENSMUSG00000039960	Rhou	1799.53	2.78089	2.24528e-56	6.495	3.711	Sertoli	sertDMRT1_05206;sertDMRT1_05207;sertDAR_10307;granDAR_05347
ENSMUSG00000047996	Prrg1	672.138	3.32168	2.38184e-56	3.534	0.309	Sertoli	sertDMRT1_10936;sertDAR_19538;sertDAR_19539
ENSMUSG00000021895	Arhgef3	1432.96	3.04653	2.94573e-56	5.948	2.898	Sertoli	sertDMRT1_08286;sertDMRT1_08287;sertDMRT1_08288;sertSOX9_01041;sertDAR_15227;sertDAR_15228;sertDAR_15229;sertDAR_15230;sertDAR_15231;sertDAR_15232;sertDAR_15233;sertDAR_15234;sertDAR_15235;sertDAR_15236;sertDAR_15237;sertDAR_15238;sertDAR_15239;granDAR_08513;granDAR_08514;granDAR_08515;granDAR_08516
ENSMUSG00000051455	Meioc	572.539	7.7946	3.00797e-56	4.743	-2.276	Sertoli
ENSMUSG00000032431	Crtap	540.231	-3.87302	3.90731e-56	2.122	5.963	granulosa
ENSMUSG00000039208	Metrnl	628.423	-6.86021	4.0745e-56	-0.266	6.423	granulosa	sertDMRT1_07221
ENSMUSG00000029860	Zyx	4232.46	2.4959	4.08242e-56	7.183	4.692	Sertoli	sertDMRT1_03661;sertDMRT1_03662;sertSOX9_00476;sertDAR_07280;sertDAR_07281;sertDAR_07282;granDAR_03805
ENSMUSG00000022346	Myc	973.972	-3.23565	4.39207e-56	2.906	6.146	granulosa	sertDAR_16354
ENSMUSG00000062542	Syt9	348.101	5.81855	4.82475e-56	4.238	-1.306	Sertoli	sertDMRT1_04446;sertSOX9_00583;sertDAR_08946;sertDAR_08947;sertDAR_08948;sertDAR_08949;sertDAR_08950;sertDAR_08951
ENSMUSG00000037992	Rara	1018.47	2.89846	5.86679e-56	5.489	2.613	Sertoli	sertDMRT1_07034;sertDMRT1_07035;sertDMRT1_07036;sertDMRT1_07037;sertDMRT1_07038;sertDMRT1_07039;sertDMRT1_07040;sertSOX9_00880;granDAR_06997
ENSMUSG00000044026	Slc35g1	1360.51	2.63302	6.69504e-56	5.785	3.167	Sertoli	sertDMRT1_10686;sertDMRT1_10687;sertDMRT1_10688;sertDAR_19135;sertDAR_19136
ENSMUSG00000044647	Csrnp3	762.257	-3.63459	8.05716e-56	0.109	3.653	granulosa	sertDMRT1_00896;sertDAR_02065;sertDAR_02066;sertDAR_02067;sertDAR_02068;sertDAR_02069;granDAR_01217;granDAR_01218;granDAR_01219;granDAR_01220;granDAR_01221;granDAR_01222;granDAR_01223;granDAR_01224;granDAR_01225
ENSMUSG00000028763	Hspg2	3070.56	-2.78964	8.30294e-56	2.539	5.307	granulosa	sertDAR_05610;sertDAR_05611;granDAR_02868;granDAR_02869;granDAR_02870
ENSMUSG00000055717	Slain1	1063.08	2.82852	8.32101e-56	5.953	3.14	Sertoli	sertDMRT1_08597;sertDMRT1_08598;sertDMRT1_08599;sertDMRT1_08600;sertDAR_15765;sertDAR_15766;sertDAR_15767;sertDAR_15768
ENSMUSG00000024736	Tmem132a	1327.79	-2.80762	9.33113e-56	3.008	5.803	granulosa	sertDMRT1_10553
ENSMUSG00000049690	Nckap5	558.277	3.86484	1.13503e-55	3.244	-0.445	Sertoli	sertDMRT1_00347;sertSOX9_00057;sertDAR_00930;sertDAR_00931;sertDAR_00932;sertDAR_00933;sertDAR_00934;sertDAR_00935;sertDAR_00936;sertDAR_00937;sertDAR_00938;sertDAR_00939;granDAR_00464
ENSMUSG00000057706	Mex3b	1570.08	2.79308	1.29606e-55	6.479	3.689	Sertoli	sertDMRT1_04362;sertDMRT1_04363;granDAR_04523
ENSMUSG00000024538	Ppic	566.615	-3.70798	1.75822e-55	2.67	6.357	granulosa	sertDMRT1_10258;granDAR_10952
ENSMUSG00000048388	Fam171b	551.492	-4.38442	2.41729e-55	0.05	4.319	granulosa	granDAR_01304
ENSMUSG00000026482	Rgl1	989.425	2.99851	2.48679e-55	4.802	1.827	Sertoli	sertDMRT1_00446;sertDMRT1_00447;sertDMRT1_00448;sertDMRT1_00449;sertDMRT1_00450;sertDMRT1_00451;sertDMRT1_00452;sertDMRT1_00453;sertSOX9_00074;sertSOX9_00075;sertDAR_01143;sertDAR_01144;sertDAR_01145;sertDAR_01146;sertDAR_01147;sertDAR_01148;sertDAR_01149;sertDAR_01150;granDAR_00629;granDAR_00630;granDAR_00631;granDAR_00632
ENSMUSG00000028698	Pik3r3	886.798	3.03189	2.81402e-55	5.024	2.026	Sertoli	sertDAR_05456
ENSMUSG00000024087	Cyp1b1	1887.64	-9.67938	3.26472e-55	-2.426	6.141	granulosa	sertDMRT1_10018;sertDMRT1_10019;sertDMRT1_10020;sertDAR_18063;granDAR_10590;granDAR_10591
ENSMUSG00000036036	Zfp57	465.301	-5.63062	4.13764e-55	-0.668	4.722	granulosa	sertDAR_17686
ENSMUSG00000045672	Col27a1	472.617	-4.56986	5.40015e-55	-1.283	2.945	granulosa	sertDAR_04989;sertDAR_04990;sertDAR_04991;sertDAR_04992;granDAR_02589;granDAR_02590;granDAR_02591
ENSMUSG00000044456	Rin3	513.901	3.53552	5.69054e-55	3.925	0.487	Sertoli	sertDMRT1_07564;sertDMRT1_07565;sertDMRT1_07566;sertDMRT1_07567;sertDMRT1_07568;sertSOX9_00966;sertDAR_14036;sertDAR_14037;sertDAR_14038;sertDAR_14039;granDAR_07590;granDAR_07591
ENSMUSG00000048249	Crebrf	1544.57	2.6655	7.08283e-55	5.091	2.444	Sertoli	sertDMRT1_09701;sertSOX9_01213;sertDAR_17606
ENSMUSG00000048027	Rgmb	1116.24	2.70961	1.25494e-54	4.789	2.109	Sertoli	sertDMRT1_09656;sertDMRT1_09657;sertDMRT1_09658;sertSOX9_01205;sertDAR_17552;sertDAR_17553;sertDAR_17554;granDAR_10239
ENSMUSG00000025130	P4hb	8642.93	-2.1524	1.29269e-54	6.921	9.072	granulosa	sertDMRT1_07207;granDAR_07147
ENSMUSG00000023905	Tnfrsf12a	725.78	3.04026	1.29269e-54	6.193	3.168	Sertoli	sertDMRT1_09664
ENSMUSG00000047547	Cltb	877.166	3.25686	1.57352e-54	5.145	1.932	Sertoli	sertDMRT1_07896;sertDMRT1_07897;sertDAR_14582;sertDAR_14583;granDAR_07986;granDAR_07987
ENSMUSG00000040363	Bcor	611.217	-3.86077	1.65336e-54	0.114	3.85	granulosa	granDAR_11474;granDAR_11475;granDAR_11476;granDAR_11477;granDAR_11478;granDAR_11479;granDAR_11480;granDAR_11481
ENSMUSG00000029840	Mtpn	4924.79	2.18745	1.72768e-54	7.799	5.614	Sertoli	sertDMRT1_03628
ENSMUSG00000030782	Tgfb1i1	814.328	-7.7236	1.97531e-54	-2.008	4.988	granulosa	granDAR_04659;granDAR_04660
ENSMUSG00000039168	Dap	1124.4	-2.86611	2.24758e-54	3.948	6.81	granulosa	sertDAR_16120;sertDAR_16121;granDAR_09080
ENSMUSG00000061411	Nol4l	1237.55	2.63475	2.27074e-54	4.684	2.079	Sertoli	sertDMRT1_01249;sertDMRT1_01250;sertDAR_02867;sertDAR_02868;granDAR_01594;granDAR_01595
ENSMUSG00000019996	Map7	978.53	2.89793	2.28023e-54	4.574	1.71	Sertoli	sertDMRT1_05971;sertDMRT1_05972;sertDMRT1_05973;sertDMRT1_05974;sertDMRT1_05975;sertDAR_11492;sertDAR_11493;sertDAR_11494;sertDAR_11495;granDAR_05982;granDAR_05983
ENSMUSG00000014592	Camta1	1165.4	-3.81547	3.04936e-54	0.329	3.991	granulosa	sertDMRT1_02652;sertDMRT1_02653;sertDMRT1_02654;sertDMRT1_02655;sertDAR_05742;sertDAR_05743;sertDAR_05744;sertDAR_05745;granDAR_02951;granDAR_02952;granDAR_02953;granDAR_02954
ENSMUSG00000023886	Smoc2	489.061	-5.90226	3.59549e-54	-1.512	3.921	granulosa	sertDMRT1_09645;sertDAR_17544;granDAR_10220;granDAR_10221;granDAR_10222;granDAR_10223;granDAR_10224;granDAR_10225;granDAR_10226;granDAR_10227;granDAR_10228
ENSMUSG00000024644	Cndp2	1565.47	-2.64833	4.80332e-54	3.479	6.117	granulosa	sertDMRT1_10480;granDAR_11197
ENSMUSG00000037681	Esyt3	568.848	3.46989	1.01513e-53	4.005	0.606	Sertoli	sertDMRT1_05732;sertDMRT1_05733;sertDAR_11118;sertDAR_11119;sertDAR_11120;granDAR_05786;granDAR_05787
ENSMUSG00000044628	Rnf208	325.391	5.50029	1.06138e-53	5.696	0.319	Sertoli	sertDMRT1_00738
ENSMUSG00000030761	Myo7a	2138.33	3.51247	2.52901e-53	5.598	2.053	Sertoli	sertDMRT1_04404;sertSOX9_00576;sertDAR_08846;sertDAR_08847;sertDAR_08848;sertDAR_08849;sertDAR_08850;granDAR_04567;granDAR_04568;granDAR_04569
ENSMUSG00000027583	Zbtb46	961.521	2.93004	3.27341e-53	4.452	1.558	Sertoli	sertDMRT1_01442;sertDMRT1_01443;sertDAR_03140;sertDAR_03141;granDAR_01755
ENSMUSG00000062175	Tgif2	1236.55	2.92744	3.73405e-53	5.957	3.04	Sertoli	sertDMRT1_01280;sertDMRT1_01281;sertDMRT1_01282;sertSOX9_00181;granDAR_01617
ENSMUSG00000033578	Tmem35a	1755.42	3.14955	4.15255e-53	7.468	4.335	Sertoli	sertDAR_19654;granDAR_11644
ENSMUSG00000035184	Fam124a	316.58	5.72692	4.40558e-53	3.951	-1.372	Sertoli	sertDMRT1_08439;sertDAR_15504;sertDAR_15505
ENSMUSG00000062604	Srpk2	2633.13	2.30522	5.00598e-53	5.108	2.819	Sertoli	sertDMRT1_02747;sertDMRT1_02748;sertSOX9_00384;sertDAR_05923;sertDAR_05924;sertDAR_05925;sertDAR_05926
ENSMUSG00000025875	Tspan17	350.433	5.00886	5.18426e-53	5.467	0.572	Sertoli	sertDMRT1_07901;sertSOX9_01005;sertDAR_14585
ENSMUSG00000061731	Ext1	2512.25	-2.70201	6.13249e-53	3.187	5.874	granulosa	sertDMRT1_08817;sertDMRT1_08818;sertSOX9_01093;sertDAR_16269;sertDAR_16270;sertDAR_16271;sertDAR_16272;granDAR_09187;granDAR_09188;granDAR_09189
ENSMUSG00000046807	Lrrc75b	847.437	9.01283	8.38979e-53	5.315	-2.524	Sertoli	sertDMRT1_06252;sertSOX9_00788;sertDAR_11910
ENSMUSG00000034957	Cebpa	630.656	-3.37384	1.0482e-52	2.227	5.577	granulosa	sertDMRT1_04195
ENSMUSG00000050248	Evc2	1085.04	-3.19723	1.12864e-52	2.014	5.192	granulosa	sertDMRT1_02836;granDAR_03117
ENSMUSG00000027966	Col11a1	557.428	-6.68466	2.16912e-52	-2.381	3.253	granulosa
ENSMUSG00000043079	Synpo	5470.91	-2.14646	2.28756e-52	4.535	6.676	granulosa	sertDMRT1_10295;sertDAR_18555;sertDAR_18556;sertDAR_18557;sertDAR_18558;granDAR_11014;granDAR_11015
ENSMUSG00000032518	Rpsa	2902.97	-2.52456	2.34371e-52	4.883	7.413	granulosa
ENSMUSG00000008682	Rpl10	4544.39	-2.2475	2.54471e-52	6.393	8.641	granulosa	granDAR_11577
ENSMUSG00000027784	Ppm1l	2281.54	2.62673	2.55526e-52	5.347	2.744	Sertoli	sertDMRT1_01654;sertDMRT1_01655;sertDMRT1_01656;sertDMRT1_01657;sertDMRT1_01658;sertSOX9_00236;sertDAR_03665;sertDAR_03666;sertDAR_03667;sertDAR_03668;sertDAR_03669;sertDAR_03670;granDAR_01986;granDAR_01987
ENSMUSG00000000861	Bcl11a	529.21	-6.41775	2.67953e-52	-2.342	3.125	granulosa	granDAR_06663;granDAR_06664
ENSMUSG00000030257	Srgap3	2465.68	3.34525	2.80749e-52	5.638	2.266	Sertoli	sertDMRT1_03890;sertDMRT1_03891;sertDMRT1_03892;sertDMRT1_03893;sertDMRT1_03894;sertDAR_07832;sertDAR_07833;sertDAR_07834;sertDAR_07835;granDAR_04092;granDAR_04093;granDAR_04094;granDAR_04095;granDAR_04096
ENSMUSG00000075254	Heg1	954.526	-3.34219	3.51813e-52	0.611	3.907	granulosa	sertDMRT1_09354;sertDMRT1_09355;sertDAR_16973;granDAR_09731
ENSMUSG00000032796	Lama1	3959.59	-2.4762	4.08793e-52	3.775	6.236	granulosa	sertDMRT1_09948;sertDMRT1_09949;sertDMRT1_09950;sertDAR_17921;sertDAR_17922;sertDAR_17923;granDAR_10524;granDAR_10525;granDAR_10526;granDAR_10527;granDAR_10528
ENSMUSG00000022894	Adamts5	499.559	-5.40757	5.8042e-52	-1.587	3.288	granulosa	granDAR_09975;granDAR_09976
ENSMUSG00000006333	Rps9	3530.54	-2.28317	6.46517e-52	5.703	7.986	granulosa
ENSMUSG00000040111	Gramd1b	4706.69	-2.34304	6.46517e-52	4.019	6.361	granulosa	sertDMRT1_05384;sertDMRT1_05385;sertDAR_10639;granDAR_05517;granDAR_05518;granDAR_05519;granDAR_05520;granDAR_05521
ENSMUSG00000032898	Fbxo21	3300.7	2.28928	8.20785e-52	6.752	4.47	Sertoli	sertDMRT1_03256;sertDMRT1_03257;sertDMRT1_03258;sertDMRT1_03259;sertDAR_06685;sertDAR_06686;sertDAR_06687;granDAR_03449
ENSMUSG00000049044	Rapgef4	688.586	-7.21669	9.57745e-52	-1.997	4.464	granulosa	sertDMRT1_00938;sertDMRT1_00939;sertDMRT1_00940;sertDMRT1_00941;sertDAR_02140;sertDAR_02141;sertDAR_02142;sertDAR_02143;granDAR_01242;granDAR_01243;granDAR_01244;granDAR_01245;granDAR_01246
ENSMUSG00000027463	Slc52a3	2598.13	11.4375	1.20093e-51	7.659	-2.523	Sertoli	sertDMRT1_01226;sertDMRT1_01227;sertDAR_02839;sertDAR_02840;sertDAR_02841;sertDAR_02842;sertDAR_02843;sertDAR_02844
ENSMUSG00000022843	Clcn2	1583.28	2.52601	1.22325e-51	5.611	3.102	Sertoli	sertDMRT1_09262;sertDMRT1_09263;sertDMRT1_09264;sertDMRT1_09265;granDAR_09640
ENSMUSG00000047777	Phf13	4744.18	2.24141	1.86793e-51	8.059	5.818	Sertoli	sertDMRT1_02657;sertDMRT1_02658;sertSOX9_00372;granDAR_02955
ENSMUSG00000079020	Slc45a4	3433.04	2.29058	1.88517e-51	6.198	3.917	Sertoli	sertDAR_16469;granDAR_09297;granDAR_09298;granDAR_09299;granDAR_09300
ENSMUSG00000021054	Sgpp1	1958.45	2.35632	2.20611e-51	5.986	3.639	Sertoli	granDAR_07418
ENSMUSG00000055053	Nfic	3015	2.38227	2.24084e-51	6.377	4.006	Sertoli	sertDMRT1_06317;sertDMRT1_06318;sertSOX9_00793;sertDAR_11963
ENSMUSG00000026676	Ccdc3	744.858	-7.59527	2.51452e-51	-1.274	5.913	granulosa	granDAR_00931;granDAR_00932;granDAR_00933;granDAR_00934;granDAR_00935;granDAR_00936
ENSMUSG00000004951	Hspb1	629.996	3.46152	3.01026e-51	6.918	3.485	Sertoli	sertDMRT1_03404;sertDAR_06840;sertDAR_06841
ENSMUSG00000041577	Prelp	551.35	4.06007	3.36675e-51	4.939	0.986	Sertoli	sertDMRT1_00381;granDAR_00508
ENSMUSG00000070644	Etnk2	2318.14	3.22246	4.53861e-51	6.638	3.397	Sertoli	sertDMRT1_00374;sertDMRT1_00375;sertSOX9_00063;granDAR_00502;granDAR_00503
ENSMUSG00000056501	Cebpb	414.503	-4.39785	7.78878e-51	1.497	5.846	granulosa	sertDMRT1_01348;sertDMRT1_01349;granDAR_01701
ENSMUSG00000059248	2021-09-09	3449.54	2.29228	9.06919e-51	6.369	4.084	Sertoli	sertDMRT1_07180;sertDMRT1_07181;sertDMRT1_07182;sertDMRT1_07183;sertDMRT1_07184;sertSOX9_00901;sertDAR_13267;sertDAR_13268;sertDAR_13269
ENSMUSG00000032323	Cyp11a1	783.546	-7.40652	1.02626e-50	-1.736	5.085	granulosa	sertDMRT1_05503;sertSOX9_00712;sertDAR_10750;granDAR_05614
ENSMUSG00000031133	Arhgef6	415.15	-5.46565	1.03319e-50	-1.59	3.386	granulosa	granDAR_11557
ENSMUSG00000067235	H2-Q10	443.426	4.64564	1.07849e-50	4.382	-0.087	Sertoli	sertDMRT1_09795;sertDAR_17667;sertDAR_17668
ENSMUSG00000016918	Sulf1	552.041	3.36904	1.17935e-50	3.289	0.058	Sertoli	sertDMRT1_00016;sertSOX9_00007;sertDAR_00086;sertDAR_00087;sertDAR_00088;sertDAR_00089;sertDAR_00090;sertDAR_00091;sertDAR_00092
ENSMUSG00000032020	Ubash3b	459.156	-4.98026	1.265e-50	-1.047	3.733	granulosa	sertDMRT1_05389;sertDMRT1_05390;sertDAR_10645;granDAR_05523;granDAR_05524;granDAR_05525;granDAR_05526
ENSMUSG00000036395	Glb1l2	326.907	4.29014	1.43869e-50	2.926	-1.053	Sertoli	sertDMRT1_05352;sertDAR_10526;sertDAR_10527;sertDAR_10528
ENSMUSG00000032816	Igdcc4	414.786	-4.90481	1.59914e-50	-1.299	3.218	granulosa	sertDMRT1_05572;sertDAR_10786;sertDAR_10787;sertDAR_10788;sertDAR_10789;granDAR_05658
ENSMUSG00000015217	Hmgb3	2236.43	2.38095	1.73368e-50	7.518	5.138	Sertoli	sertDAR_19512;sertDAR_19513;sertDAR_19514
ENSMUSG00000029778	Adcyap1r1	344.676	4.80708	1.76093e-50	3.455	-1.047	Sertoli	sertDAR_07391;sertDAR_07392;sertDAR_07393;sertDAR_07394;sertDAR_07395;granDAR_03877
ENSMUSG00000022025	Cnmd	1431.15	-9.27944	1.84373e-50	-1.424	7.402	granulosa
ENSMUSG00000004558	Ndrg2	428.564	-4.41531	2.83762e-50	0.413	4.718	granulosa
ENSMUSG00000047446	Arl4a	1146.48	2.60741	3.78592e-50	4.808	2.223	Sertoli	sertDMRT1_07330;sertDMRT1_07331;sertDAR_13569;sertDAR_13570;sertDAR_13571;sertDAR_13572
ENSMUSG00000026832	Cytip	506.194	7.90152	3.86885e-50	4.032	-2.571	Sertoli	sertDMRT1_00860;sertDMRT1_00861;sertDMRT1_00862;sertSOX9_00131;sertDAR_01984
ENSMUSG00000042246	Tmc7	332.942	6.05566	4.32237e-50	3.625	-1.818	Sertoli	sertDAR_09072;sertDAR_09073
ENSMUSG00000013584	Aldh1a2	562.438	3.99171	5.08781e-50	5.634	1.725	Sertoli	sertDAR_10819
ENSMUSG00000022636	Alcam	525.973	3.36084	5.33558e-50	3.886	0.602	Sertoli	sertDAR_17144;granDAR_09842;granDAR_09843;granDAR_09844
ENSMUSG00000032966	Fkbp1a	4231.82	2.35778	5.41953e-50	7.64	5.292	Sertoli	sertDMRT1_01224;sertDAR_02831;sertDAR_02832;sertDAR_02833
ENSMUSG00000055917	Zfp277	693.252	-3.33262	6.16649e-50	0.28	3.498	granulosa	sertDAR_13575;granDAR_07307;granDAR_07308;granDAR_07309;granDAR_07310;granDAR_07311
ENSMUSG00000015533	Itga2	1049.24	-8.6074	7.1359e-50	-2.457	5.005	granulosa	sertSOX9_01032;sertDAR_15045;granDAR_08361;granDAR_08362;granDAR_08363;granDAR_08364
ENSMUSG00000030089	Slc41a3	449.167	3.75233	8.90627e-50	4.969	1.265	Sertoli	sertDMRT1_03834;sertDAR_07659;sertDAR_07660;sertDAR_07661;granDAR_03991;granDAR_03992
ENSMUSG00000024425	Ndfip1	3828.4	2.19606	9.27726e-50	6.76	4.568	Sertoli	sertDMRT1_10215;granDAR_10900
ENSMUSG00000041476	Smpx	712.085	8.76019	9.63954e-50	6.08	-1.966	Sertoli	sertDMRT1_10991;sertDAR_19719;sertDAR_19720
ENSMUSG00000060572	Mfap2	747.151	-7.75168	1.0284e-49	-0.475	7.065	granulosa	granDAR_02893;granDAR_02894;granDAR_02895;granDAR_02896
ENSMUSG00000039254	Pomt1	819.822	-2.98172	1.08256e-49	1.686	4.628	granulosa	sertDMRT1_00787;sertDMRT1_00788;granDAR_01076
ENSMUSG00000001036	Epn2	1949.28	-2.57268	1.30492e-49	3.55	6.125	granulosa	granDAR_06830;granDAR_06831
ENSMUSG00000029544	Cabp1	307.969	4.51351	2.27756e-49	3.478	-0.792	Sertoli	sertDMRT1_03220;sertDMRT1_03221;sertDMRT1_03222;sertDAR_06656
ENSMUSG00000027531	Impa1	1319.83	2.60458	3.2574e-49	5.506	2.922	Sertoli	sertDMRT1_01462;sertDAR_03188;sertDAR_03189;granDAR_01779
ENSMUSG00000039337	Tex19.2	335.935	5.36958	3.44512e-49	5.101	-0.128	Sertoli	sertDMRT1_07215;sertDMRT1_07216;sertDAR_13291;granDAR_07153
ENSMUSG00000038900	Rpl12	2681.78	-2.31379	3.61894e-49	4.77	7.082	granulosa
ENSMUSG00000022231	Sema5a	7810.13	-2.85617	3.86991e-49	3.461	6.312	granulosa	sertDMRT1_08746;sertDMRT1_08747;sertDMRT1_08748;sertSOX9_01088;sertDAR_16137;sertDAR_16138;sertDAR_16139;sertDAR_16140;sertDAR_16141;sertDAR_16142;sertDAR_16143;sertDAR_16144;sertDAR_16145;sertDAR_16146;sertDAR_16147;granDAR_09086;granDAR_09087;granDAR_09088;granDAR_09089;granDAR_09090;granDAR_09091
ENSMUSG00000028599	Tnfrsf1b	450.642	-5.92405	3.8944e-49	-1.016	4.66	granulosa	sertDAR_05697;granDAR_02916;granDAR_02917;granDAR_02918
ENSMUSG00000000440	Pparg	385.22	-5.07407	4.13362e-49	-0.124	4.795	granulosa	sertDAR_07860;sertDAR_07861;granDAR_04112;granDAR_04113;granDAR_04114
ENSMUSG00000010154	Spire2	285.133	4.95887	4.59574e-49	4.589	-0.209	Sertoli	sertDMRT1_05199;sertDMRT1_05200;sertDMRT1_05201;sertDMRT1_05202;sertDAR_10303;sertDAR_10304;granDAR_05346
ENSMUSG00000024899	Papss2	687.9	-3.079	6.05132e-49	2.127	5.176	granulosa	granDAR_11301;granDAR_11302
ENSMUSG00000057969	Sema3b	385.252	-5.17921	6.14478e-49	-0.804	4.107	granulosa	sertSOX9_00742
ENSMUSG00000069601	Ank3	1491.82	-2.58434	7.04717e-49	0.522	3.015	granulosa	sertDMRT1_06222;sertDMRT1_06223;sertDMRT1_06224;sertDMRT1_06225;sertDMRT1_06226;sertSOX9_00787;sertDAR_11866;sertDAR_11867;sertDAR_11868;sertDAR_11869;sertDAR_11870;sertDAR_11871;granDAR_06245;granDAR_06246;granDAR_06247;granDAR_06248;granDAR_06249
ENSMUSG00000029007	Agtrap	1508.05	2.66718	8.93957e-49	6.061	3.414	Sertoli	sertDMRT1_02627;sertDAR_05712;sertDAR_05713;sertDAR_05714
ENSMUSG00000033882	Rbm46	290.225	5.59957	1.30631e-48	4.632	-0.728	Sertoli	sertDMRT1_01689;sertDAR_03743
ENSMUSG00000027544	Nfatc2	407.19	3.56069	1.4269e-48	2.971	-0.404	Sertoli	sertDMRT1_01360;sertDMRT1_01361;sertDMRT1_01362;sertSOX9_00198;sertDAR_02989;sertDAR_02990;sertDAR_02991;sertDAR_02992;sertDAR_02993;granDAR_01712
ENSMUSG00000004317	Clcn5	2077.04	2.45083	1.53972e-48	5.064	2.635	Sertoli
ENSMUSG00000002997	Prkar2b	7982.51	-2.19475	1.61834e-48	6.415	8.613	granulosa	sertDMRT1_07296;sertDMRT1_07297;sertDMRT1_07298;sertDMRT1_07299;sertDAR_13504;granDAR_07268;granDAR_07269;granDAR_07270;granDAR_07271;granDAR_07272;granDAR_07273;granDAR_07274
ENSMUSG00000020186	Csrp2	473.926	-6.35048	1.8659e-48	-0.623	5.554	granulosa	granDAR_06439;granDAR_06440
ENSMUSG00000021684	Pde8b	309.599	4.30161	3.45132e-48	3.464	-0.627	Sertoli	sertDMRT1_08082;sertDAR_14867;sertDAR_14868;sertDAR_14869;sertDAR_14870;sertDAR_14871;granDAR_08178;granDAR_08179;granDAR_08180
ENSMUSG00000042599	Kdm7a	5643.18	3.08179	3.49105e-48	6.727	3.704	Sertoli	sertDAR_07251;granDAR_03798
ENSMUSG00000036452	Arhgap26	883.617	2.88044	3.58775e-48	4.131	1.297	Sertoli	sertDMRT1_10218;sertDMRT1_10219;sertDMRT1_10220;sertSOX9_01276;sertSOX9_01277;sertDAR_18383;sertDAR_18384;sertDAR_18385;sertDAR_18386;sertDAR_18387;sertDAR_18388;sertDAR_18389;sertDAR_18390;sertDAR_18391;sertDAR_18392;sertDAR_18393;granDAR_10903;granDAR_10904;granDAR_10905;granDAR_10906
ENSMUSG00000048756	Foxo3	4789.17	2.05325	5.00994e-48	6.799	4.75	Sertoli	sertDMRT1_06081;sertDMRT1_06082;sertDMRT1_06083;sertSOX9_00771;sertDAR_11679;sertDAR_11680;granDAR_06110;granDAR_06111;granDAR_06112
ENSMUSG00000052105	Mtcl1	3083.07	2.42179	5.14353e-48	5.944	3.522	Sertoli	sertDMRT1_09926;sertDMRT1_09927;sertDAR_17897;sertDAR_17898;sertDAR_17899;sertDAR_17900;granDAR_10513
ENSMUSG00000026824	Kcnj3	723.409	-3.86775	7.69551e-48	0.95	4.819	granulosa	sertDAR_01968
ENSMUSG00000025764	Jade1	1640.33	2.4394	8.79988e-48	5.154	2.736	Sertoli	sertDMRT1_01545;sertDMRT1_01546;sertDMRT1_01547;sertDAR_03411;sertDAR_03412;sertDAR_03413;granDAR_01871;granDAR_01872
ENSMUSG00000018740	Slc25a35	462.648	-3.97419	9.48635e-48	0.786	4.691	granulosa
ENSMUSG00000045284	Dcaf12l1	892.819	3.10841	1.01239e-47	5.625	2.524	Sertoli
ENSMUSG00000032860	P2ry2	300.187	4.68405	1.10846e-47	4.001	-0.465	Sertoli	sertSOX9_00579;sertDAR_08880;sertDAR_08881;granDAR_04588
ENSMUSG00000031616	Ednra	546.191	-7.00776	1.32794e-47	-1.924	4.439	granulosa	granDAR_05043;granDAR_05044;granDAR_05045
ENSMUSG00000093930	Hmgcs1	3813.77	2.0766	1.39535e-47	7.196	5.122	Sertoli	granDAR_08382
ENSMUSG00000034892	Rps29	1362.25	-2.93284	1.8153e-47	5.61	8.567	granulosa	sertDMRT1_07401;sertDMRT1_07402;sertDAR_13764
ENSMUSG00000020773	Trim47	986.063	3.2988	2.77145e-47	6.144	2.85	Sertoli	sertDMRT1_07166;sertDMRT1_07167;sertDMRT1_07168;sertSOX9_00897;sertDAR_13258
ENSMUSG00000006699	Cdc42	5888.07	2.04127	3.17309e-47	8.445	6.406	Sertoli	sertDAR_05607;sertDAR_05608;granDAR_02865;granDAR_02866
ENSMUSG00000034981	Parm1	547.506	-3.51084	4.18772e-47	0.999	4.438	granulosa	sertDAR_06429;sertDAR_06430;granDAR_03317
ENSMUSG00000054640	Slc8a1	763.742	-7.78371	4.21715e-47	-2.835	3.122	granulosa	sertDMRT1_10041;sertDAR_18080;sertDAR_18081;sertDAR_18082;sertDAR_18083;granDAR_10602;granDAR_10603;granDAR_10604
ENSMUSG00000007872	Id3	1326.73	-2.76848	5.32824e-47	4.364	7.138	granulosa	granDAR_02851;granDAR_02852
ENSMUSG00000035189	Ano4	487.413	-3.52115	9.90521e-47	0.347	3.761	granulosa	sertDAR_12033;sertDAR_12034;granDAR_06344
ENSMUSG00000027238	Frmd5	580.552	-4.24455	1.02821e-46	-0.091	3.961	granulosa	sertDMRT1_01101;sertDMRT1_01102;sertDMRT1_01103;sertDMRT1_01104;sertDMRT1_01105;sertDMRT1_01106;sertSOX9_00159;sertDAR_02523;sertDAR_02524;sertDAR_02525;sertDAR_02526;sertDAR_02527;sertDAR_02528;sertDAR_02529;granDAR_01437;granDAR_01438;granDAR_01439;granDAR_01440;granDAR_01441;granDAR_01442
ENSMUSG00000043929	Klhl15	755.128	2.73023	1.04224e-46	3.888	1.21	Sertoli
ENSMUSG00000005125	Ndrg1	416.021	3.66868	1.26525e-46	3.679	0.126	Sertoli	sertDMRT1_08870;sertDAR_16409;sertDAR_16410
ENSMUSG00000038235	F11r	3511.74	2.30535	1.65391e-46	7.898	5.599	Sertoli	sertDMRT1_00541;sertDMRT1_00542;sertDMRT1_00543;sertDAR_01360;sertDAR_01361;sertDAR_01362;sertDAR_01363;sertDAR_01364
ENSMUSG00000023456	Tpi1	2533.27	-2.48648	1.74179e-46	4.923	7.41	granulosa	sertDMRT1_03957
ENSMUSG00000032999	Nlrp4f	375.142	-4.98821	1.83605e-46	-0.482	4.363	granulosa
ENSMUSG00000035107	Dcbld2	2329.4	2.23341	1.86296e-46	5.643	3.42	Sertoli	sertDMRT1_09437;sertDAR_17189;sertDAR_17190;sertDAR_17191;sertDAR_17192;sertDAR_17193;granDAR_09883
ENSMUSG00000039701	Usp53	1348.99	2.62899	1.97654e-46	4.331	1.748	Sertoli	sertDMRT1_01889;sertDMRT1_01890;sertDMRT1_01891;sertDMRT1_01892;sertSOX9_00271;sertDAR_04100
ENSMUSG00000056537	Rlim	4305.98	2.30994	2.21863e-46	6.447	4.153	Sertoli	sertDMRT1_10958
ENSMUSG00000030657	Xylt1	1093.15	2.56365	2.22972e-46	4.405	1.879	Sertoli	sertDMRT1_04495;sertDMRT1_04496;sertDAR_09055;sertDAR_09056;sertDAR_09057;sertDAR_09058;sertDAR_09059;sertDAR_09060;sertDAR_09061;sertDAR_09062;sertDAR_09063;granDAR_04636
ENSMUSG00000026979	Psd4	470.419	-6.55054	2.32794e-46	-2.474	3.124	granulosa	sertDAR_01764;granDAR_01022
ENSMUSG00000063694	Cycs	1095.87	2.78827	2.68597e-46	5.93	3.166	Sertoli	sertDMRT1_03688;sertDMRT1_03689;sertDAR_07338;sertDAR_07339
ENSMUSG00000038991	Txndc5	3000.77	-2.12562	3.34364e-46	4.77	6.891	granulosa	sertDMRT1_07778;sertDMRT1_07779;sertDMRT1_07780;sertDAR_14467;sertDAR_14468;granDAR_07861
ENSMUSG00000028278	Rragd	654.338	2.88563	4.31987e-46	4.61	1.756	Sertoli	sertDMRT1_02131;sertDMRT1_02132;sertDMRT1_02133
ENSMUSG00000029552	Tes	546.057	-3.36352	4.43044e-46	0.716	3.996	granulosa	granDAR_03674;granDAR_03675
ENSMUSG00000027536	Chmp4c	307.326	4.54488	4.97109e-46	2.676	-1.423	Sertoli	sertDAR_03190;sertDAR_03191;sertDAR_03192;sertDAR_03193;sertDAR_03194;sertDAR_03195
ENSMUSG00000057363	Uxs1	1049.59	2.46918	5.04849e-46	5.254	2.802	Sertoli	sertDMRT1_00130;sertSOX9_00019;sertDAR_00354;sertDAR_00355;granDAR_00145
ENSMUSG00000032198	Dock6	728.469	-3.03065	5.51399e-46	1.038	4.02	granulosa	granDAR_05473;granDAR_05474;granDAR_05475
ENSMUSG00000019831	Wasf1	731.573	2.76665	8.28417e-46	5.609	2.861	Sertoli	sertDMRT1_06063;sertDMRT1_06064;sertDAR_11668;sertDAR_11669
ENSMUSG00000021822	Plau	439.28	-5.89708	8.28417e-46	-0.59	5.3	granulosa	sertDAR_15180;granDAR_08428
ENSMUSG00000050592	Fam78a	1222.75	-2.61566	9.91988e-46	2.67	5.262	granulosa	sertDMRT1_00785;sertDAR_01807;granDAR_01073;granDAR_01074;granDAR_01075
ENSMUSG00000025277	Abhd6	562.067	2.9855	1.05907e-45	5.527	2.564	Sertoli	sertDMRT1_08229;sertDMRT1_08230;sertDAR_15104
ENSMUSG00000000278	Scpep1	652.6	-3.4024	1.22647e-45	2.534	5.956	granulosa
ENSMUSG00000027408	Cpxm1	546.833	-3.3098	1.46102e-45	2.193	5.48	granulosa
ENSMUSG00000001334	Fndc5	4263.1	2.73493	1.67175e-45	8.188	5.435	Sertoli	sertDAR_05555;granDAR_02808
ENSMUSG00000020814	Mxra7	540.606	3.05321	2.26751e-45	5.462	2.434	Sertoli	sertDMRT1_07176;sertDAR_13262;sertDAR_13263
ENSMUSG00000063952	Brpf3	2971.5	2.07372	2.97275e-45	5.923	3.856	Sertoli	sertDMRT1_09729;sertDMRT1_09730;sertDMRT1_09731;sertDMRT1_09732;sertDMRT1_09733;sertDMRT1_09734;sertDAR_17619;sertDAR_17620;sertDAR_17621
ENSMUSG00000046330	Rpl37a	1799.94	-2.4705	3.10721e-45	5.406	7.883	granulosa
ENSMUSG00000064373	Selenop	756.656	-2.80495	3.18302e-45	2.883	5.67	granulosa
ENSMUSG00000041841	Rpl37	1045.78	-2.61455	7.39157e-45	4.253	6.866	granulosa	sertDMRT1_08665;granDAR_08982
ENSMUSG00000053580	Tanc2	5233.96	-2.6097	7.7224e-45	3.273	5.879	granulosa	sertDMRT1_07092;granDAR_07039
ENSMUSG00000027495	Fam210b	761.859	2.73867	8.20226e-45	5.321	2.606	Sertoli	sertDMRT1_01392
ENSMUSG00000042826	Fgf11	370.809	3.93032	8.30631e-45	4.638	0.771	Sertoli	sertDAR_12930
ENSMUSG00000067338	Tuba3b	297.331	4.33284	1.2869e-44	5.114	0.87	Sertoli	sertDAR_08119;granDAR_04297;granDAR_04298
ENSMUSG00000044783	Hjurp	3605.86	-2.20709	1.31534e-44	4.076	6.28	granulosa	sertDMRT1_00267;granDAR_00342;granDAR_00343;granDAR_00344;granDAR_00345
ENSMUSG00000031373	Car5b	279.831	5.87716	1.42418e-44	3.233	-1.942	Sertoli	sertDAR_19739
ENSMUSG00000002017	Fam98a	1420.74	-2.34881	1.5404e-44	3.846	6.186	granulosa	granDAR_10568;granDAR_10569
ENSMUSG00000041272	Tox	696.181	3.02601	2.93989e-44	4.161	1.168	Sertoli	sertDMRT1_02069;sertDMRT1_02070;sertDMRT1_02071;sertDAR_04537;sertDAR_04538;sertDAR_04539;sertDAR_04540;granDAR_02394;granDAR_02395;granDAR_02396;granDAR_02397;granDAR_02398;granDAR_02399
ENSMUSG00000045210	Vcpip1	3020.14	2.2102	3.18845e-44	5.794	3.599	Sertoli	sertDMRT1_00009;sertDMRT1_00010;sertDMRT1_00011;sertDMRT1_00012;sertDAR_00057;sertDAR_00058
ENSMUSG00000021702	Thbs4	2173.19	-10.469	3.1985e-44	-2.364	7.172	granulosa	granDAR_08137;granDAR_08138;granDAR_08139;granDAR_08140
ENSMUSG00000059852	Kcng2	358.241	7.25163	3.7832e-44	4.698	-2.004	Sertoli	sertDMRT1_10442;sertDMRT1_10443;sertDAR_18776;sertDAR_18777;sertDAR_18778;sertDAR_18779;granDAR_11157;granDAR_11158
ENSMUSG00000055044	Pdlim1	368.868	-5.00182	3.80336e-44	-0.903	3.895	granulosa	sertDAR_19148
ENSMUSG00000030062	Rpn1	3231.75	-2.2623	4.11471e-44	4.751	7.016	granulosa	granDAR_03982;granDAR_03983
ENSMUSG00000031075	Ano1	410.649	-5.87025	4.42403e-44	-1.563	3.786	granulosa	granDAR_04722;granDAR_04723;granDAR_04724;granDAR_04725;granDAR_04726;granDAR_04727;granDAR_04728
ENSMUSG00000027955	Gask1b	1171.47	3.13521	5.49411e-44	4.582	1.455	Sertoli	sertDAR_03715;sertDAR_03716;sertDAR_03717;sertDAR_03718;sertDAR_03719;granDAR_02014
ENSMUSG00000030397	Mark4	1590.44	2.40706	7.13855e-44	5.963	3.571	Sertoli	sertDMRT1_04121
ENSMUSG00000006731	B4galnt1	324.102	5.35059	8.01968e-44	4.266	-0.775	Sertoli	sertDAR_12382
ENSMUSG00000041220	Elovl6	1051.28	-3.67768	1.15142e-43	1.395	5.003	granulosa	sertDMRT1_01916;sertDAR_04165;sertDAR_04166;granDAR_02254;granDAR_02255;granDAR_02256
ENSMUSG00000002100	Mybpc3	477.886	-3.44644	1.18813e-43	1.131	4.525	granulosa	sertDAR_02267;sertDAR_02268;sertDAR_02269;granDAR_01317
ENSMUSG00000055322	Tns1	932.401	-2.7131	1.19393e-43	0.824	3.476	granulosa	sertDMRT1_00207;sertDAR_00573;sertDAR_00574;sertDAR_00575;sertDAR_00576;sertDAR_00577;granDAR_00270;granDAR_00271;granDAR_00272;granDAR_00273;granDAR_00274
ENSMUSG00000062078	Qk	7676.4	2.35412	1.25921e-43	6.609	4.27	Sertoli	sertDMRT1_09612;sertDMRT1_09613;sertDMRT1_09614;sertDMRT1_09615;sertDMRT1_09616;sertSOX9_01200;sertDAR_17510;granDAR_10188
ENSMUSG00000052305	Hbb-bs	971.485	-8.72105	1.27554e-43	-0.707	8.096	granulosa	sertDAR_08907
ENSMUSG00000039263	Npepl1	762.33	-2.79462	1.32865e-43	2.822	5.603	granulosa
ENSMUSG00000040013	Fkbp6	259.17	5.16465	1.38399e-43	4.96	-0.036	Sertoli	sertDMRT1_03394;sertDMRT1_03395;granDAR_03528
ENSMUSG00000025967	Eef1b2	3024.27	-2.05051	1.44468e-43	5.667	7.715	granulosa	sertDMRT1_00184;sertDAR_00489
ENSMUSG00000050052	Tdrp	1918.89	2.63896	1.99057e-43	6.254	3.627	Sertoli	sertDMRT1_04709;sertDMRT1_04710;sertDMRT1_04711;sertDMRT1_04712;sertDAR_09470;sertDAR_09471;sertDAR_09472;granDAR_04776
ENSMUSG00000022178	Ajuba	1344.25	2.40315	2.75212e-43	6.083	3.682	Sertoli	sertDMRT1_08388;sertDMRT1_08389;sertDMRT1_08390;sertDAR_15461;sertDAR_15462;granDAR_08628
ENSMUSG00000033713	Foxn3	3074.83	2.0466	2.77871e-43	5.557	3.519	Sertoli	sertDMRT1_07543;sertDMRT1_07544;sertDMRT1_07545;sertDMRT1_07546;sertDMRT1_07547;sertDMRT1_07548;sertSOX9_00963;sertDAR_14000;sertDAR_14001;sertDAR_14002;sertDAR_14003;sertDAR_14004;sertDAR_14005;sertDAR_14006;granDAR_07563;granDAR_07564
ENSMUSG00000006538	Ihh	1300.73	-9.40355	3.09485e-43	-2.158	6.53	granulosa	granDAR_00277
ENSMUSG00000000740	Rpl13	3311.93	-2.05403	4.19596e-43	5.758	7.811	granulosa
ENSMUSG00000032495	Lrrc2	385.793	-6.14748	4.30738e-43	-1.279	4.472	granulosa	sertDMRT1_05800;granDAR_05830;granDAR_05831;granDAR_05832;granDAR_05833
ENSMUSG00000022180	Slc7a8	909.397	-4.20889	4.43909e-43	1.063	5.151	granulosa
ENSMUSG00000047591	Mafa	395.681	3.27877	4.60177e-43	4.842	1.606	Sertoli
ENSMUSG00000032536	Trak1	2536.73	2.07857	5.48028e-43	5.159	3.093	Sertoli	sertDMRT1_05874;sertDMRT1_05875;sertDMRT1_05876;sertDMRT1_05877;sertDMRT1_05878;sertDMRT1_05879;sertDMRT1_05880;sertDMRT1_05881;sertDMRT1_05882;sertDMRT1_05883;sertSOX9_00755;sertSOX9_00756;sertSOX9_00757;sertDAR_11329;sertDAR_11330;sertDAR_11331;sertDAR_11332;sertDAR_11333;sertDAR_11334;sertDAR_11335;sertDAR_11336;sertDAR_11337;granDAR_05874;granDAR_05875;granDAR_05876;granDAR_05877
ENSMUSG00000028980	H6pd	546.344	-3.26243	5.54818e-43	1.153	4.373	granulosa	sertDMRT1_02644;granDAR_02944
ENSMUSG00000016386	Mpped2	370.29	-5.89447	6.88491e-43	-1.057	4.538	granulosa	sertDMRT1_01046;granDAR_01381;granDAR_01382;granDAR_01383;granDAR_01384;granDAR_01385
ENSMUSG00000033597	Caskin1	1470.1	2.37148	7.61248e-43	5.154	2.796	Sertoli	sertDMRT1_09679;sertDMRT1_09680;sertDMRT1_09681;sertSOX9_01208;sertSOX9_01209;sertDAR_17584
ENSMUSG00000037805	Rpl10a	3193.75	-2.09628	8.11591e-43	5.764	7.861	granulosa	sertDAR_17615;granDAR_10289;granDAR_10290
ENSMUSG00000034663	Bmp2k	2539.01	2.24822	1.01171e-42	5.75	3.519	Sertoli	sertDMRT1_03033;sertDMRT1_03034;sertDMRT1_03035;sertDAR_06478;sertDAR_06479;sertDAR_06480;sertDAR_06481
ENSMUSG00000004043	Stat5a	629.91	-2.99743	1.39565e-42	1.166	4.102	granulosa	granDAR_07006;granDAR_07007;granDAR_07008
ENSMUSG00000030432	Rpl28	4088.79	-2.25357	1.49815e-42	6.384	8.648	granulosa	granDAR_04355;granDAR_04356
ENSMUSG00000044734	Serpinb1a	412.603	-4.81031	1.64444e-42	0.527	5.201	granulosa	sertDMRT1_07756;granDAR_07794;granDAR_07795;granDAR_07796
ENSMUSG00000002324	Rec8	247.738	4.52639	1.81684e-42	4.148	-0.207	Sertoli
ENSMUSG00000027445	Cst9	2762.91	11.942	1.92573e-42	9.735	-1.672	Sertoli	sertDMRT1_01210;sertDMRT1_01211;sertDAR_02791;sertDAR_02792;sertDAR_02793
ENSMUSG00000045411	2410002F23Rik	3041.92	2.0502	1.93281e-42	6.675	4.631	Sertoli	sertDMRT1_04211
ENSMUSG00000109032	Gm7972	250.944	4.65708	2.13785e-42	4.029	-0.448	Sertoli	sertDMRT1_05636
ENSMUSG00000026435	Slc45a3	406.972	-6.44869	2.9744e-42	-1.43	4.629	granulosa	sertDMRT1_00364
ENSMUSG00000020734	Grin2c	444.652	-3.81007	2.97841e-42	0.46	4.163	granulosa	sertDMRT1_07159;granDAR_07096
ENSMUSG00000031367	Ap1s2	682.978	2.99302	3.26585e-42	4.738	1.771	Sertoli
ENSMUSG00000030744	Rps3	5289.58	-2.07242	3.41495e-42	5.627	7.701	granulosa	sertDMRT1_04411
ENSMUSG00000022912	Pros1	676.711	-3.07789	4.06202e-42	1.949	5.018	granulosa	sertDAR_17219;granDAR_09891;granDAR_09892
ENSMUSG00000025529	Zfp711	1354.92	2.26177	4.58263e-42	5.469	3.219	Sertoli	granDAR_11635
ENSMUSG00000057880	Abat	2972.34	2.04505	7.81368e-42	6.076	4.038	Sertoli	sertDMRT1_09212;sertDMRT1_09213;sertDMRT1_09214;sertDAR_16772;sertDAR_16773;sertDAR_16774;sertDAR_16775;sertDAR_16776;sertDAR_16777
ENSMUSG00000074895	Eif4e1b	351.118	-5.81125	7.95073e-42	-0.559	5.064	granulosa	sertDMRT1_07901;sertSOX9_01005;sertDAR_14585
ENSMUSG00000016256	Ctsz	1000.02	-2.91754	1.00567e-41	4.122	7.064	granulosa	sertDAR_03069
ENSMUSG00000021596	Mctp1	496.227	-7.16012	1.09841e-41	-2.404	3.725	granulosa	sertDAR_14756;sertDAR_14757;sertDAR_14758;sertDAR_14759;sertDAR_14760;sertDAR_14761;granDAR_08063;granDAR_08064;granDAR_08065
ENSMUSG00000000915	Hip1r	505.387	-3.23474	1.32488e-41	0.608	3.768	granulosa	sertDAR_06722
ENSMUSG00000010064	Slc38a3	3669.91	-11.6407	1.47477e-41	-2.853	7.246	granulosa	sertSOX9_00743;sertDAR_11207;granDAR_05819
ENSMUSG00000018770	Atp5g3	1695.27	-2.1701	1.79778e-41	4.952	7.118	granulosa	sertDMRT1_00947;granDAR_01250
ENSMUSG00000038150	Ormdl3	3210.12	2.28587	1.88641e-41	8.045	5.773	Sertoli
ENSMUSG00000029722	Agfg2	679.591	2.9641	2.04733e-41	5.094	2.17	Sertoli	sertDMRT1_03414;sertDMRT1_03415;granDAR_03548
ENSMUSG00000018965	Ywhah	2580.5	2.04685	2.12596e-41	6.934	4.892	Sertoli	sertDMRT1_02803;sertDMRT1_02804;sertDAR_05980
ENSMUSG00000026576	Atp1b1	2900.44	2.64127	2.23994e-41	7.459	4.809	Sertoli	sertDMRT1_00503;sertDMRT1_00504;sertDMRT1_00505;sertDAR_01273;sertDAR_01274;sertDAR_01275;sertDAR_01276;granDAR_00703;granDAR_00704
ENSMUSG00000062519	Zfp398	1754.74	2.26391	2.83108e-41	4.754	2.513	Sertoli	sertDMRT1_03669;sertDMRT1_03670;sertDMRT1_03671;sertDAR_07314;sertDAR_07315
ENSMUSG00000096606	Tpbgl	303.762	4.93384	4.28038e-41	4.357	-0.336	Sertoli
ENSMUSG00000020658	Efr3b	388.15	-3.97239	5.02667e-41	-0.821	2.958	granulosa	granDAR_07166;granDAR_07167;granDAR_07168
ENSMUSG00000022432	Smc1b	226.953	5.12328	5.0831e-41	3.582	-1.185	Sertoli	granDAR_09400;granDAR_09401;granDAR_09402
ENSMUSG00000025056	Nr0b1	801.632	2.97532	5.0831e-41	6.403	3.458	Sertoli
ENSMUSG00000030203	Dusp16	1097.37	2.47489	9.75806e-41	4.704	2.252	Sertoli	sertDMRT1_03984;sertDAR_08021;sertDAR_08022;sertDAR_08023;sertDAR_08024;sertDAR_08025;granDAR_04216;granDAR_04217
ENSMUSG00000066150	Slc31a1	2830.69	2.1712	1.08782e-40	6.878	4.718	Sertoli	sertDMRT1_02262;sertDMRT1_02263;sertDMRT1_02264;sertDAR_04968;sertDAR_04969;sertDAR_04970
ENSMUSG00000028995	Fam126a	2836.02	2.4731	1.5335e-40	5.696	3.218	Sertoli	sertDMRT1_02750;sertDMRT1_02751;sertDMRT1_02752;sertDAR_05930;sertDAR_05931;sertDAR_05932;sertDAR_05933;sertDAR_05934;granDAR_03041;granDAR_03042
ENSMUSG00000041361	Myzap	284.984	4.55764	1.66969e-40	3.416	-0.979	Sertoli	sertDMRT1_05614;sertDMRT1_05615;sertDAR_10822;sertDAR_10823;sertDAR_10824;sertDAR_10825
ENSMUSG00000033491	Prss35	5954.03	2.05723	1.95412e-40	8.245	6.192	Sertoli	sertDAR_10972;sertDAR_10973
ENSMUSG00000063873	Slc24a3	301.429	4.21706	2.10516e-40	3.767	-0.297	Sertoli	sertDMRT1_01197;sertDMRT1_01198;sertDAR_02719;sertDAR_02720;sertDAR_02721;sertDAR_02722;sertDAR_02723;sertDAR_02724;sertDAR_02725;sertDAR_02726
ENSMUSG00000033122	Hsd17b3	248.257	6.12578	2.21934e-40	5.255	-0.641	Sertoli	sertDMRT1_07988;sertSOX9_01009;sertDAR_14648;sertDAR_14649
ENSMUSG00000000732	Icosl	376.08	-6.33553	2.23112e-40	-1.655	4.14	granulosa	sertDAR_11935;granDAR_06283
ENSMUSG00000007892	Rplp1	5578.48	-2.42684	2.36209e-40	8.556	11.005	granulosa	sertDMRT1_05537
ENSMUSG00000034936	Arl4d	465.471	3.96736	2.45391e-40	6.054	2.165	Sertoli
ENSMUSG00000070529	Wfdc10	987.456	3.30401	2.63951e-40	8.687	5.423	Sertoli	sertDMRT1_01324;sertDAR_02963;granDAR_01657
ENSMUSG00000029108	Pcdh7	383.27	-5.61638	2.78492e-40	-1.959	2.923	granulosa	sertDMRT1_02884;sertDMRT1_02885;sertDAR_06185;sertDAR_06186;sertDAR_06187;sertDAR_06188;granDAR_03171;granDAR_03172;granDAR_03173
ENSMUSG00000022037	Clu	19348.1	2.33997	3.31893e-40	9.981	7.663	Sertoli	sertDMRT1_08476
ENSMUSG00000004771	Rab11a	1726	2.09677	3.7064e-40	6.674	4.582	Sertoli	sertDAR_10783;sertDAR_10784
ENSMUSG00000031955	Bcar1	2015.41	2.21618	7.65004e-40	6.312	4.104	Sertoli	sertDMRT1_05107;sertDMRT1_05108;sertDMRT1_05109;sertSOX9_00669;sertDAR_10204;sertDAR_10205
ENSMUSG00000053199	Arhgap20	516.995	2.91537	7.98365e-40	2.988	0.186	Sertoli	sertDMRT1_05450;sertDAR_10708;granDAR_05586;granDAR_05587
ENSMUSG00000017144	Rnd3	538.404	3.31639	8.47443e-40	4.579	1.31	Sertoli	sertDMRT1_00840;sertDMRT1_00841;sertDMRT1_00842;sertDAR_01932;sertDAR_01933
ENSMUSG00000030036	Mogs	1796.03	-2.22782	8.7316e-40	4.577	6.804	granulosa	sertDMRT1_03788;sertDMRT1_03789;sertSOX9_00494
ENSMUSG00000033863	Klf9	1595.64	2.14195	9.62364e-40	5.883	3.75	Sertoli	sertDMRT1_10592
ENSMUSG00000020160	Meis1	332.563	3.48303	1.02808e-39	2.683	-0.597	Sertoli	sertDAR_12539;sertDAR_12540;sertDAR_12541;sertDAR_12542;sertDAR_12543;sertDAR_12544;sertDAR_12545;sertDAR_12546;sertDAR_12547;sertDAR_12548
ENSMUSG00000042082	Arsb	481.328	-3.22372	1.2584e-39	0.821	3.983	granulosa	sertDMRT1_08074;granDAR_08146;granDAR_08147;granDAR_08148;granDAR_08149;granDAR_08150;granDAR_08151;granDAR_08152;granDAR_08153;granDAR_08154;granDAR_08155
ENSMUSG00000039114	Nrn1	300.068	-4.70175	1.27671e-39	0.231	4.813	granulosa	granDAR_07834;granDAR_07835
ENSMUSG00000044674	Fzd1	541.587	3.65457	1.28145e-39	4.71	1.023	Sertoli	sertDMRT1_02712;sertDAR_05792
ENSMUSG00000020721	Helz	2125.61	2.08984	1.28145e-39	4.646	2.577	Sertoli	sertDMRT1_07108;sertDAR_13172;granDAR_07049;granDAR_07050;granDAR_07051;granDAR_07052
ENSMUSG00000001228	Uhrf1	1006.76	-2.57091	1.28392e-39	2.898	5.468	granulosa
ENSMUSG00000040649	Rimklb	908.249	-2.91249	1.49781e-39	2.069	4.949	granulosa	sertDAR_07918;sertDAR_07919;granDAR_04156;granDAR_04157;granDAR_04158;granDAR_04159
ENSMUSG00000035226	Rims4	465.328	-3.12227	1.60997e-39	1.143	4.206	granulosa	sertDMRT1_01315;sertDAR_02953;sertDAR_02954;granDAR_01650;granDAR_01651;granDAR_01652;granDAR_01653;granDAR_01654
ENSMUSG00000019577	Pdk4	356.369	-4.44096	1.90838e-39	0.09	4.387	granulosa	granDAR_03633
ENSMUSG00000027358	Bmp2	403.169	-6.70422	2.05852e-39	-1.592	4.622	granulosa	sertDMRT1_01173;sertDAR_02630
ENSMUSG00000055538	Zcchc24	441.344	-3.58537	2.27381e-39	0.75	4.287	granulosa	granDAR_08493;granDAR_08494;granDAR_08495;granDAR_08496;granDAR_08497;granDAR_08498;granDAR_08499;granDAR_08500
ENSMUSG00000008348	Ubc	832.577	-2.88808	2.38594e-39	2.917	5.776	granulosa	sertDMRT1_03337;granDAR_03506
ENSMUSG00000028495	Rps6	2650.03	-2.02414	2.61195e-39	6.17	8.194	granulosa
ENSMUSG00000046447	Camk2n1	365.238	-4.03838	3.24365e-39	0.089	4.088	granulosa	granDAR_02877;granDAR_02878
ENSMUSG00000028207	Asph	692.416	-3.11759	3.78433e-39	0.051	3.091	granulosa	sertDMRT1_02075;sertDMRT1_02076;sertDMRT1_02077;sertSOX9_00287;sertDAR_04553;sertDAR_04554;sertDAR_04555;granDAR_02408;granDAR_02409
ENSMUSG00000021236	Entpd5	1026.19	2.30374	4.16192e-39	4.95	2.666	Sertoli	sertSOX9_00954;granDAR_07503
ENSMUSG00000057367	Birc2	2057.88	2.02936	4.22905e-39	6.301	4.278	Sertoli	sertDMRT1_05301;sertDMRT1_05302;sertDAR_10394
ENSMUSG00000027422	Rrbp1	2171.52	-2.07354	4.25344e-39	3.384	5.449	granulosa	sertDMRT1_01190;sertDMRT1_01191;sertDAR_02708;granDAR_01560
ENSMUSG00000048537	Phldb1	961.923	-2.77004	4.47675e-39	1.932	4.666	granulosa	sertDAR_10669;granDAR_05549
ENSMUSG00000013236	Ptprs	2468.46	-2.40731	4.56882e-39	2.514	4.924	granulosa	sertDAR_17829;sertDAR_17830;granDAR_10458
ENSMUSG00000031029	Eif3f	2202.96	-2.21122	6.84495e-39	4.881	7.096	granulosa	sertDMRT1_04450;sertDAR_08966;sertDAR_08967
ENSMUSG00000023030	Slc11a2	1377.13	2.26618	1.01863e-38	5.29	3.042	Sertoli	sertDMRT1_09162;sertDAR_16714;granDAR_09493;granDAR_09494
ENSMUSG00000047793	Sned1	1754.39	-2.43973	1.31455e-38	2.67	5.082	granulosa	granDAR_00401;granDAR_00402
ENSMUSG00000033307	Mif	2364.65	-2.58118	1.50981e-38	6.604	9.21	granulosa	granDAR_06266
ENSMUSG00000087651	1500009L16Rik	264.335	4.26049	1.71155e-38	3.97	-0.114	Sertoli	sertDMRT1_06336;sertDMRT1_06337
ENSMUSG00000030638	Sh3gl3	430.94	8.2588	1.7334e-38	4.447	-2.615	Sertoli	sertDMRT1_04360;sertDMRT1_04361;sertDAR_08719;sertDAR_08720;sertDAR_08721;sertDAR_08722
ENSMUSG00000001642	Akr1b3	1251.44	2.1974	2.04493e-38	4.746	2.568	Sertoli	sertDMRT1_03613;sertDMRT1_03614;sertDAR_07200;granDAR_03763;granDAR_03764
ENSMUSG00000027199	Gatm	358.832	7.76963	2.18977e-38	4.703	-2.236	Sertoli	sertDMRT1_01109;sertDMRT1_01110;sertDMRT1_01111;sertDMRT1_01112;sertDMRT1_01113;sertDMRT1_01114;sertDMRT1_01115;sertSOX9_00160;sertDAR_02534;sertDAR_02535;sertDAR_02536;sertDAR_02537;sertDAR_02538
ENSMUSG00000045725	Prr15	405.506	3.60634	2.21636e-38	4.677	1.131	Sertoli	sertDMRT1_03711;sertDMRT1_03712;sertDAR_07365;granDAR_03870
ENSMUSG00000037820	Tgm2	437.932	2.97826	2.35656e-38	4.208	1.281	Sertoli	sertDMRT1_01295;sertSOX9_00183;sertDAR_02901
ENSMUSG00000046410	Kcnk6	217.182	5.74651	2.51753e-38	3.497	-1.725	Sertoli	sertDMRT1_04169;sertDMRT1_04170;sertDAR_08275
ENSMUSG00000009281	Rarres2	296.352	-4.3962	2.86645e-38	0.263	4.543	granulosa	granDAR_03819
ENSMUSG00000021687	Scamp1	1684.88	2.24953	3.86864e-38	6.047	3.81	Sertoli	sertDMRT1_08075;sertDMRT1_08076;sertDAR_14864;granDAR_08159;granDAR_08160
ENSMUSG00000037887	Dusp8	296.906	3.87285	4.42077e-38	3.63	-0.073	Sertoli	sertDAR_09311
ENSMUSG00000046324	Ermp1	1262.86	-2.20704	5.78736e-38	2.421	4.606	granulosa	sertDMRT1_10639;sertDMRT1_10640;sertDMRT1_10641;sertDAR_19055
ENSMUSG00000037999	Arap2	596.237	2.68933	6.09951e-38	3.194	0.58	Sertoli	sertDAR_06196;sertDAR_06197;granDAR_03176
ENSMUSG00000027615	Hps3	633.553	2.55016	8.23866e-38	3.708	1.211	Sertoli	sertDAR_03234
ENSMUSG00000012848	Rps5	4108.54	-2.03842	8.64912e-38	6.656	8.7	granulosa	sertDAR_08190
ENSMUSG00000031990	Jam3	1421.46	2.16968	9.95867e-38	6.308	4.148	Sertoli	sertDAR_10532;sertDAR_10533
ENSMUSG00000040084	Bub1b	585.13	-3.30977	1.02209e-37	1.43	4.768	granulosa	granDAR_01423
ENSMUSG00000030557	Mef2a	3908.5	2.1749	1.10026e-37	5.562	3.41	Sertoli	sertDMRT1_04297;sertDMRT1_04298;sertDMRT1_04299;sertDAR_08576;sertDAR_08577;sertDAR_08578;granDAR_04458
ENSMUSG00000084349	Rpl3-ps1	347.865	-5.20542	1.2332e-37	0.797	5.886	granulosa
ENSMUSG00000040990	Sh3kbp1	370.559	-4.26832	1.58016e-37	-1.078	2.927	granulosa	sertDAR_19725;sertDAR_19726;sertDAR_19727;granDAR_11717;granDAR_11718;granDAR_11719;granDAR_11720;granDAR_11721
ENSMUSG00000046688	Tifa	255.261	3.84181	1.94538e-37	4.031	0.304	Sertoli	sertDMRT1_01907;sertDMRT1_01908;sertDMRT1_01909;sertDAR_04145;sertDAR_04146;sertDAR_04147;granDAR_02252;granDAR_02253
ENSMUSG00000047945	Marcksl1	8609.13	2.26087	2.05045e-37	9.899	7.659	Sertoli	sertDMRT1_02487;sertSOX9_00344;sertDAR_05556;granDAR_02811
ENSMUSG00000041559	Fmod	217.739	5.12294	2.06994e-37	3.798	-1.021	Sertoli	granDAR_00509;granDAR_00510;granDAR_00511;granDAR_00512
ENSMUSG00000008892	Vdac3	1435.64	2.19184	2.34289e-37	5.567	3.388	Sertoli	sertDMRT1_04734;sertDMRT1_04735;sertDMRT1_04736;sertDMRT1_04737;sertDAR_09525;sertDAR_09526
ENSMUSG00000024424	Ttc39c	358.478	3.15004	2.54161e-37	3.294	0.257	Sertoli	sertDMRT1_10133;sertDAR_18218;sertDAR_18219;sertDAR_18220;sertDAR_18221;sertDAR_18222;sertDAR_18223;granDAR_10778;granDAR_10779;granDAR_10780
ENSMUSG00000035274	Tpbg	380.051	-3.47759	2.74959e-37	0.888	4.321	granulosa
ENSMUSG00000009927	Rps25	964.715	-2.38856	2.8301e-37	3.659	6.038	granulosa
ENSMUSG00000059288	Cdyl	677.73	2.47831	2.89748e-37	4.84	2.384	Sertoli	sertDMRT1_07759;sertDMRT1_07760;sertDMRT1_07761;sertDMRT1_07762;sertDMRT1_07763;sertDAR_14448;sertDAR_14449;sertDAR_14450;sertDAR_14451;sertDAR_14452;sertDAR_14453;sertDAR_14454;granDAR_07821;granDAR_07822;granDAR_07823
ENSMUSG00000026883	Dab2ip	1694.93	2.19857	3.20952e-37	5.179	3.001	Sertoli	sertSOX9_00123;sertDAR_01834;sertDAR_01835;sertDAR_01836;sertDAR_01837;granDAR_01096
ENSMUSG00000020363	Gfpt2	349.183	-4.06752	3.44689e-37	-0.26	3.688	granulosa	sertDMRT1_06723;sertDMRT1_06724;granDAR_06756;granDAR_06757
ENSMUSG00000041359	Tcl1	311.54	-5.83184	3.74345e-37	-0.487	5.178	granulosa
ENSMUSG00000052062	Pard3b	571.318	2.85745	3.93909e-37	3.067	0.314	Sertoli	sertDAR_00478;sertDAR_00479;sertDAR_00480;sertDAR_00481;sertDAR_00482;sertDAR_00483;granDAR_00213;granDAR_00214;granDAR_00215;granDAR_00216;granDAR_00217;granDAR_00218;granDAR_00219;granDAR_00220;granDAR_00221
ENSMUSG00000028195	Ccn1	11948.7	2.05501	3.95221e-37	10.012	7.969	Sertoli	sertDMRT1_01995;sertSOX9_00279;sertDAR_04326;sertDAR_04327
ENSMUSG00000054863	Tafa5	789.868	2.6707	4.36983e-37	5.674	3.016	Sertoli	sertDMRT1_09014;sertDMRT1_09015;sertDMRT1_09016;sertSOX9_01120;sertSOX9_01121;sertDAR_16566;sertDAR_16567;sertDAR_16568;sertDAR_16569;sertDAR_16570;sertDAR_16571
ENSMUSG00000025034	Trim8	1918.45	-2.45597	4.96877e-37	4.127	6.561	granulosa	sertDMRT1_10744;sertDMRT1_10745;sertDMRT1_10746;sertDAR_19203;sertDAR_19204
ENSMUSG00000051236	Msrb3	676.98	2.87193	5.33512e-37	5.01	2.131	Sertoli	sertDMRT1_06526;sertDMRT1_06527;sertDMRT1_06528;sertDMRT1_06529;sertDAR_12315;sertDAR_12316;sertDAR_12317;sertDAR_12318;granDAR_06525;granDAR_06526;granDAR_06527;granDAR_06528;granDAR_06529
ENSMUSG00000040852	Plekhh2	227.104	4.20472	5.62326e-37	2.573	-1.262	Sertoli	sertDMRT1_10053;sertDMRT1_10054;sertDAR_18107;sertDAR_18108
ENSMUSG00000085601	Gm4969	212.823	5.99867	6.83832e-37	3.297	-1.986	Sertoli	sertDMRT1_04115;sertDMRT1_04116
ENSMUSG00000053799	Exoc6	358.226	3.21808	6.83832e-37	4.194	1.032	Sertoli	sertDMRT1_10680;sertDMRT1_10681;sertDMRT1_10682;sertDAR_19127;sertDAR_19128;sertDAR_19129;sertDAR_19130;sertDAR_19131;granDAR_11312;granDAR_11313;granDAR_11314
ENSMUSG00000003420	Fcgrt	324.893	-6.11767	8.05538e-37	-0.921	5.059	granulosa	sertDMRT1_04221;sertDAR_08398;granDAR_04399
ENSMUSG00000073062	Zxdb	466.304	2.91736	8.19112e-37	4.001	1.149	Sertoli	sertDAR_19576
ENSMUSG00000040254	Sema3d	322.108	5.44891	9.16424e-37	2.892	-1.858	Sertoli	sertDAR_05837;sertDAR_05838;sertDAR_05839;sertDAR_05840;sertDAR_05841;sertDAR_05842
ENSMUSG00000025742	Prps2	1166.95	-2.29051	1.04163e-36	3.493	5.769	granulosa	sertDAR_19766;granDAR_11742
ENSMUSG00000031274	Col4a5	527.193	-3.02773	1.05908e-36	0.95	3.941	granulosa	granDAR_11681
ENSMUSG00000061013	Mkx	271.014	-4.77015	1.08743e-36	-0.712	3.811	granulosa	granDAR_10727;granDAR_10728;granDAR_10729;granDAR_10730
ENSMUSG00000024909	Efemp2	343.084	-3.5375	1.0947e-36	0.738	4.192	granulosa	sertDMRT1_10515;granDAR_11220
ENSMUSG00000037894	H2afz	1843.07	-2.07741	1.45477e-36	5.442	7.515	granulosa	sertDMRT1_01959;sertDMRT1_01960;sertDAR_04260;granDAR_02294
ENSMUSG00000034714	Ttyh2	1538.7	2.65671	1.45477e-36	6.271	3.603	Sertoli	sertDMRT1_07149;sertDMRT1_07150;sertDMRT1_07151;sertDAR_13246;sertDAR_13247;granDAR_07091
ENSMUSG00000024308	Tapbp	2738.24	2.08947	1.59534e-36	7.054	4.972	Sertoli	sertDMRT1_09772;sertDMRT1_09773;sertSOX9_01219;sertDAR_17657
ENSMUSG00000038453	Srcin1	319.953	-3.72012	1.60748e-36	-0.875	2.588	granulosa	sertDMRT1_07015;granDAR_06983;granDAR_06984;granDAR_06985;granDAR_06986
ENSMUSG00000048915	Efna5	281.856	-5.40416	1.77476e-36	-1.184	3.907	granulosa	sertDMRT1_09889;sertDMRT1_09890;sertDAR_17861;granDAR_10469;granDAR_10470;granDAR_10471
ENSMUSG00000032733	Snx33	1815.62	2.25034	1.79348e-36	6.157	3.917	Sertoli	sertDMRT1_05478;sertDMRT1_05479
ENSMUSG00000074884	Serf2	1487.64	2.15843	2.66231e-36	5.602	3.458	Sertoli	sertDMRT1_01098;sertDMRT1_01099;sertDMRT1_01100
ENSMUSG00000078350	Smim1	680.171	2.72718	3.25704e-36	4.475	1.799	Sertoli	sertDMRT1_02674
ENSMUSG00000058254	Tspan7	593.724	2.69212	3.45531e-36	3.99	1.354	Sertoli	granDAR_11457
ENSMUSG00000005397	Nid1	818.607	2.54952	3.71296e-36	4.457	1.94	Sertoli	sertDAR_14290;sertDAR_14291;sertDAR_14292;sertDAR_14293;granDAR_07728
ENSMUSG00000070643	Sox13	385.516	3.13286	4.41458e-36	4.133	1.058	Sertoli	sertDMRT1_00374;sertDMRT1_00375;sertSOX9_00063;granDAR_00502;granDAR_00503;granDAR_00504
ENSMUSG00000068747	Sort1	1606.47	2.01201	6.44933e-36	5.218	3.217	Sertoli	sertDMRT1_01851;sertDMRT1_01852;sertDMRT1_01853;sertSOX9_00264;sertDAR_03981;sertDAR_03982;sertDAR_03983;granDAR_02159
ENSMUSG00000030722	Nfatc2ip	1055.08	2.72471	6.63533e-36	5.855	3.175	Sertoli	sertDMRT1_04542
ENSMUSG00000040373	Cacng5	394.127	8.12648	6.90366e-36	4.462	-2.473	Sertoli	sertDMRT1_07109;sertDAR_13173
ENSMUSG00000042942	Greb1l	2310.49	-2.27458	7.68893e-36	2.978	5.241	granulosa	sertDMRT1_10120;sertDAR_18205;granDAR_10747;granDAR_10748;granDAR_10749;granDAR_10750
ENSMUSG00000052751	Repin1	921.136	-2.31032	7.85169e-36	3.102	5.398	granulosa	sertDMRT1_03679;granDAR_03819
ENSMUSG00000035722	Abca7	409.853	-3.33144	8.58892e-36	0.357	3.598	granulosa	sertDMRT1_06291
ENSMUSG00000028214	Gem	477.505	-2.98457	8.60354e-36	2.496	5.458	granulosa	granDAR_02419;granDAR_02420;granDAR_02421;granDAR_02422
ENSMUSG00000024558	Mapk4	223.174	4.03073	9.34668e-36	3.102	-0.69	Sertoli	sertDMRT1_10385;sertDAR_18702;sertDAR_18703;sertDAR_18704;sertDAR_18705;granDAR_11109
ENSMUSG00000019082	Slc25a22	427.63	-3.1167	9.67937e-36	0.766	3.814	granulosa	granDAR_04708
ENSMUSG00000033880	Lgals3bp	293.267	-5.37259	1.09114e-35	-0.692	4.444	granulosa	granDAR_07124
ENSMUSG00000021098	4930447C04Rik	239.266	5.79664	1.12225e-35	3.06	-2.003	Sertoli	sertDAR_13819
ENSMUSG00000025362	Rps26	1534.86	-2.04491	1.12231e-35	5.407	7.449	granulosa	sertDMRT1_06609;sertDAR_12402;sertDAR_12403
ENSMUSG00000023169	Slc38a1	1387.41	-3.1664	1.32425e-35	0.812	3.984	granulosa	sertDMRT1_09093;sertDMRT1_09094;granDAR_09444;granDAR_09445;granDAR_09446;granDAR_09447
ENSMUSG00000032083	Apoa1	1043.56	-9.40966	1.43364e-35	-1.54	7.524	granulosa	granDAR_05561;granDAR_05562
ENSMUSG00000022150	Dab2	2004.59	-2.09055	1.46307e-35	3.512	5.593	granulosa	sertDMRT1_08668;sertDAR_15950;granDAR_08992;granDAR_08993
ENSMUSG00000029135	Fosl2	2390.25	-2.59194	1.50623e-35	2.915	5.532	granulosa	sertDMRT1_02788;sertDMRT1_02789;sertDMRT1_02790;sertDMRT1_02791;granDAR_03080;granDAR_03081
ENSMUSG00000058979	Hdhd5	997.117	2.16832	1.9332e-35	5.348	3.192	Sertoli	sertDMRT1_03938;sertDMRT1_03939;sertSOX9_00513;sertDAR_07894;sertDAR_07895
ENSMUSG00000032515	Csrnp1	685.97	2.67434	1.96221e-35	5.223	2.549	Sertoli	sertDMRT1_05857;sertDMRT1_05858;sertDAR_11320
ENSMUSG00000024534	Sncaip	357.521	-6.39174	2.53612e-35	-1.747	4.065	granulosa	sertDAR_18499;granDAR_10948;granDAR_10949;granDAR_10950
ENSMUSG00000062209	Erbb4	684.631	9.5138	2.81065e-35	3.586	-3.108	Sertoli	sertDMRT1_00197;sertDMRT1_00198;sertSOX9_00036;sertSOX9_00037;sertDAR_00527;sertDAR_00528;sertDAR_00529;sertDAR_00530;sertDAR_00531;sertDAR_00532;sertDAR_00533;sertDAR_00534;sertDAR_00535;granDAR_00243;granDAR_00244
ENSMUSG00000027011	Ube2e3	1497.43	2.21638	2.89216e-35	5.94	3.72	Sertoli	sertDMRT1_00969;sertDAR_02197;sertDAR_02198;sertDAR_02199
ENSMUSG00000032854	Ugt8a	188.651	5.22754	3.21744e-35	3.16	-1.594	Sertoli	sertDMRT1_01901;sertDAR_04116;sertDAR_04117
ENSMUSG00000055737	Ghr	344.409	-4.09138	3.39684e-35	-0.861	2.963	granulosa	sertDAR_15933;granDAR_08979
ENSMUSG00000020875	Hoxb9	331.685	3.20581	4.21936e-35	4.671	1.498	Sertoli	sertDMRT1_07007;sertDAR_13114
ENSMUSG00000022836	Mylk	2476.25	2.17266	4.2413e-35	5.286	3.138	Sertoli	sertDMRT1_09368;sertDMRT1_09369;sertSOX9_01161;sertDAR_16986;sertDAR_16987;granDAR_09738;granDAR_09739;granDAR_09740;granDAR_09741;granDAR_09742
ENSMUSG00000020542	Myocd	389.637	-6.97843	4.95427e-35	-2.291	3.721	granulosa	sertDMRT1_06825;sertDMRT1_06826;sertSOX9_00852;sertDAR_12902;sertDAR_12903;granDAR_06850;granDAR_06851;granDAR_06852
ENSMUSG00000002289	Angptl4	282.044	-5.02062	5.16797e-35	-0.694	4.064	granulosa	sertDAR_17655;granDAR_10344
ENSMUSG00000031488	Rab11fip1	621.119	2.454	5.45408e-35	3.422	1.026	Sertoli	sertDMRT1_04771;granDAR_04826
ENSMUSG00000019850	Tnfaip3	363.823	3.03997	5.75585e-35	3.307	0.36	Sertoli	sertDMRT1_05963;sertDAR_11487
ENSMUSG00000034295	Fhod3	495.705	-2.94761	6.53903e-35	0.839	3.733	granulosa	sertDMRT1_10167;sertDMRT1_10168;sertDMRT1_10169;sertDAR_18292;sertDAR_18293;sertDAR_18294;sertDAR_18295;sertDAR_18296;sertDAR_18297;sertDAR_18298;granDAR_10845;granDAR_10846;granDAR_10847;granDAR_10848;granDAR_10849;granDAR_10850;granDAR_10851
ENSMUSG00000030796	Tead2	466.943	-3.01059	6.59353e-35	1.275	4.249	granulosa
ENSMUSG00000024053	Emilin2	520.949	-7.81931	7.00061e-35	-2.474	4.367	granulosa	sertDMRT1_09985;sertDAR_17966;granDAR_10544;granDAR_10545
ENSMUSG00000031024	St5	1200.34	2.17638	8.2362e-35	5.226	3.062	Sertoli	sertDMRT1_04452;sertDMRT1_04453;sertSOX9_00585;sertDAR_08973;sertDAR_08974;sertDAR_08975;sertDAR_08976;sertDAR_08977;sertDAR_08978;sertDAR_08979;sertDAR_08980;granDAR_04594;granDAR_04595
ENSMUSG00000042109	Csdc2	1194.32	2.50753	8.2362e-35	5.564	3.093	Sertoli	sertDMRT1_08970;sertDMRT1_08971;sertDMRT1_08972;sertDAR_16529;granDAR_09369
ENSMUSG00000034161	Scx	309.505	3.92944	8.97743e-35	4.965	1.048	Sertoli	sertSOX9_01108;granDAR_09317
ENSMUSG00000041598	Cdc42ep4	835.995	2.68343	1.00674e-34	5.416	2.775	Sertoli	sertDMRT1_07143;sertSOX9_00896;sertDAR_13241;granDAR_07082
ENSMUSG00000041696	Rasl12	2129.8	8.60388	1.10465e-34	6.132	-1.905	Sertoli	sertDMRT1_05573;sertSOX9_00715;sertDAR_10790;sertDAR_10791;granDAR_05662
ENSMUSG00000004936	Map2k1	886.564	-2.29354	1.10699e-34	3.288	5.569	granulosa	granDAR_05654;granDAR_05655
ENSMUSG00000073294	AU022751	449.272	-2.99806	1.11551e-34	2.329	5.31	granulosa
ENSMUSG00000045658	Pid1	270.58	-5.02842	1.19984e-34	-1.667	2.816	granulosa	sertDAR_00661;sertDAR_00662;sertDAR_00663;granDAR_00319
ENSMUSG00000035929	H2-Q4	288.289	-4.14918	1.23787e-34	0.451	4.519	granulosa	sertDAR_17664
ENSMUSG00000020766	Galk1	457.719	-2.91175	1.37742e-34	3.076	5.971	granulosa	granDAR_07101
ENSMUSG00000067818	Myl9	576.566	2.9635	1.47227e-34	6.566	3.618	Sertoli	granDAR_01615
ENSMUSG00000049807	Arhgap23	816.934	2.29492	1.6771e-34	4.486	2.213	Sertoli	sertDMRT1_07013;sertDMRT1_07014;sertSOX9_00877;granDAR_06982
ENSMUSG00000031283	Chrdl1	275.94	-4.34256	1.68469e-34	-1.029	3.104	granulosa	sertDAR_19685
ENSMUSG00000034610	Tut4	2505.32	-2.41557	1.7729e-34	3.301	5.725	granulosa
ENSMUSG00000026888	Grb14	1984.33	-2.18012	2.72631e-34	3.459	5.618	granulosa	sertDMRT1_00892;sertDAR_02054;granDAR_01212
ENSMUSG00000023009	Nckap5l	799.749	2.43898	2.999e-34	4.878	2.465	Sertoli	sertDMRT1_09143;sertDMRT1_09144;sertDMRT1_09145;sertDAR_16701;sertDAR_16702;granDAR_09488
ENSMUSG00000060938	Rpl26	622.947	-2.5562	3.06658e-34	3.785	6.331	granulosa	sertDMRT1_06841;granDAR_06875
ENSMUSG00000067702	Tuba3a	440.559	3.04633	3.57663e-34	5.812	2.803	Sertoli
ENSMUSG00000021754	Map3k1	1675.37	2.81525	3.82704e-34	5.391	2.615	Sertoli	sertDMRT1_08181;sertDMRT1_08182;sertDMRT1_08183;sertDAR_15008
ENSMUSG00000069117	Gm10260	349.016	-6.34859	5.01903e-34	0.656	7.022	granulosa	sertDAR_14893
ENSMUSG00000024063	Lbh	678.258	2.52845	5.36122e-34	5.299	2.774	Sertoli	sertDAR_17984;sertDAR_17985;sertDAR_17986;sertDAR_17987;sertDAR_17988;sertDAR_17989;granDAR_10550
ENSMUSG00000060445	Sycp2	197.597	4.48841	5.60102e-34	2.801	-1.291	Sertoli	sertDAR_03091;sertDAR_03092;sertDAR_03093
ENSMUSG00000049804	Armcx4	679.938	-3.03155	6.57472e-34	1.021	4.056	granulosa
ENSMUSG00000020490	Btnl10	1119.45	10.6355	7.20149e-34	5.64	-2.954	Sertoli	granDAR_06810
ENSMUSG00000032908	Sgpp2	281.544	-5.91496	7.99158e-34	-1.556	3.925	granulosa	sertDAR_00613;granDAR_00289
ENSMUSG00000042842	Serpinb6b	431.975	-3.07596	9.42394e-34	2.157	5.222	granulosa	granDAR_07798;granDAR_07799
ENSMUSG00000002346	Slc25a42	589.374	-2.64846	1.10678e-33	1.605	4.215	granulosa	sertDMRT1_04908;sertDAR_09888;granDAR_05001;granDAR_05002
ENSMUSG00000006442	Srm	791.701	-2.47292	1.16774e-33	4.04	6.518	granulosa
ENSMUSG00000040857	Erf	1178.79	2.39996	1.18858e-33	5.896	3.51	Sertoli
ENSMUSG00000020122	Egfr	602.71	-8.29205	1.21323e-33	-2.868	3.545	granulosa	granDAR_06616;granDAR_06617;granDAR_06618;granDAR_06619;granDAR_06620;granDAR_06621;granDAR_06622;granDAR_06623;granDAR_06624;granDAR_06625
ENSMUSG00000022799	Arhgap31	4991.34	-2.11652	1.21544e-33	4.188	6.311	granulosa	sertDMRT1_09394;granDAR_09764;granDAR_09765;granDAR_09766;granDAR_09767;granDAR_09768;granDAR_09769;granDAR_09770
ENSMUSG00000036158	Prickle1	928.603	2.13715	1.26161e-33	5.252	3.128	Sertoli	sertDMRT1_09049;sertDMRT1_09050;sertDMRT1_09051;sertDMRT1_09052;sertDMRT1_09053;sertDAR_16623;sertDAR_16624;sertDAR_16625;sertDAR_16626;granDAR_09436
ENSMUSG00000074227	Spint2	1223.29	2.33202	1.37419e-33	5.599	3.294	Sertoli	sertDMRT1_04170;sertSOX9_00544;sertDAR_08276
ENSMUSG00000027080	Med19	1121.58	2.20965	1.60352e-33	6.605	4.408	Sertoli	sertDAR_02251
ENSMUSG00000028466	Creb3	1404.08	2.18682	1.64054e-33	6.718	4.546	Sertoli	sertDMRT1_02175;sertDMRT1_02176
ENSMUSG00000067212	H2-T23	288.193	-4.69673	1.69124e-33	-0.162	4.363	granulosa	sertDMRT1_09808
ENSMUSG00000032125	Robo4	197.11	5.16025	2.15107e-33	2.977	-1.695	Sertoli	sertDAR_10630;sertDAR_10631
ENSMUSG00000046269	Usp27x	606.127	2.55632	2.15615e-33	4.721	2.2	Sertoli
ENSMUSG00000049577	Zfpm1	786.287	2.49842	2.26014e-33	5.37	2.898	Sertoli	granDAR_05334;granDAR_05335
ENSMUSG00000061082	Plac1	281.14	3.52994	2.77653e-33	5.332	1.831	Sertoli	sertDMRT1_10917;sertSOX9_01347;sertSOX9_01348;sertDAR_19448;sertDAR_19449;sertDAR_19450;sertDAR_19451;sertDAR_19452;granDAR_11553;granDAR_11554;granDAR_11555
ENSMUSG00000063415	Cyp26b1	192.443	4.53617	3.2309e-33	2.918	-1.237	Sertoli	sertDMRT1_03806;granDAR_03953
ENSMUSG00000067274	Rplp0	4436.87	-2.01099	3.34176e-33	6.853	8.864	granulosa	sertSOX9_00422;sertSOX9_00423;sertDAR_06662;sertDAR_06663;granDAR_03444;granDAR_03445;granDAR_03446
ENSMUSG00000022048	Dpysl2	829.559	2.54759	3.4299e-33	5.101	2.546	Sertoli	sertDMRT1_08479;sertDMRT1_08480;sertDMRT1_08481;sertSOX9_01058;sertDAR_15533;sertDAR_15534;sertDAR_15535;sertDAR_15536
ENSMUSG00000028893	Sesn2	827.853	2.61983	3.91438e-33	5.467	2.876	Sertoli
ENSMUSG00000024867	Pip5k1b	289.39	3.43867	4.75104e-33	3.841	0.498	Sertoli	sertDMRT1_10604;sertDMRT1_10605;sertDMRT1_10606;sertDMRT1_10607;sertDMRT1_10608;sertDMRT1_10609;sertDAR_19008;sertDAR_19009;sertDAR_19010;sertDAR_19011;sertDAR_19012;sertDAR_19013;sertDAR_19014;sertDAR_19015;granDAR_11268;granDAR_11269
ENSMUSG00000025647	Shisa5	598.052	-2.64666	6.20369e-33	2.46	5.097	granulosa	sertDMRT1_05790;granDAR_05823
ENSMUSG00000046280	She	338.552	-6.77355	6.45876e-33	-2.375	3.355	granulosa	sertDAR_03810;sertDAR_03811;granDAR_02069;granDAR_02070
ENSMUSG00000042116	Vwa1	266.135	3.49099	6.76122e-33	3.881	0.489	Sertoli	sertDMRT1_02696;sertDAR_05776
ENSMUSG00000056749	Nfil3	909.16	2.3693	6.94274e-33	6.353	3.992	Sertoli	sertDMRT1_07878;sertDAR_14567;granDAR_07971;granDAR_07972
ENSMUSG00000031323	Dmrtc1a	251.306	6.59343	7.40196e-33	5.197	-0.989	Sertoli
ENSMUSG00000034403	Pja1	4688.83	2.07432	7.48564e-33	7.945	5.884	Sertoli	sertDMRT1_10951;sertDAR_19595
ENSMUSG00000036304	Zdhhc23	558.918	-3.03327	8.58944e-33	1.186	4.228	granulosa	granDAR_09796;granDAR_09797
ENSMUSG00000029304	Spp1	663.186	2.56428	9.45857e-33	6.233	3.657	Sertoli	sertDMRT1_03106;sertDMRT1_03107;sertDAR_06574;sertDAR_06575
ENSMUSG00000021957	Tkt	1328.26	-2.08563	9.95652e-33	2.925	5	granulosa	sertDMRT1_08299;sertDMRT1_08300;sertDAR_15270;sertDAR_15271;granDAR_08534;granDAR_08535
ENSMUSG00000050549	Fam241a	178.378	5.54375	1.04128e-32	4.075	-1.125	Sertoli	sertDMRT1_01910;sertDMRT1_01911;sertDAR_04148
ENSMUSG00000031778	Cx3cl1	439.518	-2.90164	1.21236e-32	1.57	4.432	granulosa	sertDMRT1_05019;sertDAR_10076;sertDAR_10077;sertDAR_10078
ENSMUSG00000038059	Smim3	287.285	-6.21141	1.27804e-32	-2.209	3.196	granulosa	granDAR_11010;granDAR_11011;granDAR_11012;granDAR_11013
ENSMUSG00000026452	Syt2	198.997	6.25817	1.29125e-32	2.505	-2.56	Sertoli	sertDAR_01028;granDAR_00516;granDAR_00517
ENSMUSG00000013076	Amotl1	957.143	-2.20564	1.35602e-32	1.921	4.101	granulosa	sertDMRT1_05313;sertDAR_10426;sertDAR_10427;sertDAR_10428;granDAR_05460
ENSMUSG00000034555	Tex16	211.506	4.68866	1.55208e-32	3.318	-1.139	Sertoli
ENSMUSG00000000134	Tfe3	1544	2.08835	2.12651e-32	4.877	2.813	Sertoli	granDAR_11444
ENSMUSG00000049164	Zfp518a	1436.5	2.07791	2.39723e-32	5.209	3.15	Sertoli	sertDMRT1_10700
ENSMUSG00000008398	Elk3	253.6	-5.15729	2.79966e-32	-1.232	3.561	granulosa	sertDMRT1_06378;sertDMRT1_06379;sertDAR_12068;granDAR_06347;granDAR_06348;granDAR_06349
ENSMUSG00000038763	Alpk3	329.496	-6.73581	3.0209e-32	-2.309	3.476	granulosa	granDAR_04509;granDAR_04510;granDAR_04511;granDAR_04512;granDAR_04513;granDAR_04514
ENSMUSG00000033965	Slc16a2	1248.66	2.24597	3.18506e-32	5.712	3.488	Sertoli	sertDMRT1_10957;sertDAR_19608;sertDAR_19609;granDAR_11631
ENSMUSG00000033847	Pla2g4c	280.303	-6.17387	3.26926e-32	-1.645	4.018	granulosa
ENSMUSG00000032348	Gsta4	827.055	2.31264	3.35801e-32	6.884	4.584	Sertoli	sertDMRT1_05650;sertDAR_10897;sertDAR_10898;sertDAR_10899
ENSMUSG00000047003	Zfp41	1016.7	-2.26452	3.38008e-32	2.182	4.419	granulosa	sertDMRT1_08899;granDAR_09306;granDAR_09307;granDAR_09308;granDAR_09309
ENSMUSG00000025789	St8sia2	250.311	4.51672	3.39482e-32	3.237	-0.981	Sertoli	sertDAR_08640;sertDAR_08641;sertDAR_08642
ENSMUSG00000031089	Slc6a14	168.747	5.20716	4.34172e-32	3.397	-1.386	Sertoli	sertDAR_19380
ENSMUSG00000039782	Cpeb2	473.46	2.75328	4.46926e-32	3.528	0.849	Sertoli	sertSOX9_00390;sertDAR_06064
ENSMUSG00000033047	Eif3l	1735.32	-2.01804	4.89732e-32	4.368	6.383	granulosa
ENSMUSG00000026833	Olfm1	237.209	-4.90355	5.14645e-32	-0.808	3.822	granulosa	sertDAR_01789
ENSMUSG00000031925	Maml2	265.804	-3.85439	6.68295e-32	-0.609	3.057	granulosa	sertDMRT1_05306;sertDMRT1_05307;sertDMRT1_05308;sertDMRT1_05309;sertSOX9_00686;sertDAR_10415;sertDAR_10416;sertDAR_10417;sertDAR_10418;sertDAR_10419;sertDAR_10420;granDAR_05437;granDAR_05438;granDAR_05439;granDAR_05440;granDAR_05441;granDAR_05442;granDAR_05443;granDAR_05444;granDAR_05445;granDAR_05446;granDAR_05447;granDAR_05448
ENSMUSG00000026121	Sema4c	809.755	-2.33411	6.86953e-32	2.693	5.004	granulosa	sertDMRT1_00072;granDAR_00093;granDAR_00094
ENSMUSG00000032224	Fam81a	354.992	-7.03774	8.1415e-32	-2.106	4.135	granulosa	sertDMRT1_05603;granDAR_05679;granDAR_05680
ENSMUSG00000003153	Slc2a3	220.597	3.79595	8.49352e-32	2.654	-0.89	Sertoli	sertDMRT1_03951;sertDMRT1_03952;sertDAR_07927
ENSMUSG00000029810	Tmem176b	558.096	-2.70246	8.90915e-32	2.776	5.48	granulosa	sertDAR_07322;granDAR_03826
ENSMUSG00000071723	Gspt2	859.799	2.12049	1.23997e-31	5.338	3.229	Sertoli
ENSMUSG00000047414	Flrt2	606.281	2.60196	1.32871e-31	3.882	1.322	Sertoli	sertDMRT1_07534;sertDMRT1_07535;sertDMRT1_07536;sertDAR_13980;sertDAR_13981;sertDAR_13982
ENSMUSG00000038828	Tmem214	1400.24	-2.06332	1.65586e-31	2.972	5.028	granulosa	sertDMRT1_02781;sertDAR_05970
ENSMUSG00000073295	Nudt11	357.017	2.98349	1.66058e-31	4.515	1.556	Sertoli
ENSMUSG00000039765	Cc2d2a	355.746	-3.24149	1.89233e-31	0.242	3.372	granulosa	sertDAR_06073;sertDAR_06074;granDAR_03131
ENSMUSG00000078202	Nrarp	168.687	5.05279	2.35976e-31	3.797	-0.98	Sertoli
ENSMUSG00000029922	Mkrn1	2287.65	2.00501	2.7556e-31	6.483	4.494	Sertoli	sertDMRT1_03645;sertDMRT1_03646;sertDMRT1_03647;sertDAR_07255
ENSMUSG00000030605	Mfge8	1861.34	-2.02063	2.80735e-31	4.105	6.112	granulosa	sertDAR_08689
ENSMUSG00000000078	Klf6	4921.98	2.00105	3.35597e-31	7.598	5.615	Sertoli	sertDMRT1_07681;sertDMRT1_07682;sertDAR_14220;sertDAR_14221
ENSMUSG00000021892	Sh3bp5	2282.1	2.21579	3.36333e-31	7.004	4.769	Sertoli	sertDMRT1_08304;sertDMRT1_08305;sertSOX9_01043;sertDAR_15283;sertDAR_15284;sertDAR_15285;granDAR_08549
ENSMUSG00000025366	Esyt1	862.894	-2.16335	3.46539e-31	2.272	4.411	granulosa	sertDMRT1_06607;sertDAR_12400;sertDAR_12401;granDAR_06584
ENSMUSG00000022952	Runx1	342.122	-6.98672	3.89066e-31	-2.799	2.645	granulosa	sertDMRT1_09522;sertDAR_17431;granDAR_10032;granDAR_10033;granDAR_10034;granDAR_10035;granDAR_10036;granDAR_10037;granDAR_10038;granDAR_10039;granDAR_10040;granDAR_10041;granDAR_10042;granDAR_10043;granDAR_10044;granDAR_10045
ENSMUSG00000036825	Ssx2ip	685.44	2.2257	4.51515e-31	4.88	2.672	Sertoli	sertDAR_04344;granDAR_02357
ENSMUSG00000073018	Gm1070	226.431	-5.07572	4.59702e-31	-0.75	4.069	granulosa
ENSMUSG00000020654	Adcy3	323.241	-3.47368	5.00798e-31	0.003	3.382	granulosa	granDAR_07170;granDAR_07171
ENSMUSG00000037098	Rab11fip3	1514.78	2.32493	5.05009e-31	5.291	3.005	Sertoli	sertDMRT1_09697;sertDMRT1_09698;sertDAR_17597;sertDAR_17598
ENSMUSG00000035898	Uba6	959.499	2.11689	5.56905e-31	4.386	2.295	Sertoli	sertDMRT1_02989;sertDAR_06399;sertDAR_06400;granDAR_03280
ENSMUSG00000042417	Ccno	234.548	-4.18205	5.96229e-31	0.19	4.253	granulosa	sertDMRT1_08193
ENSMUSG00000066595	Flvcr1	241.172	-4.13552	5.98257e-31	-0.67	3.281	granulosa	sertDMRT1_00646;sertDMRT1_00647;sertDAR_01528;granDAR_00885
ENSMUSG00000029814	Igf2bp3	239.679	3.44796	6.0072e-31	2.573	-0.647	Sertoli	sertDMRT1_03680;sertDMRT1_03681;sertDMRT1_03682;sertDAR_07323;sertDAR_07324;sertDAR_07325;sertDAR_07326;sertDAR_07327;sertDAR_07328;sertDAR_07329;granDAR_03829
ENSMUSG00000020111	Micu1	711.526	2.41692	8.36025e-31	3.823	1.459	Sertoli	sertDMRT1_06143;sertDMRT1_06144;sertDAR_11779;sertDAR_11780;granDAR_06176
ENSMUSG00000034842	Art3	460.365	8.93646	9.05016e-31	4.653	-2.732	Sertoli	sertDMRT1_03006;sertDAR_06435;sertDAR_06436;sertDAR_06437;sertDAR_06438;granDAR_03326;granDAR_03327
ENSMUSG00000026764	Kif5c	386.056	2.7788	9.34333e-31	3.377	0.671	Sertoli	sertDMRT1_00834;sertDMRT1_00835;sertDAR_01916;sertDAR_01917;granDAR_01151;granDAR_01152;granDAR_01153
ENSMUSG00000107881	Gm44250	282.835	-3.79073	9.49503e-31	0.059	3.771	granulosa
ENSMUSG00000027896	Slc16a4	177.478	4.92975	1.10549e-30	3.262	-1.274	Sertoli
ENSMUSG00000016763	Scube1	307.708	-3.88089	1.19121e-30	-0.904	2.664	granulosa	granDAR_09381;granDAR_09382;granDAR_09383;granDAR_09384;granDAR_09385
ENSMUSG00000071604	Fam189a2	292.316	3.24357	1.45342e-30	4.314	1.143	Sertoli
ENSMUSG00000038296	Galnt18	173.272	4.61214	1.54246e-30	3.815	-0.57	Sertoli	sertDMRT1_04470;sertSOX9_00589;sertDAR_08991;sertDAR_08992;sertDAR_08993;sertDAR_08994;sertDAR_08995;sertDAR_08996;granDAR_04608
ENSMUSG00000097124	A530020G20Rik	327.027	-6.9185	1.57575e-30	-1.977	4.235	granulosa	sertDMRT1_01878;sertDAR_04083;granDAR_02208;granDAR_02209;granDAR_02210
ENSMUSG00000010830	Kdelr3	232.226	-5.51049	2.15274e-30	-0.202	5.137	granulosa	granDAR_09350;granDAR_09351
ENSMUSG00000044433	Camsap3	900.18	2.16555	2.38994e-30	4.714	2.573	Sertoli	sertDAR_09339
ENSMUSG00000048732	Klhl11	1494.87	2.05593	2.68273e-30	6.772	4.73	Sertoli	sertDMRT1_07051
ENSMUSG00000027087	Itgav	3234.03	-2.23469	2.71787e-30	3.507	5.76	granulosa	sertDAR_02239;sertDAR_02240;sertDAR_02241;granDAR_01304
ENSMUSG00000056069	Otulinl	164.479	5.61921	2.73786e-30	3.447	-1.64	Sertoli	sertDMRT1_08723;sertDMRT1_08724;sertDMRT1_08725;sertDMRT1_08726;sertDAR_16099;sertDAR_16100
ENSMUSG00000024642	Tle4	907.411	2.13754	2.78529e-30	4.826	2.704	Sertoli	sertDMRT1_10560;sertDMRT1_10561;sertDMRT1_10562;sertDAR_18929;sertDAR_18930;granDAR_11246
ENSMUSG00000101431	Gm7901	156.508	5.02029	3.85952e-30	4.382	-0.44	Sertoli	granDAR_05030
ENSMUSG00000024851	Pitpnm1	219.109	-4.50884	3.89593e-30	-1.383	2.726	granulosa	sertDMRT1_10500;granDAR_11211;granDAR_11212
ENSMUSG00000046180	4930550L24Rik	2004.25	12.0633	4.02339e-30	8.013	-2.637	Sertoli	sertDMRT1_10925;sertDMRT1_10926;sertDAR_19468;sertDAR_19469;sertDAR_19470
ENSMUSG00000034201	Gas2l1	2682.21	2.21104	4.07617e-30	6.277	4.1	Sertoli	granDAR_06597
ENSMUSG00000026104	Stat1	855.324	2.26897	4.43644e-30	4.451	2.191	Sertoli	sertDMRT1_00146;sertDMRT1_00147;sertSOX9_00022;sertDAR_00406;granDAR_00163;granDAR_00164;granDAR_00165;granDAR_00166;granDAR_00167
ENSMUSG00000022994	Adcy6	907.453	-2.1606	7.05738e-30	2.441	4.58	granulosa
ENSMUSG00000025934	Gsta3	168.396	4.6275	7.37086e-30	3.027	-1.229	Sertoli	sertDAR_00170;sertDAR_00171
ENSMUSG00000046607	Hrk	299.719	7.9946	8.25591e-30	3.522	-2.786	Sertoli	sertDMRT1_03260;sertDAR_06690;granDAR_03450
ENSMUSG00000075410	Prcd	173.994	4.37813	8.80014e-30	4.557	0.295	Sertoli
ENSMUSG00000027508	Pag1	539.935	2.3359	9.11442e-30	3.374	1.093	Sertoli	sertDMRT1_01458;sertDMRT1_01459;sertDMRT1_01460;sertDMRT1_01461;sertSOX9_00206;sertDAR_03176;sertDAR_03177;sertDAR_03178;sertDAR_03179;sertDAR_03180;sertDAR_03181;sertDAR_03182;sertDAR_03183;sertDAR_03184;granDAR_01772;granDAR_01773;granDAR_01774
ENSMUSG00000027111	Itga6	3483.1	2.09875	1.23165e-29	6.07	3.969	Sertoli	sertDMRT1_00930;sertDMRT1_00931;sertDMRT1_00932;sertDMRT1_00933;sertSOX9_00140;sertDAR_02137;sertDAR_02138;sertDAR_02139
ENSMUSG00000020747	Tmem94	971.658	-2.09437	1.42504e-29	2.783	4.863	granulosa	sertDAR_13255;granDAR_07098
ENSMUSG00000017493	Igfbp4	904.7	-3.06301	1.8756e-29	2.271	5.258	granulosa	sertDMRT1_07041;granDAR_06998
ENSMUSG00000005338	Cadm3	242.948	3.9509	2.5254e-29	2.746	-0.878	Sertoli	sertDAR_01380
ENSMUSG00000026426	Arl8a	951.849	2.0502	2.67039e-29	6.185	4.142	Sertoli	sertDMRT1_00389;sertDMRT1_00390;sertDMRT1_00391;sertDMRT1_00392;sertDMRT1_00393;sertDAR_01031;sertDAR_01032
ENSMUSG00000003518	Dusp3	662.568	2.18309	3.55223e-29	4.667	2.503	Sertoli	sertDAR_13137;sertDAR_13138
ENSMUSG00000027698	Nceh1	846.351	-2.18538	3.64283e-29	2.682	4.852	granulosa	sertDMRT1_01483;sertDMRT1_01484;sertDAR_03275;sertDAR_03276;granDAR_01802
ENSMUSG00000013921	Clip3	445.004	3.15323	4.08826e-29	4.437	1.357	Sertoli	sertDAR_08284
ENSMUSG00000030790	Adm	158.854	4.38491	4.48649e-29	4.36	0.109	Sertoli	sertDMRT1_04459;sertDMRT1_04460;sertDMRT1_04461;sertSOX9_00587
ENSMUSG00000096842	Gm10736	666.051	-2.31472	4.84329e-29	8.28	10.599	granulosa
ENSMUSG00000024074	Crim1	3317.39	-2.11838	5.3117e-29	4.478	6.618	granulosa	sertDMRT1_10007;sertDMRT1_10008;sertDMRT1_10009;sertDAR_18032;sertDAR_18033;sertDAR_18034;sertDAR_18035;sertDAR_18036;sertDAR_18037;sertDAR_18038;sertDAR_18039;sertDAR_18040;granDAR_10574;granDAR_10575;granDAR_10576;granDAR_10577
ENSMUSG00000031278	Acsl4	1331.23	2.00765	5.73171e-29	5.424	3.433	Sertoli	sertDAR_19680
ENSMUSG00000022270	Retreg1	276.763	3.21079	6.08237e-29	3.714	0.603	Sertoli	sertDMRT1_08717;sertSOX9_01085;sertDAR_16076;sertDAR_16077;sertDAR_16078;sertDAR_16079
ENSMUSG00000030352	Tspan9	406.397	-2.69056	6.31322e-29	1.315	3.958	granulosa	sertDMRT1_03965;sertDMRT1_03966;sertDAR_07985;sertDAR_07986;sertDAR_07987;sertDAR_07988;sertDAR_07989;sertDAR_07990;granDAR_04192;granDAR_04193
ENSMUSG00000039115	Itga9	841.77	-2.6457	8.01217e-29	1.719	4.362	granulosa	sertDMRT1_05845;sertDMRT1_05846;sertDMRT1_05847;sertDMRT1_05848;sertDMRT1_05849;sertDAR_11306;sertDAR_11307;sertDAR_11308;sertDAR_11309;sertDAR_11310;sertDAR_11311;sertDAR_11312;granDAR_05854;granDAR_05855;granDAR_05856
ENSMUSG00000032122	Slc37a2	291.97	3.17353	8.02371e-29	3.118	0.058	Sertoli	sertDMRT1_05380;sertDAR_10628
ENSMUSG00000033102	Cdc14b	690.582	2.61726	8.02371e-29	3.815	1.243	Sertoli	sertDMRT1_07992;sertDAR_14651
ENSMUSG00000042010	Acacb	486.395	-2.72785	9.44972e-29	0.622	3.263	granulosa	granDAR_03416;granDAR_03417;granDAR_03418
ENSMUSG00000032744	Heyl	732.467	-2.493	1.00946e-28	2.254	4.726	granulosa	sertDMRT1_02450;sertDAR_05514;granDAR_02783
ENSMUSG00000024924	Vldlr	321.801	-3.44942	1.01919e-28	-0.578	2.684	granulosa	sertDAR_19041
ENSMUSG00000072941	Sod3	621.821	2.79816	1.16437e-28	4.948	2.221	Sertoli	sertDMRT1_02867;sertDAR_06153;granDAR_03146
ENSMUSG00000045954	Cavin2	277.974	3.14713	1.23944e-28	4.159	1.068	Sertoli
ENSMUSG00000001166	Oas1c	230.922	-5.88715	1.29637e-28	-1.174	4.372	granulosa
ENSMUSG00000117901	AC109619.1	241.661	3.97761	1.29637e-28	5.685	1.651	Sertoli	sertDAR_18895;granDAR_11228
ENSMUSG00000024480	Ap3s1	531.572	2.2954	1.37511e-28	5.331	3.05	Sertoli	sertDMRT1_10239;sertSOX9_01279;sertDAR_18462
ENSMUSG00000048330	Ric3	367.059	2.73674	1.49232e-28	3.037	0.396	Sertoli
ENSMUSG00000020847	Rph3al	234.617	-3.69207	1.53591e-28	0.087	3.65	granulosa	sertDAR_12978;sertDAR_12979;granDAR_06899;granDAR_06900;granDAR_06901
ENSMUSG00000037490	Slc2a12	255.357	3.53777	1.79244e-28	3.586	0.171	Sertoli	sertDMRT1_05984;sertDMRT1_05985;sertDAR_11512;granDAR_06016;granDAR_06017;granDAR_06018
ENSMUSG00000000555	Itga5	295.714	-3.24073	1.83196e-28	0.422	3.572	granulosa
ENSMUSG00000000804	Usp32	1529.45	2.11216	2.47851e-28	5.131	3.043	Sertoli	sertDMRT1_06944
ENSMUSG00000049382	Krt8	213.564	-4.0895	2.66814e-28	0.478	4.498	granulosa	sertDMRT1_09178;sertSOX9_01134;sertDAR_16726;granDAR_09522;granDAR_09523
ENSMUSG00000072294	Klf12	246.824	3.13538	2.91122e-28	2.812	-0.177	Sertoli	sertDMRT1_08581;sertDAR_15732;sertDAR_15733;sertDAR_15734;granDAR_08865;granDAR_08866;granDAR_08867
ENSMUSG00000100975	Gm28875	163.175	4.70125	2.95329e-28	4.856	0.08	Sertoli
ENSMUSG00000073481	2021-03-02	564.282	-2.3653	3.38721e-28	1.641	3.967	granulosa	granDAR_00837
ENSMUSG00000031788	Kifc3	207.776	-4.20229	3.8882e-28	-0.907	3.039	granulosa	sertDMRT1_05029;sertDMRT1_05030;sertDAR_10085;sertDAR_10086;sertDAR_10087;sertDAR_10088;granDAR_05170;granDAR_05171;granDAR_05172;granDAR_05173;granDAR_05174
ENSMUSG00000034255	Arhgap27	202.688	-4.33306	4.37585e-28	-1.231	2.737	granulosa	sertDAR_13145;granDAR_07029;granDAR_07030
ENSMUSG00000025912	Mybl1	330.344	2.73394	4.80116e-28	3.548	0.88	Sertoli	sertDMRT1_00009;sertDMRT1_00010;sertDAR_00056
ENSMUSG00000031898	Dpep3	154.242	4.92223	5.15914e-28	4.249	-0.45	Sertoli
ENSMUSG00000027030	Stk39	965.796	2.03983	5.22569e-28	5.101	3.066	Sertoli	sertDMRT1_00903;sertDMRT1_00904;sertDMRT1_00905;sertDMRT1_00906;sertDMRT1_00907;sertSOX9_00139;sertDAR_02089;sertDAR_02090;sertDAR_02091;sertDAR_02092;sertDAR_02093;sertDAR_02094;sertDAR_02095;sertDAR_02096;granDAR_01226
ENSMUSG00000054091	1810037I17Rik	602.515	2.21703	6.84231e-28	6.543	4.333	Sertoli	sertDMRT1_01889
ENSMUSG00000021758	Ddx4	171.002	4.70314	7.04209e-28	3.541	-0.842	Sertoli
ENSMUSG00000052364	B630019K06Rik	585.83	2.29944	7.81994e-28	5.36	3.079	Sertoli	sertDAR_19353
ENSMUSG00000041353	Tmem29	500.717	2.30396	9.33796e-28	3.587	1.33	Sertoli	sertDAR_19699;granDAR_11701;granDAR_11702
ENSMUSG00000041912	Tdrkh	197.248	3.62609	9.47007e-28	2.711	-0.682	Sertoli
ENSMUSG00000028033	Kcnq5	506.887	-2.85304	1.08542e-27	0.838	3.664	granulosa	sertDMRT1_00032;sertDMRT1_00033;sertSOX9_00008;sertDAR_00174;sertDAR_00175;sertDAR_00176;sertDAR_00177;sertDAR_00178;granDAR_00050;granDAR_00051;granDAR_00052;granDAR_00053
ENSMUSG00000026749	Nek6	813.233	-2.13128	1.44282e-27	1.666	3.761	granulosa	sertDAR_01861;sertDAR_01862;granDAR_01104;granDAR_01105;granDAR_01106
ENSMUSG00000087259	2610035D17Rik	152.297	4.57857	1.48573e-27	3.92	-0.511	Sertoli	sertDMRT1_07136;sertDMRT1_07137;sertDMRT1_07138;sertDAR_13225;sertDAR_13226;sertDAR_13227;sertDAR_13228;sertDAR_13229;sertDAR_13230;sertDAR_13231;sertDAR_13232;sertDAR_13233;granDAR_07080
ENSMUSG00000021338	Carmil1	924.368	2.04296	1.53518e-27	4.185	2.158	Sertoli	sertDMRT1_07737;sertDMRT1_07738;sertDMRT1_07739;sertDMRT1_07740;sertSOX9_00983;sertDAR_14378;granDAR_07756;granDAR_07757
ENSMUSG00000055799	Tcf7l1	282.574	-3.14021	1.8859e-27	0.765	3.828	granulosa	sertDAR_07536;sertDAR_07537;granDAR_03931
ENSMUSG00000040836	Gpr161	236.829	-3.71284	1.88735e-27	-0.725	2.807	granulosa	sertDAR_01287;sertDAR_01288
ENSMUSG00000009941	Nxf2	273.069	3.2723	2.06524e-27	4.383	1.163	Sertoli
ENSMUSG00000032327	Stra6	651.325	2.20121	2.15622e-27	4.325	2.155	Sertoli	sertDMRT1_05504;sertDMRT1_05505;sertDMRT1_05506;sertDAR_10751;sertDAR_10752;sertDAR_10753;granDAR_05615
ENSMUSG00000027533	Fabp5	432.076	-2.65416	2.23706e-27	1.886	4.516	granulosa
ENSMUSG00000035395	Pet2	149.744	5.83293	2.44012e-27	2.957	-2.106	Sertoli
ENSMUSG00000020937	Plcd3	189.938	3.62394	2.44501e-27	3.506	0.014	Sertoli	sertDMRT1_07081;sertDMRT1_07082;sertDAR_13144
ENSMUSG00000054728	Phactr1	449.722	2.72641	2.48852e-27	3.165	0.49	Sertoli	sertDMRT1_07800;sertDMRT1_07801;sertDMRT1_07802;sertDMRT1_07803;sertDMRT1_07804;sertDMRT1_07805;sertDMRT1_07806;sertDMRT1_07807;sertSOX9_00996;sertDAR_14511;sertDAR_14512;sertDAR_14513;granDAR_07884;granDAR_07885;granDAR_07886;granDAR_07887;granDAR_07888
ENSMUSG00000082450	Mageb7-ps	538.745	9.58013	3.22529e-27	6.785	-2.039	Sertoli	sertDAR_19557;sertDAR_19558
ENSMUSG00000044968	Napepld	763.074	2.10598	3.39527e-27	5.096	3.002	Sertoli	sertDMRT1_02738;sertDMRT1_02739;sertSOX9_00382;sertDAR_05906;sertDAR_05907;granDAR_03033;granDAR_03034
ENSMUSG00000024014	Pim1	849.009	2.336	3.71445e-27	5.503	3.202	Sertoli	sertDMRT1_09740;sertDMRT1_09741;sertDMRT1_09742;granDAR_10303
ENSMUSG00000062997	Rpl35	511.522	-2.36957	4.1753e-27	3.874	6.237	granulosa	sertDMRT1_00820;sertDAR_01871
ENSMUSG00000028063	Lmna	371.517	-2.70108	4.52193e-27	0.963	3.6	granulosa
ENSMUSG00000033644	Piwil2	219.841	4.1868	4.85915e-27	3.039	-0.807	Sertoli	sertDAR_15564
ENSMUSG00000026123	Plekhb2	532.47	2.24299	5.0864e-27	3.598	1.398	Sertoli	sertDMRT1_00058;sertDAR_00260;sertDAR_00261;granDAR_00083
ENSMUSG00000026241	Nppc	217.491	-5.79932	5.53285e-27	-0.169	5.477	granulosa
ENSMUSG00000064137	Rhox8	142.996	5.51919	5.79139e-27	4.666	-0.643	Sertoli	sertDMRT1_10899
ENSMUSG00000015143	Actn1	370.508	-2.88257	6.20207e-27	0.858	3.693	granulosa	sertDMRT1_07473;sertDMRT1_07474;sertDMRT1_07475;sertDAR_13868;sertDAR_13869;granDAR_07467
ENSMUSG00000047911	Npm2	203.341	-5.5641	6.34181e-27	-0.062	5.394	granulosa
ENSMUSG00000028878	Fam76a	653.951	2.08651	7.26293e-27	5.229	3.154	Sertoli	sertDMRT1_02513
ENSMUSG00000027340	Slc23a2	1170.57	-2.03343	8.21062e-27	2.676	4.689	granulosa	sertDMRT1_01168;granDAR_01503;granDAR_01504;granDAR_01505;granDAR_01506;granDAR_01507;granDAR_01508
ENSMUSG00000054400	Cklf	362.073	-2.84429	8.38183e-27	0.72	3.514	granulosa
ENSMUSG00000035828	Pim3	1250.95	-2.0046	8.62586e-27	4.488	6.49	granulosa	sertDMRT1_09021;sertDMRT1_09022;sertDMRT1_09023;sertDAR_16581;granDAR_09417
ENSMUSG00000074733	Zfp950	642.123	-2.17595	9.65281e-27	1.316	3.447	granulosa
ENSMUSG00000038644	Pold1	797.976	-2.03082	1.23989e-26	2.835	4.853	granulosa
ENSMUSG00000035934	Pknox2	287.376	-6.95038	1.332e-26	-2.777	2.607	granulosa	sertDAR_10626;sertDAR_10627;granDAR_05512;granDAR_05513;granDAR_05514;granDAR_05515
ENSMUSG00000031807	Pgls	353.573	-2.92093	1.37002e-26	1.282	4.184	granulosa	sertDMRT1_04921;sertSOX9_00638;sertSOX9_00639;sertDAR_09902;granDAR_05013
ENSMUSG00000038668	Lpar1	403.386	2.48498	1.69501e-26	4.125	1.683	Sertoli	sertDAR_04933;sertDAR_04934;sertDAR_04935;sertDAR_04936
ENSMUSG00000004885	Crabp2	446.163	-8.1812	1.72694e-26	-1.607	6.199	granulosa	sertDMRT1_01719;granDAR_02053;granDAR_02054
ENSMUSG00000021903	Galnt15	238.403	-3.82274	1.7365e-26	-0.638	2.935	granulosa	sertDMRT1_08313;sertDAR_15294;granDAR_08552;granDAR_08553
ENSMUSG00000001270	Ckb	200.337	-5.0866	1.87476e-26	-1.022	3.871	granulosa
ENSMUSG00000057322	Rpl38	458.266	-2.46717	1.97438e-26	4.826	7.285	granulosa	sertDMRT1_07149;sertDMRT1_07150;sertDMRT1_07151;sertDAR_13246;sertDAR_13247
ENSMUSG00000024646	Cyb5a	2520.86	-2.02892	2.62556e-26	5.105	7.152	granulosa	sertDMRT1_10481;sertDAR_18842;sertDAR_18843;sertDAR_18844;granDAR_11201;granDAR_11202
ENSMUSG00000028300	C9orf72	718.45	2.00472	2.7262e-26	4.774	2.786	Sertoli	sertDAR_04747;sertDAR_04748
ENSMUSG00000020439	Smtn	268.811	-3.0826	2.83374e-26	0.599	3.595	granulosa
ENSMUSG00000003534	Ddr1	2474.47	2.02533	3.02851e-26	6.487	4.481	Sertoli	sertDMRT1_09797;sertDMRT1_09798;sertDMRT1_09799;sertSOX9_01222;sertDAR_17669;sertDAR_17670;sertDAR_17671
ENSMUSG00000046338	Gpat2	137.027	5.06954	3.14924e-26	3.479	-1.295	Sertoli
ENSMUSG00000031239	Itm2a	353.975	-2.67457	3.286e-26	2.609	5.262	granulosa
ENSMUSG00000028541	B4galt2	395.946	-2.79326	3.52081e-26	1.145	3.915	granulosa	granDAR_02762;granDAR_02763
ENSMUSG00000050910	Cdr2l	547.184	2.22129	3.99651e-26	4.738	2.529	Sertoli	sertDMRT1_07162;sertDAR_13250
ENSMUSG00000051000	Fam160a1	230.171	-3.46559	4.78619e-26	-0.19	3.139	granulosa	granDAR_02032;granDAR_02033;granDAR_02034
ENSMUSG00000023019	Gpd1	375.722	3.33021	4.84025e-26	4.605	1.342	Sertoli	sertDMRT1_09152;sertDMRT1_09153
ENSMUSG00000033033	Calhm2	298.865	2.99698	5.54652e-26	3.718	0.819	Sertoli	sertDMRT1_10751;sertDMRT1_10752;sertSOX9_01333;sertDAR_19210;sertDAR_19211
ENSMUSG00000030660	Pik3c2a	1938.93	2.18447	5.82486e-26	4.931	2.798	Sertoli	sertDMRT1_04493;sertDMRT1_04494;sertDAR_09049;granDAR_04633;granDAR_04634
ENSMUSG00000080921	Rpl38-ps2	307.092	-2.94044	5.85522e-26	5.168	8.121	granulosa
ENSMUSG00000051065	Mb21d2	585.996	2.14382	6.02301e-26	5.003	2.874	Sertoli	sertDMRT1_09299;sertDMRT1_09300;sertDMRT1_09301;sertDMRT1_09302;sertSOX9_01150;sertDAR_16918;sertDAR_16919;sertDAR_16920;sertDAR_16921;sertDAR_16922;sertDAR_16923
ENSMUSG00000043924	Ncmap	141.989	5.90283	6.47101e-26	3.785	-1.665	Sertoli	sertDMRT1_02542;sertDMRT1_02543;sertDAR_05595
ENSMUSG00000011832	Evi5l	581.709	2.3383	6.94991e-26	3.632	1.355	Sertoli	sertDMRT1_04661;sertDMRT1_04662;sertDAR_09346;sertDAR_09347;sertDAR_09348
ENSMUSG00000038552	Fndc4	184.758	-4.959	7.99713e-26	-0.964	3.69	granulosa
ENSMUSG00000028944	Prkag2	547.249	-2.40175	8.16243e-26	1.591	3.957	granulosa	sertDMRT1_02763;sertDAR_05941;sertDAR_05942;sertDAR_05943;granDAR_03046;granDAR_03047;granDAR_03048;granDAR_03049;granDAR_03050
ENSMUSG00000003032	Klf4	1052.15	2.28629	8.24263e-26	5.943	3.684	Sertoli	sertDMRT1_02225
ENSMUSG00000000142	Axin2	397.264	2.39939	8.58118e-26	3.737	1.383	Sertoli	sertDMRT1_07115;sertDAR_13184;granDAR_07058
ENSMUSG00000039081	Zfp503	193.842	-4.15483	9.28918e-26	-0.715	3.262	granulosa	sertDMRT1_08271;granDAR_08443;granDAR_08444;granDAR_08445
ENSMUSG00000031734	Irx3	412.749	-8.06749	9.50132e-26	-2.176	5.026	granulosa	granDAR_05134;granDAR_05135
ENSMUSG00000034758	Tle6	542.05	-2.24738	1.06387e-25	2.758	4.987	granulosa	sertDMRT1_06320;sertDAR_11965
ENSMUSG00000109718	Trim61	411.637	-8.06609	1.20516e-25	-2.278	5.501	granulosa
ENSMUSG00000042793	Lgr6	250.464	-6.53064	1.27253e-25	-2.435	2.971	granulosa	sertDMRT1_00388;sertSOX9_00066;sertDAR_01030;granDAR_00519;granDAR_00520;granDAR_00521;granDAR_00522;granDAR_00523;granDAR_00524;granDAR_00525
ENSMUSG00000055780	Usp26	306.102	8.3493	1.36382e-25	3.949	-2.742	Sertoli	sertDAR_19441
ENSMUSG00000057457	Phex	277.324	-6.68161	1.37523e-25	-2.41	3.198	granulosa	sertDMRT1_10990;sertDAR_19716;sertDAR_19717
ENSMUSG00000029570	Lfng	134.26	5.22008	1.38088e-25	3.51	-1.302	Sertoli	sertSOX9_00452;sertDAR_06879;sertDAR_06880;sertDAR_06881
ENSMUSG00000025278	Flnb	854.441	-2.25301	1.5379e-25	1.827	4.073	granulosa	sertDMRT1_08227;sertDMRT1_08228;sertDAR_15100;sertDAR_15101;sertDAR_15102;sertDAR_15103;granDAR_08384;granDAR_08385
ENSMUSG00000003199	Mpnd	348.828	-2.6743	1.55496e-25	2.189	4.84	granulosa	sertDMRT1_09877;sertDAR_17828
ENSMUSG00000029757	Dync1i1	182.084	3.72632	1.75542e-25	3.383	-0.246	Sertoli	sertDMRT1_03539;sertDMRT1_03540;sertDMRT1_03541;sertDMRT1_03542;sertDMRT1_03543;sertDMRT1_03544;sertDAR_07017;sertDAR_07018;sertDAR_07019;sertDAR_07020;sertDAR_07021;sertDAR_07022;sertDAR_07023;granDAR_03634;granDAR_03635
ENSMUSG00000002731	Prkra	774.098	2.16675	1.77386e-25	6.078	3.931	Sertoli	sertDMRT1_00961
ENSMUSG00000004864	Mapk13	129.297	4.97929	2.10265e-25	3.135	-1.425	Sertoli	sertDMRT1_09729;sertDMRT1_09730;sertDAR_17619
ENSMUSG00000022221	Ripk3	201.688	3.72512	2.17626e-25	4.143	0.482	Sertoli	sertDMRT1_08402;sertDAR_15469
ENSMUSG00000042662	Dusp15	269.734	8.1627	2.53612e-25	3.733	-2.782	Sertoli	sertDAR_02858;sertDAR_02859;sertDAR_02860;sertDAR_02861
ENSMUSG00000047044	D030056L22Rik	839.066	2.03832	2.87618e-25	6.449	4.424	Sertoli	sertDMRT1_10580
ENSMUSG00000037946	Fgd3	192.534	-5.48139	3.5995e-25	-1.985	2.78	granulosa	granDAR_07941;granDAR_07942;granDAR_07943
ENSMUSG00000050288	Fzd2	225.756	-3.40447	4.26227e-25	0.31	3.632	granulosa
ENSMUSG00000031189	Aff2	620.72	-2.44391	4.38494e-25	1.554	3.979	granulosa	sertDAR_19497;sertDAR_19498;granDAR_11565
ENSMUSG00000025651	Uqcrc1	433.404	-2.38868	7.15834e-25	1.912	4.271	granulosa
ENSMUSG00000003865	Gys1	535.553	-2.2619	8.25196e-25	2.108	4.338	granulosa	granDAR_04400
ENSMUSG00000031557	Plekha2	297.146	-3.09017	9.81813e-25	0.346	3.391	granulosa	sertSOX9_00621;sertDAR_09545;granDAR_04819
ENSMUSG00000113836	Gm3325	369.208	2.64334	9.95543e-25	4.637	2.032	Sertoli
ENSMUSG00000025007	Aldh18a1	720.702	-2.10697	1.08755e-24	2.874	4.974	granulosa	sertDMRT1_10697;sertDAR_19156
ENSMUSG00000055691	Gja6	169.108	5.89114	1.11475e-24	4.046	-1.357	Sertoli
ENSMUSG00000029381	Shroom3	497.859	-2.43198	1.115e-24	0.452	2.807	granulosa	sertDMRT1_03012;sertDMRT1_03013;sertDMRT1_03014;sertSOX9_00403;sertDAR_06440;sertDAR_06441;sertDAR_06442;sertDAR_06443;sertDAR_06444;sertDAR_06445;sertDAR_06446;sertDAR_06447;granDAR_03328;granDAR_03329
ENSMUSG00000027978	Prss12	136.789	5.8473	1.17527e-24	3.495	-1.812	Sertoli	sertDAR_04111
ENSMUSG00000042129	Rassf4	534.599	-2.27787	1.25603e-24	1.178	3.402	granulosa	granDAR_04126;granDAR_04127
ENSMUSG00000026648	Dclre1c	317.426	2.58269	1.26456e-24	2.69	0.219	Sertoli	sertDMRT1_00676;sertSOX9_00096;sertDAR_01573
ENSMUSG00000040570	Rundc3b	237.971	3.26883	1.341e-24	3.606	0.446	Sertoli	sertDAR_05823;sertDAR_05824
ENSMUSG00000045667	Smtnl2	354.65	2.41544	1.65968e-24	4.103	1.724	Sertoli	sertDMRT1_06870;sertDMRT1_06871
ENSMUSG00000014503	Pkd2l2	199.154	-6.00263	2.1083e-24	-2.276	2.902	granulosa
ENSMUSG00000001985	Grik3	2109.1	-6.13231	2.34447e-24	-0.32	5.58	granulosa	sertDMRT1_02471;sertDAR_05538;granDAR_02799
ENSMUSG00000020846	Rflnb	244.713	-3.26538	2.34616e-24	0.608	3.785	granulosa	sertDMRT1_06895
ENSMUSG00000032080	Apoa4	5130.67	-15.1502	2.39366e-24	-3.322	9.269	granulosa	granDAR_05562
ENSMUSG00000025812	Pard3	531.804	-2.371	2.61492e-24	0.427	2.733	granulosa	sertDMRT1_05281;sertDMRT1_05282;sertDMRT1_05283;sertDMRT1_05284;sertDMRT1_05285;sertDMRT1_05286;sertDMRT1_05287;sertDMRT1_05288;sertDAR_10354;sertDAR_10355;sertDAR_10356;sertDAR_10357;granDAR_05406;granDAR_05407;granDAR_05408;granDAR_05409;granDAR_05410;granDAR_05411;granDAR_05412;granDAR_05413;granDAR_05414;granDAR_05415
ENSMUSG00000017733	Eppin	160.122	5.58391	2.94224e-24	5.342	-0.022	Sertoli	sertDMRT1_01322;sertDAR_02962
ENSMUSG00000033192	Lpcat2	131.436	4.42799	2.96124e-24	3.029	-1.087	Sertoli	sertDMRT1_05008;sertDAR_10058;sertDAR_10059;sertDAR_10060;sertDAR_10061
ENSMUSG00000033998	Kcnk1	238.75	-3.28688	3.27137e-24	1.171	4.4	granulosa	sertDMRT1_05255;sertDMRT1_05256;sertDMRT1_05257;sertDAR_10343;granDAR_05388
ENSMUSG00000020059	Sycp3	159.743	6.81451	3.44334e-24	4.778	-1.582	Sertoli	granDAR_06341
ENSMUSG00000091556	Gm14569	7377	14.943	3.56787e-24	8.137	-3.199	Sertoli	sertDAR_19386
ENSMUSG00000051517	Arhgef39	242.05	-3.42666	3.60556e-24	0.795	4.169	granulosa	sertDAR_04800;granDAR_02498;granDAR_02499
ENSMUSG00000001802	Lrp3	194.572	-5.96653	3.63442e-24	-2.063	3.169	granulosa	granDAR_04394
ENSMUSG00000032218	Ccnb2	354.254	-2.76844	4.79564e-24	2.675	5.461	granulosa	sertDMRT1_05605
ENSMUSG00000020674	Pxdn	2649.11	-2.1242	5.50301e-24	3.456	5.605	granulosa	sertSOX9_00924;sertDAR_13487;sertDAR_13488;granDAR_07256;granDAR_07257;granDAR_07258
ENSMUSG00000028081	Rps3a1	2516.6	-2.30914	5.96899e-24	6.562	8.812	granulosa	sertDMRT1_01710
ENSMUSG00000045330	4933402E13Rik	2892.87	15.0347	6.01029e-24	8.282	-3.322	Sertoli	sertDMRT1_10927;sertDAR_19478;sertDAR_19479;sertDAR_19480;sertDAR_19481
ENSMUSG00000048368	Omd	266.545	-7.11024	6.32238e-24	-1.82	4.688	granulosa	sertDMRT1_07853;sertDAR_14548
ENSMUSG00000041565	L3mbtl4	188.299	7.32086	6.43179e-24	2.748	-2.82	Sertoli	sertDMRT1_09956;sertDMRT1_09957;sertDMRT1_09958;sertDMRT1_09959;sertDMRT1_09960;sertDMRT1_09961;sertDAR_17930;sertDAR_17931;sertDAR_17932;sertDAR_17933;sertDAR_17934;sertDAR_17935;sertDAR_17936;sertDAR_17937
ENSMUSG00000032452	Clstn2	274.686	-3.36174	6.69807e-24	-0.016	3.26	granulosa	sertDAR_11108;sertDAR_11109;sertDAR_11110;granDAR_05770;granDAR_05771;granDAR_05772;granDAR_05773;granDAR_05774;granDAR_05775;granDAR_05776
ENSMUSG00000020844	Nxn	211.984	-3.39787	7.18477e-24	0.413	3.714	granulosa	sertDMRT1_06896;sertDAR_12980;granDAR_06905;granDAR_06906;granDAR_06907
ENSMUSG00000027546	Atp9a	542.805	-2.23698	8.94132e-24	1.85	4.047	granulosa	sertDAR_02994;sertDAR_02995;granDAR_01713;granDAR_01714;granDAR_01715;granDAR_01716;granDAR_01717;granDAR_01718;granDAR_01719
ENSMUSG00000013089	Etv5	167.875	3.62657	9.10433e-24	3.057	-0.411	Sertoli	sertDMRT1_09276;sertDMRT1_09277;sertDMRT1_09278;sertDAR_16861
ENSMUSG00000032346	Ooep	247.218	-3.46867	9.21327e-24	1.032	4.534	granulosa
ENSMUSG00000051022	Hs3st1	221.334	-3.72379	9.93567e-24	0.521	4.34	granulosa	sertDAR_06036;granDAR_03125
ENSMUSG00000026623	Lpgat1	759.748	-2.31684	1.13631e-23	1.859	4.19	granulosa	granDAR_00891;granDAR_00892
ENSMUSG00000050397	Foxl2	1225.81	-10.6423	1.1369e-23	-2.723	6.361	granulosa	granDAR_05784
ENSMUSG00000031016	Wee1	901.119	2.01195	1.17571e-23	5.522	3.518	Sertoli	sertDMRT1_04457;sertDMRT1_04458;sertSOX9_00586;sertDAR_08984
ENSMUSG00000051920	Rspo2	170.076	-5.30266	1.52387e-23	-1.906	2.845	granulosa	sertDMRT1_08804;sertDMRT1_08805;sertDAR_16220;sertDAR_16221;sertDAR_16222;sertDAR_16223;sertDAR_16224
ENSMUSG00000034219	2021-09-14	138.953	6.38511	2.01703e-23	4.116	-1.765	Sertoli	sertDMRT1_03352;sertDMRT1_03353;sertDMRT1_03354
ENSMUSG00000106847	Peg13	805.097	-2.03029	2.31061e-23	2.891	4.896	granulosa
ENSMUSG00000046240	Hepacam	143.739	6.44504	2.61245e-23	3.214	-2.39	Sertoli	sertDMRT1_05381;sertDAR_10629
ENSMUSG00000048787	Dcun1d3	517.378	2.06839	2.65647e-23	3.552	1.522	Sertoli	sertDMRT1_04504;sertDMRT1_04505;sertDMRT1_04506;sertDAR_09093;sertDAR_09094;sertDAR_09095
ENSMUSG00000040658	Dnph1	216.496	-3.21346	2.69605e-23	1.987	5.167	granulosa	granDAR_10405
ENSMUSG00000037892	Pcdh18	207.061	-3.50399	3.19469e-23	-0.407	2.97	granulosa
ENSMUSG00000062070	Pgk1	586.734	-2.20595	3.55629e-23	3.356	5.546	granulosa
ENSMUSG00000084616	Gm25047	116.613	4.73871	5.44579e-23	7.882	3.153	Sertoli
ENSMUSG00000023972	Ptk7	709.028	-2.26994	6.20747e-23	2.294	4.578	granulosa	sertDMRT1_09836;sertDMRT1_09837;granDAR_10406;granDAR_10407;granDAR_10408
ENSMUSG00000067878	Map7d3	213.215	2.93571	6.44914e-23	3.841	0.966	Sertoli	sertDMRT1_10919;sertDMRT1_10920;sertDMRT1_10921;sertDAR_19458;sertDAR_19459
ENSMUSG00000021396	Nxnl2	199.208	3.24678	7.35178e-23	3.479	0.358	Sertoli	sertDMRT1_07862;sertDAR_14557
ENSMUSG00000084899	Gm15344	301.869	3.10912	7.67048e-23	7.069	4.033	Sertoli	sertDMRT1_06350;sertDMRT1_06351;sertDMRT1_06352
ENSMUSG00000035407	Kank4	164.96	-5.39149	8.32058e-23	-1.874	2.894	granulosa	sertDAR_05291;granDAR_02687;granDAR_02688;granDAR_02689;granDAR_02690
ENSMUSG00000027605	Acss2	312.197	2.44175	8.383e-23	2.527	0.191	Sertoli	sertDAR_02881;granDAR_01608
ENSMUSG00000047220	Ccdc36	117.209	5.48002	9.27711e-23	3.128	-1.79	Sertoli	sertDMRT1_05784;sertSOX9_00745;sertDAR_11213
ENSMUSG00000046550	Spin2c	452.277	-2.51703	9.35669e-23	3.421	5.915	granulosa
ENSMUSG00000050234	Gja4	157.43	-4.93416	9.72422e-23	-0.426	4.31	granulosa
ENSMUSG00000039865	Slc44a3	168.307	-4.1782	1.02941e-22	-1.058	2.792	granulosa	sertDMRT1_01878;sertDAR_04082;sertDAR_04083;granDAR_02208;granDAR_02209;granDAR_02210
ENSMUSG00000030701	Plekhb1	138.001	3.77869	1.11273e-22	2.936	-0.619	Sertoli	sertDAR_08875;sertDAR_08876
ENSMUSG00000035314	Gdpd5	185.896	-4.87668	1.50754e-22	-1.766	2.501	granulosa	sertDMRT1_04409;sertDMRT1_04410;sertDMRT1_04411;sertDAR_08865;granDAR_04578
ENSMUSG00000018909	Arrb1	489.304	-2.32155	1.5803e-22	0.735	3.012	granulosa	sertDMRT1_04412;sertDMRT1_04413
ENSMUSG00000006782	Cnp	428.48	2.1769	1.82427e-22	4.401	2.247	Sertoli	sertDMRT1_07055;sertDAR_13129;sertDAR_13130;granDAR_07004
ENSMUSG00000031574	Star	330.368	2.57966	1.9558e-22	3.9	1.385	Sertoli	sertDMRT1_04764;sertDAR_09555
ENSMUSG00000020689	Itgb3	173.053	-3.81463	2.11801e-22	-0.937	2.598	granulosa	granDAR_07031;granDAR_07032
ENSMUSG00000095597	Gm6472	202.704	-3.81787	2.25277e-22	2.201	5.949	granulosa	granDAR_11711
ENSMUSG00000060206	Zfp462	1639.84	2.02721	2.39714e-22	4.719	2.742	Sertoli	sertDMRT1_02220;sertDAR_04899;sertDAR_04900;granDAR_02542;granDAR_02543
ENSMUSG00000049404	Rarres1	281.33	8.64166	2.44326e-22	5.534	-2.231	Sertoli	sertDMRT1_01643;sertDAR_03639;sertDAR_03640;sertDAR_03641
ENSMUSG00000042747	Krtcap2	436.534	-2.30482	2.82221e-22	3.4	5.704	granulosa	granDAR_02061
ENSMUSG00000021003	Galc	555.023	-2.02155	2.99744e-22	0.773	2.73	granulosa	granDAR_07553;granDAR_07554
ENSMUSG00000034903	Cobll1	558.603	2.16598	3.25236e-22	3.585	1.456	Sertoli	sertDMRT1_00893;sertDMRT1_00894;sertDMRT1_00895;sertSOX9_00136;sertSOX9_00137;sertDAR_02055;sertDAR_02056;sertDAR_02057;sertDAR_02058;sertDAR_02059;granDAR_01213;granDAR_01214
ENSMUSG00000000489	Pdgfb	250.131	-3.13915	3.51771e-22	0.455	3.568	granulosa	sertDAR_16518
ENSMUSG00000070348	Ccnd1	131.865	4.20484	3.53857e-22	2.531	-1.27	Sertoli	sertDMRT1_04645;sertDMRT1_04646
ENSMUSG00000004383	Large1	426.641	-2.43975	4.66828e-22	0.92	3.308	granulosa	sertDMRT1_04927;sertDAR_09915;sertDAR_09916;sertDAR_09917;granDAR_05016;granDAR_05017;granDAR_05018;granDAR_05019
ENSMUSG00000067879	Vxn	598.603	10.3177	4.75763e-22	5.32	-2.959	Sertoli	sertDAR_00050;sertDAR_00051;sertDAR_00052;sertDAR_00053;sertDAR_00054;sertDAR_00055
ENSMUSG00000024529	Lox	150.753	-4.6552	4.92932e-22	-1.463	2.749	granulosa	sertDAR_18497
ENSMUSG00000021876	Rnase4	213.557	-3.34344	5.91273e-22	1.409	4.682	granulosa
ENSMUSG00000028378	Ptgr1	212.445	2.92219	6.07822e-22	4.159	1.287	Sertoli	sertDMRT1_02251;sertDMRT1_02252;sertDMRT1_02253;sertDMRT1_02254;sertDAR_04938
ENSMUSG00000037321	Tap1	161.634	-3.98522	6.45322e-22	-1.058	2.62	granulosa	granDAR_10348;granDAR_10349
ENSMUSG00000031570	Plpp5	332.369	-2.46774	6.91629e-22	1.696	4.129	granulosa
ENSMUSG00000030272	Camk1	184.561	-3.42954	7.98549e-22	-0.585	2.649	granulosa	sertDAR_07840
ENSMUSG00000025189	Cnnm1	416.127	-8.49527	8.41997e-22	-2.8	3.985	granulosa	sertDMRT1_10715;sertDAR_19174;sertDAR_19175;granDAR_11342;granDAR_11343;granDAR_11344
ENSMUSG00000038732	Mboat1	193.249	-6.37935	8.4347e-22	-2.202	3.522	granulosa	sertDAR_14420;sertDAR_14421;sertDAR_14422;granDAR_07782
ENSMUSG00000039323	Igfbp2	407.891	-2.39244	1.03018e-21	2.946	5.34	granulosa	granDAR_00257;granDAR_00258;granDAR_00259;granDAR_00260;granDAR_00261
ENSMUSG00000040896	Kcnd3	996.823	2.14522	1.46419e-21	4.209	2.068	Sertoli	sertDMRT1_01837;sertDAR_03945;granDAR_02146;granDAR_02147
ENSMUSG00000034037	Fgd5	251.887	-2.90086	1.48794e-21	0.144	2.965	granulosa	sertDMRT1_03844;sertDMRT1_03845;sertDMRT1_03846
ENSMUSG00000044461	Shisa2	376.747	2.23194	1.63702e-21	4.213	2.007	Sertoli	sertSOX9_01055
ENSMUSG00000108981	Gm15262	269.055	8.5798	1.64813e-21	3.223	-3.009	Sertoli
ENSMUSG00000042684	Npl	112.698	4.3851	1.76581e-21	3.003	-1.064	Sertoli	sertDMRT1_00460;sertDMRT1_00461;sertDAR_01160;sertDAR_01161;sertDAR_01162
ENSMUSG00000022613	Miox	146.534	-4.82703	1.90986e-21	-0.4	4.233	granulosa
ENSMUSG00000026880	Stom	579.819	2.07957	2.0971e-21	5.168	3.114	Sertoli	granDAR_01094;granDAR_01095
ENSMUSG00000090891	D6Ertd527e	388.672	-8.39865	2.23334e-21	-2.53	5.133	granulosa	granDAR_03973
ENSMUSG00000044716	Dok7	157.781	-3.94923	2.41886e-21	-0.763	2.934	granulosa	sertDAR_05987;granDAR_03091;granDAR_03092
ENSMUSG00000007655	Cav1	213.758	-3.27063	4.05672e-21	0.388	3.628	granulosa
ENSMUSG00000021608	Lpcat1	362.733	-2.30664	4.51974e-21	1.572	3.839	granulosa	sertDMRT1_08026;sertDMRT1_08027;sertDMRT1_08028;sertDMRT1_08029;sertDMRT1_08030;sertDAR_14729;sertDAR_14730;sertDAR_14731;sertDAR_14732;sertDAR_14733;granDAR_08048;granDAR_08049
ENSMUSG00000015365	Mov10l1	113.285	5.30114	5.12648e-21	2.513	-2.028	Sertoli
ENSMUSG00000020826	Nos2	811.501	-10.047	5.21374e-21	-2.86	5.311	granulosa	granDAR_06917;granDAR_06918
ENSMUSG00000025854	Fam20c	832.713	-6.97886	5.83637e-21	-1.67	4.674	granulosa	granDAR_03550
ENSMUSG00000041548	Hspb8	150.773	3.3095	6.1234e-21	3.946	0.72	Sertoli	sertDMRT1_03239;sertDAR_06669;sertDAR_06670;sertDAR_06671;sertDAR_06672;granDAR_03447
ENSMUSG00000034591	Slc41a2	191.493	3.03588	6.24643e-21	2.807	-0.079	Sertoli	sertDMRT1_06329;sertDMRT1_06330;sertDMRT1_06331;sertDAR_11976;sertDAR_11977;sertDAR_11978;sertDAR_11979;granDAR_06324
ENSMUSG00000027855	Sycp1	116.293	6.12445	6.83025e-21	2.835	-2.345	Sertoli	granDAR_02128
ENSMUSG00000046694	Tent5b	151.241	-5.42389	6.86858e-21	-1.272	3.826	granulosa	sertSOX9_00354;sertDAR_05583;sertDAR_05584
ENSMUSG00000079654	Prrt4	372.119	-8.33203	6.89732e-21	-2.652	4.563	granulosa	granDAR_03727;granDAR_03728;granDAR_03729
ENSMUSG00000069919	Hba-a1	361.748	-8.29366	7.25706e-21	-1.34	6.6	granulosa	sertDMRT1_06686
ENSMUSG00000078612	Fyb2	155.459	3.93568	1.05364e-20	3.309	-0.459	Sertoli	sertDAR_05349;granDAR_02721
ENSMUSG00000027010	Slc25a12	293.462	-2.48793	1.21574e-20	0.504	2.908	granulosa	sertDMRT1_00926;sertDMRT1_00927;sertDAR_02134;granDAR_01237;granDAR_01238
ENSMUSG00000034863	Ano8	375.1	-2.26871	1.38354e-20	1.107	3.32	granulosa	sertDAR_09900
ENSMUSG00000009596	Taf7l	470.553	9.97092	1.4568e-20	5.509	-2.841	Sertoli
ENSMUSG00000032334	Loxl1	146.806	-4.43165	1.52409e-20	-0.928	3.216	granulosa	sertDMRT1_05509;sertDAR_10755;sertDAR_10756;granDAR_05616
ENSMUSG00000032652	Crebl2	273.618	2.51117	1.68138e-20	3.048	0.621	Sertoli	sertDMRT1_03985;sertDMRT1_03986;sertSOX9_00525;sertDAR_08025;sertDAR_08026;sertDAR_08027
ENSMUSG00000020953	Coch	1098.01	-7.02331	1.80289e-20	-0.528	6.191	granulosa
ENSMUSG00000006369	Fbln1	979.484	-5.99563	1.80476e-20	-0.367	5.586	granulosa	granDAR_09404
ENSMUSG00000053175	Bcl3	131.105	4.13123	1.8535e-20	3.436	-0.534	Sertoli	sertDAR_08223;sertDAR_08224
ENSMUSG00000045744	Bricd5	112.351	4.67252	1.87847e-20	4.547	-0.033	Sertoli	sertDMRT1_09679;sertDMRT1_09680;sertDMRT1_09681;sertSOX9_01208;sertSOX9_01209;sertDAR_17584
ENSMUSG00000028150	Rorc	333.353	2.39384	1.89074e-20	4.098	1.748	Sertoli	sertSOX9_00244;sertDAR_03836;sertDAR_03837;sertDAR_03838
ENSMUSG00000009614	Sardh	189.795	-3.21655	1.92551e-20	-0.255	2.8	granulosa	granDAR_01036;granDAR_01037;granDAR_01038;granDAR_01039;granDAR_01040
ENSMUSG00000022868	Ahsg	136.216	4.11201	1.96886e-20	3.648	-0.329	Sertoli	sertDMRT1_09279;sertDAR_16867;sertDAR_16868
ENSMUSG00000024339	Tap2	141.466	-4.20219	2.22831e-20	-0.942	2.972	granulosa	granDAR_10348;granDAR_10349;granDAR_10350;granDAR_10351
ENSMUSG00000074622	Mafb	299.305	2.55235	2.28763e-20	4.049	1.533	Sertoli	sertDAR_02921;sertDAR_02922
ENSMUSG00000025094	Slc18a2	2077.7	-13.8462	2.72562e-20	-3.322	6.409	granulosa	sertDMRT1_10862;sertDAR_19332;granDAR_11426
ENSMUSG00000034220	Gpc1	314.62	-2.57395	2.91621e-20	1.01	3.507	granulosa	sertDMRT1_00297;sertDAR_00733
ENSMUSG00000049555	Tmie	356.232	2.80905	3.08676e-20	4.411	1.671	Sertoli
ENSMUSG00000025921	Rdh10	377.751	2.10814	3.42217e-20	4.016	1.938	Sertoli	sertDAR_00124
ENSMUSG00000110373	Gm42303	142.73	-5.33401	3.82398e-20	-0.433	4.704	granulosa	sertDMRT1_02294;sertDMRT1_02295;sertSOX9_00314;sertDAR_05093;sertDAR_05094;sertDAR_05095;sertDAR_05096
ENSMUSG00000024837	Dmrt1	2049.1	9.25421	4.11565e-20	7.428	-1.632	Sertoli	sertDMRT1_10615;sertDMRT1_10616;sertDAR_19024;sertDAR_19025;sertDAR_19026;sertDAR_19027;sertDAR_19028;sertDAR_19029;sertDAR_19030;sertDAR_19031
ENSMUSG00000072944	Nup62cl	303.816	2.41663	4.53684e-20	4.642	2.251	Sertoli	granDAR_11669;granDAR_11670
ENSMUSG00000048120	Entpd1	242.233	-3.11125	5.31127e-20	0.042	3.094	granulosa	sertDAR_19157;granDAR_11320;granDAR_11321;granDAR_11322
ENSMUSG00000032135	Mcam	356.887	2.52587	5.45633e-20	4.282	1.819	Sertoli	sertSOX9_00695
ENSMUSG00000023191	P3h3	165.641	-6.15445	6.0949e-20	-2.253	3.197	granulosa
ENSMUSG00000031849	Comp	203.108	-6.71697	7.04007e-20	-2.157	3.851	granulosa
ENSMUSG00000030306	Tmtc1	387.665	-2.41578	7.97628e-20	0.722	3.053	granulosa	sertDMRT1_04074;sertDAR_08150;sertDAR_08151;sertDAR_08152;granDAR_04335;granDAR_04336;granDAR_04337;granDAR_04338
ENSMUSG00000053552	Ebf4	145.734	-3.83066	8.41649e-20	-0.43	3.214	granulosa	granDAR_01487;granDAR_01488
ENSMUSG00000036086	Zranb3	356.184	-2.4315	8.47134e-20	0.508	2.864	granulosa	sertDMRT1_00353;sertDAR_00950;sertDAR_00951;granDAR_00469;granDAR_00470;granDAR_00471;granDAR_00472;granDAR_00473;granDAR_00474;granDAR_00475
ENSMUSG00000043549	Fam90a1b	119.984	6.40356	8.49437e-20	3.085	-2.336	Sertoli
ENSMUSG00000064080	Fbln2	418.506	2.34675	8.57808e-20	3.583	1.274	Sertoli	sertSOX9_00500;sertDAR_07665;sertDAR_07666;sertDAR_07667;sertDAR_07668;sertDAR_07669
ENSMUSG00000000881	Dlg3	266.936	-2.67131	9.83353e-20	0.508	3.123	granulosa
ENSMUSG00000059970	Hspa2	629.175	2.19838	9.91244e-20	5.386	3.225	Sertoli
ENSMUSG00000055850	Rnf181	524.663	2.04541	1.03922e-19	5	2.983	Sertoli	sertDMRT1_03770
ENSMUSG00000001436	Slc19a1	257.302	-2.59655	1.15331e-19	0.855	3.389	granulosa	granDAR_06275
ENSMUSG00000115783	Bc1	102.199	5.40764	1.15994e-19	7.005	1.536	Sertoli	sertDMRT1_04645
ENSMUSG00000005357	Slc1a6	122.139	3.67589	1.30765e-19	3.535	-0.023	Sertoli	sertDMRT1_06286
ENSMUSG00000112831	Gm35533	166.298	3.49311	1.38375e-19	5.568	2.167	Sertoli	sertDMRT1_06436;sertDAR_12159;granDAR_06403;granDAR_06404
ENSMUSG00000049119	Fam110b	368.42	2.22482	1.40604e-19	3.027	0.876	Sertoli	sertDMRT1_02065;sertDAR_04523;sertDAR_04524;sertDAR_04525;sertDAR_04526;sertDAR_04527;sertDAR_04528;sertDAR_04529;sertDAR_04530;granDAR_02392
ENSMUSG00000041658	Rragb	432.163	2.07799	1.4215e-19	5.074	3.017	Sertoli	sertDAR_19709;granDAR_11712
ENSMUSG00000001288	Rarg	276.543	-2.4623	1.84679e-19	1.183	3.596	granulosa	granDAR_09528;granDAR_09529
ENSMUSG00000002900	Lamb1	1306.48	-2.13961	1.99935e-19	2.377	4.553	granulosa	sertDMRT1_07294;sertDAR_13496;sertDAR_13497;sertDAR_13498;sertDAR_13499
ENSMUSG00000024981	Acsl5	164.674	-3.32715	2.18973e-19	-0.385	2.77	granulosa	sertDMRT1_10794;sertDAR_19279;sertDAR_19280
ENSMUSG00000028766	Alpl	121.358	3.86746	2.35445e-19	2.642	-0.999	Sertoli	sertDMRT1_02562;granDAR_02871;granDAR_02872
ENSMUSG00000028527	Ak4	398.519	-2.42883	2.65353e-19	1.556	3.984	granulosa	sertDAR_05312;granDAR_02712;granDAR_02713;granDAR_02714
ENSMUSG00000018166	Erbb3	321.848	2.32172	2.7117e-19	3.289	1.026	Sertoli	sertDMRT1_06608;sertDAR_12402
ENSMUSG00000003955	Fam162a	152.874	-3.51819	2.73016e-19	1.701	5.178	granulosa	granDAR_09753;granDAR_09754
ENSMUSG00000058672	Tubb2a	261.532	-2.5419	2.90573e-19	2.405	4.921	granulosa
ENSMUSG00000031827	Cotl1	322.28	-2.54805	3.09042e-19	2.673	5.231	granulosa	sertDAR_10279;sertDAR_10280;granDAR_05274;granDAR_05275
ENSMUSG00000006395	Hyi	337.749	-2.40743	3.18909e-19	2.429	4.802	granulosa
ENSMUSG00000037341	Slc9a7	256.04	-2.61781	3.33556e-19	1.08	3.665	granulosa	sertDMRT1_10888;sertDAR_19375
ENSMUSG00000032370	Lactb	302.546	2.58489	3.39838e-19	4.769	2.237	Sertoli	sertDMRT1_05585;sertDMRT1_05586
ENSMUSG00000029503	P2rx2	114.965	5.91066	3.55492e-19	3.185	-1.963	Sertoli	sertSOX9_00413;sertDAR_06624;sertDAR_06625;sertDAR_06626;granDAR_03394;granDAR_03395
ENSMUSG00000021376	Tpmt	331.621	2.42369	3.71183e-19	4.055	1.643	Sertoli	sertDMRT1_07832
ENSMUSG00000074934	Grem1	1535.58	-13.41	3.71583e-19	-3.322	6.325	granulosa
ENSMUSG00000030091	Nup210	466.708	-2.05638	4.41249e-19	0.976	2.99	granulosa	sertDMRT1_03836;granDAR_03995;granDAR_03996
ENSMUSG00000033022	Cdo1	389.752	2.56076	4.71342e-19	5.424	2.911	Sertoli	sertSOX9_01279;sertDAR_18462
ENSMUSG00000074121	Ntf5	155.115	3.04028	5.59287e-19	3.521	0.56	Sertoli	sertDMRT1_04226
ENSMUSG00000029335	Bmp3	1446.24	-13.3235	5.83839e-19	-3.322	5.414	granulosa	sertDAR_06492;sertDAR_06493;granDAR_03345
ENSMUSG00000037624	Kcnk2	155.046	-3.5824	6.29066e-19	-0.72	2.681	granulosa	sertDMRT1_00634;sertDMRT1_00635;sertDAR_01514;sertDAR_01515;granDAR_00865;granDAR_00866
ENSMUSG00000044986	Tst	944.791	2.2348	6.29609e-19	5.702	3.509	Sertoli	sertDMRT1_08923;sertDMRT1_08924;sertDMRT1_08925;sertDMRT1_08926;sertSOX9_01113;sertDAR_16502;sertDAR_16503;sertDAR_16504
ENSMUSG00000044345	Marveld1	525.938	-2.01464	6.83589e-19	2.416	4.424	granulosa
ENSMUSG00000038521	C1s1	363.114	2.0713	6.91257e-19	4.36	2.313	Sertoli	sertDAR_07941;sertDAR_07942
ENSMUSG00000020150	Gamt	433.435	2.43293	7.04772e-19	5.744	3.363	Sertoli	sertDMRT1_06296;sertDMRT1_06297;sertDMRT1_06298;granDAR_06303
ENSMUSG00000018387	Shroom1	132.764	-5.23231	8.10377e-19	-1.959	2.633	granulosa	granDAR_06782;granDAR_06783
ENSMUSG00000045594	Glb1	295.368	-2.35145	8.70375e-19	1.849	4.171	granulosa
ENSMUSG00000024039	Cbs	541.447	-9.46118	9.85716e-19	-3.046	3.987	granulosa	granDAR_10330;granDAR_10331
ENSMUSG00000006585	Cdt1	391.068	-2.21226	1.34109e-18	2.277	4.488	granulosa	sertDMRT1_05187;sertDMRT1_05188;sertDMRT1_05189;sertDAR_10296;sertDAR_10297
ENSMUSG00000026389	Steap3	327.158	-2.28022	1.36872e-18	1.156	3.383	granulosa	sertDAR_00870;sertDAR_00871;sertDAR_00872;granDAR_00452;granDAR_00453;granDAR_00454;granDAR_00455
ENSMUSG00000098132	Rassf10	95.6243	5.6389	1.59641e-18	2.571	-2.251	Sertoli
ENSMUSG00000031104	Rab33a	146.876	-5.97698	1.59999e-18	-0.964	4.768	granulosa
ENSMUSG00000099032	Tcf24	140.341	3.19283	1.63423e-18	2.737	-0.288	Sertoli
ENSMUSG00000016206	H2-M3	165.374	-3.4067	1.70623e-18	1.133	4.517	granulosa	granDAR_10366
ENSMUSG00000023913	Pla2g7	102.925	4.38644	2.3438e-18	2.866	-1.149	Sertoli	sertDMRT1_09819;sertDMRT1_09820;sertDMRT1_09821;sertDMRT1_09822;sertDAR_17722;sertDAR_17723;sertDAR_17724
ENSMUSG00000033082	Clec1a	261.64	-7.82329	2.39889e-18	-2.756	3.463	granulosa	sertDMRT1_03972;sertDMRT1_03973;sertDAR_07999;granDAR_04204
ENSMUSG00000032649	Colgalt2	514.51	-9.38895	2.57647e-18	-2.842	4.715	granulosa	sertDMRT1_00446;sertDAR_01143;granDAR_00626;granDAR_00627;granDAR_00628;granDAR_00629;granDAR_00630
ENSMUSG00000034390	Cmip	210.287	-2.76789	3.01554e-18	-0.004	2.645	granulosa	sertDMRT1_05130;sertDMRT1_05131;sertDMRT1_05132;sertDMRT1_05133;sertDAR_10253;granDAR_05252;granDAR_05253;granDAR_05254;granDAR_05255;granDAR_05256;granDAR_05257;granDAR_05258;granDAR_05259;granDAR_05260;granDAR_05261;granDAR_05262
ENSMUSG00000020808	Pimreg	214.703	-2.94181	3.2473e-18	1.082	4.043	granulosa	sertDAR_12944
ENSMUSG00000055681	Cope	398.156	-2.05543	3.26991e-18	2.351	4.392	granulosa
ENSMUSG00000040204	Pclaf	254.591	-3.01438	3.33906e-18	0.305	3.376	granulosa	sertDMRT1_05580
ENSMUSG00000036832	Lpar3	757.729	13.1015	3.80851e-18	6.026	-3.322	Sertoli	sertDMRT1_02007;sertDMRT1_02008;sertDMRT1_02009;sertDAR_04339;sertDAR_04340;sertDAR_04341;sertDAR_04342
ENSMUSG00000025480	Syce1	124.374	7.04237	4.30356e-18	4.214	-2.058	Sertoli
ENSMUSG00000019359	Gdpd2	288.432	-2.74337	4.55411e-18	0.853	3.566	granulosa
ENSMUSG00000094344	Gm11942	495.724	-9.3359	4.79086e-18	-1.638	8.272	granulosa	sertDMRT1_02131;sertDMRT1_02132
ENSMUSG00000033669	Zfp7	363.344	2.00241	5.01899e-18	3.461	1.497	Sertoli	sertDMRT1_08913;sertDMRT1_08914;sertSOX9_01109
ENSMUSG00000045291	E330021D16Rik	474.412	-9.27029	5.42851e-18	-2.554	5.821	granulosa
ENSMUSG00000083773	Gm13394	339.614	-8.20396	5.58587e-18	-1.556	5.95	granulosa
ENSMUSG00000069045	Ddx3y	719.075	13.027	5.64631e-18	4.884	-3.322	Sertoli
ENSMUSG00000072623	Zfp9	242.893	-2.48864	6.3521e-18	0.663	3.079	granulosa	sertDMRT1_03923;sertDAR_07870
ENSMUSG00000073821	8030451A03Rik	484.282	-9.30301	7.13275e-18	-2.903	4.673	granulosa	sertDAR_05001;sertDAR_05002;sertDAR_05003;granDAR_02596;granDAR_02597
ENSMUSG00000029759	Pon3	128.238	-3.98151	8.49333e-18	-0.799	2.974	granulosa	granDAR_03624;granDAR_03625
ENSMUSG00000020897	Aurkb	417.589	-2.16403	8.92545e-18	2.49	4.666	granulosa
ENSMUSG00000060143	Gm10076	90.9906	4.64734	9.02724e-18	5.638	0.908	Sertoli	granDAR_08890
ENSMUSG00000006740	Kif5b	3425.7	2.02563	9.31936e-18	6.163	4.215	Sertoli	sertDMRT1_10102
ENSMUSG00000022061	Nkx3-1	654.039	12.8899	9.36273e-18	5.484	-3.322	Sertoli	sertDMRT1_08491;sertDMRT1_08492;sertSOX9_01059;sertDAR_15553;sertDAR_15554
ENSMUSG00000028159	Dapp1	295.969	2.15111	9.5625e-18	3.688	1.574	Sertoli	granDAR_02295;granDAR_02296
ENSMUSG00000026526	Fh1	323.951	-2.20701	1.10095e-17	1.922	4.107	granulosa	sertDAR_01399
ENSMUSG00000038168	P3h2	137.383	-5.87152	1.13865e-17	-2.193	2.998	granulosa	granDAR_09679;granDAR_09680
ENSMUSG00000073007	Tent5d	157.206	7.80286	1.32691e-17	3.442	-2.847	Sertoli	sertDMRT1_10962;sertDMRT1_10963;sertDAR_19625;sertDAR_19626;sertDAR_19627
ENSMUSG00000062480	Acat3	90.5057	5.76546	1.43753e-17	3.017	-2.069	Sertoli	sertDMRT1_09639
ENSMUSG00000032717	Mdfi	129.295	-5.56487	1.52814e-17	-1.853	3.164	granulosa	sertDAR_17766
ENSMUSG00000046490	Rnf222	105.358	6.4731	1.53071e-17	2.716	-2.526	Sertoli	sertDMRT1_06840;sertDMRT1_06841;sertDAR_12922;granDAR_06875
ENSMUSG00000031465	Angpt2	235.652	-7.67081	1.55291e-17	-2.581	3.794	granulosa	sertDAR_09505;granDAR_04797;granDAR_04798;granDAR_04799;granDAR_04800;granDAR_04801
ENSMUSG00000041431	Ccnb1	749.325	-2.14108	1.75992e-17	2.795	4.985	granulosa	sertDMRT1_08139
ENSMUSG00000049580	Tsku	140.115	-3.59794	1.76644e-17	-0.253	3.221	granulosa	sertDAR_08853
ENSMUSG00000030545	Pex11a	425.998	2.00196	1.91628e-17	4.541	2.569	Sertoli
ENSMUSG00000001507	Itga3	381.408	-2.38664	2.01939e-17	1.283	3.59	granulosa	sertDAR_13104;sertDAR_13105
ENSMUSG00000000530	Acvrl1	236.726	3.04177	2.08737e-17	3.442	0.356	Sertoli	sertDMRT1_09169;sertDAR_16720;granDAR_09502
ENSMUSG00000022332	Khdrbs3	181.399	-2.93079	2.08922e-17	0.43	3.265	granulosa	sertDMRT1_08879;sertDAR_16434;sertDAR_16435;sertDAR_16436;granDAR_09283;granDAR_09284;granDAR_09285;granDAR_09286;granDAR_09287
ENSMUSG00000020828	Pld2	181.44	-2.93473	2.09303e-17	-0.291	2.511	granulosa	sertDMRT1_06859
ENSMUSG00000028678	Kif2c	336.394	-2.17124	2.22632e-17	1.649	3.792	granulosa
ENSMUSG00000045010	Gm4779	92.0658	4.3041	2.44367e-17	3.019	-0.982	Sertoli
ENSMUSG00000039103	Nexn	166.048	-3.30498	2.46379e-17	-0.075	3.1	granulosa	granDAR_02375
ENSMUSG00000032261	Sh3bgrl2	329.626	2.10495	2.84013e-17	2.906	0.865	Sertoli	sertDAR_10944;sertDAR_10945;granDAR_05726;granDAR_05727;granDAR_05728
ENSMUSG00000093661	Eif4e3	129.097	-5.78746	3.24368e-17	-1.779	3.473	granulosa	sertDMRT1_03875;granDAR_04057;granDAR_04058
ENSMUSG00000049265	Kcnk3	120.764	-5.27052	3.49509e-17	-2.091	2.714	granulosa	sertDAR_05969;granDAR_03068;granDAR_03069;granDAR_03070
ENSMUSG00000028647	Mycbp	315.996	2.24919	3.62421e-17	4.285	2.038	Sertoli	sertDMRT1_02460
ENSMUSG00000111977	Gm47163	264.041	9.13804	4.31009e-17	5.101	-2.76	Sertoli	sertDMRT1_06289;sertDAR_11946;sertDAR_11947;sertDAR_11948
ENSMUSG00000031137	Fgf13	326.976	2.14413	6.28976e-17	3.866	1.736	Sertoli	granDAR_11562
ENSMUSG00000002944	Cd36	392.578	-8.99899	6.41327e-17	-2.86	4.58	granulosa	granDAR_03017;granDAR_03018
ENSMUSG00000023367	Tmem176a	253.127	-2.33875	6.4818e-17	1.318	3.609	granulosa	sertDAR_07322;granDAR_03826
ENSMUSG00000043415	Otud1	195.584	2.52469	7.0994e-17	3.691	1.217	Sertoli	sertDMRT1_00730;sertDAR_01719;sertDAR_01720
ENSMUSG00000020331	Hcn2	120.618	-3.96007	7.5495e-17	-0.744	2.962	granulosa	granDAR_06298
ENSMUSG00000038776	Ephx1	131.888	-5.81547	8.04495e-17	-1.483	3.837	granulosa	sertDAR_01449;granDAR_00808;granDAR_00809
ENSMUSG00000054889	Dsp	1845.79	-5.32568	9.6901e-17	0.035	5.349	granulosa	sertDMRT1_07777;sertDAR_14465;granDAR_07856;granDAR_07857
ENSMUSG00000074802	Gas2l3	526.827	-2.13616	1.01623e-16	1.592	3.744	granulosa	sertDMRT1_06364;sertDMRT1_06365;sertDMRT1_06366;sertDAR_12036;sertDAR_12037
ENSMUSG00000046774	8030474K03Rik	99.1545	6.39034	1.07619e-16	3.392	-2.147	Sertoli
ENSMUSG00000001750	Tcirg1	348.859	-2.15214	1.10702e-16	1.629	3.764	granulosa
ENSMUSG00000043336	Filip1l	658.269	2.11705	1.15499e-16	4.411	2.356	Sertoli	sertDMRT1_09429;sertDMRT1_09430;sertDMRT1_09431;sertDMRT1_09432;sertDMRT1_09433;sertDMRT1_09434;sertDAR_17169;sertDAR_17170;sertDAR_17171;sertDAR_17172;sertDAR_17173;sertDAR_17174;sertDAR_17175;sertDAR_17176;sertDAR_17177;sertDAR_17178;sertDAR_17179;granDAR_09870;granDAR_09871;granDAR_09872;granDAR_09873;granDAR_09874;granDAR_09875
ENSMUSG00000038526	Car14	1943.74	-12.3077	1.1866e-16	-2.968	7.383	granulosa	sertDMRT1_01776;granDAR_02082
ENSMUSG00000035413	Tmem98	285.142	-2.23615	1.33423e-16	2.756	4.976	granulosa	sertDMRT1_06931
ENSMUSG00000028558	Calr4	173.228	2.59777	1.41296e-16	3.697	1.153	Sertoli	sertDMRT1_02408;sertDMRT1_02409;sertSOX9_00333;sertSOX9_00334;sertDAR_05389;sertDAR_05390
ENSMUSG00000083701	Gm4912	106.835	6.82046	1.49773e-16	4.464	-1.757	Sertoli
ENSMUSG00000049551	Fzd9	86.6195	5.02458	1.58266e-16	2.967	-1.536	Sertoli	sertSOX9_00448
ENSMUSG00000039497	Dse	139.561	-3.33366	1.66874e-16	-0.653	2.502	granulosa	sertDAR_11613;sertDAR_11614;sertDAR_11615;sertDAR_11616
ENSMUSG00000053565	Eif3k	222.29	-2.46688	1.96928e-16	1.51	3.937	granulosa	sertDMRT1_04167;sertDMRT1_04168;sertDAR_08272
ENSMUSG00000000531	Grasp	211.552	-2.69714	2.14459e-16	1.636	4.29	granulosa	granDAR_09503;granDAR_09504;granDAR_09505
ENSMUSG00000046402	Rbp1	116.241	3.46875	2.21194e-16	3.121	-0.17	Sertoli	sertDMRT1_05726;sertDMRT1_05727;sertDMRT1_05728;sertDAR_11112
ENSMUSG00000019590	Cyb561	316.358	2.1813	2.41796e-16	3.951	1.802	Sertoli	sertDAR_13160
ENSMUSG00000020865	Abcc3	196.407	-7.41083	2.47195e-16	-2.879	2.922	granulosa	sertDMRT1_06990;granDAR_06966;granDAR_06967;granDAR_06968
ENSMUSG00000062309	Rpp25	145.142	2.95626	2.6556e-16	4.299	1.384	Sertoli	sertDMRT1_05494;sertDMRT1_05495;granDAR_05612
ENSMUSG00000036856	Wnt4	154.579	-6.64595	2.71868e-16	-2.651	2.995	granulosa	sertDAR_05607;granDAR_02864
ENSMUSG00000043969	Emx2	127.247	-6.03259	3.42245e-16	-2.075	3.203	granulosa	granDAR_11427;granDAR_11428;granDAR_11429
ENSMUSG00000033152	Podxl2	282.882	-2.2259	3.44315e-16	0.993	3.155	granulosa	granDAR_03987
ENSMUSG00000029736	Nobox	109.661	-4.79491	3.84399e-16	-1.153	3.53	granulosa	sertDAR_07288;granDAR_03810
ENSMUSG00000060803	Gstp1	225.388	-2.42574	5.06071e-16	2.338	4.749	granulosa	sertDMRT1_10497;sertDMRT1_10498;sertDMRT1_10499;sertDAR_18875;granDAR_11210
ENSMUSG00000056116	H2-T22	209.5	-2.8171	5.44702e-16	0.819	3.526	granulosa	sertDMRT1_09808
ENSMUSG00000039278	Pcsk1n	106.481	4.10701	5.65892e-16	3.244	-0.573	Sertoli	granDAR_11445;granDAR_11446
ENSMUSG00000060967	Etd	413.056	12.2261	6.0111e-16	7.546	-3.322	Sertoli	sertDMRT1_10918;sertDAR_19453;sertDAR_19454;sertDAR_19455
ENSMUSG00000020848	Doc2b	297.316	2.08698	6.45681e-16	3.603	1.541	Sertoli	granDAR_06898
ENSMUSG00000023279	Bmp15	636.245	-12.1387	7.49865e-16	-3.322	5.507	granulosa
ENSMUSG00000083695	Rnf138rt1	354.66	7.73773	8.03251e-16	5.9	-1.393	Sertoli	sertDMRT1_10997;sertDAR_19737;sertDAR_19738
ENSMUSG00000047963	Stbd1	111.955	-4.02459	8.09924e-16	-0.534	3.386	granulosa
ENSMUSG00000031562	Dctd	281.592	-2.198	8.79131e-16	1.717	3.898	granulosa	sertDMRT1_04870;sertDMRT1_04871;sertDAR_09743
ENSMUSG00000031490	Eif4ebp1	359.424	-2.16384	9.0453e-16	2.693	4.869	granulosa
ENSMUSG00000027004	Frzb	314.827	2.5122	9.28948e-16	4.184	1.608	Sertoli	sertDMRT1_00977;sertDMRT1_00978;sertDMRT1_00979;sertDMRT1_00980;sertDMRT1_00981;sertDMRT1_00982;sertDAR_02214;sertDAR_02215;sertDAR_02216;sertDAR_02217;sertDAR_02218
ENSMUSG00000035835	Plppr3	158.944	-2.94119	9.52806e-16	-0.007	2.837	granulosa	granDAR_06299
ENSMUSG00000030867	Plk1	431.297	-2.14813	1.17524e-15	2.934	5.131	granulosa
ENSMUSG00000053846	Lipg	153.506	2.85655	1.28319e-15	2.662	-0.09	Sertoli	sertDMRT1_10396;sertDMRT1_10397;sertDMRT1_10398;sertDAR_18713;sertDAR_18714
ENSMUSG00000026443	Lrrn2	315.378	-8.68069	1.3123e-15	-2.77	4.247	granulosa	granDAR_00498
ENSMUSG00000030218	Mgp	136.532	-3.28307	1.3236e-15	1.229	4.514	granulosa	granDAR_04236;granDAR_04237
ENSMUSG00000030598	Fbxo17	157.566	2.68959	1.38422e-15	3.585	0.953	Sertoli
ENSMUSG00000041571	Selenow	184.572	-2.65057	1.4397e-15	2.925	5.56	granulosa
ENSMUSG00000031758	Cdyl2	165.127	2.72283	1.45925e-15	3.692	1.038	Sertoli	sertDAR_10248
ENSMUSG00000003555	Cyp17a1	128.082	-4.05673	1.4877e-15	-0.607	3.197	granulosa	sertDAR_19206
ENSMUSG00000054000	Tusc1	238.956	2.31029	1.58181e-15	4.979	2.676	Sertoli	sertDMRT1_02329
ENSMUSG00000088689	Scarna17	103.259	-4.1888	1.74261e-15	3.901	8.08	granulosa	sertDMRT1_10393;sertDMRT1_10394;granDAR_11110
ENSMUSG00000019851	Perp	113.419	-3.87259	1.78255e-15	-0.213	3.575	granulosa	granDAR_05973
ENSMUSG00000001962	Fam50a	300.931	-2.06276	1.9502e-15	2.491	4.54	granulosa
ENSMUSG00000022864	D16Ertd472e	224.513	-2.53145	2.06909e-15	0.215	2.697	granulosa	sertDAR_17304;granDAR_09956;granDAR_09957
ENSMUSG00000025856	Pdgfa	185.432	2.44287	2.14287e-15	3.462	1.082	Sertoli	sertDMRT1_03422;sertDAR_06856;sertDAR_06857;sertDAR_06858;sertDAR_06859;granDAR_03554
ENSMUSG00000070315	4930581F22Rik	217.084	-2.36701	2.26712e-15	0.477	2.757	granulosa	sertDMRT1_05374;sertSOX9_00693;granDAR_05508
ENSMUSG00000030677	Kif22	494.722	-2.01244	2.31733e-15	2.136	4.135	granulosa	sertDMRT1_04556
ENSMUSG00000019894	Slc6a15	299.107	-8.60496	2.42944e-15	-3.04	3.073	granulosa	granDAR_06409
ENSMUSG00000000552	Zfp385a	327.515	2.25603	2.78468e-15	4.518	2.327	Sertoli	sertDMRT1_09193
ENSMUSG00000040629	Mael	123.062	3.27334	2.85508e-15	3.797	0.597	Sertoli	sertDMRT1_00514;sertDAR_01296;sertDAR_01297
ENSMUSG00000020282	Rhbdf1	243.756	-2.41531	3.3915e-15	0.687	3.055	granulosa	granDAR_06697;granDAR_06698
ENSMUSG00000048217	Nags	81.9871	5.83633	4.05927e-15	2.603	-2.281	Sertoli	sertDMRT1_07072
ENSMUSG00000051950	B3glct	141.116	-3.12805	4.13809e-15	-0.449	2.549	granulosa	sertDMRT1_03514
ENSMUSG00000031387	Renbp	292.715	-2.08696	4.49593e-15	2.306	4.381	granulosa	granDAR_11576
ENSMUSG00000032191	Bcl2l10	511.067	-11.8228	4.67225e-15	-3.322	6.495	granulosa
ENSMUSG00000031241	Tbx22	317.732	11.8478	5.02551e-15	3.652	-3.322	Sertoli	sertDAR_19624
ENSMUSG00000028998	Tomm7	161.257	-2.73673	5.12524e-15	2.056	4.771	granulosa
ENSMUSG00000025867	Cplx2	234.981	-2.29788	5.67495e-15	0.88	3.128	granulosa
ENSMUSG00000027134	Lpcat4	175.358	-2.6493	6.2312e-15	0.969	3.555	granulosa	sertDAR_02442;granDAR_01395
ENSMUSG00000051977	Prdm9	169.067	2.55601	6.35869e-15	2.879	0.428	Sertoli
ENSMUSG00000071266	Zfp946	269.115	2.06116	1.00895e-14	3.765	1.733	Sertoli
ENSMUSG00000030911	Zp2	458.16	-11.6651	1.14024e-14	-3.322	5.202	granulosa	sertDMRT1_04507;sertDAR_09100;sertDAR_09101;granDAR_04641
ENSMUSG00000031825	Crispld2	2389.49	-7.16739	1.19103e-14	-0.48	6.749	granulosa	granDAR_05280;granDAR_05281;granDAR_05282;granDAR_05283;granDAR_05284;granDAR_05285;granDAR_05286
ENSMUSG00000032572	Col6a4	458.581	-5.97494	1.25163e-14	-1.922	3.517	granulosa	granDAR_05814
ENSMUSG00000085079	Khdc1b	442.988	-11.6164	1.50274e-14	-3.322	5.437	granulosa	sertDMRT1_00031;sertDMRT1_00032;sertDAR_00174;sertDAR_00175;sertDAR_00176
ENSMUSG00000060591	Ifitm2	321.368	-2.0208	1.51467e-14	4.394	6.426	granulosa
ENSMUSG00000024462	Gabbr1	278.802	-2.05803	1.75079e-14	0.694	2.68	granulosa	sertDAR_17687;sertDAR_17688
ENSMUSG00000026922	Agpat2	137.149	-2.94669	1.91085e-14	0.772	3.648	granulosa	sertDAR_01779
ENSMUSG00000025227	Mfsd13a	242.541	2.5468	2.05867e-14	3.952	1.513	Sertoli	sertDMRT1_10742;sertDAR_19202;granDAR_11356
ENSMUSG00000037621	Atoh8	145.505	-3.17534	2.14102e-14	0.424	3.486	granulosa	granDAR_03926
ENSMUSG00000061143	Maml3	530.23	2.00255	2.20048e-14	3.159	1.147	Sertoli	sertDMRT1_01568;sertDMRT1_01569;sertDMRT1_01570;sertDMRT1_01571;sertDMRT1_01572;sertDMRT1_01573;sertDMRT1_01574;sertDMRT1_01575;sertDMRT1_01576;sertDMRT1_01577;sertSOX9_00225;sertDAR_03450;sertDAR_03451;sertDAR_03452;sertDAR_03453;sertDAR_03454;sertDAR_03455;sertDAR_03456;sertDAR_03457;sertDAR_03458;sertDAR_03459;sertDAR_03460;sertDAR_03461;sertDAR_03462;sertDAR_03463;sertDAR_03464;granDAR_01904
ENSMUSG00000004948	Zp3	242.758	-8.30432	2.40124e-14	-2.432	5.323	granulosa	granDAR_03531;granDAR_03532
ENSMUSG00000073889	Il11ra1	166.002	-2.71447	2.51842e-14	0.209	2.828	granulosa	sertDAR_04794
ENSMUSG00000034872	Gipc3	472.277	7.35741	2.53386e-14	4.843	-1.998	Sertoli	sertDMRT1_06315
ENSMUSG00000038217	Tlcd2	170.928	-2.55409	2.53386e-14	1.533	4.051	granulosa	granDAR_06894;granDAR_06895
ENSMUSG00000029828	4921507P07Rik	71.8919	5.4261	2.55568e-14	2.685	-2.053	Sertoli	sertDMRT1_03688;sertDMRT1_03689;sertDAR_07338;sertDAR_07339
ENSMUSG00000063935	Zar1	240.182	-8.28709	2.62965e-14	-2.753	3.924	granulosa	sertDMRT1_02930
ENSMUSG00000069049	Eif2s3y	259.844	11.5586	2.81565e-14	3.771	-3.322	Sertoli
ENSMUSG00000002032	Tmem25	199.16	-2.35655	2.83332e-14	1.207	3.513	granulosa
ENSMUSG00000035041	Creb3l3	144.974	-6.96767	3.4288e-14	-2.469	3.386	granulosa	sertDMRT1_06310;granDAR_06311;granDAR_06312
ENSMUSG00000030281	Il17rc	97.3146	-3.99644	3.46618e-14	-0.832	2.918	granulosa	granDAR_04100
ENSMUSG00000067847	Romo1	243.439	-2.18622	3.59964e-14	3.679	5.868	granulosa
ENSMUSG00000048752	Prss50	152.181	8.33972	3.74104e-14	4.511	-2.554	Sertoli	sertDAR_11224
ENSMUSG00000015721	Nlrp5	395.029	-11.4512	3.78256e-14	-3.322	4.161	granulosa
ENSMUSG00000056737	Capg	109.834	-3.59904	3.87104e-14	-0.401	3.148	granulosa	sertDMRT1_03772;sertDAR_07534;sertDAR_07535
ENSMUSG00000029859	Epha1	115.096	3.00992	3.97818e-14	2.533	-0.335	Sertoli	sertDMRT1_03661;sertDMRT1_03662;sertSOX9_00476;sertDAR_07280;sertDAR_07281;sertDAR_07282;sertDAR_07283;sertDAR_07284;granDAR_03805
ENSMUSG00000044707	Ccnjl	215.104	2.22253	4.09733e-14	3.796	1.622	Sertoli	sertDMRT1_06702;sertDMRT1_06703;sertDMRT1_06704;sertDMRT1_06705;sertDMRT1_06706;sertDAR_12744;sertDAR_12745;sertDAR_12746;granDAR_06729;granDAR_06730
ENSMUSG00000024526	Cidea	101.704	7.16836	4.1368e-14	4.267	-2.106	Sertoli	sertDMRT1_10342;sertDMRT1_10343;sertDMRT1_10344;sertSOX9_01288;sertDAR_18645;sertDAR_18646;sertDAR_18647;sertDAR_18648;sertDAR_18649
ENSMUSG00000020692	Nle1	213.64	-2.26596	4.42201e-14	1.368	3.588	granulosa	sertDMRT1_06936
ENSMUSG00000054763	Defb42	73.4218	5.67398	4.66192e-14	2.672	-2.163	Sertoli
ENSMUSG00000027074	Slc43a3	240.598	-2.29438	4.7703e-14	1.024	3.303	granulosa	sertDMRT1_00992;sertDAR_02252
ENSMUSG00000032657	Fam189b	233.781	-2.17121	4.82266e-14	1.397	3.528	granulosa
ENSMUSG00000063727	Tnfrsf11b	85.959	3.91811	5.53986e-14	2.644	-1.072	Sertoli	sertDMRT1_08819;sertSOX9_01094;sertDAR_16278;sertDAR_16279
ENSMUSG00000032274	Cyp19a1	794.138	-12.4585	5.72876e-14	-3.322	5.193	granulosa	granDAR_05593;granDAR_05594;granDAR_05595;granDAR_05596
ENSMUSG00000046727	Cystm1	139.677	2.64749	6.38451e-14	2.641	0.116	Sertoli	sertDMRT1_10208;sertSOX9_01272;sertDAR_18368;granDAR_10892;granDAR_10893
ENSMUSG00000038576	Susd4	169.314	-3.4248	6.55987e-14	-0.258	3.059	granulosa	granDAR_00827;granDAR_00828;granDAR_00829;granDAR_00830
ENSMUSG00000062773	Tex101	236.659	11.4223	6.90833e-14	4.941	-3.322	Sertoli	sertDAR_08238
ENSMUSG00000030217	Art4	93.0881	-4.87291	7.19678e-14	-1.471	2.963	granulosa	granDAR_04236;granDAR_04237
ENSMUSG00000014294	Ndufa2	314.991	-2.082	7.26059e-14	4.492	6.603	granulosa
ENSMUSG00000063018	2010204K13Rik	93.79	3.38755	8.44809e-14	3.554	0.286	Sertoli	sertDAR_19349;granDAR_11441;granDAR_11442;granDAR_11443
ENSMUSG00000038984	Tspyl5	247.453	2.04406	8.5682e-14	3.451	1.438	Sertoli	sertDMRT1_08752
ENSMUSG00000027956	Tmem144	177.792	2.30044	8.6933e-14	3.224	0.983	Sertoli	sertDMRT1_01678;sertSOX9_00238;sertDAR_03714
ENSMUSG00000021665	Hexb	221.678	-2.22514	9.47669e-14	2.193	4.388	granulosa	sertDMRT1_08094
ENSMUSG00000048485	Zbtb8b	201.934	-2.59034	9.6609e-14	0.093	2.528	granulosa
ENSMUSG00000046997	Spsb4	325.193	-2.02315	1.07984e-13	1.685	3.662	granulosa	sertDMRT1_05721;sertDMRT1_05722;sertDMRT1_05723;sertDAR_11103;sertDAR_11104;sertDAR_11105;sertDAR_11106;granDAR_05768;granDAR_05769
ENSMUSG00000022429	Dmc1	90.2026	6.99569	1.22724e-13	3.021	-2.634	Sertoli	granDAR_09351
ENSMUSG00000017969	Ptgis	341.328	-11.2406	1.26315e-13	-3.322	4.859	granulosa	sertDMRT1_01345;granDAR_01694;granDAR_01695;granDAR_01696
ENSMUSG00000031210	Gpr165	139.901	-6.91886	1.44746e-13	-2.8	2.713	granulosa
ENSMUSG00000027870	Hao2	108.882	-6.13224	1.52028e-13	-2.005	3.512	granulosa	sertDAR_03887;granDAR_02098;granDAR_02099;granDAR_02100
ENSMUSG00000025473	Adam8	167.524	-3.01827	1.54416e-13	-0.05	2.757	granulosa	sertDMRT1_04626;sertDMRT1_04627;sertDAR_09300
ENSMUSG00000093483	AA465934	97.266	-3.80131	1.60221e-13	1.069	4.79	granulosa
ENSMUSG00000019992	Mtfr2	172.387	-2.44052	1.681e-13	1.503	3.901	granulosa	granDAR_05984
ENSMUSG00000048899	Rimkla	209.396	-2.34624	1.72204e-13	0.927	3.2	granulosa
ENSMUSG00000048747	E130114P18Rik	132.808	8.14283	1.93109e-13	3.829	-2.737	Sertoli	sertDMRT1_02343;sertDMRT1_02344;sertDMRT1_02345;sertDMRT1_02346;sertSOX9_00323;sertSOX9_00324;sertSOX9_00325;sertDAR_05271;sertDAR_05272;sertDAR_05273;sertDAR_05274;sertDAR_05275;sertDAR_05276;granDAR_02674
ENSMUSG00000074006	Omp	78.4957	3.63914	2.11738e-13	2.905	-0.545	Sertoli	sertDMRT1_04405;sertDAR_08851;sertDAR_08852;granDAR_04569;granDAR_04570
ENSMUSG00000017057	Il13ra1	148.952	2.55615	2.2207e-13	2.918	0.441	Sertoli
ENSMUSG00000001506	Col1a1	218.362	-2.23634	2.34692e-13	0.451	2.599	granulosa
ENSMUSG00000068744	Psrc1	161.953	-2.51713	2.35539e-13	0.724	3.178	granulosa	sertDMRT1_01853;sertDMRT1_01854;sertSOX9_00264;sertDAR_03982;sertDAR_03983
ENSMUSG00000027488	Snta1	122.324	-3.0722	2.38749e-13	0.009	2.956	granulosa	sertDMRT1_01257;sertDAR_02873
ENSMUSG00000053297	AI854703	126.052	-6.75929	2.54292e-13	-2.749	2.684	granulosa	granDAR_03820;granDAR_03821;granDAR_03822
ENSMUSG00000045382	Cxcr4	159.876	2.41532	2.80752e-13	4.024	1.649	Sertoli	sertDAR_00956;sertDAR_00957
ENSMUSG00000063445	Nmral1	154.449	-2.57138	2.8726e-13	0.431	2.908	granulosa
ENSMUSG00000048503	Tmem136	224.851	-2.1175	3.14084e-13	1.415	3.491	granulosa	sertDMRT1_05406
ENSMUSG00000031966	Glb1l3	454.772	10.9226	3.45538e-13	5.242	-3.092	Sertoli	sertDAR_10528;sertDAR_10529
ENSMUSG00000050810	Oog3	300.909	-11.0589	3.57417e-13	-3.322	5.131	granulosa
ENSMUSG00000086841	2410006H16Rik	134.286	-2.76554	3.86689e-13	3.036	5.791	granulosa	sertDMRT1_06815;sertDAR_12888;granDAR_06838
ENSMUSG00000030708	Dnajb13	292.699	-11.0186	4.0572e-13	-3.322	4.554	granulosa	sertDMRT1_04420;granDAR_04584;granDAR_04585;granDAR_04586;granDAR_04587
ENSMUSG00000058966	Fam57b	132.515	2.56448	4.0572e-13	2.675	0.215	Sertoli	sertDMRT1_04549;sertDMRT1_04550;sertDMRT1_04551;sertDMRT1_04552;sertDMRT1_04553;sertDAR_09178
ENSMUSG00000069755	Zfp125	157.21	2.49003	4.09121e-13	3.233	0.804	Sertoli
ENSMUSG00000035191	Rfpl4	293.69	-11.0238	4.11155e-13	-3.322	5.222	granulosa
ENSMUSG00000018727	Cpsf4l	121.547	-6.7116	4.19966e-13	-2.266	3.561	granulosa	sertDMRT1_07143;sertSOX9_00896;sertDAR_13241;granDAR_07082
ENSMUSG00000066026	Dhrs3	261.845	-2.45812	4.30103e-13	1.634	3.987	granulosa	sertDAR_05691;sertDAR_05692;sertDAR_05693
ENSMUSG00000029151	Slc30a3	86.0702	-4.28653	4.31874e-13	-1.333	2.68	granulosa
ENSMUSG00000031146	Plp2	241.18	-2.05366	4.35124e-13	2.955	4.993	granulosa
ENSMUSG00000061758	Akr1b10	231.835	2.01597	4.95196e-13	3.534	1.546	Sertoli	sertDMRT1_03616;granDAR_03765
ENSMUSG00000031709	Tbc1d9	350.294	2.11868	5.32627e-13	3.374	1.317	Sertoli	sertDAR_09996;sertDAR_09997;granDAR_05072;granDAR_05073;granDAR_05074
ENSMUSG00000057534	Elobl	280.001	-10.9547	5.71888e-13	-3.322	6.199	granulosa
ENSMUSG00000027331	Knstrn	410.079	-2.3697	6.13141e-13	1.39	3.865	granulosa
ENSMUSG00000098050	Gm5345	66.038	5.79284	6.3862e-13	3.787	-1.523	Sertoli	sertDMRT1_04811;sertDAR_09683
ENSMUSG00000045053	Kcng3	170.05	2.3003	6.41825e-13	3.213	0.968	Sertoli	sertDMRT1_10046;sertDAR_18095;granDAR_10619;granDAR_10620;granDAR_10621
ENSMUSG00000001403	Ube2c	495.409	-2.1112	6.47932e-13	2.877	5.08	granulosa	sertDMRT1_01325
ENSMUSG00000075408	Smim41	82.0828	3.57945	6.49439e-13	3.056	-0.319	Sertoli	sertDMRT1_09171;sertDAR_16721;granDAR_09506
ENSMUSG00000025511	Tspan4	262.319	-2.00948	6.68046e-13	2.413	4.396	granulosa
ENSMUSG00000037544	Dlgap5	209.237	-2.35388	6.72598e-13	0.209	2.513	granulosa	granDAR_08606
ENSMUSG00000042505	Sdhaf3	213.767	2.02961	8.38188e-13	2.899	0.924	Sertoli	sertDMRT1_03545;sertDAR_07029
ENSMUSG00000024734	Zp1	265.972	-10.8805	8.51599e-13	-3.322	4.878	granulosa	sertDMRT1_10554;sertDMRT1_10555;sertDAR_18916;sertDAR_18917
ENSMUSG00000045827	Serpinb9	216.327	-2.14233	8.70266e-13	1.372	3.472	granulosa	granDAR_07799;granDAR_07800;granDAR_07801
ENSMUSG00000042846	Lrrtm3	264.567	-10.8726	9.00215e-13	-3.322	3.773	granulosa	sertDMRT1_06189;sertDMRT1_06190;sertDAR_11821;sertDAR_11822;sertDAR_11823;sertDAR_11824
ENSMUSG00000037148	Arhgap10	206.841	-2.39427	9.09125e-13	1.209	3.633	granulosa	sertDMRT1_04935;sertDMRT1_04936;sertDAR_09933;sertDAR_09934;sertDAR_09935;sertDAR_09936;granDAR_05037;granDAR_05038;granDAR_05039;granDAR_05040
ENSMUSG00000081788	Gm5898	69.0745	3.86759	1.09912e-12	2.789	-0.85	Sertoli
ENSMUSG00000022747	St3gal6	224.362	2.02346	1.14974e-12	2.686	0.736	Sertoli	sertDMRT1_09438;sertDMRT1_09439;sertDMRT1_09440;sertDAR_17194;granDAR_09883;granDAR_09884
ENSMUSG00000033450	Tagap	103.063	2.93709	1.29624e-12	2.707	-0.098	Sertoli	sertDMRT1_09602;granDAR_10159;granDAR_10160;granDAR_10161
ENSMUSG00000019872	Smpdl3a	163.266	-2.42383	1.52609e-12	1.49	3.867	granulosa	sertDAR_11763
ENSMUSG00000000399	Ndufa9	217.619	-2.10496	1.53026e-12	2.125	4.201	granulosa
ENSMUSG00000071089	Trim75	166.866	-7.75965	1.79503e-12	-2.756	3.392	granulosa
ENSMUSG00000016252	Atp5e	166.618	-2.37783	1.82544e-12	1.779	4.125	granulosa	sertDAR_03069;sertDAR_03070;granDAR_01746
ENSMUSG00000025352	Gdf11	126.92	-2.82566	1.8837e-12	-0.091	2.593	granulosa
ENSMUSG00000060508	Nlrp9b	236.9	-10.7136	2.09125e-12	-3.322	3.804	granulosa
ENSMUSG00000037469	Acp7	154.527	10.8071	2.14444e-12	3.651	-3.322	Sertoli	sertSOX9_00539;sertDAR_08263
ENSMUSG00000046323	Dppa3	84.4163	-5.43333	2.24506e-12	-1.022	4.343	granulosa
ENSMUSG00000050390	C77080	195.519	-2.20886	2.43712e-12	0.493	2.624	granulosa	granDAR_02809;granDAR_02810
ENSMUSG00000040935	Padi6	561.216	-10.5149	2.47865e-12	-2.967	5.598	granulosa	sertDMRT1_02593;sertDAR_05638;sertDAR_05639
ENSMUSG00000082071	Pramel	148.117	10.7465	2.56816e-12	4.546	-3.322	Sertoli	granDAR_11648
ENSMUSG00000117822	Eef1a1-ps1	134.975	-2.69745	2.6936e-12	1.554	4.198	granulosa
ENSMUSG00000027954	Efna1	145.021	-2.54944	2.83904e-12	1.377	3.894	granulosa
ENSMUSG00000033287	Kctd17	159.63	-2.4083	2.91714e-12	1.185	3.536	granulosa	sertDMRT1_08927;granDAR_09335;granDAR_09336;granDAR_09337
ENSMUSG00000096472	Cdkn2d	240.002	2.122	3.05566e-12	4.73	2.656	Sertoli	sertDMRT1_05328;sertDMRT1_05329;sertDMRT1_05330;sertDAR_10479
ENSMUSG00000079584	Gm364	59.0466	5.34911	3.14456e-12	2.567	-2.154	Sertoli
ENSMUSG00000033910	Gucy1a1	250.491	-2.27906	3.6326e-12	0.505	2.687	granulosa	granDAR_02021;granDAR_02022;granDAR_02023
ENSMUSG00000066031	Gm13023	225.192	-10.641	3.73502e-12	-3.322	4.738	granulosa
ENSMUSG00000110001	C86187	219.101	-10.601	3.77726e-12	-3.322	4.313	granulosa	sertDMRT1_04241;sertDMRT1_04242;granDAR_04402
ENSMUSG00000040601	Nlrp4a	218.519	-10.5972	3.8853e-12	-3.322	3.312	granulosa
ENSMUSG00000078851	Hist3h2a	121.956	2.65916	4.049e-12	3.416	0.84	Sertoli
ENSMUSG00000037907	Ankrd13b	220.305	-2.04378	4.10906e-12	1.345	3.345	granulosa	sertDMRT1_06902;sertDAR_12987
ENSMUSG00000057933	Gsta2	64.457	6.09207	4.26157e-12	3.559	-2.263	Sertoli	sertDAR_10902;sertDAR_10903
ENSMUSG00000044566	Cage1	182.384	2.12859	4.26157e-12	2.855	0.797	Sertoli	sertDMRT1_07776
ENSMUSG00000069053	Uba1y	138.55	10.6514	4.30307e-12	2.914	-3.322	Sertoli	sertDMRT1_11003
ENSMUSG00000046262	C87977	215.159	-10.5751	4.84474e-12	-3.322	3.969	granulosa
ENSMUSG00000034450	Gulo	154.917	-7.65239	4.8452e-12	-2.523	3.892	granulosa	sertDMRT1_08476;granDAR_08735
ENSMUSG00000020857	Nme2	163.748	-2.34791	5.1365e-12	2.349	4.675	granulosa	sertDMRT1_06982
ENSMUSG00000037243	Zfp692	210.623	-2.08831	5.39644e-12	2.176	4.252	granulosa	sertDMRT1_06786;sertDMRT1_06787
ENSMUSG00000029848	Stra8	134.192	10.6055	5.71483e-12	4.018	-3.322	Sertoli	granDAR_03773
ENSMUSG00000032623	Oas1d	207.416	-10.5219	5.71829e-12	-3.322	4.49	granulosa
ENSMUSG00000074366	Obox5	205.898	-10.5112	5.96536e-12	-3.322	4.402	granulosa
ENSMUSG00000084897	Gm14226	1753.5	5.52207	6.10224e-12	6.75	1.27	Sertoli	sertDMRT1_01261;granDAR_01603
ENSMUSG00000049858	Suox	161.436	-2.33145	6.99426e-12	1.277	3.57	granulosa
ENSMUSG00000026655	Fam107b	191.82	-2.15141	7.02893e-12	0.909	2.995	granulosa
ENSMUSG00000066867	Oas1e	199.409	-10.4648	7.62533e-12	-3.322	4.6	granulosa
ENSMUSG00000046295	Ankle1	117.192	-3.00265	7.78523e-12	0.269	3.136	granulosa
ENSMUSG00000042279	H1foo	478.403	-10.2838	7.99161e-12	-2.675	6.442	granulosa	granDAR_04121;granDAR_04122
ENSMUSG00000074369	Obox2	198.17	-10.4561	8.00971e-12	-3.322	4.72	granulosa
ENSMUSG00000011267	Zfp296	86.148	-3.62083	8.57802e-12	-0.427	3.111	granulosa	sertDMRT1_04123;sertDMRT1_04124;granDAR_04364
ENSMUSG00000071679	Rtl4	159.461	2.1815	9.04243e-12	2.99	0.872	Sertoli	granDAR_11695
ENSMUSG00000073802	Cdkn2b	59.9996	5.65669	9.04687e-12	3.174	-1.944	Sertoli
ENSMUSG00000054310	Obox1	194.194	-10.4267	9.2346e-12	-3.322	4.486	granulosa
ENSMUSG00000030711	Sult1a1	89.1307	3.30864	9.56096e-12	3.506	0.339	Sertoli	sertDMRT1_04547;sertDMRT1_04548
ENSMUSG00000044863	Defb36	299.314	10.3173	1.02327e-11	7.082	-2.466	Sertoli	sertDMRT1_01238;sertDAR_02851;sertDAR_02852;sertDAR_02853;sertDAR_02854;granDAR_01586
ENSMUSG00000089775	Gm16270	124.303	10.4951	1.02544e-11	3.073	-3.322	Sertoli
ENSMUSG00000004902	Slc25a18	209.571	2.08693	1.02952e-11	4.265	2.212	Sertoli	sertDAR_07898
ENSMUSG00000032783	Troap	168.509	-2.26423	1.20518e-11	0.915	3.129	granulosa
ENSMUSG00000025507	Pidd1	221.135	-2.01348	1.25069e-11	1.132	3.112	granulosa	granDAR_04708
ENSMUSG00000032056	Btg4	186.186	-10.3659	1.26451e-11	-3.322	4	granulosa	granDAR_05582;granDAR_05583
ENSMUSG00000021846	Peli2	1070.16	-5.92921	1.29729e-11	-1.141	4.662	granulosa	sertDMRT1_08366;sertDMRT1_08367;sertDMRT1_08368;sertDAR_15405;sertDAR_15406;sertDAR_15407;granDAR_08614;granDAR_08615;granDAR_08616;granDAR_08617;granDAR_08618;granDAR_08619
ENSMUSG00000054134	Umodl1	182.677	-10.3388	1.49944e-11	-3.322	2.955	granulosa	sertSOX9_01218
ENSMUSG00000062275	Fbxw24	177.82	-10.2998	1.7931e-11	-3.322	4.709	granulosa
ENSMUSG00000031737	Irx5	92.7204	-6.31679	2.34263e-11	-2.492	2.694	granulosa
ENSMUSG00000022871	Fetub	81.2967	-3.62405	2.65835e-11	-0.438	3.081	granulosa	sertDAR_16868
ENSMUSG00000008318	Relt	111.86	-2.91696	2.75744e-11	-0.055	2.717	granulosa
ENSMUSG00000034891	Sncb	108.907	10.3027	2.81749e-11	3.475	-3.322	Sertoli	sertDMRT1_07901;sertSOX9_01005;sertDAR_14585
ENSMUSG00000064310	Zpld1	178.733	-10.3079	2.82617e-11	-3.322	3.777	granulosa	granDAR_09852;granDAR_09853;granDAR_09854;granDAR_09855
ENSMUSG00000067649	Mageb18	87.1008	7.5352	2.96816e-11	3.093	-2.868	Sertoli
ENSMUSG00000031397	Tktl1	107.225	10.2811	3.01444e-11	3.257	-3.322	Sertoli
ENSMUSG00000023443	Esx1	107.65	10.2861	3.01514e-11	3.573	-3.322	Sertoli
ENSMUSG00000039224	D1Pas1	85.8012	7.51015	3.35638e-11	2.56	-2.923	Sertoli	sertDAR_01495
ENSMUSG00000007216	Zfp775	168.299	-2.22826	3.70186e-11	0.69	2.851	granulosa	sertDMRT1_03679;granDAR_03819;granDAR_03820;granDAR_03821;granDAR_03822
ENSMUSG00000037254	Itih2	159.218	-10.1397	4.32399e-11	-3.322	3.394	granulosa	granDAR_00981;granDAR_00982
ENSMUSG00000025492	Ifitm3	70.8319	-4.28204	4.35552e-11	0.207	4.444	granulosa	granDAR_04706
ENSMUSG00000022074	Tnfrsf10b	172.918	-2.25368	4.55079e-11	0.375	2.527	granulosa
ENSMUSG00000059218	Gm13084	156.291	-10.1131	4.72603e-11	-3.322	4.012	granulosa
ENSMUSG00000028937	Acot7	148.847	-2.34084	4.7469e-11	1.39	3.68	granulosa	sertDMRT1_02660;sertDAR_05749
ENSMUSG00000031997	Trpc6	159.418	-10.1427	4.92519e-11	-3.322	2.767	granulosa	granDAR_05421;granDAR_05422
ENSMUSG00000059991	Nptx2	122.984	2.4393	5.00803e-11	3.17	0.796	Sertoli	sertDAR_06917;sertDAR_06918
ENSMUSG00000111282	Gm47528	370.596	-9.9162	5.53843e-11	-2.925	5.193	granulosa	granDAR_05562
ENSMUSG00000034087	Nlrp4b	151.656	-10.0702	5.81702e-11	-3.322	2.9	granulosa
ENSMUSG00000069917	Hba-a2	161.117	-10.1563	6.67157e-11	-3.322	5.615	granulosa
ENSMUSG00000038925	E330034G19Rik	147.136	-10.0266	7.30292e-11	-3.322	4.144	granulosa
ENSMUSG00000050394	Armcx6	182.378	-2.06561	8.3705e-11	1.665	3.703	granulosa
ENSMUSG00000073894	Rbmxl2	51.713	5.15305	8.54899e-11	2.899	-1.85	Sertoli	sertDAR_08942;sertDAR_08943;sertDAR_08944
ENSMUSG00000039759	Thap3	93.4225	-3.00785	8.89907e-11	0.835	3.773	granulosa	sertDMRT1_02657;sertDMRT1_02658;granDAR_02955
ENSMUSG00000048528	Nkx1-2	92.8871	10.0744	9.1864e-11	2.655	-3.322	Sertoli	sertDMRT1_04596;sertDAR_09229;sertDAR_09230
ENSMUSG00000062980	Cped1	338.659	-9.78589	9.7122e-11	-3.194	3.168	granulosa	sertDMRT1_03572;sertDAR_07104;sertDAR_07105;sertDAR_07106;granDAR_03697;granDAR_03698;granDAR_03699
ENSMUSG00000027173	Depdc7	141.349	-2.34145	1.05781e-10	1.32	3.632	granulosa
ENSMUSG00000038077	Kcna6	213.525	9.83263	1.08496e-10	2.959	-3.212	Sertoli	sertDMRT1_03960;sertSOX9_00515;sertDAR_07969;sertDAR_07970
ENSMUSG00000104109	Gm30292	82.378	-6.14062	1.11665e-10	-2.456	2.587	granulosa	granDAR_01927;granDAR_01928;granDAR_01929
ENSMUSG00000039956	Mrap	74.2202	-4.539	1.1497e-10	-0.966	3.227	granulosa	granDAR_09998;granDAR_09999
ENSMUSG00000020153	Ndufs7	171.781	-2.09558	1.17031e-10	2.084	4.151	granulosa	sertDMRT1_06296;sertDMRT1_06297;sertDMRT1_06298;granDAR_06303
ENSMUSG00000059040	Eno1b	339.664	-9.79064	1.23398e-10	-2.875	5.253	granulosa
ENSMUSG00000050468	Astl	137.743	-9.93057	1.27635e-10	-3.322	3.551	granulosa
ENSMUSG00000049939	Lrrc4	215.039	2.01564	1.29902e-10	3.233	1.26	Sertoli	sertDMRT1_03586;sertDAR_07156;granDAR_03720;granDAR_03721;granDAR_03722;granDAR_03723
ENSMUSG00000027296	Itpka	131.933	2.38913	1.4265e-10	3.72	1.393	Sertoli	sertDMRT1_01082;granDAR_01430
ENSMUSG00000079476	1700011M02Rik	214.419	9.83659	1.67354e-10	6.671	-2.452	Sertoli	sertDAR_19606
ENSMUSG00000057054	Inca1	65.9516	3.29913	1.75709e-10	3.261	0.088	Sertoli	sertDMRT1_06862
ENSMUSG00000057967	Fgf18	49.8846	5.39199	2.12265e-10	3.179	-2.141	Sertoli	sertDAR_12660;granDAR_06704
ENSMUSG00000074373	Gm10680	126.017	-9.80331	2.34122e-10	-3.322	5.285	granulosa	granDAR_05562
ENSMUSG00000115026	Gm49041	48.9928	4.64622	2.63089e-10	4.223	-0.265	Sertoli
ENSMUSG00000073940	Hbb-bt	298.195	-9.6014	2.72647e-10	-2.463	6.502	granulosa	sertDAR_08907
ENSMUSG00000042372	Dmrt3	79.9285	9.85752	2.85216e-10	2.853	-3.322	Sertoli	sertDAR_19031
ENSMUSG00000066027	Gm10436	121.815	-9.7544	3.00253e-10	-3.322	3.165	granulosa
ENSMUSG00000021390	Ogn	68.4354	-5.44794	3.06801e-10	-2.117	2.526	granulosa	sertDAR_14549
ENSMUSG00000047227	Gm527	110.772	2.43207	3.46985e-10	3.747	1.372	Sertoli	sertDMRT1_07398
ENSMUSG00000105565	Gm43566	51.2418	4.09831	3.81342e-10	3.717	-0.282	Sertoli	sertDMRT1_02747;sertDMRT1_02748;sertSOX9_00384;sertDAR_05925;sertDAR_05926
ENSMUSG00000082745	Gm15181	91.0812	-3.09976	4.13789e-10	3.477	6.635	granulosa	sertDMRT1_00230;sertDMRT1_00231;sertDMRT1_00232;granDAR_00279
ENSMUSG00000074595	Wfdc6a	69.908	7.20676	4.14221e-10	4.117	-2.427	Sertoli	sertDMRT1_01322;sertDAR_02962
ENSMUSG00000108291	Gm44292	106.166	2.54651	4.19577e-10	3.063	0.606	Sertoli	sertDMRT1_03821;sertSOX9_00497;sertDAR_07627
ENSMUSG00000114025	Gm49331	157.247	2.007	4.22185e-10	4.507	2.518	Sertoli
ENSMUSG00000017897	Eya2	270.534	-9.46043	4.42877e-10	-2.988	4.322	granulosa	granDAR_01661;granDAR_01662;granDAR_01663;granDAR_01664;granDAR_01665;granDAR_01666;granDAR_01667;granDAR_01668;granDAR_01669;granDAR_01670
ENSMUSG00000041857	Oosp1	113.827	-9.65619	4.58983e-10	-3.322	4.681	granulosa
ENSMUSG00000069516	Lyz2	115.138	-9.6732	4.64936e-10	-3.322	4.245	granulosa
ENSMUSG00000048626	Klf17	112.477	-9.63892	4.97231e-10	-3.322	3.368	granulosa
ENSMUSG00000110331	Nudc-ps1	167.653	2.01247	5.26063e-10	5.737	3.711	Sertoli
ENSMUSG00000039824	Myl6b	80.4716	2.8888	5.81087e-10	3.069	0.286	Sertoli	granDAR_06583;granDAR_06584
ENSMUSG00000035177	Nlrp2	108.464	-9.58607	6.58668e-10	-3.322	2.772	granulosa
ENSMUSG00000020218	Wif1	71.2678	9.69171	6.66882e-10	2.703	-3.322	Sertoli	sertDMRT1_06532;sertDAR_12319;sertDAR_12320;sertDAR_12321;sertDAR_12322
ENSMUSG00000055789	E330017A01Rik	108.237	-9.58376	6.71135e-10	-3.322	4.416	granulosa	sertDAR_17195
ENSMUSG00000038330	C87499	107.638	-9.5754	6.7833e-10	-3.322	3.45	granulosa
ENSMUSG00000040466	Blvrb	117.863	-2.4673	7.02035e-10	0.596	2.98	granulosa
ENSMUSG00000067608	Pcna-ps2	68.9508	-5.12414	7.40615e-10	-0.672	4.127	granulosa
ENSMUSG00000090254	Gm1965	248.129	-9.33631	7.93089e-10	-2.958	4.47	granulosa
ENSMUSG00000048240	Gng7	147.111	2.17527	8.07728e-10	2.79	0.708	Sertoli	sertDMRT1_06307;sertDMRT1_06308;sertDAR_11960;sertDAR_11961;sertDAR_11962;granDAR_06309
ENSMUSG00000030584	Dpf1	179.037	2.02382	8.21511e-10	2.557	0.597	Sertoli	granDAR_04376
ENSMUSG00000052560	Cpne8	148.072	2.0867	8.28185e-10	2.671	0.645	Sertoli	sertDAR_16596;sertDAR_16597;sertDAR_16598;granDAR_09421
ENSMUSG00000024791	Cdca5	269.61	-2.00426	9.0034e-10	2.38	4.475	granulosa	sertDMRT1_10524;sertDMRT1_10525
ENSMUSG00000086117	Gm12065	103.66	-9.52157	9.3308e-10	-3.322	5.102	granulosa	granDAR_06665;granDAR_06666
ENSMUSG00000002825	Qtrt1	165.422	-2.03367	9.38776e-10	1.874	3.888	granulosa
ENSMUSG00000027444	Cstdc1	158.525	9.40026	9.50177e-10	5.799	-2.624	Sertoli	sertDMRT1_01209;sertSOX9_00174;sertDAR_02784;sertDAR_02785;sertDAR_02786;sertDAR_02787;sertDAR_02788;sertDAR_02789
ENSMUSG00000036908	Unc93b1	172.795	-2.11536	9.68553e-10	1.251	3.344	granulosa
ENSMUSG00000097222	1010001N08Rik	112.613	-2.4717	9.9053e-10	0.408	2.798	granulosa	granDAR_10756
ENSMUSG00000045394	Epcam	75.8137	3.05747	1.0105e-09	2.748	-0.188	Sertoli
ENSMUSG00000045287	Rtn4rl1	121.887	2.29833	1.04023e-09	2.652	0.461	Sertoli	sertDMRT1_06890;sertDMRT1_06891;sertDMRT1_06892;sertDMRT1_06893;sertSOX9_00858;sertDAR_12974;sertDAR_12975;sertDAR_12976
ENSMUSG00000031409	Tceal6	125.825	2.42542	1.04698e-09	4.336	1.981	Sertoli
ENSMUSG00000116033	Gm49442	47.1106	4.10901	1.15824e-09	2.755	-1.046	Sertoli	sertDMRT1_09127;sertDMRT1_09128;sertDMRT1_09129;sertDMRT1_09130;sertSOX9_01130;sertSOX9_01131;sertDAR_16688;sertDAR_16689;sertDAR_16690;sertDAR_16691;sertDAR_16692;sertDAR_16693;sertDAR_16694
ENSMUSG00000074059	Fbxw18	99.31	-9.45939	1.19769e-09	-3.322	3.844	granulosa
ENSMUSG00000024579	Pcyox1l	94.4038	-2.75111	1.24932e-09	0.115	2.783	granulosa	sertDMRT1_10310;sertDAR_18581;granDAR_11037;granDAR_11038
ENSMUSG00000036718	Micall2	139.105	2.39146	1.2661e-09	2.624	0.278	Sertoli	sertDMRT1_03427;sertDAR_06867;granDAR_03560
ENSMUSG00000083623	Gm7224	69.9291	2.96435	1.33273e-09	2.733	-0.096	Sertoli
ENSMUSG00000058952	Cfi	63.4821	7.076	1.45863e-09	2.618	-2.865	Sertoli	sertDMRT1_01918;granDAR_02258
ENSMUSG00000001663	Gstt1	71.6897	-3.31666	1.51686e-09	0.027	3.233	granulosa
ENSMUSG00000001168	Oas1h	96.0835	-9.41196	1.54833e-09	-3.322	3.628	granulosa
ENSMUSG00000021290	Atp5mpl	99.9789	-2.65181	1.78557e-09	1.311	3.96	granulosa
ENSMUSG00000047878	A4galt	68.545	-5.87464	1.81242e-09	-2.277	2.692	granulosa	sertDMRT1_08988;granDAR_09377
ENSMUSG00000039316	Rftn1	159.947	-2.20581	1.9068e-09	0.491	2.693	granulosa	granDAR_10432;granDAR_10433;granDAR_10434;granDAR_10435;granDAR_10436;granDAR_10437;granDAR_10438
ENSMUSG00000030717	Nupr1	216.688	-9.13957	1.94952e-09	-2.942	4.239	granulosa	sertDMRT1_04545;sertDMRT1_04546;sertDAR_09177;granDAR_04656;granDAR_04657
ENSMUSG00000090291	Lrrc10b	215.55	-9.13318	2.03579e-09	-2.912	4.486	granulosa	granDAR_11235;granDAR_11236;granDAR_11237;granDAR_11238;granDAR_11239
ENSMUSG00000117560	Gm31759	92.5003	-9.35747	2.20354e-09	-3.322	3.239	granulosa	granDAR_10562
ENSMUSG00000102550	Gm8276	67.3721	-5.84626	2.36426e-09	-2.09	2.988	granulosa
ENSMUSG00000087006	Gm13889	60.4535	-4.41685	2.42155e-09	-1.223	3.176	granulosa
ENSMUSG00000110126	Gm9347	58.3184	6.9491	2.43413e-09	2.992	-2.611	Sertoli
ENSMUSG00000086996	4933416E14Rik	59.5669	9.43241	2.56247e-09	2.764	-3.322	Sertoli	sertDMRT1_10879;sertDMRT1_10880;sertDAR_19358;sertDAR_19359
ENSMUSG00000074734	Taf7l2	59.1419	9.42342	2.74869e-09	2.534	-3.322	Sertoli	sertDAR_12267
ENSMUSG00000051079	Rgs13	88.9596	-9.29956	2.99461e-09	-3.322	3.536	granulosa
ENSMUSG00000059325	Hopx	72.9599	3.28514	3.14898e-09	3.146	0.102	Sertoli	granDAR_03265;granDAR_03266
ENSMUSG00000009863	Sdhb	135.19	-2.14371	3.3625e-09	1.339	3.437	granulosa	sertDMRT1_02594;sertDMRT1_02595;sertDMRT1_02596
ENSMUSG00000022203	Efs	101.873	2.35428	4.1258e-09	2.69	0.424	Sertoli	sertDMRT1_08394;sertDMRT1_08395;sertSOX9_01050;sertDAR_15464;sertDAR_15465
ENSMUSG00000034795	Ccdc122	109.751	2.23361	4.56133e-09	3.329	1.144	Sertoli	sertDAR_15627
ENSMUSG00000098915	Rpl15-ps2	81.5667	-9.17574	4.88326e-09	-3.322	4.857	granulosa	sertDMRT1_05618;sertDAR_10835
ENSMUSG00000101438	Gm19412	63.9417	3.1922	4.93903e-09	3.538	0.466	Sertoli	sertDMRT1_09772;sertDMRT1_09773;sertSOX9_01219;sertDAR_17657
ENSMUSG00000043518	Rai2	184.621	-8.90955	5.73287e-09	-2.952	4.068	granulosa	granDAR_11725;granDAR_11726
ENSMUSG00000078452	Raet1d	56.2522	-5.16245	5.99933e-09	-1.69	3.069	granulosa	granDAR_06012;granDAR_06013
ENSMUSG00000035896	Rnase1	79.4835	-9.13893	6.97749e-09	-3.322	4.09	granulosa
ENSMUSG00000000958	Slc7a7	105.433	-2.43441	7.16877e-09	0.243	2.564	granulosa	sertDAR_15460;granDAR_08626;granDAR_08627
ENSMUSG00000054727	1700013H16Rik	53.1734	6.82074	7.26634e-09	3.244	-2.631	Sertoli	sertDAR_19456
ENSMUSG00000032085	Tagln	125.65	-2.29229	7.32321e-09	1.225	3.53	granulosa	sertDMRT1_05430;sertDAR_10681
ENSMUSG00000042453	Reln	1001.14	-3.88545	8.03487e-09	-0.579	3.015	granulosa	sertDMRT1_02743;sertDMRT1_02744;sertDAR_05910;sertDAR_05911;sertDAR_05912;sertDAR_05913;sertDAR_05914;sertDAR_05915;granDAR_03035;granDAR_03036;granDAR_03037;granDAR_03038
ENSMUSG00000042607	Asb4	171.906	-8.8062	8.85934e-09	-3.074	3.265	granulosa	sertDAR_07016;granDAR_03628;granDAR_03629;granDAR_03630;granDAR_03631;granDAR_03632
ENSMUSG00000047237	Fbxw21	75.7554	-9.06772	9.04152e-09	-3.322	2.747	granulosa	sertDAR_11217
ENSMUSG00000038750	Omt2b	73.5775	-9.02677	9.59415e-09	-3.322	3.389	granulosa	sertDAR_10902
ENSMUSG00000020163	Uqcr11	116.903	-2.21567	1.31059e-08	2.838	5.035	granulosa	sertDMRT1_06299;granDAR_06304
ENSMUSG00000028109	Hormad1	48.2737	9.13116	1.32185e-08	2.601	-3.322	Sertoli
ENSMUSG00000002379	Ndufa11	143.908	-2.01938	1.38897e-08	2.521	4.532	granulosa	sertDMRT1_09882;sertDAR_17833
ENSMUSG00000116831	Gm30505	52.0776	6.78219	1.39863e-08	2.621	-2.663	Sertoli	sertDMRT1_09279;sertDAR_16867;sertDAR_16868
ENSMUSG00000030170	Wnt5b	100.354	-2.56442	1.50428e-08	0.361	2.807	granulosa	sertDMRT1_03930;sertDMRT1_03931;sertDMRT1_03932;sertSOX9_00512;sertDAR_07878;sertDAR_07879;granDAR_04141;granDAR_04142
ENSMUSG00000078365	Mos	157.521	-8.6798	1.54139e-08	-2.783	4.571	granulosa
ENSMUSG00000075023	Accsl	157.353	-8.67806	1.5534e-08	-2.994	3.624	granulosa
ENSMUSG00000028370	Pappa	766.359	4.11303	1.84284e-08	3.807	-0.215	Sertoli	sertDMRT1_02276;sertDMRT1_02277;sertDMRT1_02278;sertSOX9_00310;sertDAR_05013;sertDAR_05014;sertDAR_05015;sertDAR_05016;sertDAR_05017;sertDAR_05018;sertDAR_05019;sertDAR_05020;sertDAR_05021
ENSMUSG00000044217	Aqp5	95.0589	2.56599	2.10842e-08	2.78	0.237	Sertoli	sertDMRT1_09150
ENSMUSG00000054446	Cpa1	65.2134	-8.85216	2.18362e-08	-3.322	3.04	granulosa
ENSMUSG00000086909	Gm4926	65.7742	-8.86558	2.25381e-08	-3.322	3.15	granulosa	granDAR_06751;granDAR_06752
ENSMUSG00000066030	Oog2	65.568	-8.86101	2.27708e-08	-3.322	2.533	granulosa
ENSMUSG00000073489	Ifi204	150.496	-8.61298	2.29983e-08	-3.035	3.193	granulosa	granDAR_00759
ENSMUSG00000058258	Idi1	129.675	2.18015	2.39204e-08	2.697	0.64	Sertoli
ENSMUSG00000022018	Rgcc	160.143	-2.05218	2.4632e-08	2.902	4.906	granulosa	sertDMRT1_08557;sertDMRT1_08558;sertDAR_15642;sertDAR_15643
ENSMUSG00000066463	Omt2a	63.2431	-8.80853	2.70335e-08	-3.322	3.247	granulosa
ENSMUSG00000112598	Gm40552	43.3297	8.9753	2.8713e-08	2.898	-3.322	Sertoli	granDAR_07551
ENSMUSG00000060499	Rpl10l	46.0364	6.60486	2.93313e-08	3.296	-2.322	Sertoli
ENSMUSG00000018774	Cd68	62.3768	-3.2002	2.99303e-08	0.211	3.3	granulosa	sertDMRT1_06851;sertDMRT1_06852;granDAR_06889
ENSMUSG00000036867	Smad6	139.987	-2.12884	3.07527e-08	0.907	2.939	granulosa	sertDMRT1_05562;sertDAR_10782;granDAR_05652
ENSMUSG00000050197	Rhox13	42.2194	8.93604	3.09721e-08	3.408	-3.322	Sertoli
ENSMUSG00000044678	Ly6k	43.4424	8.97546	3.28763e-08	3.46	-3.322	Sertoli
ENSMUSG00000036278	Macrod1	49.4746	-4.64158	3.57763e-08	-1.364	3.094	granulosa	sertDMRT1_10535;sertDAR_18895;granDAR_11228
ENSMUSG00000011658	Fuz	166.837	-2.19496	3.71161e-08	0.351	2.598	granulosa	granDAR_04396;granDAR_04397;granDAR_04398
ENSMUSG00000074060	Fbxw15	134.575	-8.45072	4.15798e-08	-2.765	4.299	granulosa
ENSMUSG00000069867	Pabpn1l	58.5172	-8.69612	4.4802e-08	-3.322	3.434	granulosa	granDAR_05337
ENSMUSG00000027227	Sord	117.671	-2.10038	4.59556e-08	1.114	3.162	granulosa	sertDAR_02531;granDAR_01443
ENSMUSG00000105589	Fbxw14	57.4485	-8.66931	5.08871e-08	-3.322	2.591	granulosa
ENSMUSG00000109992	Gm45650	63.9347	-6.36561	5.17028e-08	-2.496	2.663	granulosa	sertDAR_09815
ENSMUSG00000040666	Sh3bgr	77.2418	2.54758	5.17754e-08	3.194	0.73	Sertoli	sertDAR_17460;sertDAR_17461
ENSMUSG00000066359	Tcl1b1	56.9224	-8.65666	5.4789e-08	-3.322	3.586	granulosa
ENSMUSG00000034871	Fam151a	62.711	-6.33064	5.82134e-08	-2.576	2.819	granulosa
ENSMUSG00000050966	Lin28a	158.051	2.24313	5.87417e-08	2.723	0.684	Sertoli
ENSMUSG00000074062	Fbxw16	56.1533	-8.63718	6.10401e-08	-3.322	2.779	granulosa
ENSMUSG00000054087	Fbxw28	55.8732	-8.62905	6.18362e-08	-3.322	2.663	granulosa
ENSMUSG00000094497	Gm8210	126.303	-8.35913	6.29909e-08	-2.22	5.826	granulosa
ENSMUSG00000105558	Gm5855	66.9037	-6.43838	6.32278e-08	-2.425	3.37	granulosa	sertDMRT1_01924;sertDAR_04184
ENSMUSG00000044475	Ascc1	71.4122	-2.8248	6.46917e-08	-0.033	2.651	granulosa	sertDMRT1_06147;sertDMRT1_06148;sertDMRT1_06149;sertDAR_11781;granDAR_06181;granDAR_06182;granDAR_06183;granDAR_06184
ENSMUSG00000075268	Gm10819	42.0196	3.67428	7.60011e-08	3.911	0.358	Sertoli	sertDAR_18945
ENSMUSG00000043432	Leng9	185.106	2.06231	8.82862e-08	3.633	1.701	Sertoli	sertDMRT1_04088;granDAR_04352
ENSMUSG00000026650	Meig1	36.7073	5.68146	8.83169e-08	2.804	-2.096	Sertoli	sertDMRT1_00676;sertSOX9_00096;sertDAR_01572;sertDAR_01573
ENSMUSG00000022754	Tmem45a	119.963	-8.28474	9.01003e-08	-3.003	3.06	granulosa	granDAR_09863;granDAR_09864
ENSMUSG00000030792	Dkkl1	48.1546	-4.08436	9.26035e-08	-1.094	2.658	granulosa
ENSMUSG00000030041	M1ap	76.7752	8.35383	9.3174e-08	2.936	-3.057	Sertoli	sertSOX9_00493;sertDAR_07596
ENSMUSG00000090215	Trim34b	53.5277	3.66883	1.0072e-07	2.573	-1.37	Sertoli
ENSMUSG00000039672	Kcne2	121.459	-8.30294	1.02519e-07	-2.855	3.843	granulosa	granDAR_10018;granDAR_10019;granDAR_10020;granDAR_10021
ENSMUSG00000059547	Fbxw26	51.6894	-8.51776	1.06105e-07	-3.322	2.64	granulosa
ENSMUSG00000080069	Gm41	36.6986	8.73641	1.0827e-07	2.909	-3.322	Sertoli
ENSMUSG00000030157	Clec2d	114.256	-2.1346	1.19056e-07	1.944	4.068	granulosa	sertSOX9_00517
ENSMUSG00000020467	Efemp1	93.9955	2.18677	1.20203e-07	3.063	0.924	Sertoli	sertDMRT1_06676;sertDAR_12611;sertDAR_12612;sertDAR_12613;sertDAR_12614;sertDAR_12615;sertDAR_12616
ENSMUSG00000054793	Cadm4	72.8846	2.46	1.21112e-07	2.662	0.295	Sertoli	sertDMRT1_04131;sertDAR_08234;sertDAR_08235
ENSMUSG00000056586	Zar1l	49.4766	-8.45437	1.36919e-07	-3.322	3.601	granulosa	sertDMRT1_03520
ENSMUSG00000053490	Trim60	109.863	-8.15861	1.43022e-07	-2.982	3.178	granulosa
ENSMUSG00000058741	Prr19	34.5331	4.57362	1.44965e-07	2.557	-1.719	Sertoli	sertDMRT1_04138;sertDMRT1_04139;sertDAR_08248
ENSMUSG00000109745	1700018G05Rik	80.8994	8.42762	1.47978e-07	5.264	-2.409	Sertoli	sertDAR_19606
ENSMUSG00000024177	Nme4	73.4975	-2.60964	1.54031e-07	0.611	3.139	granulosa
ENSMUSG00000031760	Mt3	81.5461	2.72268	1.6304e-07	3.747	1.173	Sertoli	sertDMRT1_05013;sertSOX9_00655;sertSOX9_00656;sertDAR_10072;granDAR_05155
ENSMUSG00000032491	Nradd	112.486	-2.11136	1.78133e-07	1.392	3.457	granulosa
ENSMUSG00000043664	Tmem221	71.6013	-2.7492	1.90783e-07	0.365	3.1	granulosa	sertSOX9_00638;sertDAR_09902;granDAR_05011;granDAR_05012
ENSMUSG00000107092	Gm7993	104.662	-8.08615	1.95547e-07	-2.734	4.044	granulosa
ENSMUSG00000087522	Gm371	32.4572	8.55768	2.00979e-07	2.528	-3.322	Sertoli
ENSMUSG00000074676	Foxs1	40.0333	3.61486	2.24981e-07	2.641	-0.802	Sertoli	sertDAR_02858;sertDAR_02859;sertDAR_02860;sertDAR_02861
ENSMUSG00000037159	Wee2	101.517	-8.04445	2.31475e-07	-3.023	2.832	granulosa	sertDMRT1_03656
ENSMUSG00000092284	Gm8801	45.1068	-8.32079	2.47953e-07	-3.322	3.225	granulosa
ENSMUSG00000060461	Dppa5a	42.9332	-4.41701	2.97385e-07	-0.386	3.853	granulosa	sertDAR_10902;sertDAR_10903
ENSMUSG00000045179	Sox3	64.1173	8.09169	3.20289e-07	2.748	-3.022	Sertoli
ENSMUSG00000075002	Gm813	42.9317	-8.24901	3.44836e-07	-3.322	3.725	granulosa	sertDAR_17195
ENSMUSG00000034265	Zdhhc14	103.039	2.00798	3.73955e-07	2.57	0.627	Sertoli	sertDMRT1_09584;sertDMRT1_09585;sertSOX9_01190;granDAR_10136;granDAR_10137
ENSMUSG00000073721	Pramef20	41.6184	-8.20462	4.17172e-07	-3.322	2.685	granulosa
ENSMUSG00000074061	Fbxw19	89.7125	-7.86329	4.80084e-07	-3.03	2.508	granulosa
ENSMUSG00000057262	Gm10020	88.813	-7.84831	5.12273e-07	-2.35	4.982	granulosa
ENSMUSG00000031170	Slc38a5	1998.81	-2.8555	5.98837e-07	4.461	7.419	granulosa	granDAR_11447
ENSMUSG00000068101	Cenpm	83.535	-2.33217	6.31025e-07	0.966	3.239	granulosa	sertDMRT1_08977
ENSMUSG00000092365	BC023719	38.6176	-8.09653	6.73194e-07	-3.322	3.124	granulosa	sertDAR_17678
ENSMUSG00000047632	Fgfbp3	56.9271	-2.96404	7.35413e-07	-0.253	2.66	granulosa	sertDMRT1_10674;sertDAR_19119
ENSMUSG00000040212	Emp3	83.3065	-7.75754	7.56811e-07	-2.66	4.081	granulosa
ENSMUSG00000024512	Dynap	37.5858	-8.05778	8.06576e-07	-3.322	2.762	granulosa	granDAR_11095
ENSMUSG00000079479	Gm9112	26.3725	8.25526	1.01786e-06	3.72	-3.322	Sertoli
ENSMUSG00000024610	Cd74	47.8106	-3.35745	1.03482e-06	-0.736	2.525	granulosa	sertDMRT1_10297
ENSMUSG00000097072	Foxl2os	1406.16	-9.07685	1.0555e-06	-2.253	6.509	granulosa	granDAR_05784
ENSMUSG00000013653	1810065E05Rik	36.4599	-8.01453	1.06117e-06	-3.322	3.092	granulosa	granDAR_06808
ENSMUSG00000050550	Gm11868	53.7724	-2.95325	1.1082e-06	0	2.83	granulosa
ENSMUSG00000101603	Gm28730	41.0525	-3.84619	1.12621e-06	-0.321	3.469	granulosa	granDAR_11553;granDAR_11554
ENSMUSG00000061724	Gm2423	69.7153	2.34584	1.37646e-06	4.103	1.808	Sertoli
ENSMUSG00000072476	Gm9008	91.1266	-2.37343	1.43735e-06	0.419	2.827	granulosa
ENSMUSG00000060594	Layn	73.9092	-7.58448	1.46739e-06	-2.953	2.758	granulosa	granDAR_05582
ENSMUSG00000074506	Gm10705	40.5876	3.11258	1.5202e-06	4.115	1.06	Sertoli
ENSMUSG00000090955	Gm17097	34.5467	-7.93694	1.54259e-06	-3.322	3.373	granulosa	granDAR_10527;granDAR_10528;granDAR_10529;granDAR_10530
ENSMUSG00000025169	Ogfod3	95.2804	-2.05594	1.55343e-06	1.655	3.69	granulosa	granDAR_07154
ENSMUSG00000092071	A230065N10Rik	33.7977	-7.90383	1.57405e-06	-3.322	2.86	granulosa	granDAR_04533
ENSMUSG00000036256	Igfbp7	43.9934	-3.38896	1.575e-06	-0.336	2.875	granulosa	sertDAR_06364;sertDAR_06365
ENSMUSG00000082121	Gm8199	40.3506	-3.81472	1.63424e-06	-0.313	3.317	granulosa
ENSMUSG00000109635	Gm45670	23.8571	8.11204	1.67471e-06	2.885	-3.322	Sertoli	sertDMRT1_04603;sertDMRT1_04604;sertDAR_09240;sertDAR_09241;sertDAR_09242;granDAR_04691
ENSMUSG00000104011	Gm32391	31.0684	3.97379	1.76203e-06	3.569	-0.382	Sertoli	sertDMRT1_00503;sertDMRT1_00504;sertDMRT1_00505;sertDAR_01273;sertDAR_01274;sertDAR_01275;sertDAR_01276;granDAR_00703;granDAR_00704
ENSMUSG00000110669	Gm10060	38.2388	-3.96509	1.99913e-06	2.209	6.14	granulosa	sertDMRT1_04726;sertDAR_09512
ENSMUSG00000024847	Aip	89.3255	-2.09805	2.04263e-06	0.958	3.003	granulosa	sertDMRT1_10500;granDAR_11211;granDAR_11212
ENSMUSG00000065037	Rn7sk	79.0771	-2.25059	2.11062e-06	3.167	5.431	granulosa	sertDMRT1_05650;sertDAR_10897
ENSMUSG00000051257	Trap1a	45.8764	7.60619	2.39918e-06	3.069	-2.858	Sertoli	sertDAR_19667;sertDAR_19668
ENSMUSG00000066407	Gm10263	32.5234	-7.84717	2.60664e-06	-3.322	4.478	granulosa
ENSMUSG00000100690	Gm4322	41.3419	-5.73456	2.8588e-06	-1.62	4.691	granulosa	granDAR_00607
ENSMUSG00000000934	Top1mt	83.1578	-2.13983	2.89785e-06	0.792	2.874	granulosa	sertDAR_16479;granDAR_09309
ENSMUSG00000020216	Jsrp1	104.553	2.00682	3.04395e-06	3.723	1.809	Sertoli	sertDMRT1_06302;sertDMRT1_06303;sertDMRT1_06304;sertDAR_11958;granDAR_06308
ENSMUSG00000032081	Apoc3	30.0083	-7.7334	3.41073e-06	-3.322	2.697	granulosa	granDAR_05562
ENSMUSG00000021213	Akr1c13	64.0914	-7.37584	3.49435e-06	-2.748	3.271	granulosa	granDAR_07693
ENSMUSG00000091475	2810468N07Rik	98.3519	2.0552	3.71093e-06	3.001	1.003	Sertoli	sertDMRT1_09692;sertDMRT1_09693;sertDMRT1_09694;sertSOX9_01210;sertDAR_17594;sertDAR_17595
ENSMUSG00000117881	Gm50361	29.0148	-7.68409	3.98577e-06	-3.322	2.76	granulosa	sertDMRT1_10269;granDAR_10961
ENSMUSG00000015337	Endog	56.4151	-2.74281	4.5301e-06	0.63	3.322	granulosa	sertDMRT1_00768;sertDMRT1_00769
ENSMUSG00000087497	2810001G20Rik	54.6378	2.44989	5.65209e-06	3.261	0.879	Sertoli	sertDMRT1_06823;sertDAR_12896;sertDAR_12897
ENSMUSG00000118439	AL672038.1	19.3468	7.81249	7.33816e-06	3.917	-3.322	Sertoli
ENSMUSG00000041377	Ninj2	26.2955	-7.54168	7.37515e-06	-3.322	2.634	granulosa	sertDMRT1_03935;sertDMRT1_03936;sertDMRT1_03937;sertDAR_07883;sertDAR_07884;sertDAR_07885;sertDAR_07886;sertDAR_07887;sertDAR_07888;sertDAR_07889;sertDAR_07890;granDAR_04145
ENSMUSG00000046636	Gm7729	38.1232	-5.59611	8.15284e-06	-2.112	3.247	granulosa	sertDAR_18308
ENSMUSG00000109222	Gm10297	25.6628	4.10848	8.74483e-06	3.031	-0.808	Sertoli	sertDAR_08501
ENSMUSG00000019718	L3hypdh	88.6087	-2.04287	9.98552e-06	0.588	2.531	granulosa	sertDMRT1_07430
ENSMUSG00000113061	Gm11361	53.0847	-7.1	1.03648e-05	-2.346	4.212	granulosa
ENSMUSG00000024107	Lhcgr	258.677	-10.8402	1.20355e-05	-3.322	2.545	granulosa
ENSMUSG00000072324	Gm8420	24.2701	-7.42559	1.24734e-05	-3.322	3.144	granulosa
ENSMUSG00000000903	Vpreb3	31.9878	-4.3026	1.38295e-05	-1.148	2.944	granulosa	sertDAR_11914;sertDAR_11915
ENSMUSG00000001025	S100a6	41.6081	-3.16658	1.42664e-05	-0.641	2.605	granulosa	sertDAR_03817;sertDAR_03818
ENSMUSG00000019689	Fmc1	78.7768	-2.00465	1.48351e-05	2.345	4.325	granulosa	sertDMRT1_03633
ENSMUSG00000004610	Etfb	57.5145	-2.39464	1.51414e-05	0.864	3.193	granulosa
ENSMUSG00000095562	Gm21887	48.6555	-2.87852	2.41109e-05	-0.394	2.567	granulosa	granDAR_11749
ENSMUSG00000030559	Rab38	44.3496	-6.84415	2.51338e-05	-2.815	2.614	granulosa
ENSMUSG00000031329	Tsx	32.2745	7.09583	2.62443e-05	2.927	-2.75	Sertoli	sertDAR_19607
ENSMUSG00000046580	Gm7862	55.7641	-2.59109	2.74373e-05	2.279	5.165	granulosa	granDAR_07421;granDAR_07422;granDAR_07423
ENSMUSG00000060863	Tcl1b2	42.7931	-6.79198	2.97165e-05	-2.727	2.893	granulosa
ENSMUSG00000062170	Fmr1nb	27.9506	6.88864	3.92629e-05	2.703	-2.805	Sertoli
ENSMUSG00000043648	Pld6	57.0348	2.13649	4.03558e-05	2.552	0.493	Sertoli
ENSMUSG00000059816	Shisal2a	20.124	-7.15762	4.10546e-05	-3.322	2.843	granulosa	granDAR_02746
ENSMUSG00000107369	Gstm2-ps1	20.8565	5.44339	4.39591e-05	2.775	-1.967	Sertoli
ENSMUSG00000025163	Cd7	39.4921	-6.67535	4.54059e-05	-2.684	2.922	granulosa	sertDMRT1_07213
ENSMUSG00000047281	Sfn	53.1127	2.85142	4.63288e-05	2.596	-0.423	Sertoli
ENSMUSG00000021125	Arg2	38.8553	-6.65068	4.83961e-05	-2.778	2.578	granulosa
ENSMUSG00000024253	Dync2li1	64.4257	-2.18619	5.10416e-05	0.458	2.645	granulosa	sertDAR_18109
ENSMUSG00000001131	Timp1	50.1467	-2.39487	5.95106e-05	1.018	3.387	granulosa
ENSMUSG00000071451	Psmg4	57.6459	-2.24387	7.11329e-05	1.94	4.232	granulosa	granDAR_07809
ENSMUSG00000075297	H60b	34.4205	-3.38257	8.87833e-05	-1.553	2.52	granulosa	granDAR_06010;granDAR_06011
ENSMUSG00000086587	Gm11837	33.8202	2.72087	9.37539e-05	2.673	0.083	Sertoli	sertDMRT1_02094;sertDAR_04605;sertDAR_04606
ENSMUSG00000009076	Zmat5	51.2304	-2.2633	9.67132e-05	0.715	2.909	granulosa	granDAR_06595
ENSMUSG00000026831	1700007K13Rik	33.3837	-3.11452	0.000102118	-0.189	2.74	granulosa	sertDMRT1_00750;granDAR_01047
ENSMUSG00000049038	Mterf2	58.9861	2.03307	0.000163172	2.574	0.569	Sertoli	sertDMRT1_06342
ENSMUSG00000044080	S100a1	50.1095	-2.21728	0.000191889	1.491	3.707	granulosa	sertDMRT1_01750;sertDMRT1_01751
ENSMUSG00000021679	S100z	11.1761	7.01772	0.00020176	2.621	-3.322	Sertoli	sertDMRT1_08083;sertDAR_14873;sertDAR_14874
ENSMUSG00000084215	Gm11814	29.4174	-3.11714	0.000245696	-0.443	2.655	granulosa
ENSMUSG00000090625	Gm20721	50.5841	-2.09068	0.000326823	0.586	2.614	granulosa	sertDMRT1_01410;sertDMRT1_01411;sertDAR_03068;granDAR_01745
ENSMUSG00000023336	Wfdc1	118.389	4.22703	0.000411691	3.946	-0.429	Sertoli	sertDMRT1_05153;sertDAR_10277;sertDAR_10278;granDAR_05271
ENSMUSG00000064340	mt-Tl1	46.6826	-2.24365	0.000485953	4.412	6.803	granulosa
ENSMUSG00000085213	Gm13091	19.3059	3.42463	0.000492981	3.055	-0.223	Sertoli	sertDMRT1_02650
ENSMUSG00000106388	Rhox7-ps2	9.21151	6.73963	0.000582703	2.664	-3.322	Sertoli
ENSMUSG00000105422	Gm6089	31.0302	-2.83792	0.000620215	-0.113	2.619	granulosa	granDAR_03054
ENSMUSG00000109108	Gm36371	41.8015	2.25775	0.000627992	2.699	0.587	Sertoli	sertDMRT1_04095
ENSMUSG00000092675	Gm25262	19.8496	-4.64981	0.000708148	-0.994	4.947	granulosa	granDAR_02500
ENSMUSG00000091561	Gm6665	21.577	3.04354	0.000708148	2.687	-0.213	Sertoli
ENSMUSG00000085311	Gm15445	20.9791	3.14134	0.000931419	2.787	-0.407	Sertoli	sertDMRT1_00390;sertDMRT1_00391;sertDMRT1_00392;sertDMRT1_00393;sertDAR_01032
ENSMUSG00000087416	Gm15906	13.5792	4.8057	0.00101395	3.146	-1.263	Sertoli	sertDAR_05555
ENSMUSG00000112593	Gm48882	42.2102	-2.08219	0.00104708	0.818	2.839	granulosa	sertSOX9_00800
ENSMUSG00000062933	Gm10123	25.7386	-2.87807	0.001087	0.513	3.344	granulosa
ENSMUSG00000109104	Gm6108	20.3162	-3.62668	0.00110025	-0.149	3.469	granulosa	sertDMRT1_04584;sertDMRT1_04585;sertDAR_09209;sertDAR_09210;granDAR_04671;granDAR_04672
ENSMUSG00000058385	Hist1h2bg	33.3382	-2.38024	0.00116729	0.997	3.312	granulosa	sertDMRT1_07729
ENSMUSG00000111345	Gm48562	30.0711	2.458	0.00123436	2.879	0.444	Sertoli	sertDMRT1_05418
ENSMUSG00000088252	Snord13	10.2968	-6.18948	0.00128355	-3.322	4.44	granulosa	sertDMRT1_04776;sertDAR_09601
ENSMUSG00000042312	S100a13	19.1243	-5.61497	0.00141648	-2.472	2.541	granulosa	sertDMRT1_01751
ENSMUSG00000083657	Gm12245	19.536	-5.6484	0.00144311	-2.091	3.477	granulosa
ENSMUSG00000093356	Gm23289	7.73697	6.48639	0.00152362	3.935	-3.322	Sertoli	granDAR_07600
ENSMUSG00000061669	Rpl34-ps2	17.9354	-5.51211	0.00187843	-2.039	3.447	granulosa
ENSMUSG00000101859	Gm29233	9.48997	-6.07317	0.00201151	-3.322	2.844	granulosa
ENSMUSG00000107946	Gm44066	17.1277	-3.78893	0.00220553	-0.83	2.765	granulosa	granDAR_04201
ENSMUSG00000073179	Gm10478	15.5015	3.32747	0.00238287	2.96	-0.193	Sertoli
ENSMUSG00000083061	Gm12191	21.425	-3.31968	0.00251332	-0.971	3.554	granulosa	granDAR_06755
ENSMUSG00000103979	Gm20305	8.64625	-5.93762	0.00290379	-3.322	3.427	granulosa	sertDMRT1_00588;sertSOX9_00094;granDAR_00804;granDAR_00805;granDAR_00806
ENSMUSG00000109462	Gm6334	8.49646	-5.91111	0.00325181	-3.322	3.011	granulosa
ENSMUSG00000082674	Gm11914	22.0812	2.50645	0.00391449	3.031	0.544	Sertoli
ENSMUSG00000013083	2200002J24Rik	24.9637	2.39111	0.00397521	2.831	0.594	Sertoli	sertDAR_08291
ENSMUSG00000065546	Mir196a-1	31.778	2.20102	0.0041457	5.676	3.555	Sertoli	sertDMRT1_07007;sertDAR_13114
ENSMUSG00000078480	Mrpl48-ps	39.6324	2.31998	0.00420528	3.512	0.446	Sertoli
ENSMUSG00000027694	Gm8325	20.1536	2.63719	0.00425727	3.022	0.434	Sertoli
ENSMUSG00000050751	Pgbd5	485.853	-2.37375	0.00442767	1.867	4.396	granulosa	sertDMRT1_05220;sertDMRT1_05221;sertDMRT1_05222;sertDMRT1_05223;sertDMRT1_05224;sertDAR_10317;sertDAR_10318;sertDAR_10319;granDAR_05354;granDAR_05355;granDAR_05356;granDAR_05357;granDAR_05358;granDAR_05359
ENSMUSG00000097970	Gm27028	19.7011	2.58624	0.00451801	3.222	0.712	Sertoli	sertDAR_00188;sertDAR_00189;sertDAR_00190
ENSMUSG00000080932	Gm10224	20.7259	-2.74385	0.00465267	0.063	2.7	granulosa	sertDAR_07926
ENSMUSG00000062081	Gm6055	28.4911	2.09643	0.00474948	3.74	1.682	Sertoli	sertDAR_15404
ENSMUSG00000078126	Rpl23a-ps3	16.2959	-3.26653	0.00521042	-0.294	2.804	granulosa
ENSMUSG00000089901	Gm8113	138.141	-5.51011	0.00708929	-2.062	3.443	granulosa
ENSMUSG00000065738	Gm24494	19.3308	-2.61754	0.00952915	2.733	5.486	granulosa	sertDMRT1_02043;sertDAR_04432
ENSMUSG00000043618	Eif5al3-ps	13.5148	-3.43437	0.00967281	-0.658	2.617	granulosa
ENSMUSG00000100349	Gm28188	12.22	-3.8817	0.011288	-1.333	3.407	granulosa
ENSMUSG00000073371	Gm6594	11.6831	-3.83262	0.0125793	-0.545	3.048	granulosa
ENSMUSG00000077323	Rnu11	14.1389	-3.03914	0.0132783	1.378	4.363	granulosa	granDAR_02827;granDAR_02828
ENSMUSG00000110275	Gm5905	24.2058	-2.08897	0.0157375	0.873	2.868	granulosa	sertDMRT1_04631
ENSMUSG00000071419	Rps15-ps2	13.539	-2.96744	0.017534	-0.21	2.591	granulosa
ENSMUSG00000045799	Gm9800	19.482	-2.22973	0.0220635	1.15	3.388	granulosa
ENSMUSG00000084592	Mir1898	14.8394	2.623	0.0231017	4.868	2.241	Sertoli
ENSMUSG00000102979	Gm37350	11.9072	2.64239	0.0288496	2.823	0.303	Sertoli
ENSMUSG00000081669	Npm3-ps1	17.7493	-2.2466	0.0299098	0.414	2.583	granulosa	sertDAR_07618;sertDAR_07619
ENSMUSG00000067017	Gm3608	271.403	2.0949	0.0359122	4.064	1.743	Sertoli	sertDAR_00786;sertDAR_00787
ENSMUSG00000083326	Rpl38-ps1	7.0277	3.77955	0.0371103	2.746	-1.599	Sertoli	sertDAR_05616
ENSMUSG00000089015	Gm24996	3.40878	5.30811	0.0430168	2.864	-3.322	Sertoli	sertDMRT1_00953;sertDAR_02164;sertDAR_02165;granDAR_01264;granDAR_01265
ENSMUSG00000081824	BC002163	88.6892	-4.67918	0.0433048	-0.554	5.771	granulosa
ENSMUSG00000060981	Hist1h4h	16.2371	-2.10066	0.046906	0.609	2.627	granulosa	sertDMRT1_07728
ENSMUSG00000105814	Mir703	13.8753	-2.32887	0.0472197	2.235	4.504	granulosa	granDAR_03342

## Sheet: CAG-Dmrt1 Sox89 WT XX Gonad
Ensembl GeneID	Gene Symbol	Mean Counts	Log2FoldChange	BH padj	FPKM WT Ovary	FPKM CAG-Dmrt1 XX Gonad
ENSMUSG00000091556	Gm14569	6670.81	9.89646	2.415e-124	-1.881	7.301
ENSMUSG00000068522	Aard	7385.49	6.29423	3.33584e-82	3.29	9.5
ENSMUSG00000057000	Nxf3	6210.89	7.57224	5.38824e-80	0.548	8.1
ENSMUSG00000037625	Cldn11	7188.48	6.84975	3.99944e-65	2.114	9.008
ENSMUSG00000031853	Map3k21	1541.55	5.70101	9.63424e-55	-0.301	5.163
ENSMUSG00000027871	Hsd3b1	62363.8	-5.02642	1.76108e-51	12.15	7.061
ENSMUSG00000038077	Kcna6	848.395	6.7618	8.78578e-51	-1.886	4.278
ENSMUSG00000086040	Wipf3	2782.39	5.48099	1.17137e-50	0.346	5.683
ENSMUSG00000032420	Nt5e	2325.96	4.69505	2.82945e-50	0.597	5.151
ENSMUSG00000030158	Clec12b	737.369	7.29557	4.41058e-48	-0.984	5.929
ENSMUSG00000024176	Sox8	857.091	5.41089	1.31331e-47	-0.017	5.191
ENSMUSG00000041324	Inhba	7512.37	-6.25377	1.53016e-47	7.208	1.075
ENSMUSG00000038555	Reep2	1681.41	4.57824	1.0725e-45	2.329	6.835
ENSMUSG00000049265	Kcnk3	1018.71	-6.61926	1.65217e-45	5.051	-1.145
ENSMUSG00000022715	Tmem114	792.572	6.42811	1.65217e-45	-0.074	6.227
ENSMUSG00000020312	Shc2	952.349	5.19233	5.50441e-45	-0.409	4.538
ENSMUSG00000067276	Capn6	1458.31	4.84217	1.10665e-44	-0.032	4.621
ENSMUSG00000096606	Tpbgl	671.952	5.86058	6.95883e-44	-0.718	4.902
ENSMUSG00000022032	Scara5	1790.94	4.92405	1.55078e-43	0.483	5.263
ENSMUSG00000021364	Elovl2	2139.65	5.04066	1.24678e-42	1.213	6.113
ENSMUSG00000027004	Frzb	800.954	5.19708	1.6279e-42	0.034	5.026
ENSMUSG00000068876	Cgn	3792.61	4.24409	1.68544e-42	2.179	6.335
ENSMUSG00000044667	Plppr4	1327.37	4.80542	1.79275e-42	0.003	4.596
ENSMUSG00000052852	Reep1	3545.22	4.52302	1.79275e-42	2.367	6.788
ENSMUSG00000025875	Tspan17	1055.07	4.91399	2.52634e-42	1.556	6.386
ENSMUSG00000027445	Cst9	1457.86	10.1331	7.92452e-41	-1.602	8.143
ENSMUSG00000033066	Gas7	5207.66	4.13969	7.92452e-41	1.834	5.879
ENSMUSG00000062296	Trank1	7990.31	6.1668	2.21871e-40	0.131	6.341
ENSMUSG00000072934	Trpc5os	753.939	8.17736	1.44869e-39	-2.338	4.771
ENSMUSG00000035891	Cerk	1997.59	4.40934	1.61964e-39	1.441	5.742
ENSMUSG00000036502	Tmem255a	7605.16	6.06085	2.18196e-39	1.593	7.83
ENSMUSG00000026832	Cytip	802.223	6.4015	5.42171e-39	-1.865	3.981
ENSMUSG00000038777	Sema6c	1314.12	4.4751	2.07364e-38	0.524	4.841
ENSMUSG00000046180	4930550L24Rik	818.169	9.03906	4.57683e-38	-2.233	6.049
ENSMUSG00000030228	Pik3c2g	597.129	-5.28891	6.18187e-37	2.704	-1.962
ENSMUSG00000026398	Nr5a2	5207.83	-3.97166	2.32964e-36	6.863	2.858
ENSMUSG00000037681	Esyt3	1477.51	4.25982	5.41057e-36	0.628	4.731
ENSMUSG00000049608	Gpr55	1281.82	5.83151	1.00257e-35	-0.312	5.523
ENSMUSG00000045330	4933402E13Rik	2307.74	11.5346	2.23758e-35	-2.707	7.257
ENSMUSG00000028943	Espn	2116.69	4.02676	2.07519e-34	1.126	5.024
ENSMUSG00000025789	St8sia2	1037.6	4.85792	2.45618e-34	-0.043	4.648
ENSMUSG00000005202	Shbg	1041.72	4.39603	3.03754e-34	2.165	6.476
ENSMUSG00000029603	Dtx1	929.469	5.40852	5.32242e-34	-0.718	4.561
ENSMUSG00000036832	Lpar3	1086.91	10.0307	8.50227e-34	-2.755	5.898
ENSMUSG00000038860	Garnl3	722.176	4.6019	5.08662e-33	-1.246	2.942
ENSMUSG00000037447	Arid5a	516.665	4.59892	5.73097e-33	-1.6	2.459
ENSMUSG00000014602	Kif1a	760.77	4.8808	9.11451e-33	-1.117	3.43
ENSMUSG00000062380	Tubb3	1315.99	4.22463	1.07723e-32	2.321	6.513
ENSMUSG00000024998	Plce1	1242.47	4.2937	1.46607e-32	-0.685	3.333
ENSMUSG00000006731	B4galnt1	489.298	5.06356	2.03131e-32	-0.607	4.236
ENSMUSG00000030638	Sh3gl3	383.48	6.26015	5.94175e-32	-2.003	3.581
ENSMUSG00000026107	Nabp1	1738.64	4.49	1.25045e-31	0.38	4.697
ENSMUSG00000036687	Tmem184a	4121.86	4.12986	1.52112e-31	2.545	6.647
ENSMUSG00000000223	Drp2	1370.13	4.73849	1.84309e-31	-0.224	4.398
ENSMUSG00000068747	Sort1	2434.63	3.74074	4.64308e-31	1.695	5.344
ENSMUSG00000052387	Trpm3	438.446	5.64991	5.88462e-31	-2.745	1.267
ENSMUSG00000062209	Erbb4	407.853	6.14379	7.48184e-31	-2.609	2.122
ENSMUSG00000039157	Fam102a	2629.21	3.71081	2.27846e-30	2.142	5.768
ENSMUSG00000031162	Gata1	511.099	4.82551	2.27846e-30	0.102	4.784
ENSMUSG00000034648	Lrrn1	2101.98	-4.19303	3.19419e-30	6.196	2.029
ENSMUSG00000045629	Sh3tc2	1481.81	3.84604	3.19419e-30	1.272	5.027
ENSMUSG00000034258	Flvcr2	655.381	4.09429	4.4129e-30	0.636	4.595
ENSMUSG00000054728	Phactr1	734.451	4.03438	6.79123e-30	-0.476	3.304
ENSMUSG00000039835	Nhsl1	1213.77	3.7709	8.5946e-30	0.172	3.768
ENSMUSG00000028836	Slc30a2	2582.43	4.78618	1.00585e-29	1.716	6.573
ENSMUSG00000024084	Qpct	942.631	5.1267	1.28024e-29	0.616	5.5
ENSMUSG00000015533	Itga2	398.758	-5.22493	2.31082e-29	2.937	-1.784
ENSMUSG00000005268	Prlr	8676.4	-4.51196	2.49815e-29	6.136	1.725
ENSMUSG00000038415	Foxq1	433.164	4.72411	9.99707e-29	-0.841	3.546
ENSMUSG00000001864	Aif1l	1036.92	-3.90354	1.08894e-28	5.079	1.187
ENSMUSG00000049112	Oxtr	652.661	-5.04142	1.26545e-28	4.205	-0.724
ENSMUSG00000024600	Slc27a6	594.567	4.14394	1.84033e-28	0.923	4.946
ENSMUSG00000026822	Lcn2	564.922	6.12397	1.90209e-28	-1.119	4.764
ENSMUSG00000022040	Ephx2	1638.42	-4.62019	2.62951e-28	6.408	1.795
ENSMUSG00000040260	Daam2	4661.36	3.92554	4.78508e-28	2.033	5.924
ENSMUSG00000027508	Pag1	1155.88	3.85885	6.7288e-28	0.242	3.942
ENSMUSG00000035109	Shc4	465.152	5.22474	1.01238e-27	-1.786	2.909
ENSMUSG00000055430	Nap1l5	2684.46	-4.2956	1.09471e-27	7.505	3.279
ENSMUSG00000032860	P2ry2	266.583	6.07687	2.02765e-27	-2.072	3.206
ENSMUSG00000033715	Akr1c14	4815.47	-4.4043	2.31232e-27	7.518	3.197
ENSMUSG00000034591	Slc41a2	1341.41	4.16798	2.81983e-27	0.914	5.004
ENSMUSG00000069855	Slc47a2	599.685	4.1306	6.08528e-27	0.988	4.981
ENSMUSG00000039153	Runx2	1022.86	-4.90841	1.17431e-26	3.873	-0.759
ENSMUSG00000033960	Jcad	6036.16	3.3249	1.37497e-26	3.412	6.664
ENSMUSG00000042734	Ttc9	589.497	4.33491	1.51495e-26	-0.174	4.011
ENSMUSG00000019124	Scrn1	752.163	4.6615	2.80782e-26	-0.923	3.527
ENSMUSG00000064036	Mro	2400.11	3.41934	2.80782e-26	2.724	6.067
ENSMUSG00000039114	Nrn1	2685.39	-4.03411	3.56717e-26	7.222	3.244
ENSMUSG00000027171	Prrg4	282.557	5.04661	3.61849e-26	-1.094	3.572
ENSMUSG00000024302	Dtna	1094.96	4.04526	3.68041e-26	-0.707	3.036
ENSMUSG00000038587	Akap12	6130.75	3.53133	4.90958e-26	3.391	6.891
ENSMUSG00000053007	Creb5	347.819	4.66198	5.66554e-26	-2.52	0.929
ENSMUSG00000034463	Scara3	1642.59	4.03523	7.14322e-26	1.864	5.856
ENSMUSG00000071604	Fam189a2	366.737	4.57155	8.6585e-26	-0.306	4.059
ENSMUSG00000031161	Hdac6	2995.96	3.32463	8.85885e-26	2.733	5.991
ENSMUSG00000041696	Rasl12	763.418	4.7217	1.23269e-25	-0.616	3.906
ENSMUSG00000024107	Lhcgr	4133.45	-4.43272	1.61597e-25	6.025	1.747
ENSMUSG00000053199	Arhgap20	1585.14	4.24254	3.1954e-25	-0.025	3.916
ENSMUSG00000030987	Stim1	2802.4	3.3203	3.34268e-25	1.828	5.058
ENSMUSG00000027870	Hao2	1125.45	-3.34562	4.45701e-25	6.14	2.767
ENSMUSG00000019301	Hsd17b1	1822.99	-3.92769	5.19639e-25	7.439	3.505
ENSMUSG00000041220	Elovl6	1377.27	-3.41722	5.48804e-25	4.779	1.377
ENSMUSG00000009772	Nuak2	369.082	4.2105	6.66661e-25	-0.359	3.618
ENSMUSG00000026062	Slc9a2	288.66	5.63475	6.72401e-25	-2.22	2.431
ENSMUSG00000034872	Gipc3	316.943	4.81794	7.29418e-25	-0.942	3.572
ENSMUSG00000014813	Stc1	739.983	-3.78325	1.54961e-24	4.516	0.786
ENSMUSG00000063063	Ctnna2	516.404	3.81729	2.73002e-24	-0.334	3.253
ENSMUSG00000025056	Nr0b1	810.339	3.58205	3.76057e-24	2.311	5.807
ENSMUSG00000016239	Lonrf3	1002.82	5.23872	3.90827e-24	-0.2	5.096
ENSMUSG00000022037	Clu	19210.1	3.28921	6.69884e-24	6.161	9.431
ENSMUSG00000052133	Sema5b	341.482	4.78442	1.47254e-23	-1.602	2.664
ENSMUSG00000028475	Spaar	237.056	5.34093	1.56867e-23	-1.982	2.614
ENSMUSG00000039904	Gpr37	1017.51	4.70528	1.59153e-23	-0.2	4.428
ENSMUSG00000031089	Slc6a14	339.037	5.32271	1.80827e-23	-1.228	3.638
ENSMUSG00000043753	Dmrta1	1478.9	5.01362	2.33432e-23	0.445	5.47
ENSMUSG00000032051	Fdx1	1850.46	-4.25039	3.50752e-23	6.18	2.043
ENSMUSG00000022843	Clcn2	1942.88	3.30575	8.95529e-23	2.078	5.315
ENSMUSG00000048826	Dact2	363.89	3.99455	1.12761e-22	-0.012	3.799
ENSMUSG00000111977	Gm47163	218.977	6.0025	1.51284e-22	-1.399	4.123
ENSMUSG00000046807	Lrrc75b	234.994	6.09888	1.71908e-22	-2.354	2.771
ENSMUSG00000026179	Pnkd	1626.88	3.16481	1.75052e-22	1.601	4.667
ENSMUSG00000038453	Srcin1	339.138	-4.02891	2.04891e-22	2.065	-1.542
ENSMUSG00000040350	Trim7	378.693	4.22691	2.46349e-22	-1.14	2.685
ENSMUSG00000031425	Plp1	1635.78	3.42452	2.479e-22	1.854	5.174
ENSMUSG00000020340	Cyfip2	979.081	-3.67343	2.55429e-22	4.138	0.543
ENSMUSG00000067879	Vxn	305.943	7.88032	2.73878e-22	-2.716	3.631
ENSMUSG00000032323	Cyp11a1	10940.2	-4.11426	9.68115e-22	8.112	4.042
ENSMUSG00000028970	Abcb1b	1061.16	-4.80978	1.76262e-21	4.007	-0.545
ENSMUSG00000040896	Kcnd3	1389.47	3.17577	1.97979e-21	1.089	4.151
ENSMUSG00000025955	Akr1cl	5624.95	-2.99531	2.90401e-21	7.385	4.334
ENSMUSG00000026893	Gca	1312.26	3.69013	3.05831e-21	1.967	5.563
ENSMUSG00000042515	Mum1l1	3796.43	3.56146	6.18486e-21	3.087	6.563
ENSMUSG00000068762	Gstm6	1950.99	4.14409	7.06442e-21	2.73	6.971
ENSMUSG00000040659	Efhd2	1526.56	3.05912	7.88119e-21	3.278	6.287
ENSMUSG00000043924	Ncmap	213.692	5.47957	9.16811e-21	-1.475	3.69
ENSMUSG00000022479	Vdr	1119.09	3.82646	1.04175e-20	0.854	4.658
ENSMUSG00000050645	Defb19	1367.63	4.75688	1.25832e-20	3.784	8.818
ENSMUSG00000041577	Prelp	2481.16	3.0042	1.49713e-20	3.426	6.372
ENSMUSG00000042246	Tmc7	291.01	4.72659	2.69686e-20	-1.504	2.692
ENSMUSG00000028613	Lrp8	3306.16	3.64607	4.39033e-20	1.418	5.009
ENSMUSG00000072966	Gprasp2	3939.51	2.87706	5.82124e-20	3.881	6.691
ENSMUSG00000041245	Wnk3	2706.39	3.83781	1.91919e-19	1.182	4.992
ENSMUSG00000028893	Sesn2	717.25	3.33419	2.42053e-19	1.441	4.662
ENSMUSG00000039533	Mmd2	2089.29	2.92713	2.73093e-19	2.737	5.59
ENSMUSG00000023805	Synj2	522.061	3.45738	4.97855e-19	-0.262	2.966
ENSMUSG00000017400	Stac2	301.358	4.82107	5.24361e-19	-1.027	3.664
ENSMUSG00000045725	Prr15	524.781	3.27834	7.60845e-19	1.188	4.368
ENSMUSG00000028378	Ptgr1	373.603	3.50255	8.90276e-19	0.967	4.358
ENSMUSG00000021638	Ocln	619.446	4.32282	1.57893e-18	-0.049	4.22
ENSMUSG00000031966	Glb1l3	319.322	5.26556	1.60223e-18	-1.168	3.961
ENSMUSG00000011263	Exoc3l2	515.84	3.58069	1.72264e-18	0.534	4.019
ENSMUSG00000013089	Etv5	490.764	3.43009	3.18909e-18	0.61	3.889
ENSMUSG00000032537	Ephb1	371.031	3.53446	3.55019e-18	-0.544	2.756
ENSMUSG00000022883	Robo1	518.904	-3.13921	7.10305e-18	2.025	-0.897
ENSMUSG00000030761	Myo7a	2227.04	3.28403	7.59027e-18	1.698	4.945
ENSMUSG00000046805	Mpeg1	2411.44	2.85042	7.83453e-18	3.245	6.062
ENSMUSG00000020601	Trib2	2613.71	-3.11753	1.16104e-17	6.238	3.057
ENSMUSG00000037098	Rab11fip3	1487.57	2.97043	1.35388e-17	1.796	4.692
ENSMUSG00000037709	Fam13a	2192.56	-3.45257	1.58529e-17	4.697	1.262
ENSMUSG00000078612	Fyb2	313.452	4.0965	1.79851e-17	-0.214	3.643
ENSMUSG00000028364	Tnc	690.702	-3.37546	2.44731e-17	3.476	0.217
ENSMUSG00000072769	Gm10419	224.519	4.26482	2.48093e-17	-1.65	2.12
ENSMUSG00000021765	Fst	1954.71	-3.05048	2.5788e-17	5.697	2.667
ENSMUSG00000053644	Aldh7a1	1076.03	2.86072	2.80845e-17	1.861	4.635
ENSMUSG00000027692	Tnik	879.56	3.30206	3.21001e-17	-0.539	2.474
ENSMUSG00000023959	Clic5	990.652	2.95543	3.21123e-17	0.934	3.763
ENSMUSG00000073821	8030451A03Rik	452.825	-3.46967	3.25967e-17	3.85	0.394
ENSMUSG00000031241	Tbx22	993.373	13.3472	3.25967e-17	-3.322	4.565
ENSMUSG00000005220	Corin	270.173	5.53764	3.7651e-17	-2.01	2.474
ENSMUSG00000052688	Rab7b	972.437	2.8666	3.78942e-17	1.873	4.656
ENSMUSG00000026824	Kcnj3	408.905	-3.55787	3.81642e-17	3.334	-0.107
ENSMUSG00000028488	Sh3gl2	1025.97	3.99792	3.84798e-17	0.307	4.31
ENSMUSG00000044647	Csrnp3	484.192	-3.15539	4.58185e-17	2.334	-0.643
ENSMUSG00000029335	Bmp3	780.414	-3.14625	5.96885e-17	3.719	0.637
ENSMUSG00000039337	Tex19.2	155.395	6.62481	6.31081e-17	-2.361	3.373
ENSMUSG00000026482	Rgl1	1299.98	2.74485	6.91994e-17	1.823	4.481
ENSMUSG00000023913	Pla2g7	216.203	4.03748	8.27654e-17	-0.532	3.273
ENSMUSG00000020914	Top2a	1913.77	-3.26317	8.3911e-17	4.677	1.501
ENSMUSG00000079020	Slc45a4	2887.99	2.72066	8.86444e-17	2.67	5.332
ENSMUSG00000070337	Gpr179	318.437	4.26737	1.16671e-16	-1.659	2.104
ENSMUSG00000023467	Tulp2	481.635	3.50644	1.50928e-16	0.861	4.227
ENSMUSG00000020325	Fstl3	711.36	3.9604	2.35747e-16	1.142	5.225
ENSMUSG00000059325	Hopx	161.77	5.80605	2.39534e-16	-1.539	3.765
ENSMUSG00000032092	Mpzl2	596.55	3.88385	2.39534e-16	-0.33	3.431
ENSMUSG00000032202	Rab27a	995.095	-4.1967	2.51917e-16	4.929	0.828
ENSMUSG00000040204	Pclaf	272.985	-3.5383	3.0808e-16	2.894	-0.492
ENSMUSG00000039470	Zdhhc2	1564.75	3.0112	3.22659e-16	2.153	5.069
ENSMUSG00000035112	Wnk4	484.92	3.10936	3.42188e-16	0.845	3.845
ENSMUSG00000015970	Chdh	667.366	2.83283	3.42188e-16	0.971	3.694
ENSMUSG00000066129	Kndc1	179.623	6.61993	4.56172e-16	-3.028	1.103
ENSMUSG00000031622	Sin3b	1606.74	2.81185	5.7508e-16	1.956	4.701
ENSMUSG00000019789	Hey2	640.354	-3.61965	6.44478e-16	4.072	0.615
ENSMUSG00000050953	Gja1	33022.1	-2.45008	8.99777e-16	8.582	6.078
ENSMUSG00000026923	Notch1	718.658	2.905	1.00156e-15	-0.105	2.623
ENSMUSG00000050875	A730017C20Rik	368.795	3.53005	1.19829e-15	-0.237	3.117
ENSMUSG00000075415	Fnbp1	2442.09	2.78134	1.36216e-15	2.126	4.854
ENSMUSG00000004035	Gstm7	1320.37	3.10887	1.36216e-15	3.523	6.658
ENSMUSG00000112831	AC167229.1	311.611	3.34004	1.36216e-15	2.568	5.839
ENSMUSG00000079105	C7	161.349	6.09777	1.36216e-15	-2.316	2.949
ENSMUSG00000044400	Sowahd	198.119	7.98529	1.46975e-15	-2.69	4.097
ENSMUSG00000009628	Tex15	2181.36	-3.17477	1.62853e-15	4.783	1.639
ENSMUSG00000023827	Agpat4	557.778	3.21938	1.85584e-15	1.504	4.663
ENSMUSG00000021367	Edn1	276.291	3.56206	1.85853e-15	0.573	4.031
ENSMUSG00000038816	Ctnnal1	1397.21	2.6386	1.90458e-15	1.869	4.417
ENSMUSG00000016918	Sulf1	1941.27	3.02412	2.05064e-15	1.398	4.38
ENSMUSG00000024308	Tapbp	3436.41	2.39479	2.05064e-15	4.419	6.765
ENSMUSG00000037999	Arap2	1301.74	2.82981	2.49074e-15	0.936	3.623
ENSMUSG00000034201	Gas2l1	1526.95	2.846	2.49074e-15	2.102	4.905
ENSMUSG00000017466	Timp2	6754.98	2.43557	2.57151e-15	5.245	7.643
ENSMUSG00000011832	Evi5l	753.115	3.01912	2.82928e-15	0.513	3.435
ENSMUSG00000032076	Cadm1	1710.14	3.56701	2.84495e-15	0.794	4.323
ENSMUSG00000045083	Lingo2	155.394	5.27795	3.01031e-15	-2.631	1.34
ENSMUSG00000057193	Slc44a2	2637.02	2.39877	3.36187e-15	2.791	5.128
ENSMUSG00000040624	Plekhg1	2094.02	2.73727	3.38259e-15	2.126	4.76
ENSMUSG00000046410	Kcnk6	226.937	3.98325	3.48121e-15	-0.855	2.789
ENSMUSG00000046182	Gsg1l	335.64	-4.2103	4.30082e-15	3.394	-0.568
ENSMUSG00000031342	Gpm6b	3505.96	2.76284	4.53419e-15	3.513	6.173
ENSMUSG00000037139	Myom3	138.456	5.02238	4.75218e-15	-2.372	1.633
ENSMUSG00000036617	Etl4	2257.97	2.6594	5.24892e-15	1.478	4.025
ENSMUSG00000040649	Rimklb	665.699	-2.90525	5.40218e-15	3.865	1.002
ENSMUSG00000029563	Foxp2	677.429	-2.72302	5.69064e-15	2.369	-0.246
ENSMUSG00000039629	Strip2	1707.58	3.50297	6.43897e-15	1.134	4.666
ENSMUSG00000043088	Il17re	444.177	4.42417	6.61203e-15	-1.073	3.302
ENSMUSG00000032274	Cyp19a1	117.066	-6.11941	6.71428e-15	1.882	-2.757
ENSMUSG00000074934	Grem1	174.787	-4.67796	6.83163e-15	2.515	-1.746
ENSMUSG00000032724	Abtb2	329.494	3.67386	7.22226e-15	-0.664	2.79
ENSMUSG00000056069	Otulinl	188.791	3.96213	8.42203e-15	-0.758	2.904
ENSMUSG00000020592	Sdc1	1672.1	-3.29531	8.76043e-15	5.751	2.421
ENSMUSG00000018470	Kcnab3	440.979	-4.44841	8.79322e-15	4.095	0
ENSMUSG00000042942	Greb1l	1103.66	-2.56105	9.87403e-15	3.603	1.053
ENSMUSG00000020607	Fam84a	1360.31	3.17854	1.14629e-14	2.161	5.193
ENSMUSG00000020721	Helz	2878.11	2.8082	1.343e-14	1.792	4.462
ENSMUSG00000058297	Spock2	7493.4	2.36647	1.48853e-14	4.957	7.266
ENSMUSG00000022018	Rgcc	195.732	-4.08201	1.60683e-14	4.824	0.693
ENSMUSG00000020057	Dram1	380.962	3.0038	1.68278e-14	1.038	3.931
ENSMUSG00000003534	Ddr1	1699.61	3.05162	1.83521e-14	2.363	5.441
ENSMUSG00000038526	Car14	524.359	-3.20193	1.88267e-14	4.709	1.456
ENSMUSG00000029055	Plch2	173.055	-6.1416	1.91192e-14	1.318	-2.833
ENSMUSG00000026442	Nfasc	148.203	5.30914	2.05968e-14	-2.892	0.521
ENSMUSG00000001156	Mxd1	1138.54	2.55719	2.07542e-14	1.762	4.231
ENSMUSG00000079476	1700011M02Rik	433.198	12.1499	2.29623e-14	-3.322	7.132
ENSMUSG00000020490	Btnl10	1215.14	10.5994	2.36733e-14	-3.049	5.027
ENSMUSG00000031872	Bean1	165.343	-4.06863	2.51241e-14	2.653	-1.11
ENSMUSG00000054256	Msi1	845.382	3.26822	2.97272e-14	0.915	4.172
ENSMUSG00000000861	Bcl11a	357.564	-3.34825	3.23395e-14	1.834	-1.247
ENSMUSG00000027520	Zdbf2	285.684	3.60624	3.99437e-14	-1.584	1.537
ENSMUSG00000001247	Lsr	2298.47	2.95929	4.10012e-14	4	7.001
ENSMUSG00000070529	Wfdc10	395.534	3.10707	4.43879e-14	3.661	6.699
ENSMUSG00000050379	2021-09-06	2763.58	2.84394	4.80609e-14	2.235	5.058
ENSMUSG00000018166	Erbb3	441.796	2.9026	4.82081e-14	0.399	3.153
ENSMUSG00000027931	Npr1	2613.23	2.34742	5.45664e-14	3.665	5.964
ENSMUSG00000067878	Map7d3	311.397	3.43475	5.59862e-14	0.448	3.725
ENSMUSG00000021904	Sema3g	446.064	-3.11951	6.91897e-14	3.62	0.549
ENSMUSG00000044365	Cxxc4	442.835	-3.26099	7.37625e-14	2.043	-0.927
ENSMUSG00000048078	Tenm4	10096.3	-2.36981	7.64564e-14	5.812	3.42
ENSMUSG00000046490	Rnf222	121.237	5.12687	7.98572e-14	-2.089	2.214
ENSMUSG00000034936	Arl4d	344.671	2.99822	8.17926e-14	2.002	4.92
ENSMUSG00000042303	Sgsm3	525.942	2.76547	8.99397e-14	1.148	3.81
ENSMUSG00000033597	Caskin1	1018.29	2.4507	1.02172e-13	1.599	3.966
ENSMUSG00000040111	Gramd1b	2518.18	-2.40692	1.07225e-13	4.829	2.407
ENSMUSG00000021702	Thbs4	238.062	-3.32486	1.16087e-13	3.227	-0.012
ENSMUSG00000036825	Ssx2ip	701.384	2.78998	1.21164e-13	1.619	4.293
ENSMUSG00000040133	Gpr176	109.4	5.5176	1.2374e-13	-2.456	1.942
ENSMUSG00000034612	Chst11	1866.61	-3.30278	1.2543e-13	5.265	2.117
ENSMUSG00000040209	Zfp704	4448.58	2.24622	1.32469e-13	2.856	5.042
ENSMUSG00000061082	Plac1	205.875	3.86141	1.35781e-13	0.479	4.212
ENSMUSG00000029762	Akr1b8	672.468	3.12681	1.36752e-13	2.627	5.778
ENSMUSG00000020027	Socs2	3507.99	-2.49978	1.4824e-13	5.434	2.933
ENSMUSG00000042599	Kdm7a	4825.06	2.71789	1.53758e-13	3.16	5.775
ENSMUSG00000034219	2021-09-14	227.57	8.77757	1.56035e-13	-2.885	4.133
ENSMUSG00000022257	Laptm4b	3272.81	2.29812	1.69537e-13	5.33	7.577
ENSMUSG00000031861	Lpar2	636.18	2.86114	1.81867e-13	0.823	3.604
ENSMUSG00000027298	Tyro3	1343.69	3.22452	1.92279e-13	1.485	4.721
ENSMUSG00000030854	Ptpn5	150.618	4.67683	1.92824e-13	-2.176	1.813
ENSMUSG00000040997	Abhd4	8265.06	2.24479	2.16052e-13	5.948	8.148
ENSMUSG00000023047	Amhr2	2989.02	2.29177	2.28719e-13	5.156	7.396
ENSMUSG00000022425	Enpp2	466.826	3.26111	2.30718e-13	0.162	3.314
ENSMUSG00000016386	Mpped2	119.823	-4.59792	2.48859e-13	2.254	-1.8
ENSMUSG00000031004	Mki67	5024.85	-3.32752	2.63341e-13	5.809	2.632
ENSMUSG00000047842	Diras2	318.879	3.1575	2.77643e-13	0.064	3.023
ENSMUSG00000040380	Cbln3	145.597	4.36816	3.06057e-13	-1.769	1.948
ENSMUSG00000029922	Mkrn1	2201.78	2.44765	3.09179e-13	3.43	5.836
ENSMUSG00000061603	Akap6	266.517	3.51602	3.09206e-13	-1.754	1.22
ENSMUSG00000041096	Tspyl2	3640.56	2.57008	3.12122e-13	4.683	7.224
ENSMUSG00000020023	Tmcc3	1495.37	2.39663	3.78413e-13	2.258	4.583
ENSMUSG00000037315	Jade3	2306.69	2.59805	4.16903e-13	3.153	5.659
ENSMUSG00000097203	4732419C18Rik	202.085	3.48699	4.3473e-13	-0.415	2.86
ENSMUSG00000035296	Sgcg	303.495	11.6367	4.77482e-13	-3.322	3.429
ENSMUSG00000060967	Etd	299.49	11.6174	4.88919e-13	-3.322	6.406
ENSMUSG00000038150	Ormdl3	2951.13	2.50174	5.38189e-13	4.803	7.292
ENSMUSG00000079479	Gm9112	291.224	11.5769	5.45191e-13	-3.322	6.566
ENSMUSG00000044641	Pard6b	846.956	2.55674	5.66243e-13	2.368	4.859
ENSMUSG00000066438	Plekhd1	380.86	-3.32049	5.71395e-13	3.605	0.326
ENSMUSG00000001025	S100a6	1045.3	-3.76862	5.73829e-13	6.417	2.778
ENSMUSG00000041272	Tox	190.107	3.87196	5.73829e-13	-1.628	1.663
ENSMUSG00000057457	Phex	175.55	-3.90531	5.74393e-13	1.864	-1.563
ENSMUSG00000109936	Gm45889	1998.98	2.62024	6.03495e-13	3.498	6.1
ENSMUSG00000031488	Rab11fip1	1040.7	2.94181	6.05432e-13	0.653	3.546
ENSMUSG00000018740	Slc25a35	420.366	-2.7944	6.05432e-13	3.818	1.044
ENSMUSG00000055723	Rras2	2221.87	2.25684	7.1317e-13	3.938	6.139
ENSMUSG00000031990	Jam3	1101.6	2.50914	7.13921e-13	2.865	5.315
ENSMUSG00000001435	Col18a1	1130.68	2.55948	7.696e-13	1.735	4.236
ENSMUSG00000024818	Slc25a45	531.188	2.87944	7.696e-13	1.735	4.5
ENSMUSG00000040152	Thbs1	6440.86	-2.20981	9.14403e-13	6.934	4.689
ENSMUSG00000044167	Foxo1	5699.38	-2.19004	9.48179e-13	6.243	4.021
ENSMUSG00000044863	Defb36	270.12	11.4683	9.78897e-13	-3.322	6.302
ENSMUSG00000033342	Plppr5	155.004	4.71307	1.60477e-12	-1.909	1.942
ENSMUSG00000035376	Hacd2	511.706	2.90438	1.85408e-12	1.211	4.025
ENSMUSG00000028194	Ddah1	1392.4	2.54507	1.88861e-12	2.862	5.319
ENSMUSG00000024837	Dmrt1	254.529	11.3829	2.04286e-12	-3.322	3.725
ENSMUSG00000044349	Snhg11	276.848	-3.46745	2.10863e-12	2.049	-1.122
ENSMUSG00000042182	Bend6	140.669	4.15144	2.13803e-12	-1.314	2.405
ENSMUSG00000024044	Epb41l3	1153.5	3.56049	2.15118e-12	-0.135	3.487
ENSMUSG00000037469	Acp7	251.458	11.3654	2.23332e-12	-3.322	3.677
ENSMUSG00000025025	Mxi1	1640.55	2.40298	2.26659e-12	2.446	4.777
ENSMUSG00000053175	Bcl3	196.197	3.64018	2.31056e-12	-0.173	3.333
ENSMUSG00000109745	1700018G05Rik	245.168	11.3287	2.31056e-12	-3.322	6.431
ENSMUSG00000029722	Agfg2	645.719	2.5466	2.44962e-12	1.837	4.296
ENSMUSG00000005886	Ncoa2	3742.99	2.40999	2.56704e-12	2.442	4.749
ENSMUSG00000056515	Rab31	5421.54	2.21523	2.74688e-12	5.141	7.317
ENSMUSG00000027820	Mme	1362.69	2.43753	2.76437e-12	1.403	3.776
ENSMUSG00000029103	Lrpap1	1507.88	2.2346	2.79968e-12	3.192	5.368
ENSMUSG00000117560	NA	136.008	-6.10382	2.90875e-12	2.887	-2.275
ENSMUSG00000007279	Scube2	239.118	3.50549	2.99186e-12	-0.473	2.857
ENSMUSG00000069835	Sat2	615.035	2.67675	3.60182e-12	3.024	5.672
ENSMUSG00000073207	Ccdc160	803.096	2.46914	4.00973e-12	3.496	5.914
ENSMUSG00000008734	Gprc5b	2150.84	2.54393	4.38062e-12	3.226	5.752
ENSMUSG00000049404	Rarres1	228.607	11.2279	4.52141e-12	-3.322	4.54
ENSMUSG00000039960	Rhou	1886.28	2.32222	4.8753e-12	3.533	5.818
ENSMUSG00000028082	Sh3d19	2763.56	2.49243	4.88428e-12	2.693	5.139
ENSMUSG00000001642	Akr1b3	663.983	2.56531	5.29882e-12	0.768	3.21
ENSMUSG00000079465	Col4a3	525.025	2.62939	5.31985e-12	0.179	2.636
ENSMUSG00000021870	Slmap	4229.46	2.40758	5.32276e-12	3.552	5.886
ENSMUSG00000010064	Slc38a3	513.939	-2.88866	5.6318e-12	3.606	0.689
ENSMUSG00000020183	Cpm	265.929	3.00265	5.6318e-12	-0.333	2.457
ENSMUSG00000014592	Camta1	1073.22	-2.39031	6.15106e-12	3.123	0.774
ENSMUSG00000030222	Rerg	346.476	-2.75848	7.25185e-12	3.969	1.21
ENSMUSG00000029528	Pxn	1621.08	2.22346	7.27824e-12	2.224	4.381
ENSMUSG00000023030	Slc11a2	1114.07	2.51009	8.73204e-12	1.921	4.317
ENSMUSG00000041229	Phf8	1964.44	2.315	8.90257e-12	2.338	4.569
ENSMUSG00000046999	1110032F04Rik	256.356	-3.98751	8.93402e-12	3.527	-0.171
ENSMUSG00000019558	Slc6a8	740.754	2.34459	9.65406e-12	1.762	4.028
ENSMUSG00000031700	Gpt2	825.97	2.33709	9.67807e-12	1.805	4.069
ENSMUSG00000081049	Rps24-ps3	1004.19	-3.35452	1.10223e-11	8.142	4.874
ENSMUSG00000025950	Idh1	5748.11	-2.80139	1.19247e-11	7.868	5.153
ENSMUSG00000092035	Peg10	6046.69	2.54099	1.25721e-11	4.195	6.688
ENSMUSG00000030598	Fbxo17	195.457	3.33368	1.28826e-11	0.125	3.278
ENSMUSG00000054051	Ercc6	1246.24	2.37681	1.28826e-11	1.195	3.471
ENSMUSG00000063568	Jazf1	346.13	3.13519	1.30147e-11	1.006	4.028
ENSMUSG00000005373	Mlxipl	672.847	2.58445	1.34171e-11	1.347	3.808
ENSMUSG00000022951	Rcan1	727.866	2.93981	1.3653e-11	1.865	4.833
ENSMUSG00000064293	Cntn4	131.742	-4.83262	1.37816e-11	0.996	-2.573
ENSMUSG00000028466	Creb3	1489.06	2.1964	1.41391e-11	3.989	6.137
ENSMUSG00000028962	Slc4a2	2762.75	2.19506	1.5892e-11	3.08	5.209
ENSMUSG00000038763	Alpk3	201.602	-3.18948	1.59236e-11	2.02	-0.943
ENSMUSG00000019996	Map7	788.799	2.59968	1.63138e-11	1.047	3.521
ENSMUSG00000014329	Bicc1	1765.11	2.15404	1.68148e-11	2.636	4.729
ENSMUSG00000017639	Rab11fip4	1352.31	3.29001	1.76457e-11	1.079	4.486
ENSMUSG00000051022	Hs3st1	524.047	-2.55796	1.83934e-11	4.811	2.249
ENSMUSG00000027715	Ccna2	874.469	-2.71247	2.1006e-11	4.642	1.989
ENSMUSG00000060671	Atp8b2	2500.4	2.14382	2.67366e-11	2.94	5.02
ENSMUSG00000026249	Serpine2	1898.56	-2.40824	2.78004e-11	4.734	2.328
ENSMUSG00000037110	Ralgapa2	1086.21	2.44746	2.86471e-11	0.429	2.736
ENSMUSG00000042155	Klhl23	4065.32	2.36838	3.01378e-11	4.227	6.53
ENSMUSG00000021055	Esr2	1361.53	-2.6736	3.01378e-11	5.61	2.846
ENSMUSG00000055976	Cldn23	176.875	10.8577	3.01938e-11	-3.322	3.71
ENSMUSG00000046167	Gldn	129.541	-4.22906	3.02765e-11	1.902	-1.831
ENSMUSG00000034610	Tut4	1620.41	-2.2524	3.09025e-11	4.432	2.172
ENSMUSG00000042750	Bex2	447.151	2.78849	3.09025e-11	3.112	5.875
ENSMUSG00000062300	Nectin2	2482.25	2.0859	3.10944e-11	4.259	6.294
ENSMUSG00000031329	Tsx	179.275	10.8773	3.10944e-11	-3.322	4.889
ENSMUSG00000021396	Nxnl2	354.114	3.86432	3.50471e-11	-0.299	3.691
ENSMUSG00000046722	Cdc42se1	2229.97	2.15517	3.52736e-11	4.147	6.248
ENSMUSG00000041353	Tmem29	768.859	2.4185	3.59605e-11	1.224	3.529
ENSMUSG00000035472	Slc25a21	95.6905	6.50775	3.71056e-11	-2.981	1.445
ENSMUSG00000049044	Rapgef4	249.003	-3.08565	4.42009e-11	2.239	-0.665
ENSMUSG00000010453	Kansl3	2641.18	2.15778	4.46076e-11	3.35	5.437
ENSMUSG00000038094	Atp13a4	95.0658	6.50936	4.48812e-11	-3.047	1.092
ENSMUSG00000034714	Ttyh2	1524.73	2.3058	4.53317e-11	3.261	5.533
ENSMUSG00000021596	Mctp1	352.109	-2.72066	5.15178e-11	2.411	-0.205
ENSMUSG00000032080	Apoa4	1054.9	-2.86139	5.26597e-11	6.102	3.217
ENSMUSG00000044816	D630023F18Rik	175.597	-10.9636	5.40486e-11	3.043	-3.322
ENSMUSG00000019278	Dpep1	522.522	2.74031	5.61526e-11	1.969	4.602
ENSMUSG00000019947	Arid5b	2744.32	2.07564	5.88474e-11	2.899	4.91
ENSMUSG00000027339	Rassf2	1649.54	2.33878	6.55731e-11	1.685	3.978
ENSMUSG00000052430	Bmpr1b	1529.88	-2.47591	6.71811e-11	4.924	2.4
ENSMUSG00000073027	Dmrtc1b	129.928	7.96195	7.45608e-11	-2.799	3.681
ENSMUSG00000031504	Rab20	288.285	2.96397	7.58916e-11	1.732	4.64
ENSMUSG00000045930	Clec14a	774.344	-2.45204	7.99376e-11	4.332	1.852
ENSMUSG00000082071	Pramel	369.769	10.4775	8.25732e-11	-3.014	5.174
ENSMUSG00000031189	Aff2	545.237	-2.98426	8.32752e-11	3.162	0.286
ENSMUSG00000032997	Chpf	990.804	2.3859	8.76848e-11	2.528	4.884
ENSMUSG00000070371	Prss36	363.516	2.6375	9.04902e-11	1.198	3.731
ENSMUSG00000025921	Rdh10	669.729	2.29132	9.14043e-11	1.977	4.197
ENSMUSG00000054672	5830411N06Rik	165.213	10.7583	9.58601e-11	-3.322	1.957
ENSMUSG00000019817	Plagl1	2035.9	-2.36828	9.96728e-11	4.909	2.539
ENSMUSG00000042429	Adora1	3267.25	2.76103	9.9965e-11	3.229	6.065
ENSMUSG00000039982	Dtx4	1832.6	2.07882	1.01005e-10	3.251	5.277
ENSMUSG00000048330	Ric3	618.855	2.97033	1.07628e-10	0.207	3.134
ENSMUSG00000037656	Slc20a2	925.651	2.24736	1.07628e-10	1.905	4.068
ENSMUSG00000058979	Hdhd5	732.13	2.67861	1.1576e-10	1.65	4.293
ENSMUSG00000024043	Arhgap28	1772.71	-2.58548	1.1576e-10	5.263	2.669
ENSMUSG00000045404	Kcnk13	188.248	3.09631	1.20598e-10	-0.014	2.902
ENSMUSG00000041313	Slc7a1	2183.36	2.21552	1.24767e-10	2.265	4.395
ENSMUSG00000042121	Ssh1	1554.92	2.16073	1.28277e-10	2.2	4.281
ENSMUSG00000098188	Sowahc	1488.48	2.35644	1.30815e-10	2.946	5.212
ENSMUSG00000003810	Mast2	1574.74	2.13623	1.35273e-10	2.452	4.513
ENSMUSG00000050721	Plekho2	1320.5	2.21759	1.45687e-10	2.576	4.743
ENSMUSG00000028969	Cdk5	930.213	2.27821	1.48459e-10	3.381	5.587
ENSMUSG00000082676	Gm11843	210.715	3.54046	1.62863e-10	2.337	5.937
ENSMUSG00000073433	Arhgdig	259.194	2.84467	1.83877e-10	1.548	4.308
ENSMUSG00000036718	Micall2	225.005	3.08971	1.84711e-10	-0.181	2.739
ENSMUSG00000006611	Hfe	576.591	2.35667	1.84711e-10	1.925	4.207
ENSMUSG00000004451	Ralb	1497.58	2.20467	1.88088e-10	2.942	5.079
ENSMUSG00000027326	Knl1	344.05	-3.04444	2.08491e-10	2.281	-0.538
ENSMUSG00000029108	Pcdh7	965.03	-2.16077	2.14135e-10	3.397	1.245
ENSMUSG00000030722	Nfatc2ip	669.586	2.65308	2.14564e-10	1.963	4.48
ENSMUSG00000060802	B2m	2389.23	-2.0348	2.25487e-10	8.297	6.211
ENSMUSG00000022562	Oplah	1194.18	2.13059	2.27723e-10	2.447	4.505
ENSMUSG00000045912	C2cd4c	134.808	10.4657	2.29257e-10	-3.322	1.497
ENSMUSG00000034891	Sncb	315.16	10.2472	2.33322e-10	-3.112	4.325
ENSMUSG00000047216	Cdh19	84.6558	6.00081	2.49172e-10	-2.874	1.451
ENSMUSG00000058624	Gda	631.134	2.39573	2.4978e-10	1.228	3.545
ENSMUSG00000071547	Nt5dc2	351.35	-2.90472	2.64898e-10	4.174	1.26
ENSMUSG00000045312	Lhfpl2	1767.12	-2.2341	2.68364e-10	4.605	2.333
ENSMUSG00000040013	Fkbp6	97.7464	4.23943	2.6927e-10	-1.025	2.852
ENSMUSG00000015134	Aldh1a3	342.693	2.52431	2.85724e-10	0.718	3.126
ENSMUSG00000063646	Jakmip1	80.0492	4.89976	3.15086e-10	-2.813	0.409
ENSMUSG00000027358	Bmp2	281.265	-3.35733	3.51216e-10	3.261	0.019
ENSMUSG00000008153	Clstn3	186.889	-3.92666	3.55148e-10	1.894	-1.446
ENSMUSG00000039501	Znfx1	2101.63	2.04688	3.59217e-10	2.829	4.819
ENSMUSG00000039278	Pcsk1n	89.6267	6.84157	3.96541e-10	-2.826	2.474
ENSMUSG00000013698	Pea15a	2785.45	2.11648	3.96697e-10	4.237	6.32
ENSMUSG00000022756	Slc7a4	518.96	2.3799	4.35102e-10	1.553	3.835
ENSMUSG00000006538	Ihh	257.828	-3.09527	4.74562e-10	3.426	0.297
ENSMUSG00000047534	Mis18bp1	358.149	-2.9456	4.74562e-10	2.432	-0.335
ENSMUSG00000000134	Tfe3	1233.19	2.14497	5.59912e-10	1.829	3.885
ENSMUSG00000033624	Pdpr	1106.77	2.18625	5.73448e-10	2.496	4.619
ENSMUSG00000026456	Cyb5r1	935.461	2.26813	6.67572e-10	2.367	4.564
ENSMUSG00000025151	Maged1	15561.4	1.85918	6.74942e-10	6.766	8.579
ENSMUSG00000073007	Tent5d	291.792	10.1368	6.81736e-10	-3.173	3.57
ENSMUSG00000020681	Ace	495.768	2.87581	6.86336e-10	0.636	3.497
ENSMUSG00000029860	Zyx	2202.13	1.94206	7.21847e-10	3.582	5.47
ENSMUSG00000051341	Zfp52	416.859	-2.36777	7.23284e-10	3.964	1.594
ENSMUSG00000061731	Ext1	1585.53	-2.02078	8.18196e-10	4.472	2.43
ENSMUSG00000034394	Lif	80.8829	4.64586	8.21159e-10	-2.323	1.33
ENSMUSG00000020961	Ston2	974.962	-2.07185	8.38823e-10	3.171	1.105
ENSMUSG00000027577	Chrna4	98.635	-4.44237	8.59428e-10	1.359	-2.207
ENSMUSG00000037031	Tspan15	334.944	-2.70579	8.75719e-10	2.345	-0.283
ENSMUSG00000031227	Magee1	403.381	2.46706	9.43932e-10	1.339	3.719
ENSMUSG00000062542	Syt9	215.405	3.22573	1.07467e-09	-0.306	2.709
ENSMUSG00000059743	Fdps	286.215	-3.57697	1.1814e-09	2.898	-0.293
ENSMUSG00000029581	Fscn1	1317.38	-2.33217	1.18218e-09	5.684	3.263
ENSMUSG00000037820	Tgm2	3756.53	2.21047	1.3069e-09	4.321	6.499
ENSMUSG00000042662	Dusp15	111.066	10.1868	1.32807e-09	-3.322	1.788
ENSMUSG00000030257	Srgap3	1771.58	2.34181	1.37854e-09	2.069	4.322
ENSMUSG00000024424	Ttc39c	141.895	3.25485	1.39324e-09	-1.47	1.33
ENSMUSG00000042842	Serpinb6b	1010.89	-2.29725	1.44599e-09	5.688	3.358
ENSMUSG00000020642	Rnf144a	1661.5	2.29606	1.45262e-09	2.422	4.664
ENSMUSG00000000567	Sox9	2003.07	6.28257	1.50737e-09	-0.324	5.993
ENSMUSG00000022351	Sqle	628.346	-2.74666	1.55227e-09	3.707	1.053
ENSMUSG00000074768	Bhmt	261.04	-3.50188	1.57421e-09	2.434	-0.805
ENSMUSG00000074899	Sptbn5	217.692	3.25932	1.61058e-09	-1.591	1.253
ENSMUSG00000028525	Pde4b	320.372	2.78588	1.61182e-09	-0.68	1.874
ENSMUSG00000054150	Syne3	327.177	2.55866	1.64386e-09	0.378	2.788
ENSMUSG00000085667	Gm12992	189.009	3.1461	1.74235e-09	-0.838	1.963
ENSMUSG00000000031	H19	426.452	-2.62938	1.81275e-09	4.383	1.713
ENSMUSG00000020649	Rrm2	324.118	-2.87742	1.81357e-09	3.782	1.006
ENSMUSG00000025854	Fam20c	397.968	2.36998	1.8298e-09	0.563	2.802
ENSMUSG00000021098	4930447C04Rik	91.0881	4.59246	1.90129e-09	-2.431	0.956
ENSMUSG00000032536	Trak1	1365.29	2.09406	2.02126e-09	1.576	3.588
ENSMUSG00000045744	Bricd5	104.633	4.68355	2.07832e-09	-1.177	3.794
ENSMUSG00000022791	Tnk2	866.316	2.32824	2.10592e-09	1.665	3.957
ENSMUSG00000052911	Lamb2	4651.45	1.83922	2.16875e-09	4.561	6.351
ENSMUSG00000032018	Sc5d	1951.64	-2.95804	2.17473e-09	5.393	2.665
ENSMUSG00000087651	1500009L16Rik	393.247	3.21056	2.23028e-09	0.577	3.74
ENSMUSG00000042524	Sun2	1114.71	2.55746	2.27682e-09	2	4.584
ENSMUSG00000024270	Slc39a6	1951.1	2.05249	2.27682e-09	3.721	5.701
ENSMUSG00000117864	NA	105.772	10.1165	2.37188e-09	-3.322	2.37
ENSMUSG00000053930	Shisa6	398.799	-2.4081	2.49324e-09	2.681	0.322
ENSMUSG00000018931	Natd1	1904.45	1.93225	2.51566e-09	3.724	5.597
ENSMUSG00000043183	Simc1	1107.32	2.4217	2.6662e-09	2.094	4.463
ENSMUSG00000025915	Sgk3	579.564	2.4511	2.74744e-09	-0.042	2.219
ENSMUSG00000020627	Klhl29	155.619	3.09538	3.01209e-09	-1.235	1.476
ENSMUSG00000034875	Nudt19	925.298	1.99784	3.07075e-09	3.298	5.24
ENSMUSG00000046607	Hrk	98.6685	10.016	3.10858e-09	-3.322	1.27
ENSMUSG00000045328	Cenpe	450.397	-3.12168	3.15125e-09	2.534	-0.261
ENSMUSG00000036523	Greb1	2188.4	-1.96184	3.16024e-09	4.671	2.692
ENSMUSG00000027199	Gatm	138.118	4.24195	3.2436e-09	-1.543	2.575
ENSMUSG00000033033	Calhm2	211.957	2.99149	3.37021e-09	-0.266	2.574
ENSMUSG00000036452	Arhgap26	1185.51	2.03107	3.47558e-09	1.796	3.74
ENSMUSG00000027452	Acss1	605.236	2.55096	3.58638e-09	1.576	4.079
ENSMUSG00000024059	Clip4	699.854	2.71538	3.78532e-09	0.61	3.259
ENSMUSG00000027612	Mmp24	91.158	4.69374	3.81243e-09	-2.404	1.362
ENSMUSG00000027956	Tmem144	272.178	2.68543	3.95127e-09	0.639	3.203
ENSMUSG00000044938	Klhl31	330.413	-2.57727	3.95127e-09	2.606	0.131
ENSMUSG00000053101	Gpr141	190.215	-3.72149	4.20028e-09	1.896	-1.348
ENSMUSG00000004885	Crabp2	85.8377	-3.94693	4.32475e-09	3.118	-0.656
ENSMUSG00000004698	Hdac9	126.89	3.2707	4.32475e-09	-2.222	0.223
ENSMUSG00000027495	Fam210b	1033.34	2.03383	4.34269e-09	2.999	4.964
ENSMUSG00000063919	Srrm4	103.382	3.621	4.69907e-09	-2.146	0.674
ENSMUSG00000045294	Insig1	1009.13	-2.86714	4.80176e-09	5.129	2.449
ENSMUSG00000020253	Ppm1m	576.148	2.13158	4.93156e-09	2.501	4.566
ENSMUSG00000050195	Scd4	70.6703	6.06372	4.93382e-09	-2.905	1.387
ENSMUSG00000002307	Daxx	761.442	2.05322	5.00691e-09	2.742	4.736
ENSMUSG00000026605	Cenpf	1365.69	-2.34857	5.04569e-09	3.315	1.058
ENSMUSG00000030428	Ttyh1	2917.45	6.62709	5.07423e-09	-0.746	5.922
ENSMUSG00000071637	Cebpd	261.946	2.85598	5.18302e-09	0.346	3.037
ENSMUSG00000034275	Igsf9b	607.545	2.3151	5.36474e-09	-0.093	2.079
ENSMUSG00000027463	Slc52a3	2569.59	8.00459	5.57699e-09	-1.141	6.977
ENSMUSG00000005125	Ndrg1	865.407	2.0673	5.64565e-09	1.868	3.854
ENSMUSG00000024187	Fam234a	1600.29	1.87412	5.77455e-09	3.599	5.421
ENSMUSG00000046402	Rbp1	577.986	2.24788	5.90944e-09	2.419	4.622
ENSMUSG00000051910	Sox6	465.108	2.51151	6.33023e-09	-0.444	1.894
ENSMUSG00000053441	Adamts19	285.913	-2.51485	6.56999e-09	1.342	-0.969
ENSMUSG00000028347	Tmeff1	638.416	2.3964	6.95993e-09	2.516	4.791
ENSMUSG00000019936	Epyc	97.2115	9.99496	7.0885e-09	-3.322	2.212
ENSMUSG00000019779	Frk	358.561	-2.4064	7.27599e-09	3.012	0.657
ENSMUSG00000032220	Myo1e	452.804	-2.45836	7.36508e-09	3.216	0.812
ENSMUSG00000031373	Car5b	250.884	3.00102	7.41098e-09	-0.529	2.233
ENSMUSG00000026457	Adipor1	2225.34	1.85441	7.43165e-09	3.766	5.564
ENSMUSG00000049804	Armcx4	518.406	-2.16425	7.43165e-09	2.919	0.771
ENSMUSG00000046942	Mageb16	98.0867	10.0079	8.10569e-09	-3.322	2.563
ENSMUSG00000032125	Robo4	453.043	2.21391	8.19683e-09	1.159	3.271
ENSMUSG00000027220	Syt13	218.888	2.79683	8.78954e-09	0.153	2.799
ENSMUSG00000022390	Zc3h7b	4059.93	1.89515	9.16814e-09	3.595	5.436
ENSMUSG00000028116	Myoz2	85.1731	9.80388	9.44731e-09	-3.322	1.764
ENSMUSG00000031365	Zfp275	3150.1	1.91162	9.50426e-09	3.796	5.64
ENSMUSG00000023000	Dhh	1175.15	2.07297	9.74297e-09	2.857	4.873
ENSMUSG00000078350	Smim1	1135.17	1.90817	9.87997e-09	2.568	4.415
ENSMUSG00000022568	Scrib	1199.34	2.23813	1.02656e-08	2.17	4.388
ENSMUSG00000041817	Fam169a	526.954	2.57063	1.03462e-08	0.865	3.288
ENSMUSG00000032898	Fbxo21	2524.72	2.37042	1.03936e-08	3.295	5.689
ENSMUSG00000029135	Fosl2	3326.73	-2.08267	1.08693e-08	5.264	3.16
ENSMUSG00000048915	Efna5	238.636	-2.58252	1.10423e-08	2.842	0.329
ENSMUSG00000019970	Sgk1	2779.12	-2.72338	1.11522e-08	5.913	3.341
ENSMUSG00000031543	Ank1	188.37	-3.31019	1.12609e-08	0.779	-1.868
ENSMUSG00000025934	Gsta3	173.904	2.97485	1.13464e-08	-0.485	2.304
ENSMUSG00000031349	Nsdhl	386.744	-2.53452	1.24708e-08	3.972	1.496
ENSMUSG00000032020	Ubash3b	420.711	-2.32136	1.25269e-08	2.769	0.473
ENSMUSG00000010080	Epn3	334.026	2.37049	1.25269e-08	0.979	3.235
ENSMUSG00000024085	Man2a1	3843.09	1.96111	1.26127e-08	3.945	5.825
ENSMUSG00000035954	Dock4	578.533	-2.26935	1.28569e-08	1.605	-0.56
ENSMUSG00000026463	Atp2b4	2295.73	1.9413	1.32329e-08	2.463	4.338
ENSMUSG00000039646	Vasn	969.155	2.00602	1.32918e-08	3.18	5.141
ENSMUSG00000023951	Vegfa	882.313	-2.13279	1.33635e-08	4.544	2.401
ENSMUSG00000028832	Stmn1	440.693	-2.36352	1.37275e-08	4.728	2.371
ENSMUSG00000032193	Ldlr	630.247	-2.47947	1.43416e-08	2.898	0.543
ENSMUSG00000024640	Psat1	894.509	2.62813	1.44928e-08	1.93	4.621
ENSMUSG00000041444	Arhgap32	2528.46	1.8684	1.48265e-08	2.187	3.976
ENSMUSG00000024812	Tjp2	621.248	2.12485	1.49502e-08	1.441	3.481
ENSMUSG00000091475	2810468N07Rik	106.899	3.57672	1.55006e-08	-0.656	2.66
ENSMUSG00000083307	AA414768	366.442	3.26572	1.59087e-08	1.666	5.156
ENSMUSG00000097072	Foxl2os	1017.34	-1.96342	1.67893e-08	5.107	3.102
ENSMUSG00000034320	Slc26a2	1637.38	2.20832	1.68069e-08	1.741	3.864
ENSMUSG00000038271	Iffo1	564.298	2.0824	1.7296e-08	1.468	3.46
ENSMUSG00000063177	Klk1b27	78.8765	9.69154	1.79158e-08	-3.322	3.55
ENSMUSG00000041390	Mdfic	1909.33	-1.87799	2.0186e-08	4.829	2.921
ENSMUSG00000072066	6720489N17Rik	148.232	-2.99939	2.0186e-08	2.777	-0.1
ENSMUSG00000041361	Myzap	247.194	2.89056	2.03497e-08	-0.353	2.414
ENSMUSG00000041362	Shtn1	1446.27	2.25801	2.05311e-08	2.483	4.704
ENSMUSG00000021469	Msx2	74.5714	9.61113	2.05707e-08	-3.322	1.676
ENSMUSG00000034216	Vps18	698.023	2.04749	2.07078e-08	2.029	4.005
ENSMUSG00000110823	Gm36799	76.3549	9.64629	2.1881e-08	-3.322	1.883
ENSMUSG00000048756	Foxo3	3333.08	1.87439	2.22646e-08	3.731	5.556
ENSMUSG00000038116	Phf20	1620.11	1.85786	2.26911e-08	2.327	4.123
ENSMUSG00000031596	Slc7a2	1078	1.9985	2.31351e-08	1.771	3.683
ENSMUSG00000026888	Grb14	1414.22	-1.81762	2.34946e-08	4.439	2.594
ENSMUSG00000001334	Fndc5	2074.9	2.05938	2.38219e-08	4.338	6.346
ENSMUSG00000027796	Smad9	139.647	-3.01191	2.41828e-08	1.746	-1.036
ENSMUSG00000041779	Tram2	917.237	-2.13658	2.42786e-08	3.985	1.806
ENSMUSG00000042684	Npl	153.848	2.92743	2.44829e-08	-0.074	2.653
ENSMUSG00000002107	Celf2	2080.16	2.39246	2.47408e-08	0.84	3.193
ENSMUSG00000039959	Hip1	1892.64	1.84004	2.61803e-08	2.193	3.967
ENSMUSG00000044734	Serpinb1a	495.11	-2.44473	2.63205e-08	4.682	2.137
ENSMUSG00000038521	C1s1	3773.65	2.01212	2.67153e-08	5.06	7.017
ENSMUSG00000025321	Itgb8	639.81	2.32188	2.74768e-08	0.513	2.707
ENSMUSG00000081683	Fzd10	64.1379	5.10942	2.8376e-08	-2.563	1.438
ENSMUSG00000024697	Gna14	669.443	2.07963	2.8376e-08	2.415	4.42
ENSMUSG00000031139	Mcf2	83.1175	4.44624	2.93228e-08	-2.296	1.259
ENSMUSG00000031698	Mylk3	124.277	3.20628	2.95914e-08	-1.016	1.862
ENSMUSG00000085757	Tslrn1	70.7439	9.53567	3.02609e-08	-3.322	3.639
ENSMUSG00000028885	Smpdl3b	297.754	-2.58031	3.0334e-08	4.132	1.564
ENSMUSG00000066705	Fxyd6	1502.25	1.97838	3.04528e-08	3.371	5.314
ENSMUSG00000052062	Pard3b	609.444	2.23318	3.10047e-08	0.31	2.373
ENSMUSG00000000278	Scpep1	743.441	-2.09942	3.27251e-08	5.325	3.198
ENSMUSG00000039232	Stx11	153.862	-2.83653	3.38521e-08	2.199	-0.489
ENSMUSG00000031216	Stard8	794.535	1.991	3.4218e-08	2.053	3.987
ENSMUSG00000033453	Adamts15	160.304	3.1694	3.43107e-08	-1.665	0.927
ENSMUSG00000046808	Atp10d	895.845	2.11138	3.51829e-08	1.609	3.665
ENSMUSG00000022500	Litaf	1859.46	1.98513	3.51829e-08	3.334	5.3
ENSMUSG00000102813	Gm37795	336.064	2.8187	3.52243e-08	1.176	4.02
ENSMUSG00000028337	Coro2a	537.029	2.47353	3.52526e-08	0.824	3.275
ENSMUSG00000018417	Myo1b	1094.71	-2.11279	3.55151e-08	3.526	1.408
ENSMUSG00000104109	Gm30292	90.1715	-3.5317	3.55151e-08	1.996	-1.229
ENSMUSG00000034480	Diaph2	1997.18	2.31421	3.55151e-08	1.962	4.292
ENSMUSG00000028657	Ppt1	7181.42	1.99726	3.71432e-08	5.757	7.715
ENSMUSG00000041476	Smpx	609.573	2.26422	3.90128e-08	2.672	4.916
ENSMUSG00000035274	Tpbg	184.484	-2.76797	3.95493e-08	2.576	-0.106
ENSMUSG00000030283	St8sia1	388.011	2.65887	4.11535e-08	-0.156	2.211
ENSMUSG00000020707	Rnf135	339.509	2.34406	4.21428e-08	1.89	4.182
ENSMUSG00000056145	AI504432	141.625	3.47148	4.30446e-08	-1.399	1.634
ENSMUSG00000034462	Pkd2	2428.84	1.88331	4.43234e-08	2.859	4.665
ENSMUSG00000037408	Cnnm4	304.106	2.30695	4.60024e-08	0.662	2.856
ENSMUSG00000031209	Heph	1202.57	-1.81081	4.70343e-08	4.111	2.279
ENSMUSG00000065954	Tacc1	5785.19	1.77754	5.01096e-08	3.956	5.669
ENSMUSG00000039405	Prss23	1544.29	-2.47441	5.03487e-08	5.472	3.093
ENSMUSG00000060402	Chst8	272.172	-2.65751	5.2074e-08	2.281	-0.215
ENSMUSG00000066687	Zbtb16	204.468	2.98432	5.40077e-08	-0.593	2.245
ENSMUSG00000062175	Tgif2	681.437	2.22724	5.68357e-08	2.124	4.317
ENSMUSG00000034807	Colgalt1	2806.67	1.73087	5.76821e-08	4.407	6.088
ENSMUSG00000027360	Hdc	726.818	2.23295	5.83904e-08	1.49	3.677
ENSMUSG00000058248	Kcnh1	125.863	-3.39552	5.88335e-08	1.11	-1.728
ENSMUSG00000031561	Tenm3	374.799	2.1419	6.05882e-08	0.072	2.061
ENSMUSG00000032649	Colgalt2	231.161	-3.00563	6.21746e-08	2.639	-0.116
ENSMUSG00000095789	Nupr1l	78.3795	3.82038	6.21746e-08	-1.347	2.029
ENSMUSG00000028081	Rps3a1	2154.71	-2.15487	6.25223e-08	7.916	5.777
ENSMUSG00000028393	Alad	616.162	2.35011	6.25998e-08	2.854	5.235
ENSMUSG00000020251	Glt8d2	64.5288	4.43493	6.46527e-08	-2.561	0.621
ENSMUSG00000004562	Arhgef40	661.322	1.9309	6.47039e-08	0.975	2.806
ENSMUSG00000025153	Fasn	5857.52	1.65507	6.56481e-08	4.19	5.795
ENSMUSG00000044026	Slc35g1	982.457	2.15555	6.74598e-08	2.419	4.56
ENSMUSG00000048027	Rgmb	844.518	1.96706	6.74834e-08	1.704	3.575
ENSMUSG00000029552	Tes	340.683	-2.40494	6.78341e-08	2.569	0.21
ENSMUSG00000047003	Zfp41	767.205	-2.03939	7.24195e-08	3.343	1.294
ENSMUSG00000097415	AU020206	4275.87	-1.77036	7.32745e-08	7.175	5.378
ENSMUSG00000022856	Tmem41a	159.691	2.74262	7.54457e-08	1.161	3.81
ENSMUSG00000028212	Ccne2	171.921	-3.24069	7.56303e-08	2.557	-0.492
ENSMUSG00000032224	Fam81a	169.297	-3.16049	7.60278e-08	2.261	-0.747
ENSMUSG00000047875	Gpr157	136.297	2.8791	7.75918e-08	-0.816	1.782
ENSMUSG00000027962	Vcam1	585.64	2.36249	8.0063e-08	0.69	2.85
ENSMUSG00000038754	Elovl3	59.6437	6.23717	8.0063e-08	-2.781	2.059
ENSMUSG00000060985	Tdrd5	286.992	-2.54193	8.4221e-08	2.289	-0.117
ENSMUSG00000049551	Fzd9	56.8614	4.92525	8.53737e-08	-2.247	1.749
ENSMUSG00000074227	Spint2	1048.9	2.03798	8.6509e-08	2.654	4.657
ENSMUSG00000026163	Sphkap	85.9373	4.87563	8.68157e-08	-2.864	0.182
ENSMUSG00000030826	Bcat2	1341.34	1.91006	8.85735e-08	3.34	5.212
ENSMUSG00000006205	Htra1	1855.94	-1.96913	9.021e-08	6.157	4.147
ENSMUSG00000032554	Trf	150.884	2.99994	9.021e-08	-0.37	2.484
ENSMUSG00000039956	Mrap	372.145	-2.65723	9.04059e-08	4.766	2.109
ENSMUSG00000042251	Pm20d1	230.44	3.14612	9.06724e-08	-0.996	2.033
ENSMUSG00000025026	Add3	2323.95	1.88463	9.06724e-08	3.439	5.287
ENSMUSG00000038886	Man2a2	3004.64	1.66846	9.44438e-08	3.309	4.923
ENSMUSG00000048217	Nags	83.2106	4.4425	1.01621e-07	-2.094	1.973
ENSMUSG00000082361	Btc	200.63	2.81192	1.03273e-07	-0.258	2.42
ENSMUSG00000038463	Olfml2b	518.362	2.07372	1.07406e-07	2.19	4.214
ENSMUSG00000017009	Sdc4	4158.44	1.98629	1.0938e-07	5.481	7.471
ENSMUSG00000020218	Wif1	61.2456	5.52385	1.16617e-07	-2.656	1.746
ENSMUSG00000018752	Tnfsfm13	85.5209	3.48784	1.30077e-07	-0.887	2.29
ENSMUSG00000029188	Slc34a2	69.4859	7.0511	1.32637e-07	-3.136	0.899
ENSMUSG00000030275	Etnk1	5085.24	1.80419	1.32637e-07	3.506	5.229
ENSMUSG00000087060	Eldr	111.148	-3.07982	1.35579e-07	2.549	-0.398
ENSMUSG00000012819	Cdh23	846.432	6.94511	1.37624e-07	-2.735	2.77
ENSMUSG00000057672	Pkn1	1499.8	1.81945	1.39547e-07	2.161	3.91
ENSMUSG00000047787	Flrt1	899.67	1.99406	1.39698e-07	2.117	4.067
ENSMUSG00000043929	Klhl15	898.679	2.01708	1.39698e-07	1.415	3.316
ENSMUSG00000001403	Ube2c	240.144	-2.95585	1.41003e-07	3.386	0.598
ENSMUSG00000038235	F11r	3161.06	1.66545	1.42255e-07	5.325	6.946
ENSMUSG00000042268	Slc26a9	58.0242	4.57854	1.42413e-07	-2.62	0.63
ENSMUSG00000043323	Fbrsl1	1067.2	1.97495	1.42413e-07	1.892	3.8
ENSMUSG00000046688	Tifa	410.184	2.50868	1.51725e-07	1.374	3.896
ENSMUSG00000063659	Zbtb18	1902.42	1.88799	1.53377e-07	3.219	5.039
ENSMUSG00000003617	Cp	848.474	1.87008	1.53738e-07	1.476	3.255
ENSMUSG00000041633	Kctd12b	663.297	-1.93795	1.54638e-07	3.925	1.959
ENSMUSG00000005615	Pcyt1a	2462.2	1.71952	1.55656e-07	3.451	5.123
ENSMUSG00000028028	Alpk1	521.389	1.97336	1.56861e-07	1.176	3.063
ENSMUSG00000055717	Slain1	627.25	2.34609	1.75231e-07	2.156	4.369
ENSMUSG00000112275	Gm47078	61.0568	5.24861	1.77075e-07	-2.534	1.877
ENSMUSG00000099767	Gm28884	116.501	8.8103	1.86722e-07	-3.202	2.013
ENSMUSG00000022263	Trio	1432.94	1.88457	1.97024e-07	0.93	2.735
ENSMUSG00000020366	Mapk9	2507.81	1.8073	2.00381e-07	3.542	5.275
ENSMUSG00000046160	Olig1	58.6919	9.26714	2.0077e-07	-3.322	1.795
ENSMUSG00000021662	Arhgef28	257.549	-2.73248	2.03343e-07	2.128	-0.558
ENSMUSG00000029022	Miip	552.793	2.02326	2.04029e-07	2.226	4.162
ENSMUSG00000020737	Jpt1	1201.18	1.76204	2.12462e-07	4.166	5.882
ENSMUSG00000034353	Ramp1	147.781	2.8325	2.12517e-07	-0.112	2.567
ENSMUSG00000032925	Itgbl1	276.166	3.10383	2.15758e-07	-0.168	2.984
ENSMUSG00000030096	Slc6a6	2436.47	-2.13358	2.1793e-07	5.044	2.793
ENSMUSG00000003779	Kif20a	469.75	-2.50051	2.33236e-07	3.575	1.214
ENSMUSG00000052353	Cemip	1004.22	-5.67231	2.35339e-07	3.183	-1.677
ENSMUSG00000021614	Vcan	3798.14	-1.86298	2.52126e-07	4.82	2.969
ENSMUSG00000021594	Srd5a1	365.894	-2.1838	2.69178e-07	3.858	1.658
ENSMUSG00000041773	Enc1	2579.2	1.72847	2.69178e-07	4.159	5.823
ENSMUSG00000036882	Arhgap33	219.408	2.45312	2.89026e-07	-0.016	2.257
ENSMUSG00000091712	Sec14l5	51.0636	5.59665	2.89794e-07	-3.004	0.367
ENSMUSG00000044707	Ccnjl	261.196	2.37413	2.943e-07	1.163	3.406
ENSMUSG00000000184	Ccnd2	4501.61	-1.81189	2.98121e-07	5.71	3.834
ENSMUSG00000046449	Nexmif	1970.03	-2.03468	2.998e-07	4.209	2.221
ENSMUSG00000022629	Kif21a	1286.09	1.94405	3.01374e-07	2.55	4.392
ENSMUSG00000027978	Prss12	74.724	4.19873	3.02476e-07	-1.895	1.933
ENSMUSG00000039716	Dock3	148.848	2.67065	3.02476e-07	-1.752	0.39
ENSMUSG00000029229	Chic2	773.141	2.01184	3.11006e-07	1.185	3.121
ENSMUSG00000054720	Lrrc8c	1233.17	1.77334	3.11006e-07	2.377	4.096
ENSMUSG00000058952	Cfi	53.4555	5.65272	3.16422e-07	-2.713	1.731
ENSMUSG00000020111	Micu1	421.258	1.97352	3.16422e-07	0.489	2.34
ENSMUSG00000050910	Cdr2l	524.843	1.99918	3.18892e-07	2.033	3.944
ENSMUSG00000054364	Rhob	2156.44	1.97887	3.29799e-07	4.647	6.645
ENSMUSG00000025027	Xpnpep1	645.844	2.18682	3.30475e-07	0.844	2.975
ENSMUSG00000046550	Spin2c	509.34	-2.56111	3.31814e-07	5.32	2.879
ENSMUSG00000036966	Spryd3	480.232	2.39662	3.37835e-07	1.802	4.241
ENSMUSG00000031104	Rab33a	83.5254	-3.58415	3.45789e-07	3.179	-0.224
ENSMUSG00000021253	Tgfb3	1320.73	1.7243	3.46682e-07	3.68	5.358
ENSMUSG00000066516	Klk1b21	53.1558	9.12187	3.52482e-07	-3.322	2.976
ENSMUSG00000031385	Plxnb3	53.3201	4.62767	3.52482e-07	-2.786	0.235
ENSMUSG00000022025	Cnmd	286.013	-2.53504	3.56672e-07	4.133	1.685
ENSMUSG00000062480	Acat3	60.6705	5.00909	3.58413e-07	-2.5	1.762
ENSMUSG00000039911	Spsb1	2055.21	-1.84797	3.59671e-07	5.682	3.774
ENSMUSG00000030865	Chp2	743.195	1.88542	3.68304e-07	3.8	5.632
ENSMUSG00000020330	Hmmr	260.109	-3.19094	3.68304e-07	2.354	-0.465
ENSMUSG00000079654	Prrt4	101.501	-3.7667	3.73255e-07	1.781	-1.404
ENSMUSG00000021379	Id4	253.483	2.35463	3.74216e-07	0.693	2.9
ENSMUSG00000086117	Gm12065	94.1688	-3.21539	3.77347e-07	4.197	0.978
ENSMUSG00000067860	Zic3	55.3968	9.18394	3.77347e-07	-3.322	0.604
ENSMUSG00000026039	Sgo2a	399.037	-2.42619	3.82818e-07	2.68	0.395
ENSMUSG00000000197	Nalcn	70.1018	3.90441	3.8643e-07	-2.826	-0.498
ENSMUSG00000117911	NA	51.7589	9.08561	3.8643e-07	-3.322	1.766
ENSMUSG00000036528	Ppfibp2	479.273	2.06983	3.90286e-07	0.382	2.352
ENSMUSG00000031538	Plat	1489.35	1.70506	3.90286e-07	2.991	4.645
ENSMUSG00000027654	Fam83d	189.794	-2.78698	3.91147e-07	2.532	-0.177
ENSMUSG00000054892	Txk	110.132	3.1567	4.01732e-07	-2.057	0.388
ENSMUSG00000082450	Mageb7-ps	425.988	7.07144	4.05999e-07	-1.374	5.782
ENSMUSG00000061013	Mkx	404.381	-2.00476	4.24719e-07	3.484	1.478
ENSMUSG00000045319	Proser2	473.289	1.97817	4.26405e-07	0.583	2.456
ENSMUSG00000030545	Pex11a	559.56	1.8797	4.34561e-07	2.428	4.244
ENSMUSG00000003528	Slc25a1	1821.59	1.82645	4.4056e-07	4.676	6.486
ENSMUSG00000030397	Mark4	747.787	2.03215	4.62594e-07	2.143	4.128
ENSMUSG00000023505	Cdca3	271.365	-2.75697	4.64469e-07	3.387	0.818
ENSMUSG00000027306	Nusap1	417.581	-2.62187	4.69078e-07	3.471	1.044
ENSMUSG00000031628	Casp3	591.858	-1.82866	4.8622e-07	4.283	2.429
ENSMUSG00000032727	Mier3	2084.1	1.88291	4.86345e-07	3.373	5.155
ENSMUSG00000034663	Bmp2k	2127.6	1.75209	4.87233e-07	3.033	4.705
ENSMUSG00000032370	Lactb	345.609	2.50418	4.92104e-07	1.812	4.25
ENSMUSG00000045827	Serpinb9	850.88	-1.89751	4.92641e-07	4.754	2.813
ENSMUSG00000052920	Prkg1	279.811	2.25535	5.00427e-07	-0.477	1.542
ENSMUSG00000027544	Nfatc2	181.195	2.49673	5.07517e-07	-1.125	1.06
ENSMUSG00000042195	Slc35f2	470.416	2.24893	5.14169e-07	2.056	4.274
ENSMUSG00000048922	Cdca2	233.1	-2.38792	5.21915e-07	2.266	-0.011
ENSMUSG00000021948	Prkcd	878.886	-2.42688	5.32856e-07	4.098	1.769
ENSMUSG00000037474	Dtl	417.313	-2.08262	5.72164e-07	1.809	-0.163
ENSMUSG00000032652	Crebl2	771.32	1.78181	5.81934e-07	2.017	3.73
ENSMUSG00000021770	Samd8	2914.06	1.7712	5.88209e-07	3.612	5.308
ENSMUSG00000028199	Cryz	402.137	1.95538	6.0188e-07	0.98	2.836
ENSMUSG00000006782	Cnp	571.298	1.88342	6.04956e-07	2.257	4.083
ENSMUSG00000006494	Pdk1	1896.66	1.848	6.08447e-07	2.883	4.701
ENSMUSG00000107134	Gm42528	175.512	-2.53586	6.21922e-07	2.645	0.152
ENSMUSG00000075033	Nxpe3	171.241	2.80814	6.33281e-07	-0.882	1.688
ENSMUSG00000024039	Cbs	99.8761	-3.12416	6.44628e-07	0.805	-1.798
ENSMUSG00000045284	Dcaf12l1	921.466	1.89375	6.48098e-07	2.977	4.785
ENSMUSG00000039396	Neil3	153.088	-2.7952	6.56032e-07	1.739	-0.804
ENSMUSG00000035455	Fignl1	364.035	-2.04042	6.63553e-07	3.1	1.072
ENSMUSG00000032479	Map4	5307.23	1.62859	6.72433e-07	3.596	5.174
ENSMUSG00000079470	Utp14b	156.362	-2.57166	6.79908e-07	1.349	-1.011
ENSMUSG00000040852	Plekhh2	316.407	2.43158	6.98377e-07	-0.125	2.205
ENSMUSG00000073676	Hspe1	775.089	-1.74781	7.16545e-07	5.835	4.05
ENSMUSG00000067279	Ppp1r3c	261.548	2.42258	7.18762e-07	1.09	3.468
ENSMUSG00000029828	4921507P07Rik	67.8704	4.24941	7.27265e-07	-1.91	1.903
ENSMUSG00000020061	Mybpc1	58.4121	6.80926	7.58729e-07	-3.122	0.785
ENSMUSG00000026455	Klhl12	1041.74	1.98708	7.66787e-07	1.393	3.306
ENSMUSG00000026170	Cyp27a1	304.189	2.36167	7.85129e-07	1.725	3.939
ENSMUSG00000030089	Slc41a3	232.801	3.11654	7.99329e-07	0.004	3.305
ENSMUSG00000082229	Nap1l2	142.066	-4.16489	8.1081e-07	2.352	-1.038
ENSMUSG00000020773	Trim47	428.003	2.55776	8.15523e-07	1.53	4.197
ENSMUSG00000104277	Gm38299	52.1478	4.59199	8.19559e-07	-2.506	0.907
ENSMUSG00000028080	Lrba	753.283	1.82504	8.26231e-07	0.388	2.072
ENSMUSG00000025324	Atp10a	362.78	-2.46637	8.39029e-07	2.906	0.483
ENSMUSG00000111282	Gm47528	182.579	-3.11826	8.39029e-07	3.316	0.184
ENSMUSG00000038807	Rap1gap2	169.274	2.43518	8.39135e-07	-0.693	1.497
ENSMUSG00000004040	Stat3	1862.55	1.62054	8.42597e-07	2.774	4.338
ENSMUSG00000066150	Slc31a1	3024.23	1.7028	8.78209e-07	4.548	6.188
ENSMUSG00000086118	Gm14169	51.8447	6.03203	8.82791e-07	-2.868	1.444
ENSMUSG00000025558	Dock9	1008.87	-1.77913	8.84329e-07	3.05	1.261
ENSMUSG00000037523	Mavs	1072.62	1.69912	8.84556e-07	3.419	5.067
ENSMUSG00000030303	Far2	51.8689	4.79192	9.07856e-07	-2.9	0.007
ENSMUSG00000031465	Angpt2	289.011	-2.11919	9.26326e-07	3.179	1.06
ENSMUSG00000054435	Gimap4	255.72	-2.55461	9.53012e-07	4.037	1.436
ENSMUSG00000060224	Pyroxd2	425.648	2.14876	9.80922e-07	1.202	3.311
ENSMUSG00000078234	Klhdc7a	283.629	2.21863	9.94543e-07	-0.016	2.056
ENSMUSG00000066894	Vsig10	1098.27	2.03957	1.05535e-06	2.458	4.506
ENSMUSG00000054455	Vapb	1774.48	1.72928	1.09825e-06	3.021	4.703
ENSMUSG00000010660	Plcd1	545.021	1.81905	1.12746e-06	2.476	4.236
ENSMUSG00000020473	Aebp1	2171.63	-2.21317	1.14156e-06	5.948	3.553
ENSMUSG00000059493	Nhs	549.022	2.00702	1.14156e-06	0.877	2.758
ENSMUSG00000078137	Ankrd63	103.327	-4.12015	1.16882e-06	1.203	-2.023
ENSMUSG00000033544	Angptl1	93.8391	-3.1381	1.18658e-06	2.06	-0.837
ENSMUSG00000027333	Smox	273.7	2.49731	1.20256e-06	0.556	3.039
ENSMUSG00000048911	Rnf24	821.728	1.76927	1.23581e-06	1.984	3.671
ENSMUSG00000063229	Ldha	1163.13	-1.915	1.24464e-06	5.255	3.325
ENSMUSG00000087259	2610035D17Rik	110.736	3.20753	1.30242e-06	-0.421	2.686
ENSMUSG00000027993	Trim2	1904.29	1.83065	1.30454e-06	1.574	3.375
ENSMUSG00000029471	Camkk2	2236.98	1.73734	1.30454e-06	2.739	4.418
ENSMUSG00000027646	Src	822.848	1.87737	1.33187e-06	2.492	4.342
ENSMUSG00000028696	Ipp	281.705	2.44733	1.40007e-06	1.552	3.867
ENSMUSG00000031323	Dmrtc1a	453.616	7.07889	1.45429e-06	-1.585	5.427
ENSMUSG00000038481	Cdk19	1899.91	1.65929	1.47346e-06	3.473	5.062
ENSMUSG00000042826	Fgf11	373.879	1.9786	1.48537e-06	1.848	3.74
ENSMUSG00000054717	Hmgb2	354.601	-2.33678	1.48963e-06	3.712	1.458
ENSMUSG00000033952	Aspm	631.841	-2.11365	1.50352e-06	2.588	0.575
ENSMUSG00000026840	Lamc3	416.751	2.13747	1.5242e-06	0.867	2.932
ENSMUSG00000108802	Gm44769	82.8978	8.3165	1.52881e-06	-3.154	2.028
ENSMUSG00000025912	Mybl1	374.947	2.44178	1.53128e-06	0.638	2.934
ENSMUSG00000040037	Negr1	77.3907	3.65199	1.53128e-06	-2.504	-0.046
ENSMUSG00000028150	Rorc	569.258	2.29691	1.53361e-06	1.825	4.189
ENSMUSG00000024014	Pim1	619.243	2.16656	1.53401e-06	2.179	4.357
ENSMUSG00000024534	Sncaip	244.87	-2.58301	1.53529e-06	2.681	0.133
ENSMUSG00000041431	Ccnb1	542.976	-1.99113	1.57713e-06	3.823	1.861
ENSMUSG00000113302	Gm32219	66.1311	-6.07241	1.60826e-06	1.559	-2.558
ENSMUSG00000071369	Map3k5	286.454	-2.14281	1.61897e-06	2.437	0.362
ENSMUSG00000040990	Sh3kbp1	511.193	-2.38328	1.63349e-06	2.462	0.267
ENSMUSG00000063873	Slc24a3	460.223	2.1893	1.66822e-06	1.336	3.493
ENSMUSG00000112129	Pbld1	67.4266	3.92694	1.67314e-06	-2.044	1.13
ENSMUSG00000032113	Chek1	307.254	-2.12063	1.69457e-06	2.92	0.834
ENSMUSG00000021823	Vcl	4215.68	1.75789	1.79982e-06	4.027	5.744
ENSMUSG00000039953	Clstn1	1569.11	1.74645	1.91091e-06	3.439	5.134
ENSMUSG00000029648	Flt1	192.26	-2.49049	1.9428e-06	0.831	-1.372
ENSMUSG00000028078	Dclk2	347.488	2.09152	1.96722e-06	-0.056	1.898
ENSMUSG00000021819	Zswim8	2345.75	1.57514	1.9839e-06	3.285	4.802
ENSMUSG00000006642	Tcf23	264.723	2.27329	2.02719e-06	0.724	2.832
ENSMUSG00000037211	Spry1	307.227	2.01108	2.02918e-06	1.607	3.543
ENSMUSG00000030796	Tead2	314.887	-2.08059	2.09146e-06	2.916	0.844
ENSMUSG00000029695	Aass	179.482	2.64251	2.12618e-06	-0.019	2.436
ENSMUSG00000041453	Rpl21	1458.27	-1.90353	2.15205e-06	5.513	3.632
ENSMUSG00000030246	Ldhb	1909.21	1.55193	2.2509e-06	5.448	6.95
ENSMUSG00000022197	Pdzd2	1648.3	1.59431	2.26471e-06	1.693	3.207
ENSMUSG00000057614	Gnai1	743.487	1.87422	2.30563e-06	2.859	4.634
ENSMUSG00000027340	Slc23a2	1596.25	-1.6942	2.30662e-06	4.418	2.712
ENSMUSG00000043432	Leng9	178.363	2.37449	2.32523e-06	0.786	3.07
ENSMUSG00000001995	Sipa1l2	539.013	1.81756	2.33808e-06	0.875	2.595
ENSMUSG00000043456	Zfp536	205.139	2.61162	2.37309e-06	-1.294	1.027
ENSMUSG00000037580	Gch1	294.815	-2.147	2.37577e-06	2.437	0.354
ENSMUSG00000032452	Clstn2	158.473	-2.49276	2.42506e-06	1.75	-0.57
ENSMUSG00000032268	Tmprss5	52.9038	4.62581	2.42673e-06	-2.462	1.208
ENSMUSG00000031337	Mtm1	429.341	2.24286	2.55012e-06	-0.257	1.773
ENSMUSG00000036402	Gng12	3911.68	1.61647	2.56641e-06	4.843	6.394
ENSMUSG00000070738	Dgkd	1171.59	1.62092	2.58208e-06	2.587	4.141
ENSMUSG00000032083	Apoa1	457.777	-2.69584	2.58947e-06	5.482	2.477
ENSMUSG00000028552	Eps15	2670.33	1.6689	2.63248e-06	3.709	5.296
ENSMUSG00000074825	Itpripl1	253.528	2.07016	2.6523e-06	0.951	2.922
ENSMUSG00000020186	Csrp2	113.198	-2.82309	2.66244e-06	2.7	-0.064
ENSMUSG00000037876	Jmjd1c	1198.5	-1.72692	2.66983e-06	2.874	1.139
ENSMUSG00000000628	Hk2	1272.25	2.1456	2.69735e-06	2.37	4.553
ENSMUSG00000010025	Aldh3a2	1808.23	1.64082	2.76223e-06	3.453	5.06
ENSMUSG00000068115	Ninl	828.894	2.00809	2.7665e-06	1.938	3.917
ENSMUSG00000051855	Mest	698.514	1.75942	2.92036e-06	2.532	4.214
ENSMUSG00000020684	Rasl10b	51.4033	4.22998	2.95224e-06	-2.414	0.816
ENSMUSG00000029752	Asns	411.668	2.08729	3.0386e-06	1.989	4.059
ENSMUSG00000022656	Nectin3	639.391	-1.72452	3.07727e-06	2.46	0.757
ENSMUSG00000024526	Cidea	73.43	8.14072	3.0932e-06	-2.956	3.175
ENSMUSG00000027342	Pcna	776.336	-1.72091	3.10643e-06	5.117	3.375
ENSMUSG00000033253	Szt2	1293.69	1.67996	3.11335e-06	1.884	3.499
ENSMUSG00000041025	Iffo2	594.88	1.76541	3.18498e-06	1.654	3.346
ENSMUSG00000066877	Nck2	603.969	1.73432	3.23907e-06	2.169	3.839
ENSMUSG00000026915	Strbp	769.895	-1.6658	3.23907e-06	2.175	0.539
ENSMUSG00000067825	Pex26	545.52	2.06069	3.27713e-06	1.366	3.418
ENSMUSG00000023088	Abcc1	834.396	1.84278	3.32094e-06	0.827	2.562
ENSMUSG00000052572	Dlg2	108.943	2.93014	3.42752e-06	-2.35	-0.259
ENSMUSG00000015966	Il17rb	97.2035	3.06067	3.43228e-06	-1.047	1.687
ENSMUSG00000021892	Sh3bp5	1677.46	1.59831	3.56928e-06	4.206	5.742
ENSMUSG00000048747	E130114P18Rik	72.983	8.1323	3.65075e-06	-3.1	2.267
ENSMUSG00000038178	Slc43a2	840.086	2.22171	3.65075e-06	1.022	3.193
ENSMUSG00000083701	Gm4912	52.246	4.78531	3.65075e-06	-2.037	2.739
ENSMUSG00000044433	Camsap3	658.521	1.77567	3.68079e-06	1.815	3.502
ENSMUSG00000046718	Bst2	310.835	-2.27468	3.68079e-06	5.258	3.007
ENSMUSG00000049775	Tmsb4x	6373.93	1.48607	3.68079e-06	7.422	8.87
ENSMUSG00000034825	Nrip3	51.3768	4.08559	3.76439e-06	-2.334	0.808
ENSMUSG00000030494	Rhpn2	865.632	1.65544	3.76481e-06	2.251	3.833
ENSMUSG00000038301	Snx10	546.307	1.78962	3.79069e-06	0.954	2.659
ENSMUSG00000028036	Ptgfr	8139.23	-10.3328	3.80374e-06	5.483	-2.155
ENSMUSG00000024610	Cd74	1445.69	2.21677	4.00544e-06	4.41	6.428
ENSMUSG00000033031	Cip2a	230.845	-2.24066	4.01487e-06	2.236	0.085
ENSMUSG00000023809	Rps6ka2	1291.81	1.72697	4.04029e-06	2.099	3.754
ENSMUSG00000061689	Dlgap4	1388.45	1.56621	4.08059e-06	2.566	4.075
ENSMUSG00000108763	Gm36028	71.9411	8.11152	4.08059e-06	-3.011	2.809
ENSMUSG00000029999	Tgfa	490.668	-2.082	4.08605e-06	3.108	0.986
ENSMUSG00000039298	Cdk5rap2	545.978	-1.80288	4.23713e-06	2.212	0.46
ENSMUSG00000003573	Homer3	360.954	-2.11062	4.38738e-06	3.563	1.451
ENSMUSG00000010492	Uckl1os	71.1807	8.09615	4.4231e-06	-3.137	1.922
ENSMUSG00000038437	Mllt6	2395.76	1.67524	4.4231e-06	3.411	5.065
ENSMUSG00000036273	Lrrk2	380.125	2.02528	4.4231e-06	-0.016	1.818
ENSMUSG00000071176	Arhgef10	508.295	1.86724	4.42433e-06	0.812	2.573
ENSMUSG00000068794	Col28a1	91.8001	2.93353	4.44777e-06	-1.304	1.224
ENSMUSG00000058135	Gstm1	7712.24	1.95331	4.56416e-06	7.117	9.148
ENSMUSG00000019831	Wasf1	303.889	2.09479	4.64185e-06	1.541	3.545
ENSMUSG00000018593	Sparc	29586	1.65738	4.66221e-06	8.004	9.658
ENSMUSG00000107881	Gm44250	757	-1.97085	4.84387e-06	4.278	2.317
ENSMUSG00000063972	Nr6a1	641.454	1.66341	4.86248e-06	1.072	2.643
ENSMUSG00000056121	Fez2	542.491	2.01714	4.86679e-06	0.981	2.935
ENSMUSG00000030649	Anapc15	789.721	1.91263	4.97119e-06	2.157	4.036
ENSMUSG00000066152	Slc31a2	515.179	1.7578	5.01234e-06	3.035	4.743
ENSMUSG00000001985	Grik3	816.694	-2.16474	5.13628e-06	3.29	1.208
ENSMUSG00000010154	Spire2	98.3727	2.82565	5.28327e-06	-0.359	2.248
ENSMUSG00000031133	Arhgef6	440.671	-1.86804	5.29611e-06	2.535	0.668
ENSMUSG00000040297	Suco	2401.27	1.58552	5.36617e-06	3.258	4.768
ENSMUSG00000022474	Pmm1	231.711	2.07825	5.38386e-06	1.184	3.171
ENSMUSG00000032300	1700017B05Rik	1377.21	1.53064	5.43518e-06	3.267	4.741
ENSMUSG00000002055	Spag5	305.335	-2.00416	5.6766e-06	2.613	0.659
ENSMUSG00000031604	Msmo1	2732.14	-2.35914	5.98007e-06	5.428	3.32
ENSMUSG00000086369	E330017L17Rik	113.993	-3.89003	6.18371e-06	2.914	-0.25
ENSMUSG00000027331	Knstrn	353.707	-2.37972	6.18857e-06	2.889	0.673
ENSMUSG00000031137	Fgf13	221.91	2.07678	6.22652e-06	0.667	2.629
ENSMUSG00000014599	Csf1	414.337	1.8944	6.35242e-06	1.287	3.068
ENSMUSG00000044447	Dock5	621.161	1.74055	6.51144e-06	0.807	2.437
ENSMUSG00000079598	Clec2l	79.1765	3.09858	6.63551e-06	-0.207	2.703
ENSMUSG00000038732	Mboat1	81.5176	-2.99398	6.68826e-06	1.521	-1.187
ENSMUSG00000019775	Rgs17	258.311	2.4528	6.69043e-06	-0.364	1.748
ENSMUSG00000029622	Arpc1b	796.361	1.59979	6.73313e-06	2.468	4.006
ENSMUSG00000059149	Mfsd4a	119.946	-2.60959	6.85352e-06	1.06	-1.252
ENSMUSG00000038541	Srd5a2	50.38	-4.36776	6.91678e-06	2.1	-1.994
ENSMUSG00000063317	Usp31	1474.57	1.57489	6.97428e-06	2.368	3.866
ENSMUSG00000073418	C4b	1824.25	5.06926	7.15719e-06	0.371	5.15
ENSMUSG00000032666	1700025G04Rik	1275.85	1.8616	7.19402e-06	1.687	3.542
ENSMUSG00000015880	Ncapg	307.124	-2.64407	7.30931e-06	2.174	-0.124
ENSMUSG00000032733	Snx33	1334.79	1.53473	7.37841e-06	3.408	4.893
ENSMUSG00000034940	Synrg	1215.73	1.72709	7.37841e-06	2.185	3.862
ENSMUSG00000027379	Bub1	199.535	-2.41554	7.46974e-06	2.394	0.107
ENSMUSG00000014782	Plekhg4	121.795	-4.02612	7.52419e-06	0.949	-1.893
ENSMUSG00000029084	Cd38	290.938	2.02947	7.87754e-06	1.119	3.023
ENSMUSG00000040118	Cacna2d1	569.114	-1.74481	7.98092e-06	2.325	0.62
ENSMUSG00000049420	Tmem200a	64.4729	-3.72461	7.98228e-06	0.313	-2.375
ENSMUSG00000045763	Basp1	2313.84	5.46887	8.10428e-06	1.447	7.245
ENSMUSG00000035722	Abca7	162.419	-2.44918	8.24697e-06	1.542	-0.746
ENSMUSG00000045659	Plekha7	482.664	1.78933	8.363e-06	0.341	2.015
ENSMUSG00000021271	Zfp839	612.958	1.82885	8.39195e-06	2.336	4.117
ENSMUSG00000022636	Alcam	716.473	2.12132	8.40956e-06	1.346	3.465
ENSMUSG00000041870	Ankrd13a	1877.03	1.644	8.51467e-06	3.412	5.01
ENSMUSG00000024885	Aldh3b1	285.276	-1.924	8.52427e-06	3.967	2.019
ENSMUSG00000036622	Atp13a2	523.905	1.97528	8.56609e-06	1.306	3.258
ENSMUSG00000040855	Reps2	707.881	1.67361	8.56609e-06	1.563	3.156
ENSMUSG00000029223	Uchl1	304.722	1.87343	8.59175e-06	2.519	4.331
ENSMUSG00000044783	Hjurp	2969.2	-2.1322	8.66724e-06	5.193	3.153
ENSMUSG00000109992	Gm45650	64.9266	-4.83701	8.86816e-06	1.473	-2.146
ENSMUSG00000037035	Inhbb	6505.01	-1.9749	8.90239e-06	7.297	5.382
ENSMUSG00000030583	Sipa1l3	1446.36	1.51944	8.958e-06	1.712	3.156
ENSMUSG00000022024	Sugt1	865.465	1.63115	9.02487e-06	1.97	3.517
ENSMUSG00000037490	Slc2a12	291.043	2.78135	9.06186e-06	0.111	3.013
ENSMUSG00000028369	Svep1	129.782	2.60177	9.0852e-06	-1.952	0.034
ENSMUSG00000036561	Ppp6r2	442.984	1.96622	9.16412e-06	0.501	2.381
ENSMUSG00000068323	Slc4a5	59.3719	3.55448	9.20926e-06	-2.233	0.445
ENSMUSG00000032221	Mns1	462.602	1.81099	9.2401e-06	1.482	3.189
ENSMUSG00000045128	Rpl18a	5437.93	-1.94871	9.45397e-06	8.353	6.413
ENSMUSG00000029189	Sel1l3	238.613	-1.97432	9.8557e-06	1.495	-0.376
ENSMUSG00000025001	Hells	331.139	-2.13866	9.85901e-06	2.346	0.333
ENSMUSG00000026620	Mark1	284.737	-2.08013	1.00163e-05	2.867	0.853
ENSMUSG00000027496	Aurka	237.601	-2.23195	1.00179e-05	3.411	1.21
ENSMUSG00000089669	Tnfsf13	84.4047	2.87756	1.02065e-05	-0.045	2.653
ENSMUSG00000035107	Dcbld2	1677.73	1.61797	1.02353e-05	2.806	4.341
ENSMUSG00000018861	Fdxr	1415.37	-1.62707	1.04766e-05	5.719	4.082
ENSMUSG00000024566	Atp9b	641.313	1.64447	1.04766e-05	0.951	2.503
ENSMUSG00000051220	Ercc6l	287.289	-2.20913	1.04983e-05	2.602	0.482
ENSMUSG00000022034	Esco2	383.122	-2.09119	1.07028e-05	2.66	0.666
ENSMUSG00000004105	Angptl2	604.086	-1.85215	1.07133e-05	3.402	1.523
ENSMUSG00000072762	4930522L14Rik	211.199	-2.08706	1.08295e-05	3.325	1.248
ENSMUSG00000031290	Lrch2	429.921	-2.03058	1.08997e-05	2.861	0.924
ENSMUSG00000039200	Atf7ip2	58.2746	-3.48324	1.09026e-05	0.708	-2.09
ENSMUSG00000033355	Rtp4	161.89	-2.3756	1.10831e-05	3.137	0.824
ENSMUSG00000019943	Atp2b1	2384.88	1.52363	1.12075e-05	2.534	3.979
ENSMUSG00000054400	Cklf	441.439	-1.76739	1.12765e-05	2.978	1.222
ENSMUSG00000072825	Cep170b	173.328	2.33889	1.12765e-05	-0.766	1.354
ENSMUSG00000036158	Prickle1	767.276	1.68859	1.13338e-05	2.574	4.192
ENSMUSG00000021384	Susd3	702.591	2.01889	1.14604e-05	2.687	4.766
ENSMUSG00000033102	Cdc14b	758.79	1.62093	1.14604e-05	1.563	3.097
ENSMUSG00000074796	Slc4a11	281.566	2.54105	1.14935e-05	0.118	2.733
ENSMUSG00000019139	Isyna1	3863.54	1.39435	1.16226e-05	5.946	7.294
ENSMUSG00000028944	Prkag2	312.196	-2.19268	1.19787e-05	2.415	0.346
ENSMUSG00000046169	Adamts6	185.301	-2.24128	1.27136e-05	1.507	-0.609
ENSMUSG00000032827	Ppp1r9a	4106.43	1.64521	1.27189e-05	3.276	4.829
ENSMUSG00000022517	Mgrn1	941.12	1.55469	1.2787e-05	2.741	4.243
ENSMUSG00000024256	Adcyap1	148.386	-23.7077	1.2879e-05	0.085	-3.322
ENSMUSG00000037754	Ppp1r16b	319.052	-1.94124	1.29068e-05	2.044	0.134
ENSMUSG00000044968	Napepld	1590.4	1.59111	1.29947e-05	3.805	5.363
ENSMUSG00000020897	Aurkb	224.928	-2.26539	1.32372e-05	3.133	0.877
ENSMUSG00000091345	Col6a5	601.741	2.38256	1.32787e-05	0.518	2.757
ENSMUSG00000027615	Hps3	424.558	1.89568	1.33011e-05	0.548	2.341
ENSMUSG00000071679	Rtl4	155.789	2.47695	1.34698e-05	-0.042	2.325
ENSMUSG00000039208	Metrnl	231.157	-2.08979	1.38383e-05	4.063	1.922
ENSMUSG00000021846	Peli2	668.375	-1.67615	1.40681e-05	2.997	1.298
ENSMUSG00000020493	Prr11	263.324	-1.93375	1.4449e-05	2.951	1.036
ENSMUSG00000035226	Rims4	920.024	-2.45142	1.48568e-05	4.194	1.945
ENSMUSG00000023150	Ivns1abp	10659.9	-1.38795	1.49647e-05	7.638	6.211
ENSMUSG00000036123	Slc9a3	130.281	-2.40703	1.49647e-05	1.527	-0.713
ENSMUSG00000032280	Tle3	665.235	1.71337	1.51116e-05	0.955	2.602
ENSMUSG00000042116	Vwa1	335.882	1.83759	1.54433e-05	1.549	3.319
ENSMUSG00000050050	Ccdc158	126.076	-2.63186	1.54699e-05	1.356	-1.108
ENSMUSG00000023940	Sgo1	245.771	-2.30884	1.56297e-05	2.828	0.653
ENSMUSG00000015202	Cnksr3	408.125	1.77683	1.5882e-05	1.8	3.488
ENSMUSG00000052135	Foxo6	203.872	2.11687	1.64742e-05	1.083	3.127
ENSMUSG00000030313	Dennd5b	344.165	-1.76677	1.65791e-05	1.118	-0.535
ENSMUSG00000019891	Dcbld1	211.813	2.28252	1.68e-05	-0.349	1.709
ENSMUSG00000022892	App	3047.14	1.49607	1.68e-05	3.128	4.548
ENSMUSG00000032966	Fkbp1a	2532.05	1.43308	1.70645e-05	4.645	6.03
ENSMUSG00000021143	Pacs2	931.701	1.68682	1.72419e-05	2.146	3.806
ENSMUSG00000027030	Stk39	1050.82	1.52505	1.74427e-05	2.96	4.427
ENSMUSG00000002870	Mcm2	417.079	-1.96804	1.75028e-05	2.725	0.798
ENSMUSG00000030811	Fbxl19	793.187	1.91253	1.81993e-05	2.306	4.231
ENSMUSG00000024186	Rgs11	928.772	1.51157	1.82976e-05	3.031	4.484
ENSMUSG00000040434	Large2	208.143	-2.2584	1.83022e-05	2.088	-0.157
ENSMUSG00000029364	Wsb2	1051.84	1.67398	1.83677e-05	2.576	4.228
ENSMUSG00000011382	Dhdh	609.634	-1.76167	1.85373e-05	3.146	1.402
ENSMUSG00000035168	Tanc1	1755.16	-1.431	1.91089e-05	3.641	2.182
ENSMUSG00000023456	Tpi1	1868.98	-1.5675	1.91089e-05	6.143	4.54
ENSMUSG00000031333	Abcb7	550.98	-1.61013	1.91089e-05	3.32	1.697
ENSMUSG00000020154	Ptprb	578.519	-1.82408	1.94647e-05	2.262	0.458
ENSMUSG00000000538	Tom1l2	1770.59	1.52822	1.97111e-05	2.876	4.357
ENSMUSG00000046618	Olfml2a	227.621	-2.52845	1.99749e-05	2.16	-0.15
ENSMUSG00000109799	Gm45515	80.8628	-23.2614	1.99749e-05	0.046	-3.322
ENSMUSG00000031828	Klhl36	187.005	2.13065	2.05386e-05	1.126	3.154
ENSMUSG00000037095	Lrg1	85.1534	3.48661	2.07423e-05	-0.387	2.683
ENSMUSG00000052446	Zfp961	437.541	-1.72771	2.081e-05	3.447	1.721
ENSMUSG00000025139	Tollip	1895.44	1.51737	2.09852e-05	3.77	5.237
ENSMUSG00000030282	Cmas	550.871	1.68205	2.10468e-05	2.003	3.598
ENSMUSG00000054423	Cadps	101.007	3.60175	2.11027e-05	-2.64	-0.097
ENSMUSG00000001036	Epn2	1139.05	-1.45604	2.25511e-05	4.497	3.007
ENSMUSG00000015335	Zdhhc12	372.541	1.77406	2.27685e-05	2.74	4.468
ENSMUSG00000047747	Rnf150	264.611	1.86306	2.27685e-05	-0.823	0.802
ENSMUSG00000079557	2021-03-02	839.143	1.56658	2.28041e-05	2.342	3.833
ENSMUSG00000048277	Syngr2	1150.17	1.46604	2.31032e-05	4.602	6.022
ENSMUSG00000002297	Dbf4	328.992	-1.94609	2.33553e-05	2.071	0.204
ENSMUSG00000036501	Fam13b	717.48	1.84333	2.36409e-05	1.289	3.069
ENSMUSG00000039201	Tbc1d25	297.669	1.79484	2.39664e-05	1.789	3.51
ENSMUSG00000024621	Csf1r	374.798	2.17048	2.44059e-05	0.761	2.794
ENSMUSG00000050397	Foxl2	1181.08	-1.8417	2.45656e-05	5.294	3.373
ENSMUSG00000049577	Zfpm1	287.654	1.81883	2.46082e-05	1.406	3.142
ENSMUSG00000037463	Fbxo27	150.908	2.51978	2.48631e-05	0.052	2.543
ENSMUSG00000060703	Cd302	451.807	1.71854	2.5336e-05	3.46	5.119
ENSMUSG00000114474	Gm34388	66.0751	-3.77639	2.5336e-05	1.717	-1.429
ENSMUSG00000031997	Trpc6	94.7431	-3.3225	2.54891e-05	1.237	-1.737
ENSMUSG00000026712	Mrc1	410.879	1.95957	2.74646e-05	0.892	2.825
ENSMUSG00000038943	Prc1	601.645	-1.74971	2.78137e-05	2.962	1.256
ENSMUSG00000047735	Samd9l	1472.28	-2.17636	2.79814e-05	4.728	2.758
ENSMUSG00000024190	Dusp1	486.21	-2.26806	2.83663e-05	3.935	1.777
ENSMUSG00000032012	Nectin1	591.07	-1.68875	2.87741e-05	3.498	1.773
ENSMUSG00000027435	Cd93	720.977	-1.69497	2.88142e-05	3.542	1.806
ENSMUSG00000038059	Smim3	297.649	-2.06828	2.89356e-05	2.322	0.256
ENSMUSG00000037892	Pcdh18	435.625	-1.78946	2.92357e-05	3.137	1.363
ENSMUSG00000060843	Ctnna3	66.5649	3.21647	2.93566e-05	-2.148	0.253
ENSMUSG00000038602	Slc35f1	84.2453	-3.22184	2.9443e-05	0.993	-1.622
ENSMUSG00000029177	Cenpa	227.714	-2.24155	2.95295e-05	2.206	-0.06
ENSMUSG00000040363	Bcor	410.194	-1.8011	2.95576e-05	2.392	0.599
ENSMUSG00000049866	Arl4c	608.893	1.55568	2.96056e-05	2.021	3.51
ENSMUSG00000041565	L3mbtl4	328.701	5.7122	3.0398e-05	-2.195	2.793
ENSMUSG00000046269	Usp27x	465.532	1.63484	3.09512e-05	1.937	3.5
ENSMUSG00000034993	Vat1	2019.18	1.49652	3.20303e-05	4.729	6.203
ENSMUSG00000068758	Il3ra	113.265	2.41804	3.27726e-05	-0.086	2.166
ENSMUSG00000046179	E2f8	108.291	-2.78227	3.32323e-05	1.247	-1.186
ENSMUSG00000050052	Tdrp	1328.57	1.77497	3.34496e-05	3.145	4.856
ENSMUSG00000073514	Dok6	100.375	-3.6882	3.39216e-05	-0.391	-2.546
ENSMUSG00000021340	Gpld1	107.186	2.47551	3.45274e-05	-0.931	1.247
ENSMUSG00000032089	Il10ra	200.398	2.85395	3.45823e-05	-0.271	2.798
ENSMUSG00000053398	Phgdh	95.6528	3.1101	3.46738e-05	-0.847	2.264
ENSMUSG00000021236	Entpd5	1244.67	1.66007	3.46738e-05	2.783	4.407
ENSMUSG00000019894	Slc6a15	186.869	-2.67656	3.49448e-05	1.523	-1.012
ENSMUSG00000020019	Ntn4	1253.11	1.92765	3.50599e-05	3.176	5.167
ENSMUSG00000022802	Lmln	525.096	1.73319	3.50599e-05	1.424	3.083
ENSMUSG00000027660	Skil	1686.85	-1.69035	3.53534e-05	4.16	2.515
ENSMUSG00000051517	Arhgef39	171.724	-2.0521	3.53593e-05	2.884	0.849
ENSMUSG00000036699	Zcchc12	50.5792	4.21253	3.53593e-05	-1.943	1.29
ENSMUSG00000028868	Wasf2	2480.95	1.3444	3.71074e-05	3.988	5.283
ENSMUSG00000027947	Il6ra	180.158	2.08421	3.71508e-05	-0.615	1.264
ENSMUSG00000031812	Map1lc3b	2291.65	1.35804	3.82459e-05	3.601	4.908
ENSMUSG00000038366	Lasp1	2620.57	1.43502	3.82772e-05	3.932	5.331
ENSMUSG00000021811	Dnajc9	576.974	-1.80202	3.82964e-05	4.681	2.893
ENSMUSG00000044456	Rin3	242.494	1.95145	3.83176e-05	0.165	1.962
ENSMUSG00000005233	Spc25	168.686	-2.24675	3.83204e-05	2.601	0.424
ENSMUSG00000042109	Csdc2	647.79	1.5964	3.83204e-05	2.32	3.84
ENSMUSG00000041658	Rragb	322.998	1.95552	3.849e-05	2.064	3.917
ENSMUSG00000062328	Rpl17	2278.73	-1.62896	3.85287e-05	7.455	5.838
ENSMUSG00000002602	Axl	4440.86	1.45811	3.87306e-05	5.035	6.458
ENSMUSG00000000078	Klf6	2537.29	1.48362	3.96436e-05	4.406	5.857
ENSMUSG00000027187	Cat	874.428	-1.5368	3.99204e-05	5.118	3.561
ENSMUSG00000040562	Gstm2	4330.51	1.61382	4.02665e-05	6.416	8.052
ENSMUSG00000052302	Tbc1d30	317.76	2.40004	4.02846e-05	0.068	2.374
ENSMUSG00000029730	Mcm7	915.627	-1.70405	4.08352e-05	4.427	2.747
ENSMUSG00000031574	Star	10977.1	-1.89352	4.08352e-05	8.037	6.273
ENSMUSG00000047777	Phf13	2297.28	1.5634	4.11015e-05	4.647	6.178
ENSMUSG00000069601	Ank3	719.64	-1.54609	4.17942e-05	1.171	-0.29
ENSMUSG00000021895	Arhgef3	1342.75	1.40805	4.17942e-05	3.525	4.882
ENSMUSG00000017144	Rnd3	887.41	1.46841	4.18363e-05	2.921	4.333
ENSMUSG00000021319	Sfrp4	8265.5	-8.39971	4.27357e-05	6.551	-0.167
ENSMUSG00000021733	Slc4a7	1887.8	1.6597	4.30846e-05	2.099	3.633
ENSMUSG00000067158	Col4a4	1035.51	1.74088	4.43152e-05	1.635	3.364
ENSMUSG00000067377	Tspan6	457.644	-1.84405	4.43152e-05	4.57	2.727
ENSMUSG00000046442	Ppm1e	510.915	-1.64221	4.48641e-05	3.031	1.383
ENSMUSG00000059248	2021-09-09	2357.12	1.35767	4.51516e-05	3.633	4.937
ENSMUSG00000040957	Cables1	782.268	-1.79314	4.54424e-05	4.423	2.636
ENSMUSG00000026110	Mgat4a	430.571	1.83525	4.67938e-05	0.149	1.845
ENSMUSG00000023019	Gpd1	347.163	2.63271	4.70386e-05	0.855	3.775
ENSMUSG00000074158	Zfp976	567.947	1.85323	4.84679e-05	1.796	3.567
ENSMUSG00000026751	Nr5a1	3654.94	1.35367	4.91885e-05	5.092	6.4
ENSMUSG00000038894	Irs2	868.766	1.79943	4.93484e-05	2.047	3.875
ENSMUSG00000006651	Aplp1	187.596	2.22532	4.93899e-05	0.668	2.789
ENSMUSG00000067336	Bmpr2	8977.72	-1.42822	4.9419e-05	5.667	4.201
ENSMUSG00000025784	Clec3b	93.3668	2.92353	5.00885e-05	0.705	3.372
ENSMUSG00000051675	Trim32	1601.59	1.38207	5.0326e-05	4.282	5.612
ENSMUSG00000032085	Tagln	1422.89	-1.67068	5.034e-05	6.254	4.487
ENSMUSG00000026315	Serpinb8	96.2939	-3.7889	5.06194e-05	0.798	-1.817
ENSMUSG00000002017	Fam98a	923.351	-1.45343	5.06194e-05	4.74	3.257
ENSMUSG00000105987	AI506816	324.177	-2.39673	5.06892e-05	2.857	0.745
ENSMUSG00000012443	Kif11	52.3888	-3.77836	5.06892e-05	-0.127	-2.603
ENSMUSG00000031987	Egln1	1245.14	1.49537	5.0933e-05	3.668	5.125
ENSMUSG00000045573	Penk	1162.94	2.15963	5.12947e-05	4.019	6.225
ENSMUSG00000001313	Rnd2	867.244	1.86884	5.21058e-05	3.608	5.546
ENSMUSG00000036596	Cpz	72.9911	3.07114	5.22602e-05	-0.788	1.942
ENSMUSG00000024691	Fam111a	341.694	-1.86376	5.22602e-05	3.174	1.328
ENSMUSG00000019873	Reep3	1411.95	-1.48954	5.31854e-05	4.141	2.619
ENSMUSG00000046982	Tshz1	3224.98	-1.31023	5.39162e-05	5.793	4.441
ENSMUSG00000028927	Padi2	459.295	6.16873	5.46007e-05	-2.099	3.636
ENSMUSG00000015702	Anxa9	160.704	2.44224	5.55413e-05	0.714	3.151
ENSMUSG00000031827	Cotl1	459.071	1.93058	5.86508e-05	2.981	4.961
ENSMUSG00000098923	Tmem185b	602.826	1.51972	5.99443e-05	2.976	4.436
ENSMUSG00000045411	2410002F23Rik	1750.93	1.44542	6.01601e-05	3.672	5.046
ENSMUSG00000028370	Pappa	611.758	2.39664	6.03689e-05	0.111	2.686
ENSMUSG00000051934	Spats2	336.279	-1.6977	6.1652e-05	3.151	1.439
ENSMUSG00000019883	Echdc1	542.346	-1.55479	6.22505e-05	3.791	2.219
ENSMUSG00000034329	Brip1	154.758	-2.22371	6.31633e-05	1.285	-0.745
ENSMUSG00000038984	Tspyl5	320.289	1.96523	6.37695e-05	1.205	3.104
ENSMUSG00000052105	Mtcl1	1303.95	2.0662	6.3987e-05	1.773	3.943
ENSMUSG00000000804	Usp32	1402.72	1.51006	6.4787e-05	2.76	4.182
ENSMUSG00000027698	Nceh1	931.759	-1.48973	6.52052e-05	4.211	2.674
ENSMUSG00000017765	Slc12a4	539.339	1.52257	6.7036e-05	2.225	3.685
ENSMUSG00000050549	Fam241a	88.1943	2.71757	6.73418e-05	-0.285	2.181
ENSMUSG00000020486	2021-09-04	184.057	-1.98887	6.83671e-05	1.967	0.032
ENSMUSG00000002731	Prkra	671.355	1.64504	6.83677e-05	3.505	5.063
ENSMUSG00000028558	Calr4	163.029	2.11397	7.04721e-05	0.852	2.836
ENSMUSG00000050919	Zfp366	67.8969	-2.83988	7.49762e-05	0.5	-1.851
ENSMUSG00000050751	Pgbd5	490.932	-1.73106	7.51479e-05	3.629	1.917
ENSMUSG00000042029	Ncapg2	423.505	-1.64238	7.51479e-05	2.199	0.595
ENSMUSG00000053293	Pom121	1132.79	1.38221	7.53749e-05	3.002	4.331
ENSMUSG00000042363	Lgalsl	1512.69	-1.78848	7.59362e-05	5.206	3.505
ENSMUSG00000030677	Kif22	250.976	-1.98097	7.67303e-05	2.498	0.586
ENSMUSG00000036768	Kif15	135.741	-2.64077	7.70018e-05	0.578	-1.642
ENSMUSG00000026051	1500015O10Rik	50.7656	3.58955	7.73639e-05	-0.503	2.735
ENSMUSG00000026628	Atf3	73.5657	2.73863	7.84568e-05	-0.461	2.055
ENSMUSG00000028076	Cd1d1	228.077	-1.86929	7.84838e-05	3.302	1.425
ENSMUSG00000051378	Kif18b	118.604	-2.41408	7.91929e-05	1.962	-0.301
ENSMUSG00000031708	Tecr	1793.17	-1.38511	7.95127e-05	6.177	4.762
ENSMUSG00000025094	Slc18a2	2526.31	-1.73862	7.95127e-05	5.707	3.822
ENSMUSG00000054889	Dsp	1367.65	-1.84713	8.04208e-05	3.973	1.961
ENSMUSG00000026748	Plxdc2	1725.7	-1.40388	8.07763e-05	4.671	3.217
ENSMUSG00000050612	Txndc2	260.703	-1.75878	8.3971e-05	3.842	2.062
ENSMUSG00000022091	Sorbs3	1333.53	1.4345	8.5106e-05	3.801	5.192
ENSMUSG00000036086	Zranb3	202.401	-1.90267	8.58686e-05	1.361	-0.435
ENSMUSG00000107476	Zfp862-ps	453.151	-1.74761	8.58686e-05	2.835	1.044
ENSMUSG00000020142	Slc1a4	322.386	1.76342	8.61995e-05	1.419	3.13
ENSMUSG00000046916	Myct1	120.34	-2.4603	8.6378e-05	2.283	-0.028
ENSMUSG00000035239	Neu3	806.118	-1.90682	8.79791e-05	4.626	2.786
ENSMUSG00000028980	H6pd	1585.79	1.50204	8.80891e-05	3.478	4.909
ENSMUSG00000032743	D430042O09Rik	720.761	1.48585	8.85082e-05	0.73	2.111
ENSMUSG00000067288	Rps28	262.291	-1.81232	8.90572e-05	4.052	2.237
ENSMUSG00000091697	Eif3s6-ps2	302.31	-1.74434	8.94664e-05	4.63	2.849
ENSMUSG00000063694	Cycs	1023.89	1.66734	8.98528e-05	3.311	4.937
ENSMUSG00000036036	Zfp57	874.463	-1.47858	9.08062e-05	4.573	3.07
ENSMUSG00000026976	Pax8	55.8362	3.97128	9.25016e-05	-2.56	0.151
ENSMUSG00000022146	Osmr	439.015	1.76634	9.29662e-05	0.308	1.94
ENSMUSG00000020185	E2f7	110.81	-2.67453	9.29943e-05	0.596	-1.662
ENSMUSG00000056174	Col8a2	188.311	2.16091	9.41929e-05	0.228	2.184
ENSMUSG00000057367	Birc2	2199.44	1.32786	9.50161e-05	4.275	5.548
ENSMUSG00000109925	Gm45315	289.186	-2.20295	9.54651e-05	6.466	4.41
ENSMUSG00000061477	Rps7	1008.66	-1.5419	9.59117e-05	5.679	4.131
ENSMUSG00000049807	Arhgap23	604.543	1.48576	9.59658e-05	1.791	3.211
ENSMUSG00000026788	Zbtb43	854.41	1.43162	9.64083e-05	2.662	4.026
ENSMUSG00000040183	Ankrd6	178.206	1.9422	9.67606e-05	0.065	1.854
ENSMUSG00000027080	Med19	970.797	1.48653	9.72808e-05	4.128	5.552
ENSMUSG00000025931	Paqr8	1297.58	1.53464	9.73018e-05	3.11	4.546
ENSMUSG00000066406	Akap13	2072.78	1.3157	9.83326e-05	2.033	3.284
ENSMUSG00000061787	Rps17	754.135	-1.44265	9.96624e-05	5.925	4.448
ENSMUSG00000017499	Cdc6	128.246	-2.35826	0.000100924	1.522	-0.641
ENSMUSG00000030621	Me3	139.353	-2.34067	0.00010235	0.24	-1.688
ENSMUSG00000068122	Agtr2	185.212	-2.21425	0.000102826	2.628	0.507
ENSMUSG00000037386	Rims2	270.233	2.14994	0.000104218	-0.467	1.545
ENSMUSG00000000594	Gm2a	24211.6	1.34687	0.000106806	7.845	9.162
ENSMUSG00000040658	Dnph1	106.778	-2.54946	0.000107007	3.432	0.813
ENSMUSG00000041842	Fhdc1	401.933	-1.96972	0.000111454	2.758	0.889
ENSMUSG00000028678	Kif2c	140.298	-2.36426	0.000111454	1.917	-0.356
ENSMUSG00000054920	Klhl5	1005.27	1.60129	0.000111951	2.339	3.824
ENSMUSG00000046240	Hepacam	123.401	3.04504	0.000112589	-0.989	2.171
ENSMUSG00000027346	Gpcpd1	1060.02	1.62547	0.00011328	2.353	3.847
ENSMUSG00000021087	Rtn1	230.958	2.30655	0.000114796	0.081	2.403
ENSMUSG00000047446	Arl4a	1099.72	1.44541	0.000115449	2.457	3.824
ENSMUSG00000023960	Enpp5	1683.67	1.3498	0.000117508	3.785	5.087
ENSMUSG00000064337	mt-Rnr1	10281.7	-1.31077	0.00011807	10.065	8.717
ENSMUSG00000029614	Rpl6	3547.18	-1.37583	0.000119535	6.824	5.421
ENSMUSG00000022999	Lmbr1l	402.909	1.60665	0.000121503	1.733	3.259
ENSMUSG00000020658	Efr3b	381.004	-1.66624	0.000122029	2.002	0.363
ENSMUSG00000023169	Slc38a1	894.948	-1.58625	0.000122029	2.433	0.9
ENSMUSG00000064339	mt-Rnr2	18232.2	-1.33319	0.000122482	10.158	8.804
ENSMUSG00000014846	Tppp3	346.519	1.64517	0.00012299	2.699	4.273
ENSMUSG00000024642	Tle4	545.485	1.77432	0.000124921	1.588	3.328
ENSMUSG00000029168	Dpysl5	1065.96	1.84397	0.000126382	2.031	3.952
ENSMUSG00000018481	Appbp2	4450.68	1.33747	0.000128478	4.785	6.057
ENSMUSG00000021262	Evl	375.84	1.73728	0.000129924	2.087	3.712
ENSMUSG00000030924	Rexo5	183.303	2.02932	0.000130108	0.208	2.069
ENSMUSG00000021687	Scamp1	1529.5	1.55381	0.000130108	3.56	5.058
ENSMUSG00000032744	Heyl	568.108	-1.58124	0.000131038	3.564	1.931
ENSMUSG00000005043	Sgsh	673.634	1.68228	0.000131376	2.325	3.98
ENSMUSG00000038173	Enpp6	302.732	-2.04307	0.000131836	2.353	0.402
ENSMUSG00000024989	Cep55	226.358	-2.30142	0.00013241	3.009	0.914
ENSMUSG00000039202	Abhd2	2619.41	-1.39494	0.000134574	4.643	3.229
ENSMUSG00000066571	4931406P16Rik	1888.49	1.36876	0.000137476	3.179	4.491
ENSMUSG00000025764	Jade1	2152.91	1.47912	0.000137777	3.246	4.634
ENSMUSG00000042606	Hirip3	481.062	-1.76468	0.000141326	3.932	2.224
ENSMUSG00000037235	Mxd4	2587.59	1.31798	0.000142371	3.62	4.897
ENSMUSG00000059288	Cdyl	443.121	1.59177	0.000143013	1.864	3.363
ENSMUSG00000004891	Nes	360.72	1.63353	0.000144122	1.009	2.558
ENSMUSG00000029009	Mthfr	1073.6	1.61801	0.000145075	2.298	3.926
ENSMUSG00000017716	Birc5	312.25	-2.01828	0.000147102	3.257	1.365
ENSMUSG00000024810	Il33	410.867	2.07632	0.000147353	1.823	3.935
ENSMUSG00000020937	Plcd3	113.961	2.21491	0.000151613	-0.093	1.947
ENSMUSG00000028017	Egf	73.0517	2.68155	0.00015217	-2.165	-0.221
ENSMUSG00000022864	D16Ertd472e	446.824	-1.55725	0.000152568	2.855	1.293
ENSMUSG00000037138	Aff3	642.455	-1.5235	0.000154591	3.348	1.781
ENSMUSG00000029759	Pon3	255.137	-1.94566	0.000155812	3.063	1.099
ENSMUSG00000021061	Sptb	961.94	2.00948	0.000157946	0.986	3.129
ENSMUSG00000019960	Dusp6	624.973	1.83003	0.000158087	2.515	4.416
ENSMUSG00000048327	Ckap2l	473.329	-1.93576	0.000161364	3.943	2.116
ENSMUSG00000049303	Syt12	184.875	1.84967	0.000168343	0.164	1.874
ENSMUSG00000038217	Tlcd2	280.226	-2.01665	0.000170283	3.943	1.975
ENSMUSG00000035093	Secisbp2l	2023.46	1.3316	0.000171439	3.314	4.58
ENSMUSG00000032482	Cspg5	81.5745	2.73668	0.00017404	-2.016	0.015
ENSMUSG00000004864	Mapk13	158.462	2.92451	0.000174157	-0.626	2.625
ENSMUSG00000000296	Tpd52l1	247.664	1.83081	0.000175162	2.516	4.322
ENSMUSG00000046841	Ckap4	1065.72	-1.48889	0.000175162	5.166	3.599
ENSMUSG00000033880	Lgals3bp	772.392	-1.78508	0.000175162	4.805	3.034
ENSMUSG00000024795	Kif20b	298.287	-1.97814	0.000175162	2.184	0.358
ENSMUSG00000022641	Bbx	3253.54	1.3866	0.000175193	3.165	4.479
ENSMUSG00000089774	Slc5a3	1845.3	1.45092	0.000175459	2.673	4.066
ENSMUSG00000020140	Lgr5	521.559	-1.60931	0.000175808	2.456	0.818
ENSMUSG00000020496	Rnf187	1330.26	1.37232	0.000175808	4.731	6.072
ENSMUSG00000015656	Hspa8	15520.1	-1.19182	0.000177681	8.465	7.229
ENSMUSG00000024112	Cacna1h	391.425	-1.74682	0.000178205	2.109	0.423
ENSMUSG00000028560	Usp1	1158.19	-1.6587	0.000180765	4.971	3.349
ENSMUSG00000028718	Stil	173.819	-2.28723	0.000183159	1.744	-0.372
ENSMUSG00000019254	Ppp1r12c	988.427	1.35303	0.000183159	2.998	4.291
ENSMUSG00000022754	Tmem45a	167.062	-2.60157	0.000188183	2.394	0.178
ENSMUSG00000026308	Klhl30	71.0883	2.96188	0.000188989	-1.212	1.503
ENSMUSG00000024713	Pcsk5	437.057	-2.08732	0.000193899	1.616	-0.176
ENSMUSG00000024365	Cyp21a1	170.604	10.8052	0.000193958	-3.322	3.002
ENSMUSG00000085213	Gm13091	54.7933	3.03887	0.000195144	0.887	3.832
ENSMUSG00000021279	Cdc42bpb	1795.92	1.32433	0.000195646	3.302	4.565
ENSMUSG00000000420	Galnt1	1977.01	1.26638	0.000197917	3.898	5.111
ENSMUSG00000026576	Atp1b1	1839.27	1.47334	0.000198569	4.45	5.886
ENSMUSG00000023348	Trip6	568.778	1.45698	0.000199507	3.144	4.556
ENSMUSG00000055612	Cdca7	296.356	-1.7151	0.000200883	3.327	1.586
ENSMUSG00000037278	Tmem97	373.878	-1.54455	0.000201876	4.834	3.259
ENSMUSG00000021965	Ska3	107.989	-2.22514	0.000202592	2.234	0.081
ENSMUSG00000003721	Insig2	1001.06	1.49958	0.000203905	3.387	4.853
ENSMUSG00000026779	Mastl	274.307	-1.83709	0.000204758	2.354	0.6
ENSMUSG00000045231	BC106179	161.115	2.16135	0.000206117	0.048	2.146
ENSMUSG00000028649	Macf1	6321.9	1.2592	0.000209573	3.043	4.245
ENSMUSG00000024665	Fads2	3379.36	1.43232	0.000211259	5.239	6.676
ENSMUSG00000078861	Zfp931	280.864	-1.73928	0.000212127	3.726	1.955
ENSMUSG00000072763	5430403G16Rik	170.614	-2.17032	0.000212691	2.485	0.436
ENSMUSG00000072944	Nup62cl	631.851	4.39205	0.000213196	0.588	5.176
ENSMUSG00000035506	Slc12a8	223.637	-2.06087	0.000215355	2.489	0.448
ENSMUSG00000034209	Rasl10a	289.605	1.65353	0.000216073	2.811	4.411
ENSMUSG00000047712	Ust	373.123	1.53374	0.000216817	1.59	3.049
ENSMUSG00000023009	Nckap5l	412.364	1.612	0.000216862	1.534	3.1
ENSMUSG00000037887	Dusp8	127.277	2.80161	0.000217976	-1.136	1.68
ENSMUSG00000010277	2610507B11Rik	3930.46	1.2204	0.000219596	4.247	5.416
ENSMUSG00000001517	Foxm1	404.457	-1.60945	0.00022226	2.894	1.297
ENSMUSG00000019846	Lama4	149.782	-1.96986	0.000223263	0.574	-1.172
ENSMUSG00000042489	Clspn	196.172	-2.30691	0.000223805	1.52	-0.461
ENSMUSG00000030515	Tarsl2	281.927	1.72706	0.000230036	0.54	2.146
ENSMUSG00000004151	Etv1	120.167	2.4102	0.000230036	-1.794	0.176
ENSMUSG00000047547	Cltb	550.541	1.67235	0.000230036	1.896	3.56
ENSMUSG00000098132	Rassf10	94.9104	2.60406	0.000230413	-0.737	1.678
ENSMUSG00000028556	Dock7	1026.73	1.49665	0.000231302	1.232	2.597
ENSMUSG00000034037	Fgd5	350.585	-2.31103	0.000234511	2.417	0.442
ENSMUSG00000031955	Bcar1	774.592	1.41343	0.000234511	2.716	4.088
ENSMUSG00000035232	Pdk3	292.681	1.91552	0.000239319	1.704	3.616
ENSMUSG00000031432	Prps1	494.672	1.43648	0.000242244	3.252	4.634
ENSMUSG00000027641	Rbl1	193.319	-1.9252	0.000242248	1.866	0.002
ENSMUSG00000000320	Alox12	125.4	2.45907	0.000242863	-0.518	1.834
ENSMUSG00000025332	Kdm5c	2682.15	1.3406	0.000242863	3.897	5.205
ENSMUSG00000041219	Arhgap11a	483.351	-1.5021	0.00024344	3.237	1.735
ENSMUSG00000031871	Cdh5	455.798	-1.63662	0.000245125	3.538	1.842
ENSMUSG00000041440	Gk5	537.752	1.52592	0.000248729	1.262	2.675
ENSMUSG00000040007	Bahd1	592.459	1.50539	0.000249792	2.229	3.684
ENSMUSG00000008682	Rpl10	3264.28	-1.32361	0.000250445	7.322	5.93
ENSMUSG00000098557	Kctd12	1235.55	1.32942	0.000252145	3.046	4.314
ENSMUSG00000028597	Gpx7	428.062	-1.53557	0.000253759	5.122	3.534
ENSMUSG00000037926	Ssh2	1288.77	1.56628	0.000253759	1.293	2.842
ENSMUSG00000025037	Maoa	365.399	-1.51933	0.000255159	3.209	1.675
ENSMUSG00000053799	Exoc6	245.641	1.74519	0.000255791	1.104	2.735
ENSMUSG00000079641	Rpl39	728.442	-1.78248	0.000256488	5.655	3.973
ENSMUSG00000035566	Pcdh17	114.828	-2.14841	0.000259904	0.153	-1.638
ENSMUSG00000045482	Trrap	3216.36	1.32846	0.000260084	2.648	3.898
ENSMUSG00000051726	Kcnf1	70.6353	-3.45398	0.000264077	0.566	-1.917
ENSMUSG00000048612	Myof	469.843	1.4593	0.000265313	0.581	1.937
ENSMUSG00000050936	Gm42743	61.9612	3.55135	0.000267247	-1.403	2.385
ENSMUSG00000048988	Elfn1	50.6757	-3.6129	0.000268238	0.463	-2.15
ENSMUSG00000040950	Mgl2	186.656	2.11487	0.000271105	1.294	3.203
ENSMUSG00000026355	Mcm6	275.062	-1.7601	0.000271669	2.7	0.908
ENSMUSG00000032816	Igdcc4	547.38	-1.55894	0.000271669	2.608	1.045
ENSMUSG00000047793	Sned1	1074.58	-1.42877	0.000274231	3.543	2.074
ENSMUSG00000052854	Nrk	96.1241	2.2932	0.000279781	-1.528	0.36
ENSMUSG00000038668	Lpar1	582.243	1.96827	0.000281602	1.803	3.867
ENSMUSG00000068696	Gpr88	112.621	2.236	0.00028355	-0.167	1.857
ENSMUSG00000022035	Ccdc25	631.887	1.43057	0.000285376	2.32	3.686
ENSMUSG00000008845	Cd163	64.8687	3.03629	0.000288493	-1.931	0.612
ENSMUSG00000047409	Ctdspl	1525.08	1.2661	0.000288493	3.615	4.824
ENSMUSG00000022148	Fyb	102.33	2.24366	0.000290303	-0.83	1.159
ENSMUSG00000032006	Pdgfd	417.003	-1.48002	0.000291343	3.786	2.277
ENSMUSG00000038248	Sobp	504.347	1.59777	0.000298093	1.692	3.216
ENSMUSG00000000058	Cav2	629.703	-1.65857	0.000299599	4.267	2.644
ENSMUSG00000041548	Hspb8	1104.05	1.71953	0.000301528	4.126	5.844
ENSMUSG00000052298	Cdc42se2	1635.22	1.33266	0.000301528	4.156	5.44
ENSMUSG00000024598	Fbn2	762.487	-1.72021	0.000302096	2.543	0.951
ENSMUSG00000027284	Cdan1	749.653	1.41881	0.000304492	1.376	2.717
ENSMUSG00000038578	Susd1	329.091	-1.73875	0.000305856	2.878	1.167
ENSMUSG00000007872	Id3	732.505	-1.69351	0.000305856	5.433	3.648
ENSMUSG00000031734	Irx3	327.788	-1.83187	0.000306214	3.715	1.769
ENSMUSG00000043716	Rpl7	5722.46	-1.32728	0.000307662	7.712	6.372
ENSMUSG00000033882	Rbm46	216.28	2.53684	0.000307662	0.499	3.331
ENSMUSG00000070305	Mpzl3	124.635	2.17257	0.000310871	-0.885	1.058
ENSMUSG00000062604	Srpk2	1794.47	1.39578	0.000317985	2.352	3.645
ENSMUSG00000055737	Ghr	798.125	-1.4009	0.000317985	3.184	1.75
ENSMUSG00000000440	Pparg	155.657	-2.13621	0.000320706	2.534	0.509
ENSMUSG00000027784	Ppm1l	1363.96	1.4185	0.000321709	2.309	3.696
ENSMUSG00000052921	Arhgef15	82.1984	-2.47712	0.000324568	0.665	-1.468
ENSMUSG00000031666	Rbl2	1322.16	1.27235	0.000332106	2.869	4.082
ENSMUSG00000025584	Pde8a	306.101	-1.60356	0.000336678	3.006	1.41
ENSMUSG00000073421	H2-Ab1	521.854	1.90403	0.000340674	2.613	4.278
ENSMUSG00000042793	Lgr6	406.051	-1.76478	0.000341168	2.625	0.945
ENSMUSG00000034981	Parm1	829.557	-1.9178	0.000343413	3.969	2.254
ENSMUSG00000038534	Osbpl7	255.243	1.8152	0.000343413	0.469	2.224
ENSMUSG00000038126	Mphosph9	660.034	1.52661	0.000345011	1.522	2.953
ENSMUSG00000074369	Obox2	310.477	-1.61025	0.000345276	4.328	2.67
ENSMUSG00000039680	Mrps6	345.207	1.58749	0.000345276	3.001	4.513
ENSMUSG00000021366	Hivep1	1438.27	1.2741	0.000345291	2.693	3.904
ENSMUSG00000022309	Angpt1	382.426	-1.78985	0.000345291	2.92	1.232
ENSMUSG00000024241	Sos1	1545.02	1.3353	0.000345291	2.566	3.821
ENSMUSG00000035311	Gnptab	1265.94	1.32373	0.00034946	3.128	4.382
ENSMUSG00000074802	Gas2l3	423.421	-1.73161	0.00034946	2.677	0.962
ENSMUSG00000023800	Tiam2	72.6548	-2.48896	0.00034946	-0.356	-2.199
ENSMUSG00000032218	Ccnb2	90.1143	-2.28795	0.000351382	2.799	0.55
ENSMUSG00000034190	Chmp7	1169.67	1.40979	0.000351461	2.821	4.208
ENSMUSG00000036594	H2-Aa	1294.32	1.84551	0.000351461	3.355	5.016
ENSMUSG00000030357	Fkbp4	2694.14	1.22856	0.000352749	5.347	6.52
ENSMUSG00000102425	Gm26616	66.6277	2.66713	0.000353931	-0.969	1.367
ENSMUSG00000055980	Irs1	1400.37	-1.30225	0.000356035	3.942	2.607
ENSMUSG00000021275	Tecpr2	438.067	1.42844	0.000363981	0.887	2.221
ENSMUSG00000037370	Enpp1	350.514	1.51615	0.000365001	0.425	1.829
ENSMUSG00000108414	Snhg1	464.372	-1.44865	0.000365612	4.016	2.536
ENSMUSG00000032473	Cldn18	139.189	-10.6281	0.000366655	1.7	-3.322
ENSMUSG00000020522	Mfap3	2537.1	1.33103	0.000370317	4.138	5.388
ENSMUSG00000003153	Slc2a3	149.093	1.89503	0.000373329	-0.488	1.209
ENSMUSG00000024978	Gpam	4225.51	-1.23723	0.00037344	5.972	4.679
ENSMUSG00000056124	B4galt6	1248.91	1.43937	0.00037593	3.035	4.39
ENSMUSG00000026196	Bard1	153.941	-2.13835	0.000378073	1.588	-0.346
ENSMUSG00000025041	Nt5c2	622.838	1.4136	0.000378384	1.177	2.499
ENSMUSG00000027454	Gins1	73.5282	-2.76426	0.000384505	2.487	-0.115
ENSMUSG00000020122	Egfr	923.717	-1.72748	0.000394768	3.03	1.404
ENSMUSG00000026648	Dclre1c	277.841	1.68877	0.000395457	0.13	1.647
ENSMUSG00000074738	Fndc10	175.98	-1.82642	0.000396234	3.186	1.35
ENSMUSG00000031210	Gpr165	137.423	-2.05519	0.000397202	1.783	-0.158
ENSMUSG00000030067	Foxp1	934.625	-1.29434	0.00039754	2.782	1.478
ENSMUSG00000038332	Sesn1	834.207	1.37912	0.00039754	3.036	4.369
ENSMUSG00000017453	Pipox	83.1607	-2.55028	0.00039754	2.015	-0.434
ENSMUSG00000025742	Prps2	1408.87	-1.29379	0.00039754	5.18	3.85
ENSMUSG00000040188	Scamp2	820.508	1.38777	0.000401206	3.293	4.651
ENSMUSG00000037621	Atoh8	107.718	-2.39451	0.000404492	2.251	0.052
ENSMUSG00000024462	Gabbr1	517.109	-1.7969	0.00040507	2.745	1.091
ENSMUSG00000055691	Gja6	438.933	7.89264	0.000406477	-2.407	4.818
ENSMUSG00000037725	Ckap2	179.005	-1.85573	0.000409528	2.614	0.803
ENSMUSG00000092564	BC051226	85.4768	2.49374	0.000411075	0.683	3.164
ENSMUSG00000044716	Dok7	69.5052	-2.74484	0.000412825	1.061	-1.444
ENSMUSG00000030409	Dmpk	626.43	1.64856	0.00041322	2.231	3.913
ENSMUSG00000031659	Adcy7	444.989	1.52428	0.000416601	1.307	2.75
ENSMUSG00000044348	Slc25a53	193.986	1.81263	0.000417336	-0.217	1.4
ENSMUSG00000024867	Pip5k1b	289.373	1.61798	0.00041934	1.358	2.894
ENSMUSG00000071649	B3gat3	694.031	1.34088	0.000421178	3.425	4.719
ENSMUSG00000030538	Cib1	177.215	1.78078	0.000430772	1.342	3.041
ENSMUSG00000011305	Plin5	115.472	-2.52214	0.000434901	2.598	0.205
ENSMUSG00000014361	Mertk	620.848	1.43024	0.000438917	2.472	3.821
ENSMUSG00000027896	Slc16a4	216.495	2.15745	0.000441522	0.504	2.573
ENSMUSG00000053297	AI854703	87.6795	-2.74502	0.000445642	1.192	-1.151
ENSMUSG00000078495	Zfp984	164.035	-2.03884	0.000448064	2.687	0.601
ENSMUSG00000051497	Kcnj16	653.423	-8.42906	0.000448595	2.686	-2.601
ENSMUSG00000021196	Pfkp	230.724	-1.71218	0.000449689	0.95	-0.626
ENSMUSG00000043953	Ccrl2	118.328	-2.4793	0.000450009	2.264	0.059
ENSMUSG00000014164	Klhl3	118.751	-2.21215	0.000451266	0.957	-1.057
ENSMUSG00000074785	Plxnc1	3166.85	1.24843	0.000452001	3.992	5.173
ENSMUSG00000027086	Fastkd1	391.198	1.49598	0.000455292	1.357	2.759
ENSMUSG00000020808	Pimreg	119.602	-2.4035	0.000455292	2.436	0.069
ENSMUSG00000024413	Npc1	426.398	-1.5321	0.000457462	1.984	0.507
ENSMUSG00000048388	Fam171b	307.069	-1.62605	0.000458078	2.518	0.898
ENSMUSG00000028467	Gba2	626.669	1.36476	0.000458078	2.486	3.784
ENSMUSG00000023915	Tnfrsf21	217.898	2.08741	0.000458078	0.432	2.574
ENSMUSG00000032679	Cd59a	563.845	1.44433	0.000458556	3.544	4.962
ENSMUSG00000055485	Soga1	1031.6	1.39154	0.000458723	2.324	3.683
ENSMUSG00000060206	Zfp462	1153.18	1.31474	0.000459368	2.149	3.392
ENSMUSG00000056313	Tcim	318.178	-2.36058	0.000459368	4.008	1.957
ENSMUSG00000031748	Gnao1	260.948	-1.59368	0.000459368	1.375	-0.151
ENSMUSG00000031442	Mcf2l	60.8125	-3.2914	0.000459882	-0.734	-2.67
ENSMUSG00000026979	Psd4	251.51	-1.86785	0.000461307	1.296	-0.538
ENSMUSG00000022801	Lrch3	1065.92	1.28805	0.00046321	2.743	3.964
ENSMUSG00000048120	Entpd1	638.074	-1.4424	0.00046321	3.565	2.076
ENSMUSG00000031320	Rps4x	3562.23	-1.23725	0.000478647	7.754	6.457
ENSMUSG00000023460	Rab12	1200.05	1.24932	0.000480124	4.053	5.247
ENSMUSG00000002688	Prkd1	262.214	1.82317	0.000484276	1.156	2.926
ENSMUSG00000025730	Rab40c	398.414	1.8046	0.000484276	1.916	3.778
ENSMUSG00000027792	Bche	723.097	-1.40766	0.000484895	3.449	2.03
ENSMUSG00000048249	Crebrf	2634.46	1.2613	0.000485179	3.681	4.875
ENSMUSG00000057963	Itpk1	509.706	1.37295	0.000485431	2.614	3.925
ENSMUSG00000038855	Itpkb	3813.16	1.20785	0.000489311	3.958	5.114
ENSMUSG00000027442	Cst8	207.884	-2.40172	0.000490753	4.516	2.405
ENSMUSG00000009090	Ap1b1	389.497	1.43361	0.000491958	1.627	2.987
ENSMUSG00000003500	Impdh1	168.336	-1.82554	0.000494333	2.51	0.697
ENSMUSG00000021476	Habp4	611.852	1.37594	0.000495392	2.183	3.5
ENSMUSG00000040612	Ildr2	4661.6	1.58828	0.00049625	4.185	5.851
ENSMUSG00000048696	Mex3d	594.537	1.46448	0.000496489	2.776	4.175
ENSMUSG00000082329	Gm14287	127.382	2.89358	0.000498098	3.382	7.035
ENSMUSG00000070509	Rgma	259.265	1.66992	0.000498336	0.715	2.308
ENSMUSG00000034403	Pja1	4497.4	1.15573	0.000498336	5.883	6.994
ENSMUSG00000039994	Timeless	327.177	-1.73469	0.000506714	2.527	0.79
ENSMUSG00000021598	Med10	1129.65	1.43393	0.000506714	3.226	4.645
ENSMUSG00000039713	Plekhg5	288.001	1.54712	0.000508966	0.998	2.458
ENSMUSG00000025157	Zdhhc16	448.979	1.44068	0.000514942	2.375	3.748
ENSMUSG00000053580	Tanc2	3797.02	-1.15378	0.000515861	4.478	3.289
ENSMUSG00000022150	Dab2	2778.78	-1.56057	0.000516147	5.218	3.698
ENSMUSG00000049295	Zfp219	870.291	1.58711	0.000517814	2.684	4.304
ENSMUSG00000032702	Kank1	1316.04	1.24075	0.000518323	3.176	4.356
ENSMUSG00000035863	Palm	787.206	1.3612	0.000522991	2.464	3.782
ENSMUSG00000032350	Gclc	682.653	-1.48125	0.000524319	4.19	2.727
ENSMUSG00000018001	Cyth3	1462.64	1.20561	0.000525269	2.744	3.892
ENSMUSG00000058546	Rpl23a	2360.88	-1.23476	0.000526673	8.106	6.812
ENSMUSG00000035049	Rrp12	194.541	1.74418	0.000533981	0.618	2.264
ENSMUSG00000062054	Iah1	242.597	1.79001	0.000537498	1.52	3.3
ENSMUSG00000025362	Rps26	613.463	-1.32067	0.000539486	5.323	3.963
ENSMUSG00000100975	Gm28875	123.074	2.49456	0.000542039	0.926	3.568
ENSMUSG00000020150	Gamt	255.857	1.74938	0.000551999	2.522	4.185
ENSMUSG00000032589	Bsn	75.4602	-2.67179	0.000553139	-0.669	-2.415
ENSMUSG00000048814	Lonrf2	91.2977	2.31792	0.000554689	-1.38	0.533
ENSMUSG00000040274	Cdk6	1112.13	-1.23703	0.000554689	2.992	1.734
ENSMUSG00000080242	Atp6v0c-ps2	275.582	1.60793	0.000558473	4.348	5.931
ENSMUSG00000026782	Abi2	1513.27	1.33558	0.000559474	2.842	4.089
ENSMUSG00000027966	Col11a1	337.496	-1.6283	0.000559474	1.498	-0.024
ENSMUSG00000072235	Tuba1a	4123.11	1.49211	0.000565672	6.302	7.842
ENSMUSG00000026238	Ptma	3777.71	-1.20149	0.000571752	7.974	6.74
ENSMUSG00000030982	Vsp35l	296.932	1.54664	0.000572502	-0.275	1.103
ENSMUSG00000021268	Meg3	78.2807	-2.64944	0.000576432	-0.689	-2.494
ENSMUSG00000002897	Il17ra	672.646	1.48879	0.000578569	1.519	2.983
ENSMUSG00000040488	Ltbp4	1161.22	1.57312	0.000579399	2.685	4.103
ENSMUSG00000026270	Capn10	291.625	1.55275	0.000582755	1.322	2.782
ENSMUSG00000019767	Ccdc170	141.092	2.21665	0.000582755	-0.026	2.015
ENSMUSG00000040010	Slc7a5	1900.88	1.27804	0.000583007	4.395	5.618
ENSMUSG00000060586	H2-Eb1	464.595	1.81504	0.000589351	2.907	4.519
ENSMUSG00000026811	St6galnac6	773.477	1.6054	0.000592846	2.404	4.051
ENSMUSG00000031103	Elf4	366.485	-1.53308	0.00059766	2.661	1.105
ENSMUSG00000027699	Ect2	241.504	-1.86118	0.000601966	2.295	0.447
ENSMUSG00000052305	Hbb-bs	665.668	-1.68321	0.000603603	6.455	4.768
ENSMUSG00000031357	Syap1	2593.34	1.39978	0.000607276	5.419	6.705
ENSMUSG00000028495	Rps6	1823.88	-1.30747	0.000607399	6.836	5.482
ENSMUSG00000049791	Fzd4	749.482	-1.77215	0.000608554	3.477	1.783
ENSMUSG00000036745	Ttll7	106.624	-2.26092	0.000617494	0.626	-1.333
ENSMUSG00000021215	Net1	1120.33	-1.57288	0.000622297	4.395	2.901
ENSMUSG00000032399	Rpl4	11295.2	-1.30175	0.000624512	9.108	7.777
ENSMUSG00000072082	Ccnf	114.195	-2.03943	0.000624833	0.807	-1.032
ENSMUSG00000059182	Skap2	355.228	1.44474	0.000634657	0.358	1.688
ENSMUSG00000031749	St3gal2	1772.76	1.23486	0.0006403	3.893	5.064
ENSMUSG00000087466	A330041J22Rik	69.5286	2.84359	0.000641963	-0.487	2.089
ENSMUSG00000040584	Abcb1a	163.633	-1.76164	0.000645107	1.742	0.04
ENSMUSG00000034265	Zdhhc14	84.586	2.36058	0.000660119	-0.49	1.68
ENSMUSG00000071866	Ppia	2361.9	-1.18288	0.000660622	6.04	4.812
ENSMUSG00000025068	Gsto1	135.946	-1.98149	0.000663045	2.893	0.966
ENSMUSG00000024213	Nudt3	1279.23	1.23758	0.000665681	3.547	4.736
ENSMUSG00000052934	Fbxo31	249.041	1.56288	0.00067033	0.78	2.241
ENSMUSG00000021025	Nfkbia	891.22	1.28437	0.000676756	4.506	5.738
ENSMUSG00000014496	Ankrd28	1502.2	1.28278	0.000676909	2.36	3.558
ENSMUSG00000037410	Tbc1d2b	864.736	1.40299	0.000684637	1.925	3.291
ENSMUSG00000020674	Pxdn	1281.37	-1.19075	0.000695275	3.711	2.491
ENSMUSG00000072941	Sod3	1513.57	1.51781	0.000707645	3.786	5.36
ENSMUSG00000033082	Clec1a	350.775	-1.58364	0.000717562	2.832	1.249
ENSMUSG00000020181	Nav3	100.709	2.11663	0.000721158	-1.947	-0.368
ENSMUSG00000026103	Gls	2916.81	-1.14977	0.000721204	4.24	3.052
ENSMUSG00000033436	Armcx2	1767.25	-1.2443	0.000724543	5.265	3.981
ENSMUSG00000016024	Lbp	96.487	2.49893	0.000726727	-0.941	1.104
ENSMUSG00000028312	Smc2	520.407	-1.48702	0.000726727	3.277	1.803
ENSMUSG00000102953	Gm37019	59.1713	3.07684	0.000731288	-1.213	1.776
ENSMUSG00000025085	Ablim1	3357.72	-1.32897	0.000732198	4.813	3.425
ENSMUSG00000030990	Pgap2	870.547	1.29005	0.000735955	2.982	4.222
ENSMUSG00000025980	Hspd1	2044.5	-1.23758	0.000737823	6.242	4.976
ENSMUSG00000071042	Rasgrp3	256.094	-1.91691	0.000737823	2.182	0.426
ENSMUSG00000024201	Kdm4b	497.277	1.50892	0.000740353	1.885	3.369
ENSMUSG00000050947	Amigo1	314.991	-1.78462	0.000746004	2.577	0.849
ENSMUSG00000053646	Plxnb1	1308.15	-1.4224	0.000759506	3.798	2.318
ENSMUSG00000045246	Kcng4	73.8649	2.37583	0.00076072	-0.89	1.208
ENSMUSG00000029521	Chek2	70.8761	-2.55615	0.00076424	1.479	-0.816
ENSMUSG00000021311	Mtr	1261.76	1.33229	0.00076424	2.571	3.846
ENSMUSG00000054580	Pla2r1	417.761	1.52719	0.000764622	0.742	2.128
ENSMUSG00000027309	4930402H24Rik	975	1.26794	0.000764622	1.946	3.154
ENSMUSG00000033007	Asic4	78.9374	2.65761	0.000768866	-0.79	1.798
ENSMUSG00000018821	Avpi1	161.604	-2.35699	0.000775361	3.693	1.545
ENSMUSG00000030643	Rab30	317.025	1.60272	0.00077654	0.296	1.775
ENSMUSG00000058966	Fam57b	64.9363	2.57383	0.000788641	-1.21	0.986
ENSMUSG00000021072	Tmx1	1461.1	-1.31729	0.000791785	5.474	4.088
ENSMUSG00000036560	Lgi4	80.6995	2.28807	0.000792912	-0.947	1.06
ENSMUSG00000070643	Sox13	250.665	1.68931	0.000793336	0.975	2.621
ENSMUSG00000001520	Nrip2	126.478	-2.1947	0.000810832	1.964	-0.21
ENSMUSG00000050428	Fbxo46	327.037	1.45982	0.000810832	1.365	2.751
ENSMUSG00000078706	Gm53	211.487	-2.02072	0.000817805	2.568	0.487
ENSMUSG00000058355	Abce1	2005.09	-1.18805	0.000821991	5.025	3.806
ENSMUSG00000028937	Acot7	82.9669	-2.25077	0.000823747	2.207	0.03
ENSMUSG00000028532	Cachd1	285.025	-1.74415	0.00082924	2.387	0.577
ENSMUSG00000044617	Zbtb39	878.007	1.28082	0.00082924	2.608	3.839
ENSMUSG00000032849	Abcc4	119.466	-1.92566	0.000832533	1.127	-0.663
ENSMUSG00000028476	Reck	271.68	1.50537	0.000837153	1.127	2.544
ENSMUSG00000032232	Cgnl1	2438.99	1.40619	0.000839718	3.519	4.948
ENSMUSG00000045962	Wnk1	8907.76	1.16685	0.000842786	4.089	5.191
ENSMUSG00000034248	Slc25a37	451.479	-1.3526	0.000848687	2.94	1.574
ENSMUSG00000020427	Igfbp3	674.981	1.90486	0.000851862	2.419	4.544
ENSMUSG00000049281	Scn3b	81.6156	2.30552	0.000858014	-1.14	0.817
ENSMUSG00000039126	Prune2	286.629	-1.49449	0.00086107	0.648	-0.729
ENSMUSG00000021750	Fam107a	95.7303	2.14395	0.000869941	-0.444	1.505
ENSMUSG00000029621	Arpc1a	547.263	1.3558	0.000870095	3.077	4.394
ENSMUSG00000053702	Nebl	136.805	2.23919	0.000886668	-1.745	0.153
ENSMUSG00000029910	Mad2l1	616.602	-1.51808	0.00091229	2.883	1.43
ENSMUSG00000030203	Dusp16	1003.83	1.2264	0.000916403	2.464	3.628
ENSMUSG00000035202	Lars2	13542.4	1.33934	0.000919259	5.539	6.901
ENSMUSG00000038677	Scube3	96.6272	-2.20489	0.000925905	0.445	-1.486
ENSMUSG00000034157	Cipc	1153.05	1.23988	0.000927538	3.325	4.499
ENSMUSG00000028878	Fam76a	683.003	1.35315	0.000929918	3.138	4.428
ENSMUSG00000042647	Acad12	190.621	1.81674	0.000929918	-0.034	1.67
ENSMUSG00000033257	Ttll4	1974.46	1.18975	0.000940118	2.896	4.019
ENSMUSG00000026764	Kif5c	261.382	1.53926	0.000940913	0.502	1.924
ENSMUSG00000038412	Higd1a	262.92	1.63248	0.000952596	1.605	3.143
ENSMUSG00000061650	Med9	570.869	1.30844	0.000958821	3.602	4.851
ENSMUSG00000033948	Zswim5	142.912	-1.87672	0.000983308	1.52	-0.238
ENSMUSG00000022175	Lrp10	1662.72	1.37504	0.000991961	3.81	5.202
ENSMUSG00000032968	Inha	12868.7	-1.26917	0.000994435	9.713	8.447
ENSMUSG00000047146	Tet1	539.377	-1.4459	0.000994435	1.856	0.449
ENSMUSG00000051515	Fam181b	114.061	-3.14402	0.000998158	2.029	-0.195
ENSMUSG00000027115	Kif18a	85.5483	-2.17917	0.00101495	0.134	-1.669
ENSMUSG00000084883	Ccdc85c	471.287	1.3336	0.00102156	2.148	3.422
ENSMUSG00000055172	C1ra	1181.6	1.59013	0.00103967	3.693	5.315
ENSMUSG00000022533	Atp13a3	1266	-1.16074	0.00104	3.643	2.452
ENSMUSG00000020806	Rhbdf2	547.914	1.28456	0.001043	2.117	3.339
ENSMUSG00000042272	Sestd1	1133.71	1.2646	0.00105799	2.281	3.46
ENSMUSG00000089682	Bcl2l2	1818.74	1.37307	0.00105987	3.958	5.31
ENSMUSG00000020275	Rel	773.687	1.29597	0.00106522	2.11	3.326
ENSMUSG00000099083	Atf7	2325.32	1.16856	0.00106633	3.211	4.318
ENSMUSG00000018322	Tomm34	831.026	1.37682	0.00106811	3.415	4.727
ENSMUSG00000034957	Cebpa	422.395	-1.79777	0.00106958	4.058	2.215
ENSMUSG00000008398	Elk3	397.22	-1.50247	0.00107704	3.198	1.637
ENSMUSG00000042680	Garem1	459.907	1.48372	0.00108039	1.478	2.886
ENSMUSG00000034349	Smc4	1034.31	-1.3512	0.00108902	4.293	2.944
ENSMUSG00000023336	Wfdc1	150.385	1.85709	0.0010902	1.575	3.397
ENSMUSG00000021238	Aldh6a1	2747.08	1.18698	0.00109163	4.358	5.477
ENSMUSG00000026269	Rnpepl1	852.605	1.42909	0.00109382	1.761	3.173
ENSMUSG00000028456	Unc13b	1385.81	1.35019	0.00109382	1.314	2.566
ENSMUSG00000043251	Exoc3l	310.708	1.48186	0.00109591	1.688	3.081
ENSMUSG00000030739	Myh14	50.7368	2.77752	0.00109877	-2.168	-0.104
ENSMUSG00000030341	Tnfrsf1a	1307.86	1.16159	0.0011014	4.461	5.575
ENSMUSG00000096842	Gm10736	82.277	-2.50493	0.0011034	6.819	4.423
ENSMUSG00000035365	Parpbp	94.4067	-2.14003	0.00110374	1.606	-0.39
ENSMUSG00000018387	Shroom1	61.8939	-2.52499	0.00110401	0.766	-1.441
ENSMUSG00000026678	Rgs5	906.893	-1.47972	0.00110723	4.335	2.817
ENSMUSG00000041417	Pik3r1	2750.11	-1.2254	0.00111354	4.755	3.462
ENSMUSG00000033902	Mapkbp1	1215.66	1.23327	0.00113411	2.769	3.928
ENSMUSG00000007039	Ddah2	458.646	1.34842	0.00115401	3.519	4.821
ENSMUSG00000051853	Arf3	4363.31	1.27399	0.00115464	5.175	6.448
ENSMUSG00000019810	Fuca2	630.137	1.33761	0.00115792	2.051	3.325
ENSMUSG00000066441	Rdh11	605.237	-1.42817	0.00116073	4.128	2.713
ENSMUSG00000037544	Dlgap5	67.7928	-2.44715	0.00116189	0.321	-1.686
ENSMUSG00000042846	Lrrtm3	65.7718	-2.83854	0.00117211	0.891	-1.569
ENSMUSG00000038252	Ncapd2	698.89	-1.25475	0.00117597	3.473	2.2
ENSMUSG00000022637	Cblb	838.209	1.31529	0.00118008	1.728	2.957
ENSMUSG00000041638	Gcn1l1	1103.53	1.27489	0.00118032	1.386	2.597
ENSMUSG00000028458	Tesk1	547.113	1.37441	0.00119388	2.277	3.611
ENSMUSG00000000148	Brat1	361.12	1.41202	0.00120586	1.222	2.557
ENSMUSG00000033769	Exoc6b	1068.08	1.20464	0.00120874	1.631	2.764
ENSMUSG00000056025	Clca3a1	218.799	1.58739	0.00120996	1.049	2.537
ENSMUSG00000040412	5330417C22Rik	118.178	-6.5986	0.00121212	0.551	-2.987
ENSMUSG00000028127	Abcd3	1398.94	1.2455	0.00121361	3.161	4.331
ENSMUSG00000021990	Spata13	843.683	1.20873	0.00121361	2.015	3.155
ENSMUSG00000024548	Setbp1	400.396	1.41798	0.00123414	0.695	2.032
ENSMUSG00000045414	1190002N15Rik	1408.47	-1.15935	0.00124444	5.12	3.915
ENSMUSG00000044252	Osbpl1a	764.247	1.27585	0.00124609	2.047	3.245
ENSMUSG00000024927	Rela	587.723	1.37182	0.00125676	2.892	4.242
ENSMUSG00000100215	Gm8292	172.671	-1.98064	0.00126344	5.473	3.6
ENSMUSG00000022507	1810013L24Rik	1836.4	1.21371	0.00127032	3.981	5.122
ENSMUSG00000043384	Gprasp1	8294.16	1.10183	0.00127582	5.517	6.564
ENSMUSG00000008167	Fbxw9	308.912	1.50267	0.0012785	1.758	3.219
ENSMUSG00000056758	Hmga2	86.4531	-2.15192	0.00129526	0.639	-1.261
ENSMUSG00000044201	Cdc25c	68.6249	-2.45679	0.00129722	0.763	-1.352
ENSMUSG00000018362	Kpna2	398.26	-1.50265	0.00129866	3.81	2.329
ENSMUSG00000028854	Slc9a1	875.052	1.21167	0.00130683	2.818	3.977
ENSMUSG00000003518	Dusp3	1189.99	1.37063	0.00131667	3.274	4.643
ENSMUSG00000046056	Sbsn	253.299	-1.52667	0.00131971	2.873	1.354
ENSMUSG00000047417	Rexo1	1145.24	1.17631	0.00132035	2.808	3.925
ENSMUSG00000022094	Slc39a14	706.66	1.29884	0.00132971	1.478	2.72
ENSMUSG00000038068	Rnf144b	771.763	1.21848	0.00133032	2.748	3.904
ENSMUSG00000080893	Gm15920	501.404	-1.71903	0.00133083	6.911	5.302
ENSMUSG00000003411	Rab3b	55.8864	2.62756	0.00134743	-1.291	0.944
ENSMUSG00000030022	Adamts9	967.98	1.27554	0.00134743	1.44	2.649
ENSMUSG00000029869	Ephb6	614.624	1.53503	0.00135905	2.481	4.052
ENSMUSG00000031285	Dcx	68.568	2.40571	0.00136453	-2.177	-0.5
ENSMUSG00000029426	Scarb2	2031.21	1.13223	0.00136712	3.842	4.92
ENSMUSG00000097785	B230217O12Rik	63.9678	2.4111	0.00136712	-0.2	2.038
ENSMUSG00000026683	Nuf2	118.102	-2.17715	0.00137472	1.098	-0.892
ENSMUSG00000054027	Nt5dc3	569.323	1.27839	0.0013752	1.998	3.205
ENSMUSG00000021003	Galc	317.109	-1.53202	0.00137941	1.182	-0.243
ENSMUSG00000047675	Rps8	3469.1	-1.1502	0.00138015	7.607	6.398
ENSMUSG00000075590	Nrbp2	1905.63	1.20459	0.00138015	4.365	5.543
ENSMUSG00000075602	Ly6a	239.446	1.83618	0.00138531	2.536	4.363
ENSMUSG00000093674	Rpl41	2934.14	-1.26417	0.00139081	7.925	6.646
ENSMUSG00000030084	Plxna1	3642.95	1.29353	0.00139256	3.992	5.281
ENSMUSG00000053080	2700081O15Rik	653.472	-1.31211	0.0013966	3.234	1.881
ENSMUSG00000020257	Wdr82	2738.98	1.11595	0.001405	4.266	5.335
ENSMUSG00000046997	Spsb4	176.22	-1.67112	0.00140795	2.106	0.453
ENSMUSG00000038205	Prkab2	973.294	-1.30983	0.0014137	4.233	2.919
ENSMUSG00000022469	Rapgef3	173.324	1.84437	0.0014137	-0.16	1.585
ENSMUSG00000014444	Piezo1	886.305	1.25026	0.00141841	1.913	3.116
ENSMUSG00000031858	Mau2	1590.44	1.17847	0.00142133	2.917	4.048
ENSMUSG00000025498	Irf7	104.858	-2.01877	0.00142199	1.686	-0.259
ENSMUSG00000044042	Fmn1	148.49	-1.73005	0.00142839	0.131	-1.351
ENSMUSG00000043445	Pgp	739.54	1.44939	0.00143573	3.292	4.769
ENSMUSG00000029344	Tpst2	307.612	-1.64823	0.00144025	3.478	1.9
ENSMUSG00000038644	Pold1	247.234	-1.53679	0.00144025	2.439	0.892
ENSMUSG00000037348	Paqr7	1033.27	1.17661	0.0014418	3.403	4.521
ENSMUSG00000037894	H2afz	598.475	-1.328	0.00145503	5.065	3.719
ENSMUSG00000069743	Zfp820	234.856	-1.63878	0.00145503	2.724	1.132
ENSMUSG00000030346	Rad51ap1	104.145	-2.2026	0.00147584	1.288	-0.696
ENSMUSG00000031865	Dctn1	1438.08	1.12675	0.00148468	3.301	4.378
ENSMUSG00000031428	Zcchc18	364.928	5.95732	0.0014961	-2.192	3.343
ENSMUSG00000004609	Cd33	105.13	2.12649	0.00150172	-1.203	0.678
ENSMUSG00000032515	Csrnp1	170.278	2.02004	0.00150172	0.375	2.448
ENSMUSG00000036450	Hif1an	1393.65	1.24887	0.00150241	3.126	4.341
ENSMUSG00000110373	Gm42303	104.408	-2.40758	0.00150602	3.165	1.017
ENSMUSG00000027444	8030411F24Rik	385.741	7.38186	0.00150708	-1.541	6.433
ENSMUSG00000101609	Kcnq1ot1	942.775	-1.33955	0.00150911	0.124	-1.025
ENSMUSG00000033669	Zfp7	378.64	1.34391	0.00151471	1.428	2.691
ENSMUSG00000004568	Arhgef18	1070.11	1.18572	0.00152067	1.769	2.881
ENSMUSG00000032434	Cmtm6	1641.47	1.19465	0.00153196	4.339	5.503
ENSMUSG00000021474	Sfxn1	1490.88	1.22083	0.00154926	2.683	3.855
ENSMUSG00000016458	Wt1	2678.32	1.21521	0.00155752	4.174	5.363
ENSMUSG00000028445	Enho	68.6247	2.36153	0.00158045	0.391	2.64
ENSMUSG00000050394	Armcx6	259.018	-1.65554	0.00159189	3.479	1.75
ENSMUSG00000056692	D17Wsu92e	2525.7	1.15918	0.00159707	4.367	5.494
ENSMUSG00000044906	4930503L19Rik	261.54	-1.45843	0.00160942	2.204	0.762
ENSMUSG00000040918	Slc19a2	646.464	1.41614	0.00161332	2.686	4.036
ENSMUSG00000037253	Mex3c	5141.39	-1.12815	0.00161511	7.04	5.879
ENSMUSG00000060568	Fam78b	123.192	1.91533	0.0016179	-0.606	1.137
ENSMUSG00000034354	Mtmr3	1683.45	1.18967	0.00161899	3.247	4.399
ENSMUSG00000024019	Cmtr1	374.472	1.39562	0.00161899	0.673	1.948
ENSMUSG00000057236	Rbbp4	2704.16	1.13658	0.00162328	3.769	4.857
ENSMUSG00000031570	Plpp5	404.225	-1.50634	0.00165803	3.55	2.033
ENSMUSG00000001228	Uhrf1	558.711	-1.36812	0.00166944	3.708	2.348
ENSMUSG00000022814	Umps	498.332	-1.3274	0.00167265	3.838	2.501
ENSMUSG00000019843	Fyn	1367.79	1.2105	0.00167599	3.736	4.891
ENSMUSG00000060716	Plekhh1	480.845	-1.30583	0.00167599	2.86	1.534
ENSMUSG00000028007	Snx7	204.474	1.83101	0.00167638	0.115	1.808
ENSMUSG00000013236	Ptprs	749.072	-1.23579	0.00167682	2.332	1.08
ENSMUSG00000044573	Acp1	290.176	-2.27177	0.00167954	2.737	0.977
ENSMUSG00000035293	G2e3	667.69	-1.28184	0.00167954	3.075	1.792
ENSMUSG00000041607	Mbp	479.99	-1.50583	0.00168993	2.565	1.022
ENSMUSG00000024660	Incenp	279.146	-1.4563	0.0017006	2.754	1.281
ENSMUSG00000037992	Rara	375.33	1.34907	0.00170883	1.805	3.091
ENSMUSG00000020826	Nos2	208.213	-2.27597	0.00170889	2.117	0.211
ENSMUSG00000036155	Mgat5	1458.48	1.14922	0.00172468	2.654	3.738
ENSMUSG00000033933	Vhl	847.177	1.19564	0.00173002	3.6	4.751
ENSMUSG00000031245	Hmgn5	1627.08	1.27655	0.00173371	5.085	6.327
ENSMUSG00000064326	Siva1	135.002	1.97646	0.00173519	0.658	2.616
ENSMUSG00000026153	Fam135a	1110.94	1.32958	0.0017449	2.539	3.758
ENSMUSG00000041064	Pif1	50.2663	-2.73389	0.0017449	0.584	-1.772
ENSMUSG00000069919	Hba-a1	247.515	-1.69843	0.00175151	4.971	3.278
ENSMUSG00000030867	Plk1	115.36	-1.86115	0.0017627	2.558	0.707
ENSMUSG00000030889	Vwa3a	53.7036	2.56052	0.00177164	-1.99	-0.053
ENSMUSG00000040848	Sft2d2	3132.89	1.14524	0.00177179	4.582	5.686
ENSMUSG00000038648	Creb3l2	2280.4	-1.12747	0.00177179	4.923	3.744
ENSMUSG00000030744	Rps3	3588.32	-1.22404	0.00178052	6.272	5.023
ENSMUSG00000039055	Eme1	75.9691	-2.43857	0.00178553	1.639	-0.573
ENSMUSG00000029826	Zc3hav1	1490.02	-1.26035	0.00178656	4.468	3.215
ENSMUSG00000092335	Zfp977	98.9836	1.9884	0.00179817	1.045	2.926
ENSMUSG00000030934	Oat	2472.43	1.08487	0.00180212	5.566	6.6
ENSMUSG00000038319	Kcnh2	514.358	1.30476	0.00180974	2.13	3.372
ENSMUSG00000029310	Nudt9	325.897	1.40241	0.00183834	2.409	3.764
ENSMUSG00000027479	Mapre1	3985.54	1.08441	0.0018424	4.53	5.56
ENSMUSG00000029510	Gpc2	67.9693	-2.31198	0.00184345	0.955	-1.115
ENSMUSG00000006445	Epha2	109.973	1.95168	0.00184686	-0.366	1.382
ENSMUSG00000022365	Derl1	1906.31	1.13246	0.00185075	4.653	5.747
ENSMUSG00000031904	Slc7a6	1050.08	1.17294	0.00187338	3.325	4.439
ENSMUSG00000025557	Slc15a1	52.8068	3.30024	0.00189847	-2.284	0.482
ENSMUSG00000020640	Itsn2	1006.65	1.14982	0.00190118	1.739	2.82
ENSMUSG00000085354	Gm2044	1637.05	1.23514	0.001903	6.221	7.406
ENSMUSG00000032340	Neo1	2080.91	1.1626	0.0019112	3.379	4.487
ENSMUSG00000022346	Myc	604.195	-1.46939	0.00192061	4.52	2.945
ENSMUSG00000022881	Rfc4	134.827	-2.01913	0.00193635	3.203	1.296
ENSMUSG00000030351	Tspan11	180.185	-2.05987	0.0019395	1.748	-0.01
ENSMUSG00000022996	Wnt10b	630.844	-5.90381	0.0019395	3.582	-0.968
ENSMUSG00000039682	Lap3	307.693	-1.61431	0.00194092	3.324	1.777
ENSMUSG00000009569	Mkl2	1694.12	1.10447	0.00195703	3.09	4.138
ENSMUSG00000034656	Cacna1a	110.829	-2.20071	0.00196611	0.042	-1.646
ENSMUSG00000052560	Cpne8	339.45	1.8234	0.00197255	1.179	3.128
ENSMUSG00000031636	Pdlim3	139.618	2.4973	0.0019998	-0.978	1.699
ENSMUSG00000056724	Nbeal2	186.781	1.58731	0.0019998	-0.345	1.062
ENSMUSG00000032305	Fam219b	453.052	1.26998	0.00200102	2.619	3.833
ENSMUSG00000066551	Hmgb1	974.692	-1.16301	0.00200344	4.238	3.049
ENSMUSG00000111942	Gm5182	87.6499	2.16248	0.00200901	-1.116	0.74
ENSMUSG00000033059	Pygb	1540.35	1.20257	0.00201427	3.755	4.93
ENSMUSG00000018008	Cyth4	107.995	2.08875	0.00201652	-1.08	0.69
ENSMUSG00000070733	Fryl	1201.16	1.22328	0.00201669	1.78	2.908
ENSMUSG00000036327	Qsox2	784.836	1.27788	0.00202041	2.794	4.027
ENSMUSG00000000149	Gna12	2014.69	1.08525	0.00202294	4.735	5.775
ENSMUSG00000052336	Cx3cr1	280.707	1.68844	0.00202771	1.114	2.614
ENSMUSG00000042712	Tceal9	6723.35	-1.02491	0.0020286	9.257	8.188
ENSMUSG00000019818	Cd164	8466.83	1.09342	0.00204278	6.42	7.45
ENSMUSG00000041112	Elmo1	841.627	1.36683	0.00204449	1.406	2.717
ENSMUSG00000043419	Rnf227	167.976	-1.67559	0.00205011	3.126	1.421
ENSMUSG00000039741	Bahcc1	365.097	-1.39414	0.00207034	1.785	0.394
ENSMUSG00000017721	Pigt	865.902	1.35885	0.00207445	3.097	4.468
ENSMUSG00000016087	Fli1	221.906	-1.53141	0.00207445	2.752	1.208
ENSMUSG00000041841	Rpl37	292.318	-1.39462	0.00207873	4.152	2.725
ENSMUSG00000026219	Trip12	4140.36	1.0818	0.00208004	3.506	4.526
ENSMUSG00000028420	Tmem38b	244.339	1.51336	0.00208826	1.268	2.714
ENSMUSG00000036006	Ripor2	86.4439	2.04512	0.00210531	-1.735	-0.151
ENSMUSG00000066000	Zfp979	244.542	-1.4858	0.0021094	2.637	1.155
ENSMUSG00000036002	Fam214b	576.107	1.53793	0.00212335	2.24	3.829
ENSMUSG00000000552	Zfp385a	187.646	1.56199	0.00213606	1.459	2.945
ENSMUSG00000032908	Sgpp2	198.895	-2.00967	0.00213881	2.335	0.477
ENSMUSG00000031376	Atp2b3	73.7333	-3.19403	0.00213914	0.382	-1.762
ENSMUSG00000117901	NA	150.187	1.93413	0.0021613	2.083	4.1
ENSMUSG00000058740	Kcnt1	198.022	-1.53426	0.00218367	1.184	-0.268
ENSMUSG00000002058	Unc119	1103.45	1.28484	0.00218513	4.173	5.439
ENSMUSG00000022095	Fam160b2	472.485	1.25619	0.00218633	2.313	3.503
ENSMUSG00000025762	Larp1b	230.269	1.63343	0.00219905	0.059	1.497
ENSMUSG00000024063	Lbh	1297.54	1.21459	0.0022023	4.086	5.259
ENSMUSG00000039349	C130074G19Rik	1856.16	-1.1563	0.00221105	5.88	4.69
ENSMUSG00000028469	Npr2	834.354	-1.27813	0.002219	4.143	2.833
ENSMUSG00000029007	Agtrap	1159.72	1.24998	0.002219	3.486	4.719
ENSMUSG00000029366	Dck	190.368	-1.91529	0.002219	2.363	0.597
ENSMUSG00000034926	Dhcr24	838.377	-1.25918	0.00222274	4.372	3.053
ENSMUSG00000032959	Pebp1	1906.34	1.06583	0.00223641	5.619	6.639
ENSMUSG00000017390	Aldoc	126.579	-2.03396	0.00224005	2.122	0.098
ENSMUSG00000037242	Clic4	2697.13	1.04966	0.0022429	4.24	5.243
ENSMUSG00000006517	Mvd	120.462	-2.76478	0.00224434	2.329	0.278
ENSMUSG00000048970	C1galt1c1	395.561	-1.48949	0.00224503	4.756	3.305
ENSMUSG00000051079	Rgs13	70.5728	-2.54716	0.00226485	2.365	-0.277
ENSMUSG00000053332	Gas5	1253.82	-1.23246	0.00226962	5.009	3.773
ENSMUSG00000027848	Olfml3	810.68	1.59436	0.00226962	2.169	3.653
ENSMUSG00000035673	Sbno2	588.104	1.30101	0.00227952	1.189	2.441
ENSMUSG00000021339	Mrs2	2312.08	1.20951	0.00227952	3.667	4.847
ENSMUSG00000026883	Dab2ip	886.952	1.41374	0.00229675	1.975	3.401
ENSMUSG00000048758	Rpl29	83.8534	-3.15318	0.00231404	2.388	0.12
ENSMUSG00000067786	Nnat	444.28	-1.8241	0.00231433	4.722	2.629
ENSMUSG00000074865	Zfp934	132.759	-1.85046	0.00233696	1.344	-0.354
ENSMUSG00000079435	Rpl36a	267.24	-1.42474	0.00237042	4.057	2.593
ENSMUSG00000049555	Tmie	178.276	1.67967	0.00238744	0.969	2.607
ENSMUSG00000018427	Ypel2	1144.92	-1.11452	0.0024095	4.513	3.359
ENSMUSG00000118200	NA	58.1065	-3.91013	0.00241062	0.525	-1.629
ENSMUSG00000111063	Zkscan7	167.961	-1.59572	0.00241305	1.698	0.144
ENSMUSG00000028673	Fuca1	313.505	1.33699	0.0024139	1.971	3.241
ENSMUSG00000024799	Tm7sf2	196.035	-2.26069	0.00243618	1.968	0.2
ENSMUSG00000040061	Plcb2	65.8421	-2.69213	0.00244624	0.153	-1.824
ENSMUSG00000036644	Tbc1d9b	1109.56	1.13059	0.00245859	2.945	4.019
ENSMUSG00000049422	Chchd10	963.896	1.13031	0.00247172	4.761	5.84
ENSMUSG00000055745	Rtl6	415.525	1.31429	0.0024996	1.948	3.202
ENSMUSG00000036782	Klhl13	579.597	-1.22818	0.00252824	3.748	2.502
ENSMUSG00000045211	Nudt18	283.757	2.09064	0.00252825	0.46	2.841
ENSMUSG00000035776	Cd99l2	1702.4	1.07149	0.00254004	3.987	5.007
ENSMUSG00000055639	Dach1	97.9982	-1.98381	0.00254245	0.666	-1.108
ENSMUSG00000072214	2021-09-05	59.6617	-2.34287	0.00254553	0.914	-1.178
ENSMUSG00000030432	Rpl28	1062.41	-1.19757	0.00254778	5.82	4.564
ENSMUSG00000020232	Hmg20b	591.432	1.19505	0.00256544	3.02	4.165
ENSMUSG00000024219	Anks1	463.985	1.55814	0.00256662	0.674	2.251
ENSMUSG00000026791	Slc2a8	148.247	1.87362	0.00257136	0.502	2.306
ENSMUSG00000066553	Gm6969	553.729	-1.50287	0.00257659	7.292	5.841
ENSMUSG00000057706	Mex3b	504.64	1.42828	0.00259871	2.54	3.844
ENSMUSG00000070822	Zscan18	202.944	1.51803	0.00260877	0.871	2.291
ENSMUSG00000019998	Stx7	758.376	1.2262	0.00263387	2.857	4.004
ENSMUSG00000032485	Scap	1751.31	-1.05201	0.00264436	4.488	3.399
ENSMUSG00000021661	Ankra2	511.781	1.22729	0.00265079	2.252	3.411
ENSMUSG00000074024	4632427E13Rik	337.17	1.39717	0.00265371	0.917	2.194
ENSMUSG00000005410	Mcm5	239.718	-1.56978	0.00268214	2.63	1.111
ENSMUSG00000042500	Ago4	273.377	1.50581	0.00268822	0.601	2.003
ENSMUSG00000029291	Rufy3	746.593	1.21508	0.002691	1.676	2.802
ENSMUSG00000024222	Fkbp5	3104.08	-1.30495	0.00269755	4.955	3.698
ENSMUSG00000032375	Aph1b	605.929	1.36014	0.00272031	2.196	3.524
ENSMUSG00000041445	Mmrn2	223.632	-1.74385	0.00274787	2.558	0.845
ENSMUSG00000005907	Pex1	311.878	-1.6444	0.00277523	1.606	0.129
ENSMUSG00000030527	Crtc3	877.827	1.19548	0.00278394	1.949	3.095
ENSMUSG00000026479	Lamc2	139.08	1.90082	0.00278566	-0.784	0.96
ENSMUSG00000044813	Shb	159.76	1.87794	0.00278717	0.542	2.448
ENSMUSG00000014349	Ube2z	1742.61	1.21859	0.00278857	4.165	5.382
ENSMUSG00000023942	Slc29a1	994.219	1.35672	0.00280606	3.26	4.573
ENSMUSG00000026924	Sec16a	2172.85	1.0741	0.00280705	3.434	4.451
ENSMUSG00000007659	Bcl2l1	918.606	1.1266	0.00280705	3.163	4.232
ENSMUSG00000091264	Smim13	871.293	-1.12094	0.00280766	4.236	3.077
ENSMUSG00000016624	Phf21b	140.627	6.46373	0.00282224	-2.809	2.119
ENSMUSG00000038264	Sema7a	1407.21	1.20306	0.00282803	4.16	5.34
ENSMUSG00000000531	Grasp	121.924	-1.85507	0.00282877	2.741	0.854
ENSMUSG00000026672	Optn	290.245	1.631	0.00284509	1.379	2.98
ENSMUSG00000074129	Rpl13a	699.503	-1.31468	0.0028539	5.004	3.706
ENSMUSG00000058258	Idi1	85.9493	-2.81963	0.0028539	1.074	-0.968
ENSMUSG00000054733	Msra	146.759	-1.7119	0.00286895	1.919	0.219
ENSMUSG00000016528	Mapkapk2	1076.91	1.38487	0.00289339	3.693	5.131
ENSMUSG00000051177	Plcb1	198.601	1.67798	0.00289339	-0.529	0.91
ENSMUSG00000074030	Exoc8	648.264	1.17444	0.00289736	2.625	3.748
ENSMUSG00000003865	Gys1	301.187	-1.38083	0.00291241	2.699	1.294
ENSMUSG00000062510	Nsl1	73.9465	-2.18448	0.00292398	0.732	-1.176
ENSMUSG00000030708	Dnajb13	70.8437	-2.24887	0.00292406	1.607	-0.509
ENSMUSG00000023026	Dip2b	755.423	1.19555	0.00294686	1.699	2.811
ENSMUSG00000028175	Depdc1a	51.1689	-2.68062	0.00294751	0.86	-1.384
ENSMUSG00000008892	Vdac3	858.953	1.19474	0.00295869	2.781	3.9
ENSMUSG00000031737	Irx5	127.831	-1.77384	0.00296179	2.155	0.446
ENSMUSG00000032495	Lrrc2	336.571	-1.46566	0.00299202	3.171	1.737
ENSMUSG00000033386	Frrs1	193.601	-1.60311	0.00301237	1.548	-0.039
ENSMUSG00000030557	Mef2a	3404.42	1.11345	0.00303186	3.372	4.425
ENSMUSG00000037652	Phc3	2475.11	1.06726	0.00304084	2.707	3.711
ENSMUSG00000029570	Lfng	92.7955	2.0879	0.00304483	0.112	1.997
ENSMUSG00000018604	Tbx3	436.565	-1.75028	0.00304528	2.664	1.067
ENSMUSG00000046324	Ermp1	2521.99	-1.03639	0.00307775	4.681	3.603
ENSMUSG00000021054	Sgpp1	2425.07	1.22292	0.00309197	4.183	5.307
ENSMUSG00000027443	Cst12	1795.87	3.31109	0.00310572	4.793	8.393
ENSMUSG00000028693	Nasp	948.674	-1.23673	0.00311167	3.624	2.373
ENSMUSG00000049421	Zfp260	2260.74	-1.08613	0.00312025	5.213	4.1
ENSMUSG00000021792	Fam213a	1361.6	1.30091	0.00315222	4.159	5.489
ENSMUSG00000056116	H2-T22	276.77	-1.63854	0.00320147	3.047	1.438
ENSMUSG00000042345	Ubash3a	69.5249	2.2386	0.00320952	-1.988	-0.366
ENSMUSG00000051065	Mb21d2	406.251	1.39073	0.00321301	2.251	3.634
ENSMUSG00000032850	Rnft2	173.315	1.57714	0.00322184	0.257	1.691
ENSMUSG00000033849	B3galt2	70.3662	-2.43306	0.00322698	-0.048	-1.99
ENSMUSG00000016257	Prelid3b	478.402	-1.20758	0.00323589	4.665	3.417
ENSMUSG00000028933	Xrcc2	228.511	-1.55689	0.00323688	2.233	0.639
ENSMUSG00000030509	Asb7	800.051	1.23131	0.00325463	2.401	3.539
ENSMUSG00000051111	Sv2c	136.267	1.66718	0.00325516	-0.803	0.635
ENSMUSG00000028226	Mmp16	74.2205	-2.15872	0.00327747	0.079	-1.672
ENSMUSG00000025352	Gdf11	122.601	-1.7268	0.00329745	1.742	0.078
ENSMUSG00000003435	Supt5	1852.43	1.04735	0.00333079	3.892	4.887
ENSMUSG00000034928	Rnf44	1860.95	1.09135	0.00333515	4.003	5.056
ENSMUSG00000041995	Zbed3	3142.64	-1.09519	0.00334453	7.055	5.94
ENSMUSG00000025348	Itga7	68.4822	2.20915	0.00335953	-1.682	0.043
ENSMUSG00000068551	Zfp467	320.423	-1.37696	0.00336459	2.954	1.536
ENSMUSG00000036437	Npy1r	65.7022	-2.38212	0.00336585	1.129	-0.957
ENSMUSG00000032548	Slco2a1	348.593	-1.76961	0.00337053	1.448	-0.275
ENSMUSG00000005204	Senp3	910.424	1.22704	0.00337228	3.378	4.584
ENSMUSG00000032254	Kif23	375.624	-1.43179	0.00342396	2.275	0.869
ENSMUSG00000061950	Ppp4r1	739.629	1.14907	0.00343645	2.59	3.681
ENSMUSG00000061665	Cd2ap	3331.19	1.1387	0.00346577	3.2	4.293
ENSMUSG00000030757	Zkscan2	108.645	2.05701	0.00347163	-1.244	0.422
ENSMUSG00000059734	Ndufs8	437.533	-1.21929	0.00350817	5.064	3.805
ENSMUSG00000029650	Slc46a3	112.075	-2.46209	0.00353736	2.055	0.028
ENSMUSG00000030410	Dmwd	786.942	1.2557	0.00355116	3.644	4.889
ENSMUSG00000026426	Arl8a	730.913	1.24796	0.00358601	3.707	4.928
ENSMUSG00000022565	Plec	3544.11	1.01291	0.00359082	3.201	4.166
ENSMUSG00000031983	2310022B05Rik	1125.21	1.11925	0.00360339	3.913	4.993
ENSMUSG00000028639	Ybx1	2423.82	-1.14462	0.00361089	6.5	5.351
ENSMUSG00000004043	Stat5a	210.215	-1.45534	0.00362004	1.648	0.226
ENSMUSG00000005102	Eif2ak4	204.274	1.46445	0.003624	0.167	1.505
ENSMUSG00000024425	Ndfip1	3352.79	1.28281	0.003624	4.381	5.653
ENSMUSG00000025529	Zfp711	646.004	1.46975	0.00362512	2.156	3.434
ENSMUSG00000006585	Cdt1	158.735	-1.65879	0.00363219	2.45	0.782
ENSMUSG00000022773	Ypel1	209.273	-1.74199	0.00365062	2.207	0.576
ENSMUSG00000041757	Plekha6	428.406	1.20919	0.00366481	0.635	1.747
ENSMUSG00000038056	Kmt2c	2583.19	1.06521	0.00368095	2.559	3.553
ENSMUSG00000021096	Ppm1a	2275.5	1.08635	0.00368095	3.001	4.045
ENSMUSG00000040998	Npnt	307.39	1.39518	0.00368798	1.306	2.586
ENSMUSG00000032477	Cdc25a	568.467	1.21825	0.00369103	1.617	2.774
ENSMUSG00000060126	Tpt1	3171.07	-1.15206	0.00369568	6.988	5.804
ENSMUSG00000030660	Pik3c2a	1732.57	1.1177	0.00372185	2.806	3.85
ENSMUSG00000023046	Igfbp6	521.052	1.53771	0.00372185	4.046	5.463
ENSMUSG00000039461	Tcta	523.422	1.47152	0.00373734	3.3	4.841
ENSMUSG00000015214	Mtmr1	779.888	1.19565	0.0038125	2.533	3.646
ENSMUSG00000033697	Arhgap39	558.38	1.22793	0.0038238	1.715	2.859
ENSMUSG00000097971	Gm26917	2310.01	1.43837	0.00384205	4.553	6.115
ENSMUSG00000116673	A630089N07Rik	212.132	-1.4274	0.00384224	2.385	0.956
ENSMUSG00000030541	Idh2	397.081	-1.34897	0.00385474	3.957	2.549
ENSMUSG00000060594	Layn	133.89	-2.00273	0.00385474	2.551	0.616
ENSMUSG00000022013	Dnajc15	437.223	-1.23172	0.00386199	2.747	1.498
ENSMUSG00000024622	Hmgxb3	467.46	1.2087	0.00387664	0.942	2.069
ENSMUSG00000044566	Cage1	175.612	1.64268	0.00388403	0.481	2.011
ENSMUSG00000020092	Pald1	705.189	1.16594	0.00390486	2.76	3.885
ENSMUSG00000049047	Armcx3	237.587	-1.55202	0.00400434	2.824	1.221
ENSMUSG00000033596	Rfwd3	2549.68	1.09504	0.00400889	4.042	5.083
ENSMUSG00000087543	Gm16576	98.3289	1.86	0.00401728	-0.614	1.017
ENSMUSG00000076431	Sox4	5080.57	-1.11735	0.00402224	6.648	5.503
ENSMUSG00000033763	Mtss1l	545.252	-1.18742	0.00403525	3.343	2.118
ENSMUSG00000031310	Zmym3	5078.31	1.00838	0.00405573	4.887	5.85
ENSMUSG00000032802	Srxn1	317.935	-1.36957	0.00410621	3.507	2.124
ENSMUSG00000032518	Rpsa	1392.96	-1.11414	0.00411998	5.405	4.23
ENSMUSG00000015222	Map2	516.167	-1.64826	0.00413215	1.574	0.183
ENSMUSG00000036087	Slain2	1933.26	1.08138	0.00413215	3.384	4.394
ENSMUSG00000030737	Slco2b1	212.017	1.85651	0.00413215	0.243	1.75
ENSMUSG00000026435	Slc45a3	969.35	-1.10045	0.0041343	4.705	3.571
ENSMUSG00000011179	Odc1	1620.62	-1.10489	0.0041343	5.495	4.373
ENSMUSG00000026090	2010300C02Rik	87.3558	1.96211	0.00413641	-0.765	0.966
ENSMUSG00000022587	Ly6e	4926.28	1.10273	0.00415996	5.842	6.911
ENSMUSG00000022769	Sdf2l1	275.549	-1.33597	0.00415996	4.647	3.282
ENSMUSG00000033863	Klf9	1846.55	1.07322	0.00418387	4.12	5.145
ENSMUSG00000063810	Alms1	1070.49	-1.21272	0.00419209	2.358	1.183
ENSMUSG00000029238	Clock	2768.01	1.0909	0.00421562	3.185	4.219
ENSMUSG00000026641	Usf1	554.34	1.20687	0.00422052	3.069	4.241
ENSMUSG00000026042	Col5a2	384.794	-1.63988	0.00426422	1.95	0.513
ENSMUSG00000034459	Ifit1	151.708	-1.81791	0.00430281	2.612	0.796
ENSMUSG00000046591	Ticrr	243.619	-1.41301	0.00432603	1.36	0.004
ENSMUSG00000055917	Zfp277	360.001	-1.27351	0.00432603	1.587	0.351
ENSMUSG00000096472	Cdkn2d	204.19	1.62629	0.00433137	2.13	3.721
ENSMUSG00000045071	E130308A19Rik	662.316	1.22069	0.00433846	1.192	2.317
ENSMUSG00000109517	Gm44763	65.6444	2.17666	0.00433846	-0.12	1.889
ENSMUSG00000018820	Zfyve27	710.322	1.21652	0.00433846	1.812	2.989
ENSMUSG00000035769	Xylb	84.2333	-2.53582	0.00436707	1.024	-1.02
ENSMUSG00000038260	Trpm4	382.497	1.28218	0.00438579	0.613	1.813
ENSMUSG00000000317	Bcl6b	62.7536	-2.23611	0.00439309	1.003	-0.991
ENSMUSG00000023279	Bmp15	1568.67	-1.0971	0.00439309	5.602	4.484
ENSMUSG00000004902	Slc25a18	171.477	1.70557	0.00439441	1.561	3.198
ENSMUSG00000104344	Gm38077	81.5449	1.9967	0.00439713	-0.31	1.486
ENSMUSG00000030748	Il4ra	628.289	1.19529	0.00439906	2.191	3.309
ENSMUSG00000022070	Bora	158.155	-1.67525	0.00439906	1.707	0.128
ENSMUSG00000035212	Leprot	1583.19	1.0271	0.00443717	5.273	6.257
ENSMUSG00000046721	Rpl14-ps1	445.551	-1.51285	0.00444527	6.016	4.601
ENSMUSG00000074476	Spc24	101.576	-1.98741	0.00447034	2.077	0.243
ENSMUSG00000028184	Adgrl2	955.192	1.11249	0.00454761	1.621	2.667
ENSMUSG00000033792	Atp7a	1007.37	1.06547	0.00456099	2.418	3.424
ENSMUSG00000117869	NA	106.286	-1.75706	0.00456176	1.36	-0.307
ENSMUSG00000074884	Serf2	1865.5	1.07196	0.00456829	3.948	4.986
ENSMUSG00000033590	Myo5c	135.671	-1.79241	0.00457532	0.691	-0.978
ENSMUSG00000036985	Zdhhc9	468.257	1.22057	0.00458698	1.604	2.737
ENSMUSG00000028873	Cdca8	153.824	-1.72344	0.00459552	1.651	0.055
ENSMUSG00000022840	Adcy5	148.872	1.56439	0.004601	-0.26	1.145
ENSMUSG00000038379	Ttk	122.911	-1.75997	0.00460609	1.477	-0.216
ENSMUSG00000021556	Golm1	913.948	1.23126	0.00461068	3.088	4.305
ENSMUSG00000031758	Cdyl2	102.544	1.95126	0.00461832	0.356	2.197
ENSMUSG00000029096	Htra3	680.286	1.57059	0.00463327	2.37	3.864
ENSMUSG00000096687	Mfsd4b4	701.175	1.12818	0.00463327	2.81	3.875
ENSMUSG00000027011	Ube2e3	889.121	1.16667	0.00463681	3.151	4.235
ENSMUSG00000044080	S100a1	164.152	-1.67623	0.00466273	4.664	2.883
ENSMUSG00000037531	Mrpl47	84.7467	-2.04146	0.00475199	1.127	-0.727
ENSMUSG00000066595	Flvcr1	205.199	-1.41736	0.0047526	2.056	0.649
ENSMUSG00000071644	Eef1g	2785.27	-1.17718	0.00479216	6.659	5.479
ENSMUSG00000015882	Lcorl	595.635	-1.26549	0.0047929	1.674	0.403
ENSMUSG00000031760	Mt3	58.5428	2.21643	0.00481288	0.555	2.648
ENSMUSG00000031799	Tpm4	2792.06	-1.0311	0.00482019	5.949	4.868
ENSMUSG00000018565	Elp5	295.09	1.39249	0.00482041	2.308	3.676
ENSMUSG00000043252	Tmem64	2931.39	1.0777	0.00487154	4.833	5.835
ENSMUSG00000021983	Atp8a2	118.165	1.7769	0.00492516	-1.54	-0.176
ENSMUSG00000028894	Inpp5b	438.587	1.22185	0.00498611	2.018	3.18
ENSMUSG00000036777	Anln	320.856	-1.55546	0.00499818	1.809	0.405
ENSMUSG00000048416	Mlf1	55.8225	-2.3829	0.00509915	1.916	-0.326
ENSMUSG00000028675	Pnrc2	1905.93	-1.04169	0.00510888	6.344	5.263
ENSMUSG00000037400	Atp11b	868.579	1.11095	0.00511891	2.1	3.154
ENSMUSG00000044927	H1fx	111.763	-1.82541	0.00512847	3.306	1.491
ENSMUSG00000001986	Gria3	257.435	1.75488	0.00513651	-0.282	1.511
ENSMUSG00000035390	Brsk1	57.2906	2.2651	0.00517346	-1.201	0.739
ENSMUSG00000051439	Cd14	104.287	1.87465	0.00517531	0.922	2.661
ENSMUSG00000031891	Hsd11b2	297.744	-1.32671	0.00517924	4.024	2.665
ENSMUSG00000042082	Arsb	1097.57	-1.32978	0.00521517	4.124	2.809
ENSMUSG00000084616	Gm25047	280.481	4.44288	0.00521812	3.369	8.407
ENSMUSG00000036875	Dna2	84.0383	-1.96014	0.00523367	0.731	-1.003
ENSMUSG00000039081	Zfp503	440.65	-1.34031	0.00523367	3.397	2.001
ENSMUSG00000041075	Fzd7	763.436	1.07508	0.0052372	2.95	3.971
ENSMUSG00000024646	Cyb5a	2820.76	-1.10659	0.00525504	6.411	5.301
ENSMUSG00000097993	Ptprv	856.734	1.73586	0.00530369	1.714	3.655
ENSMUSG00000004056	Akt2	982.461	1.05072	0.00534876	2.678	3.676
ENSMUSG00000004558	Ndrg2	1167.46	-1.46673	0.00534876	5.015	3.601
ENSMUSG00000025873	Faf2	1355.76	1.04027	0.0053619	2.959	3.937
ENSMUSG00000069117	Gm10260	390.915	-8.39183	0.00537697	3.886	-1.531
ENSMUSG00000085614	1700123M08Rik	84.4736	1.89839	0.00541218	1.068	2.861
ENSMUSG00000035504	Reep6	168.589	1.87727	0.00541218	1.008	2.734
ENSMUSG00000028702	Rad54l	145.748	-1.57325	0.00542294	1.053	-0.418
ENSMUSG00000002835	Chaf1a	315.371	-1.25649	0.00545234	1.862	0.613
ENSMUSG00000038388	Mpp6	98.1939	-1.78989	0.00550453	0.86	-0.797
ENSMUSG00000029414	Kntc1	90.8123	-1.99992	0.00556048	0.38	-1.284
ENSMUSG00000086784	Isoc2a	389.609	1.21911	0.00556048	2.888	4.057
ENSMUSG00000021136	Smoc1	669.789	-1.24973	0.00556048	4.206	2.964
ENSMUSG00000114827	Gm46432	52.7838	-2.87407	0.00565877	3.005	0.421
ENSMUSG00000052889	Prkcb	128.035	1.83209	0.00569007	-0.792	0.91
ENSMUSG00000046709	Mapk10	114.174	-1.68141	0.00575772	0.264	-1.212
ENSMUSG00000035967	Ints6l	1044.98	-1.27038	0.00579504	3.791	2.558
ENSMUSG00000056820	Tsnax	1477.13	1.04472	0.00585286	4.11	5.12
ENSMUSG00000002885	Adgre5	245.226	-1.45661	0.00585554	2.772	1.253
ENSMUSG00000032875	Arhgef17	1791.11	-1.11913	0.00588282	4.004	2.819
ENSMUSG00000002020	Ltbp2	226.077	1.49562	0.00588282	0.155	1.474
ENSMUSG00000032348	Gsta4	479.463	1.60311	0.00589206	3.518	5.266
ENSMUSG00000099034	2810039B14Rik	156.108	-1.95855	0.00591814	1.285	-0.393
ENSMUSG00000020424	Castor1	75.6601	2.21403	0.00601321	0.338	2.334
ENSMUSG00000022676	Snai2	241.685	-1.49494	0.00601537	3.572	2.129
ENSMUSG00000023224	Serping1	2079.11	1.5594	0.00602539	4.849	6.375
ENSMUSG00000038843	Gcnt1	358.896	-1.51116	0.00604407	2.616	1.179
ENSMUSG00000025496	Drd4	83.0267	2.1815	0.00606966	-0.468	1.336
ENSMUSG00000004951	Hspb1	203.871	1.68861	0.00607074	2.576	4.369
ENSMUSG00000045427	Hnrnph2	934.345	-1.05505	0.00607333	4.347	3.26
ENSMUSG00000037813	D630003M21Rik	98.9117	1.87589	0.00610499	-0.583	1.098
ENSMUSG00000039323	Igfbp2	271.753	-1.85988	0.00610846	3.727	2.118
ENSMUSG00000043556	Fbxl7	196.226	-1.48483	0.00612421	1.65	0.239
ENSMUSG00000034801	Sos2	823.336	1.20333	0.00615475	2.077	3.168
ENSMUSG00000059895	Ptp4a3	212.168	-1.4388	0.00616572	1.275	-0.118
ENSMUSG00000020277	Pfkl	711.355	1.19976	0.00617185	2.173	3.355
ENSMUSG00000028033	Kcnq5	369.4	-1.30487	0.00618438	2.273	0.974
ENSMUSG00000032737	Inppl1	2323.6	1.08981	0.00618864	4.002	5.08
ENSMUSG00000031586	Rbpms	859.908	1.1133	0.0062141	2.549	3.624
ENSMUSG00000067274	Rplp0	2933.92	-1.5397	0.00628964	7.26	5.94
ENSMUSG00000049878	Rlf	1780.5	1.00424	0.00629161	3.147	4.099
ENSMUSG00000020829	Slc46a1	245.504	1.40846	0.00632472	1.637	2.986
ENSMUSG00000103509	Gm38372	223.657	1.50705	0.00632923	1.065	2.47
ENSMUSG00000017404	Rpl19	871.048	-1.05316	0.00636132	6.341	5.24
ENSMUSG00000024962	Vegfb	171.654	-1.53241	0.00636747	3.461	1.941
ENSMUSG00000024018	Ccdc167	302.477	-1.38083	0.00644291	1.362	0.07
ENSMUSG00000085882	2610507I01Rik	64.1331	-2.998	0.00644556	1.762	-0.298
ENSMUSG00000055407	Map6	114.464	1.64594	0.00645029	-0.926	0.479
ENSMUSG00000030691	Fchsd2	660.949	1.14516	0.00646643	0.87	1.929
[truncated: 658 more rows]

## Sheet: CAG-Dmrt1 Sox89 Null XXGonad
Ensembl GeneID	Gene Symbol	Mean Counts	Log2FoldChange	BH padj	FPKM Sox8/9 Null Ovary	FPKM CAG-Dmrt1;Sox8/9 Null XX Gonad
ENSMUSG00000046999	1110032F04Rik	653.683	-4.5745	2.86242e-126	4.893	0.489
ENSMUSG00000039323	Igfbp2	455.46	-3.82503	2.15195e-102	4.756	1.051
ENSMUSG00000021319	Sfrp4	1627.27	-5.89068	4.17254e-79	5.613	-0.098
ENSMUSG00000029055	Plch2	315.417	-6.47697	9.20533e-74	2.318	-2.682
ENSMUSG00000035493	Tgfbi	5109.62	3.11253	1.4877e-62	2.743	5.91
ENSMUSG00000001986	Gria3	1142.93	3.58449	1.40134e-60	-0.957	2.397
ENSMUSG00000032051	Fdx1	1485.59	-3.85312	2.63887e-59	5.686	1.95
ENSMUSG00000032122	Slc37a2	1247.67	2.66151	3.36883e-59	0.418	3.059
ENSMUSG00000012819	Cdh23	1402.86	5.8122	1.22365e-57	-2.61	1.929
ENSMUSG00000031425	Plp1	5814.05	3.27566	4.28475e-57	2.237	5.536
ENSMUSG00000074665	Bpifb4	112.506	-6.20038	1.74817e-56	2.213	-2.618
ENSMUSG00000097203	4732419C18Rik	399.227	4.07778	3.49005e-55	-1.377	2.379
ENSMUSG00000042846	Lrrtm3	160.087	-5.20052	1.5255e-54	2.203	-2.135
ENSMUSG00000069372	Ctxn3	964.355	6.18202	1.10195e-52	-1.133	4.748
ENSMUSG00000022636	Alcam	956.723	2.12439	1.30834e-51	0.442	2.553
ENSMUSG00000024232	Bambi	2369.35	2.57923	4.03249e-51	1.751	4.354
ENSMUSG00000021364	Elovl2	1080.18	3.24651	2.99282e-50	0.376	3.611
ENSMUSG00000022469	Rapgef3	1002.68	2.9954	7.97825e-50	-0.094	2.824
ENSMUSG00000005268	Prlr	3519.62	-4.54769	9.73954e-50	4.724	0.349
ENSMUSG00000024164	C3	4225.73	3.8575	2.10262e-49	1.343	5.189
ENSMUSG00000029135	Fosl2	4748.62	-2.04032	5.42353e-48	5.235	3.269
ENSMUSG00000031241	Tbx22	2984.1	10.0168	1.35715e-47	-3.045	4.554
ENSMUSG00000016194	Hsd11b1	606.204	6.25673	1.84407e-46	-2.458	2.704
ENSMUSG00000094344	Gm11942	984.092	6.9731	1.82395e-45	0	6.979
ENSMUSG00000039270	Megf9	2833.11	1.74045	3.93058e-45	2.083	3.865
ENSMUSG00000044365	Cxxc4	557.967	-2.6319	7.32269e-42	1.924	-0.465
ENSMUSG00000052133	Sema5b	714.728	3.83231	1.12379e-41	-1.317	2.2
ENSMUSG00000045725	Prr15	878.036	4.18761	3.45172e-41	-0.409	3.637
ENSMUSG00000037946	Fgd3	260.195	-2.05425	1.0323e-40	1.778	-0.093
ENSMUSG00000041220	Elovl6	1625.4	-3.16272	3.67756e-40	4.65	1.576
ENSMUSG00000052688	Rab7b	1451.25	2.68368	1.40152e-39	1.104	3.784
ENSMUSG00000020627	Klhl29	542.421	2.84092	2.04867e-37	-0.863	1.801
ENSMUSG00000045330	4933402E13Rik	1410.29	8.5527	5.54188e-37	-2.459	4.88
ENSMUSG00000049608	Gpr55	1726.56	4.21784	6.91453e-37	0.212	4.358
ENSMUSG00000034387	Ssu2	73.7593	-6.56196	7.7832e-37	1.861	-2.822
ENSMUSG00000068876	Cgn	8529.94	3.74838	1.37551e-35	2.195	5.951
ENSMUSG00000027870	Hao2	1176.22	-4.8051	1.58078e-35	6.094	1.327
ENSMUSG00000032012	Nectin1	1833.56	-2.79789	2.46689e-35	4.876	2.199
ENSMUSG00000020019	Ntn4	2463.43	2.10227	5.72747e-35	2.673	4.818
ENSMUSG00000023809	Rps6ka2	668.271	-2.69299	1.04812e-34	2.609	0.1
ENSMUSG00000041440	Gk5	1221.91	1.80508	4.04465e-34	0.814	2.623
ENSMUSG00000010122	Slc47a1	75.3738	-4.00459	6.18099e-34	1.339	-1.941
ENSMUSG00000026620	Mark1	741.564	-2.471	6.75213e-34	3.881	1.503
ENSMUSG00000025934	Gsta3	992.122	4.82833	1.02493e-33	-1.184	3.333
ENSMUSG00000041324	Inhba	8917.53	-5.86024	1.7921e-33	7.097	1.658
ENSMUSG00000041565	L3mbtl4	923.18	6.85102	6.50372e-33	-2.668	2.698
ENSMUSG00000021003	Galc	612.983	-1.95009	2.03704e-32	1.655	-0.103
ENSMUSG00000059325	Hopx	410.877	3.98417	2.28575e-32	-0.254	3.595
ENSMUSG00000030110	Ret	743.592	5.94584	2.7712e-32	-2.491	2.261
ENSMUSG00000022550	Adck5	1462.65	-1.76442	1.75964e-31	4.829	3.137
ENSMUSG00000035296	Sgcg	880.771	8.22278	2.54521e-31	-2.913	3.331
ENSMUSG00000020473	Aebp1	4181.79	-2.87915	2.84852e-31	6.587	3.773
ENSMUSG00000037523	Mavs	2031.57	1.25825	8.10811e-31	3.311	4.63
ENSMUSG00000061731	Ext1	2213.78	-2.01187	8.68635e-31	4.369	2.458
ENSMUSG00000030935	Acsm3	544.573	5.23291	1.11468e-30	-2.17	2.308
ENSMUSG00000010307	Tmem86a	3134.53	-2.39977	1.92591e-30	7.132	4.787
ENSMUSG00000022754	Tmem45a	180.736	-2.61409	2.72296e-30	2.382	-0.048
ENSMUSG00000024107	Lhcgr	3250.16	-5.84049	2.72787e-30	5.736	-0.049
ENSMUSG00000022013	Dnajc15	915.07	-1.87657	2.99128e-30	3.366	1.59
ENSMUSG00000051497	Kcnj16	56.9465	-6.54315	5.81855e-30	0.888	-3.053
ENSMUSG00000030513	Pcsk6	4905.26	3.1989	7.14695e-30	2.164	5.362
ENSMUSG00000022122	Ednrb	16919.1	5.16327	9.29882e-30	2.304	7.361
ENSMUSG00000027358	Bmp2	332.182	-3.63988	2.91038e-29	3.324	-0.138
ENSMUSG00000022197	Pdzd2	4797.12	2.38387	6.68724e-29	1.11	3.499
ENSMUSG00000062760	Shisal1	338.242	2.88622	6.68724e-29	-1.342	1.24
ENSMUSG00000043753	Dmrta1	1011.75	3.41283	7.11832e-29	0.096	3.407
ENSMUSG00000031428	Zcchc18	1982.37	7.06728	3.78966e-28	-2.117	3.98
ENSMUSG00000048915	Efna5	333.217	-2.9025	7.36126e-28	2.978	0.231
ENSMUSG00000027750	Postn	4102.98	6.02921	8.73508e-28	-1.264	4.228
ENSMUSG00000007097	Atp1a2	2817.66	3.02871	1.1436e-27	1.12	4.126
ENSMUSG00000083307	AA414768	821.913	3.70037	1.18658e-27	1.178	4.833
ENSMUSG00000037242	Clic4	5796.86	1.22413	1.57701e-27	3.876	5.161
ENSMUSG00000027463	Slc52a3	957.123	5.34722	2.44507e-27	-1.083	3.862
ENSMUSG00000026675	Hsd17b7	2018.37	-2.86215	2.91012e-27	5.197	2.417
ENSMUSG00000018581	Dnah11	359.51	3.37811	4.44683e-27	-2.309	0.255
ENSMUSG00000021730	Hcn1	87.4129	-8.77423	6.7187e-27	-0.549	-3.3
ENSMUSG00000022479	Vdr	1381.53	3.28925	6.74527e-27	0.206	3.426
ENSMUSG00000040907	Atp1a3	136.258	-3.817	7.42687e-27	1.375	-1.842
ENSMUSG00000030681	Mvp	1433.09	1.33446	8.67628e-27	1.587	2.958
ENSMUSG00000027931	Npr1	10641.4	2.29058	1.01579e-26	4.24	6.573
ENSMUSG00000031342	Gpm6b	3184.47	1.49749	1.06125e-26	3.003	4.56
ENSMUSG00000034648	Lrrn1	1729.86	-2.91945	3.93038e-26	5.401	2.629
ENSMUSG00000078234	Klhdc7a	749.804	2.65576	4.38161e-26	-0.452	2.093
ENSMUSG00000034533	Scn10a	507.837	3.23465	4.62852e-26	-1.364	1.527
ENSMUSG00000038059	Smim3	413.591	-1.82322	6.05642e-26	2.15	0.464
ENSMUSG00000022231	Sema5a	6614.57	-2.08883	7.47154e-26	4.781	2.768
ENSMUSG00000052572	Dlg2	385.095	4.08657	8.42837e-26	-2.699	0.065
ENSMUSG00000021732	Fgf10	728.507	6.70115	8.55262e-26	-2.604	2.713
ENSMUSG00000018819	Lsp1	861.413	1.91825	4.58156e-25	0.906	2.838
ENSMUSG00000100954	Gm10138	203.083	-2.09053	8.09485e-25	2.498	0.541
ENSMUSG00000026832	Cytip	988.047	5.81132	1.44566e-24	-2.221	2.585
ENSMUSG00000020340	Cyfip2	1319.1	-3.3106	2.17107e-24	4.219	1.021
ENSMUSG00000062184	Hs6st2	2717.36	2.40507	2.89823e-24	1.5	3.907
ENSMUSG00000033715	Akr1c14	4544.23	-2.73437	6.83051e-24	7.001	4.305
ENSMUSG00000021870	Slmap	4783.45	1.54294	7.44675e-24	3.023	4.626
ENSMUSG00000033960	Jcad	9209.56	3.24113	9.14677e-24	2.531	5.759
ENSMUSG00000044167	Foxo1	9334.49	-2.54235	9.68143e-24	6.557	4.061
ENSMUSG00000033987	Dnah17	344.741	3.50191	1.02342e-23	-2.466	0.05
ENSMUSG00000034463	Scara3	1336.02	2.74543	1.39544e-23	1.264	4.014
ENSMUSG00000010663	Fads1	3545.1	-1.14574	1.48375e-23	5.369	4.302
ENSMUSG00000021478	Drd1	953.408	9.16222	1.84705e-23	-3.055	3.437
ENSMUSG00000038732	Mboat1	168.898	-2.72397	2.07939e-23	2.076	-0.402
ENSMUSG00000032128	Robo3	473.232	3.12555	2.27926e-23	-1.2	1.635
ENSMUSG00000031024	St5	2782.58	1.36467	2.35198e-23	2.899	4.316
ENSMUSG00000023951	Vegfa	904.359	-1.96737	3.38517e-23	3.992	2.103
ENSMUSG00000026643	Nmt2	3210.96	-1.06228	3.56095e-23	4.738	3.75
ENSMUSG00000079465	Col4a3	1573.08	2.8351	4.24821e-23	0.044	2.786
ENSMUSG00000030220	Arhgdib	1641.13	3.28384	6.0722e-23	2.102	5.373
ENSMUSG00000003500	Impdh1	582.31	-2.41762	6.15747e-23	3.909	1.58
ENSMUSG00000031375	Bgn	10507.5	1.31667	6.68155e-23	4.756	6.134
ENSMUSG00000046841	Ckap4	1335.93	-1.66575	7.79968e-23	4.882	3.289
ENSMUSG00000039904	Gpr37	802.687	3.46719	8.40936e-23	-0.709	2.535
ENSMUSG00000026090	2010300C02Rik	400.456	3.35039	1.1478e-22	-1.22	1.821
ENSMUSG00000014599	Csf1	931.969	2.02832	1.58123e-22	0.881	2.927
ENSMUSG00000030111	A2m	590.432	5.33034	2.21813e-22	-2.384	1.835
ENSMUSG00000030683	Sez6l2	98.7809	-2.7876	2.27362e-22	1.175	-1.245
ENSMUSG00000020362	Cnot6	4615.72	-1.72825	2.54535e-22	5.592	3.943
ENSMUSG00000020183	Cpm	777.167	3.56226	3.32225e-22	-0.802	2.509
ENSMUSG00000024085	Man2a1	12310.3	2.66863	3.43132e-22	3.501	6.192
ENSMUSG00000035226	Rims4	915.573	-3.5221	5.44225e-22	4.264	0.833
ENSMUSG00000023959	Clic5	872.387	2.35162	5.81739e-22	-0.184	2.133
ENSMUSG00000044816	D630023F18Rik	103.675	-5.93775	6.32414e-22	2.224	-2.499
ENSMUSG00000039405	Prss23	2097.63	-2.95956	6.45599e-22	5.734	2.812
ENSMUSG00000027871	Hsd3b1	36184.3	-4.29281	8.04195e-22	11.125	6.769
ENSMUSG00000032060	Cryab	600.257	1.89938	8.04653e-22	2.172	4.106
ENSMUSG00000042529	Kcnj12	305.696	6.93882	9.45933e-22	-2.848	2.318
ENSMUSG00000027298	Tyro3	1643.83	1.93191	1.04218e-21	1.546	3.495
ENSMUSG00000032374	Plod2	3515.58	-1.70314	1.16447e-21	5.493	3.854
ENSMUSG00000069755	Zfp125	129.618	2.53174	1.16447e-21	-1.322	0.943
ENSMUSG00000032038	St3gal4	3295.22	-1.59606	1.22227e-21	6.22	4.699
ENSMUSG00000052336	Cx3cr1	694.361	2.08164	1.46139e-21	0.666	2.732
ENSMUSG00000022773	Ypel1	317.326	-1.44427	2.66339e-21	2.141	0.813
ENSMUSG00000023805	Synj2	576.511	1.96147	3.0141e-21	-0.286	1.597
ENSMUSG00000040536	Necab1	478.224	2.82365	3.40374e-21	-0.65	2.02
ENSMUSG00000074794	Arrdc3	3806.48	-1.58516	3.87092e-21	5.328	3.816
ENSMUSG00000074280	Gm6166	421.037	-1.51654	5.61375e-21	6.056	4.608
ENSMUSG00000025207	Sema4g	295.978	-2.35691	6.21351e-21	1.561	-0.568
ENSMUSG00000021638	Ocln	746.974	3.04149	8.94377e-21	0.013	2.946
ENSMUSG00000042607	Asb4	251.461	-2.65741	9.16767e-21	2.506	0.057
ENSMUSG00000029231	Pdgfra	7949.5	2.53443	1.33364e-20	2.528	5.088
ENSMUSG00000062209	Erbb4	147.494	4.00002	1.33986e-20	-2.943	-0.655
ENSMUSG00000026043	Col3a1	14758	1.61676	1.40885e-20	4.283	5.968
ENSMUSG00000030589	Rasgrp4	90.1969	-2.56181	2.10286e-20	0.417	-1.653
ENSMUSG00000022032	Scara5	3230.27	4.02971	2.13125e-20	0.299	4.577
ENSMUSG00000045246	Kcng4	776.458	4.00279	2.9113e-20	-0.621	3.121
ENSMUSG00000020009	Ifngr1	1697.09	1.48934	2.9113e-20	3.083	4.623
ENSMUSG00000058690	Ccser2	4641.94	1.58566	2.9113e-20	2.838	4.469
ENSMUSG00000000567	Sox9	1289.07	5.29661	4.41554e-20	-1.178	3.631
ENSMUSG00000040855	Reps2	1021.06	1.68492	5.17069e-20	0.705	2.386
ENSMUSG00000036225	Kctd1	276.928	-1.94553	5.44768e-20	1.427	-0.318
ENSMUSG00000038648	Creb3l2	4214.88	-1.91163	8.12217e-20	5.417	3.565
ENSMUSG00000068196	Col8a1	623.94	2.47624	8.45254e-20	-0.547	1.818
ENSMUSG00000086909	Gm4926	69.9047	-3.54307	8.66962e-20	2.22	-1.028
ENSMUSG00000027199	Gatm	174.085	2.88665	8.91868e-20	-1.219	1.398
ENSMUSG00000035697	Arhgap45	441.932	1.53564	1.1472e-19	0.531	2.065
ENSMUSG00000030158	Clec12b	567.504	4.03754	1.37046e-19	0.024	3.897
ENSMUSG00000058153	Sez6l	326.215	5.77419	2.35323e-19	-2.821	1.241
ENSMUSG00000073418	C4b	823.675	3.72347	2.58549e-19	-0.808	2.636
ENSMUSG00000042817	Flt3	607.086	8.93082	2.81207e-19	-3.201	2.094
ENSMUSG00000028459	Cd72	285.621	4.23297	3.1476e-19	-1.775	1.875
ENSMUSG00000020640	Itsn2	1973.61	1.01531	3.16374e-19	1.498	2.553
ENSMUSG00000032485	Scap	4680.64	-1.17452	3.61335e-19	5.159	4.06
ENSMUSG00000030098	Grip2	136.651	5.34955	3.62093e-19	-3.111	-0.394
ENSMUSG00000020123	Avpr1a	253.274	4.85999	4.08741e-19	-2.09	2.057
ENSMUSG00000001864	Aif1l	1338.14	-3.67406	4.26546e-19	5.109	1.506
ENSMUSG00000022715	Tmem114	2025.61	4.73655	4.5608e-19	1.293	5.847
ENSMUSG00000019853	Hebp2	287.371	2.86958	6.4414e-19	-0.948	1.706
ENSMUSG00000026313	Hdac4	1055.58	-1.02694	6.74447e-19	1.875	0.955
ENSMUSG00000034780	B3galt1	188.784	3.15162	6.74842e-19	-1.965	0.618
ENSMUSG00000022146	Osmr	661.739	2.26692	7.37465e-19	-0.816	1.278
ENSMUSG00000001995	Sipa1l2	1383.28	1.7009	7.70302e-19	0.899	2.608
ENSMUSG00000029561	Oasl2	2016.37	1.961	8.29222e-19	1.74	3.754
ENSMUSG00000031323	Dmrtc1a	367.877	5.69962	8.9116e-19	-1.635	3.433
ENSMUSG00000059149	Mfsd4a	101.776	-2.98545	9.56929e-19	0.545	-1.862
ENSMUSG00000040414	Slc25a28	1390.81	-1.2743	9.8316e-19	4.461	3.259
ENSMUSG00000052353	Cemip	1007.76	-4.12564	9.92758e-19	3.09	-0.672
ENSMUSG00000074207	Adh1	673.836	-3.37838	1.05237e-18	4.936	1.611
ENSMUSG00000015533	Itga2	348.508	-4.29835	1.07387e-18	2.512	-1.412
ENSMUSG00000045288	Ush1g	53.3327	-5.17488	1.11099e-18	1.032	-2.714
ENSMUSG00000036545	Adamts2	3239.59	-1.32562	1.1718e-18	4.393	3.14
ENSMUSG00000074595	Wfdc6a	171.435	5.68382	1.20275e-18	-1.915	3.142
ENSMUSG00000030218	Mgp	11103.4	2.20953	1.2701e-18	6.381	8.628
ENSMUSG00000039153	Runx2	817.917	-3.15473	1.29565e-18	3.012	0.234
ENSMUSG00000029603	Dtx1	1880.73	3.92201	1.31681e-18	0.148	3.902
ENSMUSG00000025089	Gfra1	819.92	4.47591	1.3926e-18	-1.351	2.639
ENSMUSG00000022040	Ephx2	1538.1	-2.96974	1.58784e-18	5.888	2.943
ENSMUSG00000074480	Mex3a	1333	-1.08625	2.08075e-18	3.673	2.665
ENSMUSG00000030560	Ctsc	1430.24	1.49896	2.16765e-18	1.81	3.36
ENSMUSG00000034265	Zdhhc14	260.257	2.14299	2.18316e-18	-0.188	1.892
ENSMUSG00000053199	Arhgap20	726.886	2.40325	2.34129e-18	-0.866	1.347
ENSMUSG00000057948	Unc13d	220.706	-2.6596	2.67955e-18	2.044	-0.331
ENSMUSG00000041895	Wipi1	1126.33	-1.27942	2.90442e-18	3.929	2.724
ENSMUSG00000006344	Ggt5	1226.32	2.55405	3.31794e-18	0.651	3.157
ENSMUSG00000067336	Bmpr2	8739.69	-2.05147	3.40442e-18	5.223	3.231
ENSMUSG00000036368	Rmdn2	546.011	-1.62013	4.00723e-18	3.13	1.601
ENSMUSG00000042182	Bend6	196.11	5.16479	4.58664e-18	-2.556	1.355
ENSMUSG00000057060	Slc35f3	224.364	4.96944	5.72615e-18	-2.37	1.556
ENSMUSG00000020251	Glt8d2	148.754	4.22104	6.67877e-18	-2.662	0.303
ENSMUSG00000024349	Tmem173	354.778	1.29276	6.72957e-18	1.106	2.425
ENSMUSG00000018217	Pmp22	2451.61	1.43191	8.09111e-18	3.93	5.419
ENSMUSG00000021268	Meg3	198.191	-3.3722	8.14226e-18	0.284	-2.247
ENSMUSG00000040380	Cbln3	100.553	3.22123	1.11972e-17	-2.362	0.023
ENSMUSG00000063873	Slc24a3	719.057	1.87953	1.32926e-17	0.834	2.759
ENSMUSG00000003617	Cp	2617.2	3.77007	1.40003e-17	-0.06	3.518
ENSMUSG00000027508	Pag1	675.092	1.58082	1.60489e-17	0.044	1.595
ENSMUSG00000037627	Rgs22	421.105	3.04584	1.64042e-17	-1.072	1.72
ENSMUSG00000021820	Camk2g	2265.59	-1.09111	1.68411e-17	4.29	3.272
ENSMUSG00000020333	Acsl6	166.782	4.224	1.71781e-17	-2.846	-0.263
ENSMUSG00000047821	Trim16	245.294	2.30796	2.03027e-17	-0.877	1.265
ENSMUSG00000024173	Tpsab1	382.668	6.66558	2.09071e-17	-2.481	2.844
ENSMUSG00000038807	Rap1gap2	425.502	1.64252	2.4125e-17	-0.225	1.363
ENSMUSG00000025026	Add3	3110.17	1.18554	2.87734e-17	3.062	4.301
ENSMUSG00000048163	Selplg	220.356	2.21328	3.56545e-17	-0.851	1.205
ENSMUSG00000033825	Tpsb2	296.757	4.7675	3.93723e-17	-1.335	2.962
ENSMUSG00000019966	Kitl	6730.33	1.85285	4.82957e-17	3.664	5.581
ENSMUSG00000033585	Ndn	2045.64	1.51812	5.22375e-17	2.953	4.517
ENSMUSG00000035948	Acss3	365.711	2.24806	5.74513e-17	-0.895	1.181
ENSMUSG00000044927	H1fx	468.709	-1.65931	6.32467e-17	4.708	3.124
ENSMUSG00000030592	Ryr1	96.6894	-4.98005	6.69069e-17	-0.952	-3.086
ENSMUSG00000024998	Plce1	1126.27	2.44867	7.32648e-17	-0.652	1.627
ENSMUSG00000040133	Gpr176	255.966	5.22925	8.24149e-17	-2.533	1.51
ENSMUSG00000040013	Fkbp6	343.257	3.45888	8.43084e-17	-0.212	3.074
ENSMUSG00000060586	H2-Eb1	2483.38	2.17562	8.50261e-17	3.545	5.756
ENSMUSG00000038077	Kcna6	286.282	5.42092	9.74586e-17	-2.746	1.038
ENSMUSG00000079654	Prrt4	202.476	-3.34058	1.02219e-16	2.493	-0.493
ENSMUSG00000043487	Acot6	289.262	-1.52892	1.02474e-16	1.594	0.214
ENSMUSG00000000197	Nalcn	131.114	2.77296	1.0663e-16	-2.69	-1.032
ENSMUSG00000038602	Slc35f1	61.8835	-3.09682	1.17633e-16	0.402	-2.027
ENSMUSG00000027445	Cst9	1092.44	7.61376	1.18649e-16	-1.389	5.974
ENSMUSG00000044681	Cnpy1	245.37	2.31563	1.44017e-16	-1.16	0.917
ENSMUSG00000004698	Hdac9	301.812	4.11208	1.44017e-16	-2.722	-0.045
ENSMUSG00000027978	Prss12	156.213	3.10355	1.44517e-16	-1.334	1.438
ENSMUSG00000024837	Dmrt1	462.602	9.12223	1.46444e-16	-3.152	3.05
ENSMUSG00000004885	Crabp2	217.385	-3.07577	1.48837e-16	4.012	0.993
ENSMUSG00000038984	Tspyl5	560.473	1.84998	1.5808e-16	0.736	2.574
ENSMUSG00000040260	Daam2	5402	2.97312	1.78698e-16	1.608	4.553
ENSMUSG00000025486	Sirt3	512.822	-1.21035	2.02032e-16	2.331	1.227
ENSMUSG00000067878	Map7d3	1198.27	3.7057	2.07352e-16	0.542	4.112
ENSMUSG00000097328	Tnfsf12	548.461	1.61111	2.08464e-16	2.264	3.917
ENSMUSG00000002107	Celf2	2517.65	2.31642	2.08515e-16	-0.143	2.075
ENSMUSG00000024621	Csf1r	1369.89	2.02589	2.78291e-16	1.289	3.338
ENSMUSG00000037580	Gch1	361.684	-2.14708	2.93131e-16	2.195	0.223
ENSMUSG00000046182	Gsg1l	289.331	-2.98962	3.40774e-16	2.781	0.007
ENSMUSG00000028698	Pik3r3	1453.59	1.3695	3.46218e-16	2.076	3.5
ENSMUSG00000035864	Syt1	1078.94	4.46135	3.61578e-16	-1.492	2.39
ENSMUSG00000042514	Klhl14	74.7647	-2.98213	4.19901e-16	0.756	-1.694
ENSMUSG00000063063	Ctnna2	946.089	2.64262	4.38337e-16	-0.053	2.58
ENSMUSG00000030707	Coro1a	497.015	1.65306	4.91621e-16	1.238	2.911
ENSMUSG00000000782	Tcf7	804.265	-1.30521	4.95929e-16	4.002	2.772
ENSMUSG00000057969	Sema3b	247.953	-3.26713	5.06439e-16	2.414	-0.65
ENSMUSG00000068748	Ptprz1	104.194	-2.56138	5.77979e-16	-0.443	-2.237
ENSMUSG00000020185	E2f7	177.259	-2.06278	5.854e-16	0.695	-1.079
ENSMUSG00000067158	Col4a4	2491.09	2.03224	5.99692e-16	1.288	3.315
ENSMUSG00000047407	Tgif1	2051.64	-1.62431	6.51515e-16	4.606	3.064
ENSMUSG00000017144	Rnd3	1403.43	1.86788	6.79789e-16	1.851	3.737
ENSMUSG00000002265	Peg3	3216.34	2.0767	7.71546e-16	1.253	3.327
ENSMUSG00000008153	Clstn3	206.93	-2.60961	8.66883e-16	1.679	-0.685
ENSMUSG00000040624	Plekhg1	1378.89	1.5586	9.31874e-16	1.094	2.689
ENSMUSG00000022488	Nckap1l	380.343	1.85401	1.00601e-15	-0.295	1.48
ENSMUSG00000016624	Phf21b	156.933	3.63709	1.03359e-15	-2.217	0.788
ENSMUSG00000018470	Kcnab3	369.007	-1.81798	1.0618e-15	3.183	1.501
ENSMUSG00000031709	Tbc1d9	327.816	1.88611	1.10298e-15	-0.495	1.287
ENSMUSG00000023336	Wfdc1	710.782	2.76843	1.20963e-15	1.536	4.304
ENSMUSG00000042942	Greb1l	2775.28	-1.30832	1.48573e-15	3.923	2.689
ENSMUSG00000039058	Ak5	256.959	5.00984	1.51509e-15	-2.305	1.662
ENSMUSG00000061397	Krt79	515.45	3.49559	1.52429e-15	-0.966	2.214
ENSMUSG00000104876	Trdc	149.074	5.66618	2.42711e-15	-2.905	0.822
ENSMUSG00000076431	Sox4	6836.17	-1.40962	2.49745e-15	6.471	5.123
ENSMUSG00000019947	Arid5b	2351.23	1.32363	2.93924e-15	1.901	3.262
ENSMUSG00000098188	Sowahc	938.331	1.20888	3.10192e-15	1.844	3.094
ENSMUSG00000044433	Camsap3	1839.66	1.63539	3.50889e-15	1.979	3.649
ENSMUSG00000038349	Plcl1	423.324	1.57854	3.66203e-15	-0.087	1.443
ENSMUSG00000007682	Dio2	3248.55	4.43069	3.66203e-15	0.294	4.445
ENSMUSG00000062480	Acat3	139.899	4.78042	3.77244e-15	-2.399	1.371
ENSMUSG00000019929	Dcn	11732.2	1.94051	4.17181e-15	4.409	6.396
ENSMUSG00000072934	Trpc5os	361.102	5.83458	4.3496e-15	-2.5	1.967
ENSMUSG00000037393	Nmur2	140.459	5.06991	4.92477e-15	-2.691	0.947
ENSMUSG00000089669	Tnfsf13	184.889	2.70113	5.06621e-15	-0.27	2.308
ENSMUSG00000021213	Akr1c13	178.346	3.66975	5.30699e-15	-0.949	2.436
ENSMUSG00000035506	Slc12a8	116.817	-2.62361	5.52193e-15	1.193	-1.013
ENSMUSG00000115680	Gm35167	110.992	5.24296	5.81454e-15	-2.149	2.307
ENSMUSG00000003555	Cyp17a1	1402.57	-4.25873	6.22794e-15	5.707	1.55
ENSMUSG00000030257	Srgap3	2841.02	2.03841	6.34333e-15	1.56	3.61
ENSMUSG00000048796	Cyb561d1	423.689	-1.05313	6.37065e-15	2.202	1.25
ENSMUSG00000090272	Mndal	326.754	2.06284	7.03458e-15	-0.018	1.979
ENSMUSG00000022180	Slc7a8	980.544	-2.17823	7.90663e-15	3.963	1.859
ENSMUSG00000036019	Tmtc2	1742.09	-1.48031	7.91249e-15	3.847	2.439
ENSMUSG00000031548	Sfrp1	3450.12	2.24387	8.51674e-15	2.8	5.056
ENSMUSG00000047810	Ccdc88b	113.987	2.16658	8.62093e-15	-1.71	0.101
ENSMUSG00000019124	Scrn1	303.258	2.20727	8.84097e-15	-1.273	0.672
ENSMUSG00000068747	Sort1	3715.18	2.97775	9.98873e-15	1.452	4.365
ENSMUSG00000026888	Grb14	3272.72	-1.58066	1.08796e-14	4.916	3.398
ENSMUSG00000040627	Aicda	601.446	3.49674	1.22038e-14	-0.094	3.26
ENSMUSG00000038496	Slc19a3	89.2977	-1.79531	1.25057e-14	1.119	-0.475
ENSMUSG00000003992	Ssbp2	445.111	1.46182	1.27598e-14	-0.157	1.256
ENSMUSG00000104348	Gm37691	77.1113	3.4983	1.3421e-14	-2.261	0.523
ENSMUSG00000001123	Lgals9	697.12	1.33687	1.47174e-14	2.361	3.741
ENSMUSG00000049265	Kcnk3	740.339	-3.93586	1.54406e-14	4.35	0.442
ENSMUSG00000086841	2410006H16Rik	440.247	-1.51107	1.70969e-14	5.926	4.5
ENSMUSG00000044734	Serpinb1a	788.44	-1.538	1.78357e-14	4.485	3.013
ENSMUSG00000047171	Helt	281.943	7.82367	1.79896e-14	-2.981	2.572
ENSMUSG00000052135	Foxo6	1238.57	2.91355	1.84626e-14	1.458	4.319
ENSMUSG00000045326	Fndc7	72.8244	3.15313	1.84716e-14	-2.717	-0.777
ENSMUSG00000028980	H6pd	3155.7	1.02131	2.06112e-14	3.506	4.585
ENSMUSG00000055172	C1ra	2317.54	1.85536	2.27604e-14	3.132	5.022
ENSMUSG00000037411	Serpine1	106.395	2.89029	2.28553e-14	-1.964	0.374
ENSMUSG00000062444	Ap3b2	196.416	3.34791	2.28553e-14	-2.271	0.253
ENSMUSG00000027442	Cst8	198.144	-3.73105	2.53745e-14	4.65	0.897
ENSMUSG00000027016	Zfp385b	921.919	-1.87342	2.5551e-14	3.033	1.264
ENSMUSG00000041245	Wnk3	1602.18	2.3921	2.56624e-14	0.374	2.692
ENSMUSG00000054619	Mettl7a1	849.65	1.10615	2.75491e-14	2.563	3.721
ENSMUSG00000022037	Clu	47725.1	2.76618	2.8422e-14	6.426	9.181
ENSMUSG00000067219	Nipal1	517.887	-3.05794	2.94803e-14	3.528	0.54
ENSMUSG00000020493	Prr11	275.902	-1.56246	2.99352e-14	2.276	0.819
ENSMUSG00000022346	Myc	1147.68	-2.25202	3.43849e-14	5.095	2.895
ENSMUSG00000043168	4930426D05Rik	152.066	-2.91967	3.73425e-14	2.29	-0.451
ENSMUSG00000014329	Bicc1	3850.82	2.18382	4.02818e-14	2.255	4.446
ENSMUSG00000022894	Adamts5	941.753	-3.38514	4.06648e-14	3.119	-0.089
ENSMUSG00000025492	Ifitm3	2763.6	1.73372	4.55363e-14	5.619	7.402
ENSMUSG00000023224	Serping1	4340.93	1.83708	4.84374e-14	4.403	6.281
ENSMUSG00000073421	H2-Ab1	2119.54	1.86192	5.48596e-14	3.211	5.108
ENSMUSG00000063646	Jakmip1	122.252	3.10093	5.76965e-14	-2.551	-0.479
ENSMUSG00000032937	Fshr	659.116	-2.67283	6.22337e-14	4.654	2.012
ENSMUSG00000021474	Sfxn1	4190.45	2.13266	6.39652e-14	2.03	4.163
ENSMUSG00000035891	Cerk	1795.36	2.56283	6.42586e-14	1.445	3.98
ENSMUSG00000028036	Ptgfr	1113.93	-6.89372	6.86888e-14	4.377	-1.98
ENSMUSG00000044646	Zbtb7c	871.201	1.10378	7.61494e-14	1.752	2.899
ENSMUSG00000029153	Ociad2	243.498	1.93686	8.58214e-14	0.067	1.949
ENSMUSG00000044647	Csrnp3	607.994	-3.11777	8.58731e-14	2.307	-0.624
ENSMUSG00000035273	Hpse	728.267	3.64003	8.66142e-14	-0.339	3.111
ENSMUSG00000026241	Nppc	106.421	-3.63233	8.79795e-14	3.406	-0.09
ENSMUSG00000004609	Cd33	222	2.29596	1.13366e-13	-1.586	0.403
ENSMUSG00000025955	Akr1cl	16355.8	-2.19313	1.19084e-13	8.276	6.113
ENSMUSG00000032548	Slco2a1	407.415	-1.28295	1.22474e-13	0.913	-0.209
ENSMUSG00000028082	Sh3d19	3971.07	1.82152	1.23046e-13	2.355	4.204
ENSMUSG00000029321	Slc10a6	122.428	2.85161	1.26045e-13	-1.194	1.373
ENSMUSG00000008035	Mid1ip1	4578.85	-1.42753	1.42699e-13	7.068	5.706
ENSMUSG00000057315	Arhgap24	490.8	2.28142	1.61957e-13	-0.802	1.294
ENSMUSG00000092203	1110038B12Rik	635.197	-1.22739	1.62073e-13	4.344	3.201
ENSMUSG00000038521	C1s1	7204.06	2.43056	1.63822e-13	4.158	6.591
ENSMUSG00000031904	Slc7a6	935.65	-1.64653	1.75336e-13	3.801	2.224
ENSMUSG00000027698	Nceh1	1221.9	-1.63577	1.77595e-13	3.974	2.412
ENSMUSG00000021908	Gm6768	183.562	3.84106	1.77595e-13	-1.346	2.071
ENSMUSG00000024084	Qpct	1039.01	4.26013	1.85747e-13	0.03	3.999
ENSMUSG00000034135	Sik3	1917.28	-1.11613	1.88973e-13	3.525	2.488
ENSMUSG00000067586	S1pr3	518.774	2.04644	1.92005e-13	0.279	2.326
ENSMUSG00000033059	Pygb	5129.16	1.07983	2.00784e-13	4.273	5.412
ENSMUSG00000019970	Sgk1	2182.51	-3.30169	2.16739e-13	5.311	2.227
ENSMUSG00000030222	Rerg	370.525	-2.05025	2.26108e-13	3.364	1.429
ENSMUSG00000059625	Sohlh1	183.094	2.94683	2.49386e-13	-0.189	2.622
ENSMUSG00000005237	Dnah2	205.55	-3.13983	2.49932e-13	0.487	-1.965
ENSMUSG00000037410	Tbc1d2b	1719.04	1.02641	2.72909e-13	1.9	2.973
ENSMUSG00000010021	Kif19a	129.183	2.9576	2.79733e-13	-1.894	0.561
ENSMUSG00000000278	Scpep1	1402.29	-1.09562	2.81008e-13	5.206	4.178
ENSMUSG00000099767	Gm28884	192.151	3.80648	3.02079e-13	-2.02	1.084
ENSMUSG00000052852	Reep1	3319.68	2.61088	3.02079e-13	2.483	5.082
ENSMUSG00000085139	A730046J19Rik	237.235	1.80982	3.31731e-13	-0.562	1.144
ENSMUSG00000038587	Akap12	4169.93	2.00413	3.53685e-13	2.731	4.756
ENSMUSG00000032656	2021-03-03	212.728	2.2215	3.61738e-13	-1.279	0.68
ENSMUSG00000025950	Idh1	5123.24	-2.15586	3.64615e-13	7.135	5.084
ENSMUSG00000036523	Greb1	6167.86	-2.45462	3.85077e-13	5.784	3.349
ENSMUSG00000020733	Slc9a3r1	1946.13	2.0533	3.93388e-13	3.313	5.408
ENSMUSG00000049939	Lrrc4	844.918	2.15458	4.01766e-13	1.003	3.173
ENSMUSG00000054672	5830411N06Rik	480.739	9.19051	4.30205e-13	-3.237	1.788
ENSMUSG00000113120	E330035G20Rik	1187.76	3.08399	4.42392e-13	0.442	3.647
ENSMUSG00000018427	Ypel2	2016.2	-1.48503	4.77142e-13	4.717	3.322
ENSMUSG00000042116	Vwa1	868.259	1.85663	4.89926e-13	1.472	3.332
ENSMUSG00000048521	Cxcr6	107.608	2.36064	4.97642e-13	-0.878	1.321
ENSMUSG00000017057	Il13ra1	1001.88	1.61591	5.10173e-13	1.847	3.49
ENSMUSG00000038463	Olfml2b	1288.08	2.53893	5.12711e-13	1.587	4.143
ENSMUSG00000028970	Abcb1b	271.471	-1.86788	5.1506e-13	1.337	-0.319
ENSMUSG00000031698	Mylk3	427.847	2.94779	5.31786e-13	-0.637	2.102
ENSMUSG00000047045	Tmem164	2462.75	-1.09453	5.3717e-13	4.306	3.292
ENSMUSG00000028789	Azin2	170.532	-1.60708	6.23909e-13	1.529	0.096
ENSMUSG00000056069	Otulinl	243.871	3.06694	6.24355e-13	-1.061	1.712
ENSMUSG00000059173	Pde1a	1755.02	1.879	7.47302e-13	1.706	3.619
ENSMUSG00000073600	Prob1	108.745	-1.92053	7.79104e-13	0.801	-0.867
ENSMUSG00000034037	Fgd5	398.402	-2.81389	8.95425e-13	2.493	-0.082
ENSMUSG00000028076	Cd1d1	419.734	-1.40688	9.73979e-13	3.35	2.03
ENSMUSG00000019647	Sema6a	1065.78	2.62863	1.04538e-12	-0.125	2.373
ENSMUSG00000032511	Scn5a	319.143	3.26834	1.17589e-12	-1.936	0.695
ENSMUSG00000052373	Mpp3	288.258	-1.3808	1.3623e-12	0.994	-0.226
ENSMUSG00000025912	Mybl1	394.21	1.95728	1.39628e-12	-0.211	1.656
ENSMUSG00000038777	Sema6c	2540.17	2.36687	1.39722e-12	1.821	4.167
ENSMUSG00000018604	Tbx3	588.728	-2.19301	1.43033e-12	2.842	0.749
ENSMUSG00000014837	4931428F04Rik	306.573	-1.36965	1.44193e-12	2.242	0.98
ENSMUSG00000031465	Angpt2	342.014	-2.87286	1.49826e-12	3.121	0.348
ENSMUSG00000033502	Cdc14a	284.907	-1.21886	1.52004e-12	0.504	-0.525
ENSMUSG00000102697	Pcdhac2	106.584	5.68119	1.52724e-12	-3.124	-0.159
ENSMUSG00000020427	Igfbp3	1304.74	2.9507	1.57205e-12	1.154	4.146
ENSMUSG00000059743	Fdps	469.3	-1.85824	1.64095e-12	3.014	1.262
ENSMUSG00000020681	Ace	2845.64	3.29598	1.64095e-12	1.272	4.46
ENSMUSG00000024610	Cd74	5202.1	2.05294	1.64289e-12	4.931	7.013
ENSMUSG00000022225	Cma1	120.125	4.54332	1.6494e-12	-1.868	2.269
ENSMUSG00000034612	Chst11	2149.75	-3.13712	1.72079e-12	5.253	2.106
ENSMUSG00000057897	Camk2b	108.848	3.10052	1.73774e-12	-2.663	-0.689
ENSMUSG00000024177	Nme4	161.106	-1.4947	1.79728e-12	2.728	1.328
ENSMUSG00000031636	Pdlim3	448.778	2.7663	1.96851e-12	-0.662	1.913
ENSMUSG00000022996	Wnt10b	357.278	-3.01623	2.04505e-12	3.352	0.399
ENSMUSG00000036502	Tmem255a	999.332	2.71577	2.08066e-12	0.604	3.227
ENSMUSG00000026208	Des	1172.15	2.61321	2.37374e-12	1.16	3.712
ENSMUSG00000016386	Mpped2	245.489	-4.18918	2.39982e-12	3.045	-0.989
ENSMUSG00000050195	Scd4	105.527	3.55978	2.41421e-12	-2.311	0.385
ENSMUSG00000031734	Irx3	637.894	-1.44289	2.55917e-12	3.854	2.504
ENSMUSG00000030036	Mogs	1860.98	-1.11613	2.63533e-12	5.163	4.113
ENSMUSG00000040111	Gramd1b	4387.44	-2.88909	2.80716e-12	5.293	2.413
ENSMUSG00000026211	Obsl1	9443.12	-1.27618	2.90867e-12	6.043	4.831
ENSMUSG00000039168	Dap	1952.97	-1.40109	3.00308e-12	5.973	4.634
ENSMUSG00000016382	Pls3	3500.91	1.17279	3.00483e-12	3.827	5.054
ENSMUSG00000031409	Tceal6	216.16	1.83338	3.04741e-12	1.192	3.039
ENSMUSG00000030283	St8sia1	422.505	1.98282	3.11222e-12	-0.861	1.008
ENSMUSG00000021874	4933413J09Rik	189.851	1.54814	3.1721e-12	-0.678	0.787
ENSMUSG00000027004	Frzb	1415.65	3.45363	3.46276e-12	0.854	4.143
ENSMUSG00000039542	Ncam1	1193.5	3.16345	3.46276e-12	-0.426	2.527
ENSMUSG00000033342	Plppr5	163.994	2.50998	3.69809e-12	-1.526	0.635
ENSMUSG00000022964	Tmem50b	1913.45	1.21499	3.71244e-12	3.71	4.981
ENSMUSG00000035722	Abca7	439.691	-2.12457	3.77401e-12	2.344	0.381
ENSMUSG00000033538	Casp4	119.992	2.97063	3.8223e-12	-1.878	0.577
ENSMUSG00000006731	B4galnt1	325.028	2.90672	3.83377e-12	-0.666	2.012
ENSMUSG00000047604	Frat2	135.551	-2.3112	3.83377e-12	2.333	0.234
ENSMUSG00000041828	Abca8a	866.112	2.39028	3.99466e-12	0.226	2.562
ENSMUSG00000039200	Atf7ip2	75.4846	-2.40067	4.00972e-12	0.499	-1.494
ENSMUSG00000020590	Snx13	1897.06	1.07872	4.09968e-12	2.151	3.279
ENSMUSG00000023942	Slc29a1	2758.71	1.22086	4.42036e-12	3.522	4.797
ENSMUSG00000024665	Fads2	2173.46	-1.78184	4.44009e-12	5.523	3.818
ENSMUSG00000023505	Cdca3	473.702	-1.03456	4.50807e-12	3.166	2.212
ENSMUSG00000082071	Pramel	812.61	10.9339	4.87444e-12	-3.162	4.69
ENSMUSG00000023960	Enpp5	2644.62	1.26166	4.88887e-12	3.153	4.463
ENSMUSG00000020101	Vsir	404.803	1.2548	5.06172e-12	0.495	1.75
ENSMUSG00000034040	Galnt17	197.546	1.87307	5.16772e-12	-1.591	-0.029
ENSMUSG00000063568	Jazf1	297.109	1.78938	5.17696e-12	0.549	2.315
ENSMUSG00000014782	Plekhg4	84.7334	-2.63883	5.20968e-12	0.466	-1.598
ENSMUSG00000039960	Rhou	2995	2.08057	5.20968e-12	2.947	5.036
ENSMUSG00000009633	G0s2	581.668	1.99149	5.33213e-12	2.793	4.804
ENSMUSG00000026437	Cdk18	114.048	-3.08036	6.32256e-12	1.282	-1.43
ENSMUSG00000097604	Gm17322	196.751	2.82736	7.30394e-12	-0.654	1.974
ENSMUSG00000006642	Tcf23	423.692	1.93769	8.21762e-12	0.25	2.136
ENSMUSG00000037003	Tns2	2291.94	1.57349	9.92297e-12	2.51	4.117
ENSMUSG00000037509	Arhgef4	352.07	1.61333	9.96875e-12	-0.826	0.655
ENSMUSG00000037447	Arid5a	224.688	1.60711	1.00077e-11	-1.588	-0.246
ENSMUSG00000044033	Ccdc141	890.097	1.87904	1.00715e-11	-0.097	1.702
ENSMUSG00000045573	Penk	2162.74	2.90528	1.01793e-11	2.905	5.769
ENSMUSG00000034687	Fras1	1548.34	2.25063	1.10107e-11	-0.229	1.906
ENSMUSG00000059493	Nhs	530.191	1.62854	1.10107e-11	-0.194	1.37
ENSMUSG00000025876	Unc5a	405.719	1.92062	1.14004e-11	0.189	2.056
ENSMUSG00000021998	Lcp1	721.626	1.28895	1.17907e-11	0.385	1.666
ENSMUSG00000045319	Proser2	330.738	-1.49936	1.22244e-11	1.203	-0.124
ENSMUSG00000050953	Gja1	38951.6	-1.95103	1.30586e-11	8.143	6.224
ENSMUSG00000036594	H2-Aa	5012.77	1.94005	1.34047e-11	3.808	5.777
ENSMUSG00000026360	Rgs2	9119.16	-1.12093	1.37855e-11	7.129	6.07
ENSMUSG00000031504	Rab20	383.663	2.42932	1.41982e-11	1.151	3.54
ENSMUSG00000019590	Cyb561	663.993	1.87002	1.41982e-11	1.058	2.941
ENSMUSG00000037936	Scarb1	3209.91	-2.32486	1.55824e-11	4.954	2.673
ENSMUSG00000061082	Plac1	345.494	3.56417	1.57916e-11	-0.026	3.342
ENSMUSG00000097124	A530020G20Rik	2441.93	-1.54445	1.58947e-11	5.381	3.921
ENSMUSG00000055805	Fmnl1	155.806	1.49014	1.60371e-11	-0.869	0.501
ENSMUSG00000107134	Gm42528	104.125	-2.07396	1.62542e-11	1.283	-0.568
ENSMUSG00000025461	Cd163l1	87.8838	5.39312	1.74386e-11	-3.017	0.139
ENSMUSG00000039646	Vasn	2055.66	1.28892	1.77559e-11	3.455	4.792
ENSMUSG00000027035	Cers6	1448.21	-1.06595	1.78965e-11	3.166	2.179
ENSMUSG00000024039	Cbs	338.251	-2.85932	1.82228e-11	2.108	-0.573
ENSMUSG00000045103	Dmd	1739.49	1.01931	1.96753e-11	0.548	1.584
ENSMUSG00000047547	Cltb	1556.45	1.76021	2.26061e-11	1.959	3.733
ENSMUSG00000025236	Adpgk	1308.39	-1.10893	2.40992e-11	2.934	1.906
ENSMUSG00000003949	Hlf	1350.21	2.19581	2.53973e-11	0.932	3.088
ENSMUSG00000022620	Arsa	951.335	1.5277	2.72848e-11	1.856	3.421
ENSMUSG00000048865	Arhgap30	221.991	1.68501	2.76607e-11	-1.248	0.23
ENSMUSG00000041408	Wapl	3263.02	-1.08005	2.76988e-11	4.756	3.746
ENSMUSG00000027443	Cst12	1524.27	2.38809	2.79249e-11	4.205	6.596
ENSMUSG00000026728	Vim	13728.8	1.6234	2.79508e-11	5.22	6.896
ENSMUSG00000032495	Lrrc2	285.547	-3.07355	2.8258e-11	2.896	-0.077
ENSMUSG00000053646	Plxnb1	2432.35	-1.70149	2.97183e-11	4.128	2.493
ENSMUSG00000027296	Itpka	198.511	1.76288	3.04972e-11	0.479	2.216
ENSMUSG00000064310	Zpld1	61.8334	-3.17938	3.05271e-11	1.233	-1.525
ENSMUSG00000052430	Bmpr1b	2385.31	-2.73174	3.16312e-11	5.191	2.451
ENSMUSG00000036834	Plch1	111.04	-2.51356	3.26688e-11	0.252	-1.74
ENSMUSG00000049811	Fam161a	189.006	-1.4085	3.62787e-11	1.464	0.2
ENSMUSG00000055775	Myh8	123.562	5.40159	3.68106e-11	-3.173	-0.914
ENSMUSG00000052854	Nrk	261.665	2.71149	3.68106e-11	-1.831	0.371
ENSMUSG00000067199	Frat1	118.018	-2.33481	3.7841e-11	1.888	-0.219
ENSMUSG00000006342	Susd2	423.497	1.93818	4.07837e-11	0.49	2.386
ENSMUSG00000048458	Inka2	203.598	2.41315	4.16393e-11	-1.219	0.924
ENSMUSG00000078137	Ankrd63	90.0472	-3.59276	4.67849e-11	1.008	-1.962
ENSMUSG00000063564	Col23a1	610.846	2.72648	4.75258e-11	-0.393	2.181
ENSMUSG00000021676	Iqgap2	232.467	-1.33618	4.7672e-11	1.095	-0.091
ENSMUSG00000031639	Tlr3	402.974	1.34415	4.84017e-11	0.351	1.702
ENSMUSG00000024219	Anks1	2403.75	1.97421	4.94138e-11	1.353	3.309
ENSMUSG00000032925	Itgbl1	243.624	1.80496	5.36785e-11	-0.394	1.321
ENSMUSG00000020649	Rrm2	523.541	-1.39897	5.49392e-11	3.562	2.232
ENSMUSG00000052751	Repin1	1677.89	-1.73478	5.65132e-11	4.873	3.198
ENSMUSG00000009378	Slc16a12	110.346	3.48806	5.67347e-11	-2.313	0.286
ENSMUSG00000037254	Itih2	203.822	-2.08417	5.94857e-11	2.265	0.318
ENSMUSG00000006517	Mvd	273.966	-1.22117	6.00812e-11	3.107	1.969
ENSMUSG00000039851	4932438H23Rik	147.062	4.86394	6.07115e-11	-2.498	1.083
ENSMUSG00000002808	Epdr1	1451.23	-1.54885	6.1467e-11	5.056	3.64
ENSMUSG00000023169	Slc38a1	1349.44	-2.19042	6.24886e-11	2.651	0.573
ENSMUSG00000026712	Mrc1	617.556	1.91306	6.26482e-11	0.172	2.049
ENSMUSG00000051669	AU021092	165.921	-2.38083	6.26543e-11	3.333	1.047
ENSMUSG00000063382	Bcl9l	2628.24	1.00042	6.54182e-11	2.653	3.712
ENSMUSG00000022518	4930562C15Rik	290.533	2.38678	6.95771e-11	-0.911	1.259
ENSMUSG00000044674	Fzd1	1044.19	1.2514	7.39667e-11	2.048	3.341
ENSMUSG00000079598	Clec2l	487.202	2.35886	7.64307e-11	1.446	3.767
ENSMUSG00000039264	Gimap3	135.893	2.31747	8.07401e-11	-0.911	1.226
ENSMUSG00000048478	Spata33	141.762	-1.41283	8.25266e-11	1.104	-0.149
ENSMUSG00000015932	Dstn	9771.04	1.02667	8.30381e-11	6.571	7.663
ENSMUSG00000021662	Arhgef28	1146.24	-2.80829	8.84618e-11	3.857	1.079
ENSMUSG00000048747	E130114P18Rik	68.9112	4.35521	9.06989e-11	-2.554	0.652
ENSMUSG00000030621	Me3	282.405	-2.75555	9.11672e-11	0.895	-1.475
ENSMUSG00000041779	Tram2	1785.25	-2.29345	9.14112e-11	4.462	2.2
ENSMUSG00000024810	Il33	494.253	2.72403	9.14112e-11	0.203	2.858
ENSMUSG00000025348	Itga7	193.119	1.97795	9.50974e-11	-1.53	0.138
ENSMUSG00000008575	Nfib	4098.49	1.74364	9.55234e-11	1.75	3.511
ENSMUSG00000034936	Arl4d	823.669	2.53132	9.56388e-11	2.114	4.635
ENSMUSG00000046818	Ddit4l	1618.58	-1.48679	1.03158e-10	5.147	3.723
ENSMUSG00000032625	Thsd7a	407.908	2.20493	1.04156e-10	-1.454	0.422
ENSMUSG00000020601	Trib2	3409.6	-3.33867	1.0592e-10	6.265	2.913
ENSMUSG00000032968	Inha	25470	-2.33047	1.09577e-10	10.48	8.149
ENSMUSG00000032202	Rab27a	679.053	-2.35895	1.13884e-10	3.734	1.605
ENSMUSG00000024598	Fbn2	1584	-2.37954	1.13884e-10	3.315	1.028
ENSMUSG00000027221	Chst1	100.816	-1.40164	1.15913e-10	1.279	0.032
ENSMUSG00000034957	Cebpa	511.181	-1.87976	1.2338e-10	3.802	2.018
ENSMUSG00000025480	Syce1	77.6014	2.76812	1.2574e-10	-1.234	1.26
ENSMUSG00000042428	Mgat3	1612.02	1.68507	1.34262e-10	2.112	3.846
ENSMUSG00000031780	Ccl17	113.749	4.47512	1.50342e-10	-0.968	3.189
ENSMUSG00000048924	Ccdc125	86.6609	-1.45796	1.53799e-10	1.212	-0.081
ENSMUSG00000105245	Gm31305	69.4327	5.37644	1.53978e-10	-2.737	1.248
ENSMUSG00000006958	Chrd	169.434	1.92981	1.60525e-10	-1.367	0.304
ENSMUSG00000024778	Fas	110.478	2.24092	1.74489e-10	-0.851	1.253
ENSMUSG00000022957	Itsn1	2252.22	-1.11878	1.76911e-10	2.439	1.416
ENSMUSG00000027794	Sohlh2	86.4747	3.41703	1.77613e-10	-2.037	0.736
ENSMUSG00000024799	Tm7sf2	257.796	-1.22117	1.91955e-10	1.802	0.692
ENSMUSG00000027386	Fbln7	265.717	1.95258	2.05303e-10	-0.066	1.822
ENSMUSG00000014355	Anapc1	4799.24	1.06771	2.11129e-10	2.399	3.527
ENSMUSG00000032350	Gclc	1122.62	-1.18501	2.11129e-10	4.098	2.979
ENSMUSG00000052142	Rasal3	84.1047	2.36292	2.27942e-10	-2.073	-0.258
ENSMUSG00000090223	Pcp4	201.182	10.3601	2.31887e-10	-3.322	3.083
ENSMUSG00000042842	Serpinb6b	1014	-1.63172	2.32466e-10	4.913	3.339
ENSMUSG00000026062	Slc9a2	289.473	1.97718	2.34201e-10	-0.928	0.871
ENSMUSG00000072966	Gprasp2	3107.46	1.30958	2.3447e-10	3.438	4.794
ENSMUSG00000029757	Dync1i1	723.22	2.5426	2.37829e-10	0.627	3.079
ENSMUSG00000025277	Abhd6	1037.92	2.01354	2.38033e-10	2.18	4.189
ENSMUSG00000024548	Setbp1	584.415	1.81181	2.39142e-10	-0.381	1.342
ENSMUSG00000049404	Rarres1	424.138	6.49003	2.64328e-10	-2.083	3.584
ENSMUSG00000048787	Dcun1d3	813.067	1.21923	2.65292e-10	0.852	2.098
ENSMUSG00000021922	Itih4	80.5626	4.76187	2.68785e-10	-2.891	0.046
ENSMUSG00000047181	Samd14	612.486	1.16105	2.77823e-10	1.679	2.881
ENSMUSG00000040950	Mgl2	384.906	1.58309	2.78905e-10	1.338	2.936
ENSMUSG00000001663	Gstt1	1121.97	1.50203	2.88088e-10	3.369	4.91
ENSMUSG00000024892	Pcx	1356.4	-1.50438	2.91422e-10	4.204	2.761
ENSMUSG00000005125	Ndrg1	1451.76	1.88821	2.99573e-10	1.319	3.2
ENSMUSG00000031659	Adcy7	1391.72	2.08116	3.03453e-10	1.07	3.111
ENSMUSG00000038860	Garnl3	499.535	2.51747	3.06789e-10	-1.342	0.827
ENSMUSG00000031828	Klhl36	508.579	1.62263	3.19802e-10	1.539	3.175
ENSMUSG00000027692	Tnik	1108.88	2.39163	3.20306e-10	-0.857	1.31
ENSMUSG00000028150	Rorc	1022.49	2.09406	3.32188e-10	1.496	3.587
ENSMUSG00000037035	Inhbb	8184.55	-2.5296	3.40544e-10	7.278	4.872
ENSMUSG00000037649	H2-DMa	292.051	1.64551	3.41175e-10	0.239	1.844
ENSMUSG00000036617	Etl4	1217.04	-1.5632	3.56433e-10	2.327	0.873
ENSMUSG00000043664	Tmem221	97.0031	-1.87591	3.58457e-10	2.162	0.414
ENSMUSG00000018752	Tnfsfm13	98.9623	1.98896	3.86725e-10	-0.859	0.979
ENSMUSG00000035274	Tpbg	266.117	-1.87954	4.17399e-10	2.363	0.592
ENSMUSG00000048503	Tmem136	379.372	-1.22145	4.19535e-10	2.642	1.506
ENSMUSG00000029070	Mxra8	2553.66	1.49817	5.04645e-10	3.623	5.16
ENSMUSG00000017733	Eppin	256.215	4.31306	5.06385e-10	-0.367	3.657
ENSMUSG00000052062	Pard3b	863.633	1.47382	5.23976e-10	0.041	1.475
ENSMUSG00000110823	Gm36799	173.339	10.1456	5.55939e-10	-3.322	1.464
ENSMUSG00000037306	Man1c1	393.315	1.39716	5.67444e-10	0.165	1.535
ENSMUSG00000085385	Snhg17	1044.27	-1.0591	5.67723e-10	3.024	2.043
ENSMUSG00000114474	Gm34388	80.2726	-1.99084	5.74551e-10	1.499	-0.317
ENSMUSG00000030228	Pik3c2g	350.652	-3.25984	6.12305e-10	1.307	-1.361
ENSMUSG00000041842	Fhdc1	912.141	-2.05496	6.12729e-10	3.496	1.493
[truncated: 1,777 more rows]

## Sheet: CAG-Dmrt1 Cultured Granulosa
Ensembl GeneID	Gene Symbol	Mean Counts	Log2FoldChange	BH padj	t statistic	Sex Bias	FPKM Control 0 DPTx	FPKM Control 1 DPTx	FPKM Control 2 DPTx	FPKM Control 6 DPTx	FPKM CAG-Dmrt1 0 DPTx	FPKM CAG-Dmrt1 1 DPTx	FPKM CAG-Dmrt1 2 DPTx	FPKM CAG-Dmrt1 6 DPTx
[truncated: 2,967 more rows]

[truncated: 1 more sheets: CAG-Sox9 Cultured Granulosa]
